# Supplementary material for: Polyamine transporter in Streptococcus pneumoniae is essential for evading early innate immune responses in pneumococcal pneumonia
Source: Sci Rep. 2016 Jun 1;6:26964. doi: 10.1038/srep26964 (PMC4887915; doi:10.1038/srep26964)
Supplement: Supplementary Table S5A and S5B [file srep26964-s2.xls]

## Sheet: Proteins
Supplementary table S5A. Proteins identified from mouse lung tissue (n=3) infected with S. pneumoniae TIGR4 strain or PBS treated control, 4h post infection. The probability of protein identification and quantitative value are given for proteins identified in each biological sample. Fold change in expression and Fisher's exact test based p value are also given.
		Fold change	Quantitative value (normalized Weighted spectra)						Probability for protein Identification
Accession	Description	TIGR4/PBS	PBS_1	PBS_2	PBS_3	TIGR4_1	TIGR4_2	TIGR4_3	PBS_1	PBS_2	PBS_3	TIGR4_1	TIGR4_2	TIGR4_3	Fisher's Exact Test (P-Value): (p <= 0.05)
Q91VB8	Cluster of Alpha globin 1 OS=Mus musculus GN=Hba-a1 PE=2 SV=1 (tr|Q91VB8|Q91VB8_MOUSE)	1	252.78	632	373.55	343.98	457.91	509.52	1	1	1	1	1	1	0.16
P07724	Serum albumin OS=Mus musculus GN=Alb PE=1 SV=3	1.7	144.88	143.5	110.09	249.51	219.67	217.34	1	1	1	1	1	1	< 0.00010
A8DUK4	Cluster of Beta-globin OS=Mus musculus GN=Hbbt1 PE=3 SV=1 (tr|A8DUK4|A8DUK4_MOUSE)	-1.11111	100.91	229.01	97.856	137.59	133.04	135.32	1	1	1	1	1	1	0.093
P60710	Cluster of Actin, cytoplasmic 1 OS=Mus musculus GN=Actb PE=1 SV=1 (sp|P60710|ACTB_MOUSE)	1	118.9	111.07	121.38	118.08	110.35	123.02	1	1	1	1	1	1	0.48
A3KGU5	Cluster of Spectrin alpha chain, non-erythrocytic 1 OS=Mus musculus GN=Sptan1 PE=1 SV=1 (tr|A3KGU5|A3KGU5_MOUSE)	-1.11111	120.9	105.17	113.85	106.79	92.819	113.8	1	1	1	1	1	1	0.15
E9Q616	Protein Ahnak OS=Mus musculus GN=Ahnak PE=1 SV=1	1	109.91	100.26	96.915	103.71	95.913	107.64	1	1	1	1	1	1	0.51
B1B0C7	Cluster of Basement membrane-specific heparan sulfate proteoglycan core protein OS=Mus musculus GN=Hspg2 PE=4 SV=1 (tr|B1B0C7|B1B0C7_MOUSE)	-1.25	141.88	81.58	96.915	84.198	78.38	89.191	1	1	1	1	1	1	0.0026
Q02566	Cluster of Myosin-6 OS=Mus musculus GN=Myh6 PE=1 SV=2 (sp|Q02566|MYH6_MOUSE)	-1.25	110.91	93.375	75.274	63.662	83.537	62.536	1	1	1	1	1	1	0.00076
Q62261	Cluster of Spectrin beta chain, non-erythrocytic 1 OS=Mus musculus GN=Sptbn1 PE=1 SV=2 (sp|Q62261|SPTB2_MOUSE)	1	74.936	69.786	75.274	69.823	62.911	80.99	1	1	1	1	1	1	0.4
Q6URW6	Myosin-14 OS=Mus musculus GN=Myh14 PE=1 SV=1	-1.42857	94.919	75.683	87.506	62.635	54.66	60.486	1	1	1	1	1	1	< 0.00010
P26041	Cluster of Moesin OS=Mus musculus GN=Msn PE=1 SV=3 (sp|P26041|MOES_MOUSE)	-1.11111	58.95	52.093	55.514	48.26	45.378	55.36	1	1	1	1	1	1	0.12
Q8VDD5	Myosin-9 OS=Mus musculus GN=Myh9 PE=1 SV=4	-1.11111	91.922	77.649	98.797	85.225	74.255	79.965	1	1	1	1	1	1	0.12
Q7TPR4	Cluster of Alpha-actinin-1 OS=Mus musculus GN=Actn1 PE=1 SV=1 (sp|Q7TPR4|ACTN1_MOUSE)	1	55.952	42.264	53.633	52.367	52.597	44.083	1	1	1	1	1	1	0.42
P62806	Histone H4 OS=Mus musculus GN=Hist1h4a PE=1 SV=2	-1.25	69.94	52.093	48.928	63.662	44.347	35.882	1	1	1	1	1	1	0.072
Q921I1	Serotransferrin OS=Mus musculus GN=Tf PE=1 SV=1	2.3	24.979	38.333	32.932	69.823	80.443	68.688	1	1	1	1	1	1	< 0.00010
Q8BTM8	Filamin-A OS=Mus musculus GN=Flna PE=1 SV=5	1.2	41.964	36.367	53.633	59.555	41.253	51.259	1	1	1	1	1	1	0.14
Q61292	Laminin subunit beta-2 OS=Mus musculus GN=Lamb2 PE=2 SV=2	1	51.956	27.521	31.991	36.965	38.159	32.806	1	1	1	1	1	1	0.44
Q3UH59	Myosin-10 OS=Mus musculus GN=Myh10 PE=2 SV=1	-1.25	73.937	54.059	79.037	60.581	53.629	58.436	1	1	1	1	1	1	0.04
P11276	Fibronectin OS=Mus musculus GN=Fn1 PE=1 SV=4	2	33.971	11.795	31.991	57.501	54.66	43.058	1	1	1	1	1	1	< 0.00010
Q61001	Laminin subunit alpha-5 OS=Mus musculus GN=Lama5 PE=1 SV=4	-1.11111	50.957	25.555	32.932	28.751	29.908	34.856	1	1	1	1	1	1	0.15
A2AQ53	Cluster of Fibrillin-1 OS=Mus musculus GN=Fbn1 PE=4 SV=1 (tr|A2AQ53|A2AQ53_MOUSE)	-1.25	46.96	35.384	25.405	30.804	26.814	33.831	1	1	1	1	1	1	0.16
M0QWP1	Agrin OS=Mus musculus GN=Agrn PE=1 SV=1	1	50.957	29.487	40.46	41.072	38.159	38.957	1	1	1	1	1	1	0.45
P47738	Cluster of Aldehyde dehydrogenase, mitochondrial OS=Mus musculus GN=Aldh2 PE=1 SV=1 (sp|P47738|ALDH2_MOUSE)	-1.11111	32.972	40.299	33.873	33.885	33.002	29.73	1	1	1	1	1	1	0.18
Q68FD5	Clathrin heavy chain 1 OS=Mus musculus GN=Cltc PE=1 SV=3	1	29.974	34.401	41.401	33.885	34.034	39.982	1	1	1	1	1	1	0.48
Q8K0E8	Fibrinogen beta chain OS=Mus musculus GN=Fgb PE=2 SV=1	2.5	17.985	23.589	22.582	55.447	69.099	35.882	1	1	1	1	1	1	< 0.00010
C5H3H4	Advanced glycosylation end product-specific receptor OS=Mus musculus GN=Ager PE=2 SV=1	-1.11111	40.965	29.487	31.05	32.858	29.908	32.806	1	1	1	1	1	1	0.36
P08032	Spectrin alpha chain, erythrocytic 1 OS=Mus musculus GN=Spta1 PE=2 SV=3	1.1	16.986	65.854	17.878	46.206	31.971	30.756	1	1	1	1	1	1	0.3
E9PWQ3	Protein Col6a3 OS=Mus musculus GN=Col6a3 PE=1 SV=2	-1.66667	53.954	24.572	40.46	17.456	26.814	21.529	1	1	1	1	1	1	< 0.00010
Q8VCM7	Fibrinogen gamma chain OS=Mus musculus GN=Fgg PE=1 SV=1	2.6	16.986	17.692	16.937	48.26	52.597	33.831	1	1	1	1	1	1	< 0.00010
P02468	Cluster of Laminin subunit gamma-1 OS=Mus musculus GN=Lamc1 PE=1 SV=2 (sp|P02468|LAMC1_MOUSE)	-1.25	45.961	24.572	31.05	29.777	26.814	29.73	1	1	1	1	1	1	0.17
Q61789	Laminin subunit alpha-3 OS=Mus musculus GN=Lama3 PE=1 SV=4	-1.66667	46.96	22.607	31.05	18.482	20.626	23.579	1	1	1	1	1	1	0.0019
P10853	Cluster of Histone H2B type 1-F/J/L OS=Mus musculus GN=Hist1h2bf PE=1 SV=2 (sp|P10853|H2B1F_MOUSE)	-1.42857	34.97	32.436	27.287	24.643	17.532	20.504	1	1	1	1	1	1	0.011
P43274	Cluster of Histone H1.4 OS=Mus musculus GN=Hist1h1e PE=1 SV=2 (sp|P43274|H14_MOUSE)	-1.11111	35.969	34.401	29.169	29.777	30.94	28.705	1	1	1	1	1	1	0.25
P14824	Annexin A6 OS=Mus musculus GN=Anxa6 PE=1 SV=3	-1.42857	30.974	20.641	32.932	19.509	22.689	19.479	1	1	1	1	1	1	0.033
P08074	Carbonyl reductase [NADPH] 2 OS=Mus musculus GN=Cbr2 PE=1 SV=1	1	16.986	33.418	21.641	30.804	21.658	16.403	1	1	1	1	1	1	0.42
A2AQ07	Cluster of Tubulin beta-1 chain OS=Mus musculus GN=Tubb1 PE=1 SV=1 (sp|A2AQ07|TBB1_MOUSE)	-1.25	25.978	24.572	27.287	25.67	19.595	18.453	1	1	1	1	1	1	0.0082
P26039	Talin-1 OS=Mus musculus GN=Tln1 PE=1 SV=2	1.1	26.977	15.726	32.932	30.804	24.752	28.705	1	1	1	1	1	1	0.26
P48678	Prelamin-A/C OS=Mus musculus GN=Lmna PE=1 SV=2	-1.25	24.979	29.487	27.287	23.617	21.658	23.579	1	1	1	1	1	1	0.16
P0C0S6	Cluster of Histone H2A.Z OS=Mus musculus GN=H2afz PE=1 SV=2 (sp|P0C0S6|H2AZ_MOUSE)	-1.11111	28.975	26.538	24.464	24.643	25.783	22.554	1	1	1	1	1	1	0.33
P10493	Nidogen-1 OS=Mus musculus GN=Nid1 PE=1 SV=2	-1.25	29.974	14.743	26.346	14.375	23.72	20.504	1	1	1	1	1	1	0.15
P14211	Calreticulin OS=Mus musculus GN=Calr PE=1 SV=1	1.1	19.983	21.624	31.05	25.67	24.752	28.705	1	1	1	1	1	1	0.34
Q00896	Cluster of Alpha-1-antitrypsin 1-3 OS=Mus musculus GN=Serpina1c PE=1 SV=2 (sp|Q00896|A1AT3_MOUSE)	2.6	14.987	14.743	15.055	48.26	39.19	28.705	1	1	1	1	1	1	< 0.00010
O35639	Annexin A3 OS=Mus musculus GN=Anxa3 PE=1 SV=4	1	29.974	22.607	22.582	30.804	22.689	21.529	1	1	1	1	1	1	0.53
P27773	Protein disulfide-isomerase A3 OS=Mus musculus GN=Pdia3 PE=1 SV=2	1.1	19.983	22.607	19.759	23.617	21.658	25.63	1	1	1	1	1	1	0.26
Q9QXS1	Plectin OS=Mus musculus GN=Plec PE=1 SV=3	1.1	28.975	12.778	27.287	25.67	21.658	28.705	1	1	1	1	1	1	0.32
Q00623	Apolipoprotein A-I OS=Mus musculus GN=Apoa1 PE=1 SV=2	1.8	12.989	19.658	19.759	33.885	34.034	27.68	1	1	1	1	1	1	0.00026
Q61838	Alpha-2-macroglobulin OS=Mus musculus GN=A2m PE=1 SV=3	2.9	7.9932	16.709	10.35	33.885	37.128	29.73	1	1	1	1	1	1	< 0.00010
P07356	Annexin A2 OS=Mus musculus GN=Anxa2 PE=1 SV=2	1	28.975	21.624	23.523	21.563	26.814	25.63	1	1	1	1	1	1	0.53
P10107	Annexin A1 OS=Mus musculus GN=Anxa1 PE=1 SV=2	1.4	20.982	11.795	22.582	28.751	25.783	23.579	1	1	1	1	1	1	0.031
P08071	Lactotransferrin OS=Mus musculus GN=Ltf PE=2 SV=4	24	0.5	3.9316	1.8818	49.287	56.723	48.184	0	1	1	1	1	1	< 0.00010
P63017	Cluster of Heat shock cognate 71 kDa protein OS=Mus musculus GN=Hspa8 PE=1 SV=1 (sp|P63017|HSP7C_MOUSE)	1.1	23.98	21.624	19.759	24.643	22.689	24.605	1	1	1	1	1	1	0.32
P10126	Elongation factor 1-alpha 1 OS=Mus musculus GN=Eef1a1 PE=1 SV=3	-1.11111	23.98	17.692	23.523	18.482	21.658	18.453	1	1	1	1	1	1	0.3
P63158	High mobility group protein B1 OS=Mus musculus GN=Hmgb1 PE=1 SV=2	1.1	17.985	18.675	18.818	24.643	20.626	16.403	1	1	1	1	1	1	0.32
P84228	Cluster of Histone H3.2 OS=Mus musculus GN=Hist1h3b PE=1 SV=2 (sp|P84228|H32_MOUSE)	-2.5	25.978	17.692	0.5	12.322	5.1566	0.5	1	1	0	1	1	0	< 0.00010
A2ASS6	Cluster of Titin OS=Mus musculus GN=Ttn PE=1 SV=1 (sp|A2ASS6|TITIN_MOUSE)	1.2	2.9974	1.9658	0.5	0.5	3.094	3.0756	1	1	0	0	1	1	0.35
P01027	Complement C3 OS=Mus musculus GN=C3 PE=1 SV=3	20	0.5	2.9487	1.8818	33.885	38.159	35.882	0	1	1	1	1	1	< 0.00010
P20918	Plasminogen OS=Mus musculus GN=Plg PE=1 SV=3	2.8	6.994	12.778	10.35	32.858	28.877	22.554	1	1	1	1	1	1	< 0.00010
Q9JHL1	Na(+)/H(+) exchange regulatory cofactor NHE-RF2 OS=Mus musculus GN=Slc9a3r2 PE=1 SV=2	-1.42857	19.983	16.709	20.7	11.295	12.376	17.428	1	1	1	1	1	1	0.06
P13020	Gelsolin OS=Mus musculus GN=Gsn PE=1 SV=3	1.3	17.985	15.726	17.878	24.643	21.658	20.504	1	1	1	1	1	1	0.097
P19324	Serpin H1 OS=Mus musculus GN=Serpinh1 PE=1 SV=3	-1.66667	28.975	20.641	26.346	13.348	14.439	15.378	1	1	1	1	1	1	0.0017
Q8BXK9	Chloride intracellular channel protein 5 OS=Mus musculus GN=Clic5 PE=1 SV=1	-1.25	23.98	20.641	20.7	15.402	18.564	19.479	1	1	1	1	1	1	0.16
P09103	Protein disulfide-isomerase OS=Mus musculus GN=P4hb PE=1 SV=2	1	13.988	23.589	15.055	15.402	16.501	18.453	1	1	1	1	1	1	0.45
Q8BH64	EH domain-containing protein 2 OS=Mus musculus GN=Ehd2 PE=1 SV=1	1	23.98	20.641	20.7	22.59	22.689	20.504	1	1	1	1	1	1	0.49
P15508	Spectrin beta chain, erythrocytic OS=Mus musculus GN=Sptb PE=1 SV=4	1.1	21.981	36.367	17.878	37.992	25.783	23.579	1	1	1	1	1	1	0.14
Q64727	Vinculin OS=Mus musculus GN=Vcl PE=1 SV=4	1.3	12.989	12.778	16.937	17.456	14.439	21.529	1	1	1	1	1	1	0.17
P09470	Angiotensin-converting enzyme OS=Mus musculus GN=Ace PE=1 SV=3	-1.42857	19.983	12.778	24.464	13.348	14.439	14.353	1	1	1	1	1	1	0.074
P56480	ATP synthase subunit beta, mitochondrial OS=Mus musculus GN=Atp5b PE=1 SV=2	-1.11111	20.982	19.658	20.7	19.509	17.532	16.403	1	1	1	1	1	1	0.26
Q02357	Ankyrin-1 OS=Mus musculus GN=Ank1 PE=1 SV=2	1	11.99	25.555	13.173	21.563	14.439	13.327	1	1	1	1	1	1	0.48
P20029	78 kDa glucose-regulated protein OS=Mus musculus GN=Hspa5 PE=1 SV=3	-1.25	19.983	22.607	20.7	16.429	13.407	18.453	1	1	1	1	1	1	0.091
P48036	Annexin A5 OS=Mus musculus GN=Anxa5 PE=1 SV=1	-1.11111	20.982	13.761	15.055	15.402	15.47	15.378	1	1	1	1	1	1	0.4
P54071	Isocitrate dehydrogenase [NADP], mitochondrial OS=Mus musculus GN=Idh2 PE=1 SV=3	-1.25	16.986	23.589	20.7	16.429	16.501	14.353	1	1	1	1	1	1	0.1
Q9CZ19	Myosin light chain 4 OS=Mus musculus GN=Myl4 PE=2 SV=1	-1.42857	26.977	17.692	16.937	13.348	15.47	16.403	1	1	1	1	1	1	0.07
Q03265	ATP synthase subunit alpha, mitochondrial OS=Mus musculus GN=Atp5a1 PE=1 SV=1	-1.11111	15.986	15.726	19.759	16.429	15.47	15.378	1	1	1	1	1	1	0.37
Q5SQ27	Cluster of MCG140354 OS=Mus musculus GN=Sec14l3 PE=2 SV=1 (tr|Q5SQ27|Q5SQ27_MOUSE)	-1.11111	13.988	16.709	22.582	14.375	14.439	17.428	1	1	1	1	1	1	0.26
Q8K2I3	Dimethylaniline monooxygenase [N-oxide-forming] 2 OS=Mus musculus GN=Fmo2 PE=1 SV=3	-1.11111	14.987	17.692	14.114	15.402	13.407	14.353	1	1	1	1	1	1	0.39
Q61087	Laminin subunit beta-3 OS=Mus musculus GN=Lamb3 PE=2 SV=2	1	24.979	6.8803	15.055	16.429	14.439	14.353	1	1	1	1	1	1	0.48
P05213	Cluster of Tubulin alpha-1B chain OS=Mus musculus GN=Tuba1b PE=1 SV=2 (sp|P05213|TBA1B_MOUSE)	-1.25	18.984	15.726	18.818	13.348	12.376	15.378	1	1	1	1	1	1	0.096
Q99KI0	Aconitate hydratase, mitochondrial OS=Mus musculus GN=Aco2 PE=1 SV=1	-1.42857	13.988	16.709	19.759	12.322	11.345	13.327	1	1	1	1	1	1	0.087
P08122	Collagen alpha-2(IV) chain OS=Mus musculus GN=Col4a2 PE=2 SV=4	-1.11111	24.979	18.675	18.818	21.563	15.47	17.428	1	1	1	1	1	1	0.28
Q64462	Cluster of Cytochrome P450 4B1 OS=Mus musculus GN=Cyp4b1 PE=1 SV=1 (sp|Q64462|CP4B1_MOUSE)	1.3	11.99	13.761	9.4092	13.348	13.407	19.479	1	1	1	1	1	1	0.13
P02463	Collagen alpha-1(IV) chain OS=Mus musculus GN=Col4a1 PE=2 SV=4	-1.25	29.974	18.675	18.818	16.429	17.532	20.504	1	1	1	1	1	1	0.16
Q8K2B3	Succinate dehydrogenase [ubiquinone] flavoprotein subunit, mitochondrial OS=Mus musculus GN=Sdha PE=1 SV=1	-1.11111	9.9915	17.692	15.996	16.429	14.439	8.2015	1	1	1	1	1	1	0.34
D3Z2H9	Cluster of Uncharacterized protein OS=Mus musculus GN=Tpm3-rs7 PE=3 SV=1 (tr|D3Z2H9|D3Z2H9_MOUSE)	-1.11111	20.982	10.812	25.405	18.482	17.532	15.378	1	1	1	1	1	1	0.24
P02469	Laminin subunit beta-1 OS=Mus musculus GN=Lamb1 PE=1 SV=3	-1.42857	22.98	8.8461	13.173	11.295	8.2506	11.277	1	1	1	1	1	1	0.067
P21981	Protein-glutamine gamma-glutamyltransferase 2 OS=Mus musculus GN=Tgm2 PE=1 SV=4	-1.25	22.98	9.8289	13.173	8.2144	11.345	15.378	1	1	1	1	1	1	0.14
P40936	Indolethylamine N-methyltransferase OS=Mus musculus GN=Inmt PE=1 SV=1	1.1	15.986	12.778	15.055	13.348	16.501	18.453	1	1	1	1	1	1	0.36
E9PV24	Fibrinogen alpha chain OS=Mus musculus GN=Fga PE=2 SV=1	3.7	6.994	5.8974	6.5865	23.617	30.94	17.428	1	1	1	1	1	1	< 0.00010
P00920	Cluster of Carbonic anhydrase 2 OS=Mus musculus GN=Ca2 PE=1 SV=4 (sp|P00920|CAH2_MOUSE)	1.3	14.987	16.709	9.4092	16.429	18.564	18.453	1	1	1	1	1	1	0.14
P11499	Heat shock protein HSP 90-beta OS=Mus musculus GN=Hsp90ab1 PE=1 SV=3	-1.25	10.991	19.658	17.878	9.2412	13.407	16.403	1	1	1	1	1	1	0.17
Q60605	Myosin light polypeptide 6 OS=Mus musculus GN=Myl6 PE=1 SV=3	1	18.984	14.743	15.996	18.482	16.501	13.327	1	1	1	1	1	1	0.48
P08113	Endoplasmin OS=Mus musculus GN=Hsp90b1 PE=1 SV=2	-1.25	15.986	15.726	11.291	11.295	12.376	12.302	1	1	1	1	1	1	0.29
P24270	Catalase OS=Mus musculus GN=Cat PE=1 SV=4	-1.11111	7.9932	20.641	11.291	13.348	12.376	11.277	1	1	1	1	1	1	0.41
P26443	Glutamate dehydrogenase 1, mitochondrial OS=Mus musculus GN=Glud1 PE=1 SV=1	1.1	10.991	16.709	11.291	14.375	13.407	14.353	1	1	1	1	1	1	0.41
Q02788	Collagen alpha-2(VI) chain OS=Mus musculus GN=Col6a2 PE=2 SV=3	-1.11111	16.986	11.795	13.173	13.348	11.345	13.327	1	1	1	1	1	1	0.37
Q6GT24	Peroxiredoxin 6 OS=Mus musculus GN=Prdx6 PE=2 SV=1	-1.11111	15.986	16.709	14.114	14.375	17.532	12.302	1	1	1	1	1	1	0.43
P09055	Integrin beta-1 OS=Mus musculus GN=Itgb1 PE=1 SV=1	1.1	12.989	10.812	10.35	12.322	13.407	10.252	1	1	1	1	1	1	0.46
Q9JHU4	Cytoplasmic dynein 1 heavy chain 1 OS=Mus musculus GN=Dync1h1 PE=1 SV=2	-2	8.9923	10.812	19.759	8.2144	7.2193	6.1511	1	1	1	1	1	1	0.013
Q9WTI7	Unconventional myosin-Ic OS=Mus musculus GN=Myo1c PE=1 SV=2	-1.25	13.988	11.795	12.232	8.2144	12.376	11.277	1	1	1	1	1	1	0.27
P33267	Cytochrome P450 2F2 OS=Mus musculus GN=Cyp2f2 PE=2 SV=1	-1.66667	8.9923	23.589	21.641	9.2412	13.407	8.2015	1	1	1	1	1	1	0.0066
P14733	Lamin-B1 OS=Mus musculus GN=Lmnb1 PE=1 SV=3	-1.25	12.989	15.726	15.996	11.295	11.345	12.302	1	1	1	1	1	1	0.16
P39447	Tight junction protein ZO-1 OS=Mus musculus GN=Tjp1 PE=1 SV=2	-1.11111	11.99	10.812	9.4092	6.1608	10.313	11.277	1	1	1	1	1	1	0.33
P51881	Cluster of ADP/ATP translocase 2 OS=Mus musculus GN=Slc25a5 PE=1 SV=3 (sp|P51881|ADT2_MOUSE)	-1.25	10.991	9.8289	14.114	9.2412	9.2819	9.2267	1	1	1	1	1	1	0.21
Q60597	Cluster of 2-oxoglutarate dehydrogenase, mitochondrial OS=Mus musculus GN=Ogdh PE=1 SV=3 (sp|Q60597|ODO1_MOUSE)	-1.25	11.99	19.658	9.4092	10.268	12.376	11.277	1	1	1	1	1	1	0.24
Q9D379	Cluster of Epoxide hydrolase 1 OS=Mus musculus GN=Ephx1 PE=1 SV=2 (sp|Q9D379|HYEP_MOUSE)	-1.11111	10.991	10.812	11.291	10.268	10.313	9.2267	1	1	1	1	1	1	0.45
A0A087WQM0	Cluster of Protein Tns1 OS=Mus musculus GN=Tns1 PE=1 SV=1 (tr|A0A087WQM0|A0A087WQM0_MOUSE)	1	11.99	7.8632	12.232	8.2144	11.345	13.327	1	1	1	1	1	1	0.52
P18760	Cofilin-1 OS=Mus musculus GN=Cfl1 PE=1 SV=3	1.3	10.991	11.795	13.173	13.348	13.407	18.453	1	1	1	1	1	1	0.18
P46735	Unconventional myosin-Ib OS=Mus musculus GN=Myo1b PE=2 SV=3	-1.25	10.991	12.778	13.173	9.2412	11.345	9.2267	1	1	1	1	1	1	0.22
Q9JKF1	Ras GTPase-activating-like protein IQGAP1 OS=Mus musculus GN=Iqgap1 PE=1 SV=2	-1.42857	11.99	12.778	15.055	12.322	9.2819	7.1763	1	1	1	1	1	1	0.11
Q9WVK4	Cluster of EH domain-containing protein 1 OS=Mus musculus GN=Ehd1 PE=1 SV=1 (sp|Q9WVK4|EHD1_MOUSE)	1	10.991	11.795	11.291	9.2412	13.407	10.252	1	1	1	1	1	1	0.58
O08553	Dihydropyrimidinase-related protein 2 OS=Mus musculus GN=Dpysl2 PE=1 SV=2	-1.25	10.991	13.761	12.232	9.2412	11.345	10.252	1	1	1	1	1	1	0.26
P04919	Band 3 anion transport protein OS=Mus musculus GN=Slc4a1 PE=1 SV=1	1.3	4.9957	14.743	9.4092	11.295	14.439	13.327	1	1	1	1	1	1	0.14
Q04857	Collagen alpha-1(VI) chain OS=Mus musculus GN=Col6a1 PE=2 SV=1	-1.42857	17.985	8.8461	15.996	6.1608	11.345	11.277	1	1	1	1	1	1	0.06
P19001	Keratin, type I cytoskeletal 19 OS=Mus musculus GN=Krt19 PE=1 SV=1	-1.11111	6.994	7.8632	18.818	11.295	9.2819	8.2015	1	1	1	1	1	1	0.29
P30681	High mobility group protein B2 OS=Mus musculus GN=Hmgb2 PE=1 SV=3	1.7	7.9932	8.8461	10.35	16.429	15.47	14.353	1	1	1	1	1	1	0.023
Q63918	Serum deprivation-response protein OS=Mus musculus GN=Sdpr PE=1 SV=3	1.1	16.986	6.8803	7.5274	11.295	11.345	11.277	1	1	1	1	1	1	0.42
O08638	Cluster of Myosin-11 OS=Mus musculus GN=Myh11 PE=1 SV=1 (sp|O08638|MYH11_MOUSE)	-2.5	29.974	26.538	33.873	0.5	18.564	19.479	1	1	1	0	1	1	< 0.00010
O54724	Polymerase I and transcript release factor OS=Mus musculus GN=Ptrf PE=1 SV=1	1.1	13.988	8.8461	11.291	9.2412	13.407	13.327	1	1	1	1	1	1	0.46
P28665	Cluster of Murinoglobulin-1 OS=Mus musculus GN=Mug1 PE=1 SV=3 (sp|P28665|MUG1_MOUSE)	2.1	2.9974	4.9145	9.4092	13.348	14.439	8.2015	1	1	1	1	1	1	0.011
O54931	A-kinase anchor protein 2 OS=Mus musculus GN=Akap2 PE=1 SV=3	-1.11111	11.99	11.795	8.4683	12.322	7.2193	9.2267	1	1	1	1	1	1	0.38
P16858	Glyceraldehyde-3-phosphate dehydrogenase OS=Mus musculus GN=Gapdh PE=1 SV=2	1.3	8.9923	9.8289	8.4683	12.322	10.313	13.327	1	1	1	1	1	1	0.17
P37040	NADPH--cytochrome P450 reductase OS=Mus musculus GN=Por PE=1 SV=2	-1.42857	11.99	12.778	11.291	7.1876	8.2506	11.277	1	1	1	1	1	1	0.15
G3X8Q9	Cytochrome P450 2B10 OS=Mus musculus GN=Cyp2b10 PE=3 SV=1	-1.11111	11.99	8.8461	10.35	8.2144	9.2819	11.277	1	1	1	1	1	1	0.37
J3KMM5	Cluster of Calcium-transporting ATPase OS=Mus musculus GN=Atp2a2 PE=1 SV=1 (tr|J3KMM5|J3KMM5_MOUSE)	-1.66667	14.987	9.8289	8.4683	8.2144	8.2506	5.1259	1	1	1	1	1	1	0.095
F6WA09	Cluster of 14-3-3 protein epsilon (Fragment) OS=Mus musculus GN=Ywhae PE=4 SV=1 (tr|F6WA09|F6WA09_MOUSE)	-1.25	13.988	0.5	9.4092	6.1608	5.1566	8.2015	1	0	1	1	1	1	0.23
Q01853	Transitional endoplasmic reticulum ATPase OS=Mus musculus GN=Vcp PE=1 SV=4	-1.25	11.99	12.778	12.232	10.268	9.2819	8.2015	1	1	1	1	1	1	0.15
Q62009	Periostin OS=Mus musculus GN=Postn PE=1 SV=2	-1.11111	17.985	3.9316	8.4683	8.2144	10.313	8.2015	1	1	1	1	1	1	0.37
Q8CIB5	Fermitin family homolog 2 OS=Mus musculus GN=Fermt2 PE=1 SV=1	1	11.99	8.8461	8.4683	9.2412	10.313	10.252	1	1	1	1	1	1	0.52
Q91V88	Nephronectin OS=Mus musculus GN=Npnt PE=1 SV=1	1.1	11.99	6.8803	7.5274	9.2412	8.2506	10.252	1	1	1	1	1	1	0.48
Q91ZX7	Prolow-density lipoprotein receptor-related protein 1 OS=Mus musculus GN=Lrp1 PE=1 SV=1	-1.42857	10.991	5.8974	6.5865	6.1608	5.1566	6.1511	1	1	1	1	1	1	0.22
Q99K41	EMILIN-1 OS=Mus musculus GN=Emilin1 PE=1 SV=1	-1.25	11.99	11.795	11.291	7.1876	8.2506	13.327	1	1	1	1	1	1	0.25
P49817	Caveolin-1 OS=Mus musculus GN=Cav1 PE=1 SV=1	1.2	9.9915	10.812	8.4683	13.348	6.1879	14.353	1	1	1	1	1	1	0.32
Q91YQ5	Dolichyl-diphosphooligosaccharide--protein glycosyltransferase subunit 1 OS=Mus musculus GN=Rpn1 PE=1 SV=1	-1.42857	12.989	6.8803	9.4092	8.2144	4.1253	9.2267	1	1	1	1	1	1	0.17
P26231	Catenin alpha-1 OS=Mus musculus GN=Ctnna1 PE=1 SV=1	-1.11111	10.991	10.812	10.35	11.295	9.2819	8.2015	1	1	1	1	1	1	0.33
P35564	Calnexin OS=Mus musculus GN=Canx PE=1 SV=1	-1.11111	8.9923	8.8461	10.35	8.2144	8.2506	8.2015	1	1	1	1	1	1	0.36
E9QPU1	von Willebrand factor OS=Mus musculus GN=Vwf PE=4 SV=1	-1.25	9.9915	7.8632	7.5274	5.134	6.1879	8.2015	1	1	1	1	1	1	0.24
P97927	Laminin subunit alpha-4 OS=Mus musculus GN=Lama4 PE=1 SV=2	-1.25	12.989	5.8974	10.35	6.1608	9.2819	8.2015	1	1	1	1	1	1	0.26
Q9R069	Basal cell adhesion molecule OS=Mus musculus GN=Bcam PE=2 SV=1	1.2	12.989	3.9316	8.4683	7.1876	11.345	11.277	1	1	1	1	1	1	0.32
P08752	Cluster of Guanine nucleotide-binding protein G(i) subunit alpha-2 OS=Mus musculus GN=Gnai2 PE=1 SV=5 (sp|P08752|GNAI2_MOUSE)	1	10.991	6.8803	12.232	10.268	10.313	8.2015	1	1	1	1	1	1	0.47
Q69ZN7	Myoferlin OS=Mus musculus GN=Myof PE=1 SV=2	-2	10.991	7.8632	12.232	3.0804	7.2193	4.1008	1	1	1	1	1	1	0.0092
Q8CAQ8	MICOS complex subunit Mic60 OS=Mus musculus GN=Immt PE=1 SV=1	-2	7.9932	12.778	12.232	7.1876	3.094	5.1259	1	1	1	1	1	1	0.0078
P51174	Long-chain specific acyl-CoA dehydrogenase, mitochondrial OS=Mus musculus GN=Acadl PE=1 SV=2	1	5.9949	9.8289	7.5274	10.268	4.1253	8.2015	1	1	1	1	1	1	0.51
Q8BWT1	3-ketoacyl-CoA thiolase, mitochondrial OS=Mus musculus GN=Acaa2 PE=1 SV=3	1.1	4.9957	10.812	7.5274	9.2412	7.2193	8.2015	1	1	1	1	1	1	0.49
O08692	Myeloid bactenecin (F1) OS=Mus musculus GN=Ngp PE=2 SV=1	32	0.5	0.5	0.5	17.456	17.532	12.302	0	0	0	1	1	1	< 0.00010
E9PYF4	Cluster of Protein Lmo7 OS=Mus musculus GN=Lmo7 PE=1 SV=1 (tr|E9PYF4|E9PYF4_MOUSE)	1.7	4.9957	4.9145	5.6455	6.1608	10.313	10.252	1	1	1	1	1	1	0.088
O35744	Cluster of Chitinase-like protein 3 OS=Mus musculus GN=Chil3 PE=1 SV=2 (sp|O35744|CHIL3_MOUSE)	8.3	0.5	3.9316	0.5	13.348	17.532	10.252	0	1	0	1	1	1	< 0.00010
Q01339	Beta-2-glycoprotein 1 OS=Mus musculus GN=Apoh PE=1 SV=1	29	0.5	0.5	0.5	16.429	12.376	15.378	0	0	0	1	1	1	< 0.00010
Q3U7R1	Extended synaptotagmin-1 OS=Mus musculus GN=Esyt1 PE=1 SV=2	-1.42857	9.9915	8.8461	11.291	6.1608	8.2506	6.1511	1	1	1	1	1	1	0.11
O55222	Integrin-linked protein kinase OS=Mus musculus GN=Ilk PE=1 SV=2	-1.11111	8.9923	5.8974	11.291	7.1876	7.2193	10.252	1	1	1	1	1	1	0.46
Q08857	Platelet glycoprotein 4 OS=Mus musculus GN=Cd36 PE=1 SV=2	-1.25	9.9915	6.8803	14.114	8.2144	8.2506	7.1763	1	1	1	1	1	1	0.19
Q8VDN2	Cluster of Sodium/potassium-transporting ATPase subunit alpha-1 OS=Mus musculus GN=Atp1a1 PE=1 SV=1 (sp|Q8VDN2|AT1A1_MOUSE)	-1.42857	5.9949	5.8974	5.6455	5.134	0.5	7.1763	1	1	1	1	0	1	0.33
P40142	Transketolase OS=Mus musculus GN=Tkt PE=1 SV=1	1.5	3.9966	5.8974	4.7046	7.1876	5.1566	9.2267	1	1	1	1	1	1	0.16
P47757	F-actin-capping protein subunit beta OS=Mus musculus GN=Capzb PE=1 SV=3	1.2	6.994	4.9145	10.35	9.2412	7.2193	9.2267	1	1	1	1	1	1	0.37
Q8BG05	Cluster of Heterogeneous nuclear ribonucleoprotein A3 OS=Mus musculus GN=Hnrnpa3 PE=1 SV=1 (sp|Q8BG05|ROA3_MOUSE)	-1.11111	7.9932	8.8461	7.5274	7.1876	8.2506	6.1511	1	1	1	1	1	1	0.34
Q8VCT4	Carboxylesterase 1D OS=Mus musculus GN=Ces1d PE=1 SV=1	-1.25	7.9932	10.812	12.232	8.2144	9.2819	8.2015	1	1	1	1	1	1	0.27
P43276	Histone H1.5 OS=Mus musculus GN=Hist1h1b PE=1 SV=2	1.1	9.9915	10.812	8.4683	12.322	10.313	9.2267	1	1	1	1	1	1	0.42
B1ARU4	Cluster of Microtubule-actin cross-linking factor 1 OS=Mus musculus GN=Macf1 PE=1 SV=1 (tr|B1ARU4|B1ARU4_MOUSE)	-2.5	3.9966	0.5	9.4092	0.5	2.0626	3.0756	1	0	1	0	1	1	0.031
Q9DCX2	ATP synthase subunit d, mitochondrial OS=Mus musculus GN=Atp5h PE=1 SV=3	1	6.994	10.812	7.5274	9.2412	9.2819	7.1763	1	1	1	1	1	1	0.54
P24369	Peptidyl-prolyl cis-trans isomerase B OS=Mus musculus GN=Ppib PE=1 SV=2	1	8.9923	8.8461	7.5274	8.2144	9.2819	8.2015	1	1	1	1	1	1	0.54
P97447	Four and a half LIM domains protein 1 OS=Mus musculus GN=Fhl1 PE=1 SV=3	1.1	5.9949	9.8289	7.5274	9.2412	7.2193	9.2267	1	1	1	1	1	1	0.43
E9Q2T3	Protein Tnxb OS=Mus musculus GN=Tnxb PE=4 SV=1	-1.11111	3.9966	4.9145	7.5274	0.5	8.2506	6.1511	1	1	1	0	1	1	0.49
P30999	Catenin delta-1 OS=Mus musculus GN=Ctnnd1 PE=1 SV=2	-1.66667	9.9915	6.8803	7.5274	4.1072	5.1566	5.1259	1	1	1	1	1	1	0.074
P58252	Elongation factor 2 OS=Mus musculus GN=Eef2 PE=1 SV=2	-1.25	4.9957	6.8803	7.5274	6.1608	5.1566	5.1259	1	1	1	1	1	1	0.37
Q8C6B0	MCG20149, isoform CRA_a OS=Mus musculus GN=Mettl7a1 PE=2 SV=1	-1.25	7.9932	10.812	12.232	8.2144	8.2506	8.2015	1	1	1	1	1	1	0.23
O88322	Nidogen-2 OS=Mus musculus GN=Nid2 PE=1 SV=2	-1.66667	16.986	3.9316	6.5865	3.0804	5.1566	8.2015	1	1	1	1	1	1	0.068
P05202	Aspartate aminotransferase, mitochondrial OS=Mus musculus GN=Got2 PE=1 SV=1	1	6.994	6.8803	6.5865	7.1876	7.2193	5.1259	1	1	1	1	1	1	0.5
P16110	Galectin-3 OS=Mus musculus GN=Lgals3 PE=1 SV=3	-1.11111	8.9923	7.8632	7.5274	4.1072	9.2819	8.2015	1	1	1	1	1	1	0.4
P29699	Alpha-2-HS-glycoprotein OS=Mus musculus GN=Ahsg PE=1 SV=1	2.6	5.9949	4.9145	4.7046	13.348	14.439	13.327	1	1	1	1	1	1	0.00047
O89053	Coronin-1A OS=Mus musculus GN=Coro1a PE=1 SV=5	3.2	2.9974	2.9487	3.7637	10.268	8.2506	12.302	1	1	1	1	1	1	0.00063
Q5SYD0	Unconventional myosin-Id OS=Mus musculus GN=Myo1d PE=1 SV=1	-1.25	9.9915	8.8461	3.7637	5.134	6.1879	6.1511	1	1	1	1	1	1	0.27
Q9R0B6	Laminin subunit gamma-3 OS=Mus musculus GN=Lamc3 PE=2 SV=2	-1.42857	4.9957	3.9316	2.8228	4.1072	0.5	4.1008	1	1	1	0.99	0	1	0.35
A2ARA8	Integrin alpha-8 OS=Mus musculus GN=Itga8 PE=1 SV=1	-1.11111	9.9915	5.8974	5.6455	5.134	6.1879	8.2015	1	1	1	1	1	1	0.44
P17742	Cluster of Peptidyl-prolyl cis-trans isomerase A OS=Mus musculus GN=Ppia PE=1 SV=2 (sp|P17742|PPIA_MOUSE)	1.4	6.994	2.9487	7.5274	6.1608	8.2506	9.2267	1	1	1	1	1	1	0.21
P20152	Vimentin OS=Mus musculus GN=Vim PE=1 SV=3	1.5	7.9932	5.8974	6.5865	10.268	11.345	8.2015	1	1	1	1	1	1	0.18
Q8VEK3	Heterogeneous nuclear ribonucleoprotein U OS=Mus musculus GN=Hnrnpu PE=1 SV=1	-2.5	14.987	9.8289	7.5274	3.0804	3.094	6.1511	1	1	1	1	1	1	0.0021
Q9QVP4	Myosin regulatory light chain 2, atrial isoform OS=Mus musculus GN=Myl7 PE=2 SV=1	-1.25	10.991	7.8632	9.4092	7.1876	9.2819	7.1763	1	1	1	1	1	1	0.31
P17563	Cluster of Selenium-binding protein 1 OS=Mus musculus GN=Selenbp1 PE=1 SV=2 (sp|P17563|SBP1_MOUSE)	-1.25	4.9957	11.795	8.4683	6.1608	6.1879	7.1763	1	1	1	1	1	1	0.081
P31428	Dipeptidase 1 OS=Mus musculus GN=Dpep1 PE=1 SV=2	-1.11111	10.991	7.8632	5.6455	9.2412	7.2193	6.1511	1	1	1	1	1	1	0.46
O88342	WD repeat-containing protein 1 OS=Mus musculus GN=Wdr1 PE=1 SV=3	1.3	3.9966	4.9145	7.5274	8.2144	6.1879	7.1763	1	1	1	1	1	1	0.26
Q99JW4	Cluster of LIM and senescent cell antigen-like-containing domain protein 1 OS=Mus musculus GN=Lims1 PE=1 SV=3 (sp|Q99JW4|LIMS1_MOUSE)	1.6	3.9966	3.9316	6.5865	7.1876	7.2193	8.2015	1	1	1	1	1	1	0.16
Q61171	Peroxiredoxin-2 OS=Mus musculus GN=Prdx2 PE=1 SV=3	1.1	4.9957	9.8289	4.7046	7.1876	8.2506	6.1511	1	1	1	1	1	1	0.43
Q9EQP2	EH domain-containing protein 4 OS=Mus musculus GN=Ehd4 PE=1 SV=1	1.1	10.991	8.8461	9.4092	8.2144	13.407	11.277	1	1	1	1	1	1	0.32
P13634	Carbonic anhydrase 1 OS=Mus musculus GN=Ca1 PE=2 SV=4	1.1	7.9932	5.8974	5.6455	7.1876	8.2506	5.1259	1	1	1	1	1	1	0.5
Q05920	Pyruvate carboxylase, mitochondrial OS=Mus musculus GN=Pc PE=1 SV=1	1.1	1.9983	10.812	4.7046	9.2412	6.1879	3.0756	1	1	1	1	1	1	0.5
Q91X72	Hemopexin OS=Mus musculus GN=Hpx PE=1 SV=2	2.8	2.9974	3.9316	3.7637	11.295	9.2819	9.2267	1	1	1	1	1	1	0.0019
Q9DB77	Cytochrome b-c1 complex subunit 2, mitochondrial OS=Mus musculus GN=Uqcrc2 PE=1 SV=1	1.1	4.9957	6.8803	7.5274	8.2144	6.1879	7.1763	1	1	1	1	1	1	0.43
Q9DCN2	NADH-cytochrome b5 reductase 3 OS=Mus musculus GN=Cyb5r3 PE=1 SV=3	-1.25	7.9932	9.8289	5.6455	5.134	7.2193	6.1511	1	1	1	1	1	1	0.27
Q9R0P5	Destrin OS=Mus musculus GN=Dstn PE=1 SV=3	1	7.9932	6.8803	7.5274	7.1876	7.2193	8.2015	1	1	1	1	1	1	0.55
P62204	Calmodulin OS=Mus musculus GN=Calm1 PE=1 SV=2	1	7.9932	6.8803	7.5274	7.1876	7.2193	8.2015	1	1	1	1	1	1	0.55
P70333	Cluster of Heterogeneous nuclear ribonucleoprotein H2 OS=Mus musculus GN=Hnrnph2 PE=2 SV=1 (sp|P70333|HNRH2_MOUSE)	-1.42857	12.989	12.778	11.291	9.2412	8.2506	9.2267	1	1	1	1	1	1	0.095
P97429	Annexin A4 OS=Mus musculus GN=Anxa4 PE=2 SV=4	1.1	4.9957	3.9316	8.4683	6.1608	7.2193	6.1511	1	1	1	1	1	1	0.44
Q9CVB6	Actin-related protein 2/3 complex subunit 2 OS=Mus musculus GN=Arpc2 PE=1 SV=3	1.4	5.9949	4.9145	5.6455	8.2144	6.1879	8.2015	1	1	1	1	1	1	0.21
Q9CZ13	Cytochrome b-c1 complex subunit 1, mitochondrial OS=Mus musculus GN=Uqcrc1 PE=1 SV=2	1	5.9949	7.8632	7.5274	9.2412	6.1879	5.1259	1	1	1	1	1	1	0.51
P56395	Cytochrome b5 OS=Mus musculus GN=Cyb5a PE=1 SV=2	-2.5	7.9932	10.812	7.5274	5.134	4.1253	2.0504	1	1	1	1	1	1	0.011
Q9CQ19	Myosin regulatory light polypeptide 9 OS=Mus musculus GN=Myl9 PE=1 SV=3	-1.11111	6.994	6.8803	7.5274	6.1608	5.1566	8.2015	1	1	1	1	1	1	0.44
Q8BPB5	EGF-containing fibulin-like extracellular matrix protein 1 OS=Mus musculus GN=Efemp1 PE=2 SV=1	-1.66667	12.989	6.8803	7.5274	4.1072	6.1879	6.1511	1	1	1	1	1	1	0.068
Q8VIJ6	Splicing factor, proline- and glutamine-rich OS=Mus musculus GN=Sfpq PE=1 SV=1	-1.42857	7.9932	5.8974	7.5274	4.1072	5.1566	6.1511	1	1	1	1	1	1	0.2
E9Q7G0	Protein Numa1 OS=Mus musculus GN=Numa1 PE=1 SV=1	-1.25	2.9974	4.9145	9.4092	3.0804	6.1879	5.1259	1	1	1	1	1	1	0.35
E9PZF0	Cluster of Nucleoside diphosphate kinase OS=Mus musculus GN=Gm20390 PE=3 SV=1 (tr|E9PZF0|E9PZF0_MOUSE)	1	2.9974	5.8974	9.4092	6.1608	6.1879	5.1259	1	1	1	1	1	1	0.42
P29758	Ornithine aminotransferase, mitochondrial OS=Mus musculus GN=Oat PE=1 SV=1	-1.25	6.994	6.8803	7.5274	7.1876	4.1253	5.1259	1	1	1	1	1	1	0.26
P62137	Cluster of Serine/threonine-protein phosphatase PP1-alpha catalytic subunit OS=Mus musculus GN=Ppp1ca PE=1 SV=1 (sp|P62137|PP1A_MOUSE)	1.1	5.9949	5.8974	8.4683	7.1876	7.2193	7.1763	1	1	1	1	1	1	0.49
Q02257	Junction plakoglobin OS=Mus musculus GN=Jup PE=1 SV=3	-1.11111	6.994	5.8974	7.5274	7.1876	6.1879	5.1259	1	1	1	1	1	1	0.44
Q60932	Voltage-dependent anion-selective channel protein 1 OS=Mus musculus GN=Vdac1 PE=1 SV=3	1	4.9957	7.8632	7.5274	7.1876	7.2193	5.1259	1	1	1	1	1	1	0.5
Q61233	Plastin-2 OS=Mus musculus GN=Lcp1 PE=1 SV=4	1.2	2.9974	5.8974	7.5274	5.134	7.2193	7.1763	1	1	1	1	1	1	0.37
Q91WS0	CDGSH iron-sulfur domain-containing protein 1 OS=Mus musculus GN=Cisd1 PE=1 SV=1	1.1	6.994	7.8632	6.5865	6.1608	9.2819	8.2015	1	1	1	1	1	1	0.43
P35441	Thrombospondin-1 OS=Mus musculus GN=Thbs1 PE=1 SV=1	1.9	2.9974	1.9658	5.6455	11.295	4.1253	5.1259	1	1	1	1	1	1	0.056
Q62470	Integrin alpha-3 OS=Mus musculus GN=Itga3 PE=1 SV=1	-1.66667	8.9923	3.9316	5.6455	3.0804	4.1253	4.1008	1	1	1	1	1	1	0.13
P49290	Eosinophil peroxidase OS=Mus musculus GN=Epx PE=1 SV=2	5.4	0.5	0.5	7.5274	15.402	16.501	14.353	0	0	1	1	1	1	< 0.00010
Q9D1H9	Microfibril-associated glycoprotein 4 OS=Mus musculus GN=Mfap4 PE=1 SV=1	-11.1111	11.99	4.9145	0.5	0.5	0.5	0.5	1	1	0	0	0	0	0.00054
E9Q6A9	Cluster of Catenin beta-1 OS=Mus musculus GN=Ctnnb1 PE=1 SV=1 (tr|E9Q6A9|E9Q6A9_MOUSE)	-1.11111	6.994	4.9145	5.6455	0.5	7.2193	8.2015	1	1	1	0	1	1	0.55
Q9CZJ2	Heat shock 70 kDa protein 12B OS=Mus musculus GN=Hspa12b PE=1 SV=1	1.2	6.994	2.9487	6.5865	8.2144	5.1566	7.1763	1	1	1	1	1	1	0.31
Q9QZQ8	Core histone macro-H2A.1 OS=Mus musculus GN=H2afy PE=1 SV=3	-1.11111	9.9915	7.8632	9.4092	7.1876	9.2819	8.2015	1	1	1	1	1	1	0.39
P35700	Peroxiredoxin-1 OS=Mus musculus GN=Prdx1 PE=1 SV=1	1.4	5.9949	4.9145	5.6455	7.1876	7.2193	9.2267	1	1	1	1	1	1	0.17
P40124	Adenylyl cyclase-associated protein 1 OS=Mus musculus GN=Cap1 PE=1 SV=4	1.6	0.5	4.9145	7.5274	9.2412	6.1879	5.1259	0	1	1	1	1	1	0.16
P48193	Protein 4.1 OS=Mus musculus GN=Epb41 PE=1 SV=2	-1.25	2.9974	10.812	3.7637	4.1072	6.1879	4.1008	1	1	1	1	1	1	0.41
Q3V3R4	Integrin alpha-1 OS=Mus musculus GN=Itga1 PE=1 SV=2	-2	10.991	4.9145	6.5865	3.0804	4.1253	4.1008	1	1	1	1	1	1	0.04
P56959	RNA-binding protein FUS OS=Mus musculus GN=Fus PE=2 SV=1	1.3	6.994	0.5	3.7637	5.134	5.1566	4.1008	1	0	1	1	1	1	0.37
Q9CQW2	Cluster of ADP-ribosylation factor-like protein 8B OS=Mus musculus GN=Arl8b PE=2 SV=1 (sp|Q9CQW2|ARL8B_MOUSE)	-10	7.9932	0.5	6.5865	0.5	0.5	0.5	1	0	1	0	0	0	0.039
O09164	Extracellular superoxide dismutase [Cu-Zn] OS=Mus musculus GN=Sod3 PE=1 SV=1	1.1	4.9957	2.9487	6.5865	4.1072	5.1566	6.1511	1	1	1	1	1	1	0.52
P07759	Serine protease inhibitor A3K OS=Mus musculus GN=Serpina3k PE=1 SV=2	1.4	2.9974	3.9316	6.5865	8.2144	5.1566	6.1511	1	1	1	1	1	1	0.2
P08249	Malate dehydrogenase, mitochondrial OS=Mus musculus GN=Mdh2 PE=1 SV=3	1.1	4.9957	4.9145	7.5274	7.1876	5.1566	6.1511	1	1	1	1	1	1	0.5
P27005	Protein S100-A8 OS=Mus musculus GN=S100a8 PE=1 SV=3	6.5	0.5	0.5	3.7637	11.295	10.313	9.2267	0	0	1	1	1	1	< 0.00010
G5E874	Cluster of Laminin subunit gamma-2 OS=Mus musculus GN=Lamc2 PE=4 SV=1 (tr|G5E874|G5E874_MOUSE)	1.2	6.994	0.5	3.7637	4.1072	5.1566	4.1008	1	0	1	1	1	1	0.37
O35887	Calumenin OS=Mus musculus GN=Calu PE=1 SV=1	-1.42857	5.9949	2.9487	7.5274	3.0804	0.5	8.2015	1	1	1	1	0	1	0.27
P06728	Apolipoprotein A-IV OS=Mus musculus GN=Apoa4 PE=1 SV=3	7	0.5	2.9487	0.5	12.322	8.2506	7.1763	0	1	0	1	1	1	< 0.00010
P62897	Cytochrome c, somatic OS=Mus musculus GN=Cycs PE=1 SV=2	-1.11111	2.9974	9.8289	7.5274	6.1608	5.1566	6.1511	1	1	1	1	1	1	0.37
P63101	14-3-3 protein zeta/delta OS=Mus musculus GN=Ywhaz PE=1 SV=1	-1.42857	7.9932	7.8632	7.5274	7.1876	4.1253	5.1259	1	1	1	1	1	1	0.12
P97315	Cysteine and glycine-rich protein 1 OS=Mus musculus GN=Csrp1 PE=1 SV=3	1	4.9957	4.9145	6.5865	6.1608	5.1566	5.1259	1	1	1	1	1	1	0.56
Q3TEA8	Heterochromatin protein 1-binding protein 3 OS=Mus musculus GN=Hp1bp3 PE=1 SV=1	-1.25	6.994	2.9487	4.7046	4.1072	5.1566	3.0756	1	1	1	1	1	1	0.4
Q6IRU2	Tropomyosin alpha-4 chain OS=Mus musculus GN=Tpm4 PE=2 SV=3	1.2	7.9932	3.9316	7.5274	9.2412	7.2193	7.1763	1	1	1	1	1	1	0.37
Q99PL5	Ribosome-binding protein 1 OS=Mus musculus GN=Rrbp1 PE=1 SV=2	-1.42857	3.9966	5.8974	5.6455	3.0804	3.094	4.1008	1	1	1	1	1	1	0.2
P28653	Biglycan OS=Mus musculus GN=Bgn PE=2 SV=1	-1.25	8.9923	2.9487	6.5865	4.1072	6.1879	5.1259	1	1	1	1	1	1	0.36
P50405	Pulmonary surfactant-associated protein B OS=Mus musculus GN=Sftpb PE=2 SV=1	-2.5	5.9949	8.8461	7.5274	2.0536	3.094	3.0756	1	1	1	1	1	1	0.008
P50544	Very long-chain specific acyl-CoA dehydrogenase, mitochondrial OS=Mus musculus GN=Acadvl PE=1 SV=3	-1.11111	3.9966	5.8974	5.6455	6.1608	4.1253	3.0756	1	1	1	1	1	1	0.41
P52480	Pyruvate kinase PKM OS=Mus musculus GN=Pkm PE=1 SV=4	2	3.9966	1.9658	3.7637	7.1876	6.1879	6.1511	1	1	1	1	1	1	0.051
P61161	Actin-related protein 2 OS=Mus musculus GN=Actr2 PE=1 SV=1	1.4	4.9957	3.9316	5.6455	6.1608	5.1566	9.2267	1	1	1	1	1	1	0.2
Q8BHN3	Neutral alpha-glucosidase AB OS=Mus musculus GN=Ganab PE=1 SV=1	-1.11111	3.9966	7.8632	4.7046	5.134	5.1566	4.1008	1	1	1	1	1	1	0.42
P43024	Cytochrome c oxidase subunit 6A1, mitochondrial OS=Mus musculus GN=Cox6a1 PE=1 SV=2	-1.25	4.9957	9.8289	4.7046	5.134	4.1253	6.1511	1	1	1	1	1	1	0.3
P15327	Bisphosphoglycerate mutase OS=Mus musculus GN=Bpgm PE=2 SV=2	1.3	2.9974	5.8974	4.7046	6.1608	6.1879	5.1259	1	1	1	1	1	1	0.31
Q80X90	Filamin-B OS=Mus musculus GN=Flnb PE=1 SV=3	-1.11111	4.9957	1.9658	11.291	4.1072	5.1566	7.1763	1	1	1	1	1	1	0.41
B2M1R6	Heterogeneous nuclear ribonucleoprotein K OS=Mus musculus GN=Hnrnpk PE=2 SV=1	-1.42857	4.9957	5.8974	5.6455	4.1072	4.1253	4.1008	1	1	1	1	1	1	0.27
Q99LC5	Electron transfer flavoprotein subunit alpha, mitochondrial OS=Mus musculus GN=Etfa PE=1 SV=2	-2.5	6.994	8.8461	6.5865	3.0804	2.0626	3.0756	1	1	1	1	1	1	0.008
Q9CQX2	Cytochrome b5 type B OS=Mus musculus GN=Cyb5b PE=1 SV=1	1.3	5.9949	4.9145	3.7637	6.1608	6.1879	7.1763	1	1	1	1	1	1	0.25
Q61147	Cluster of Ceruloplasmin OS=Mus musculus GN=Cp PE=1 SV=2 (sp|Q61147|CERU_MOUSE)	4.1	1.9983	1.9658	0.5	5.134	5.1566	8.2015	1	1	0	1	1	1	0.0015
P21614	Vitamin D-binding protein OS=Mus musculus GN=Gc PE=1 SV=2	3.3	0.5	3.9316	2.8228	10.268	7.2193	6.1511	0	1	1	1	1	1	0.0035
P31725	Protein S100-A9 OS=Mus musculus GN=S100a9 PE=1 SV=3	16	0.5	0.5	0.5	9.2412	7.2193	8.2015	0	0	0	1	1	1	< 0.00010
P50285	Dimethylaniline monooxygenase [N-oxide-forming] 1 OS=Mus musculus GN=Fmo1 PE=1 SV=1	-1.25	4.9957	4.9145	4.7046	3.0804	4.1253	5.1259	1	1	1	1	1	1	0.4
Q61878	Bone marrow proteoglycan OS=Mus musculus GN=Prg2 PE=1 SV=1	3.3	0.5	1.9658	5.6455	11.295	8.2506	7.1763	0	1	1	1	1	1	0.0019
Q9D0M3	Cytochrome c1, heme protein, mitochondrial OS=Mus musculus GN=Cyc1 PE=1 SV=1	-1.42857	6.994	6.8803	6.5865	4.1072	5.1566	4.1008	1	1	1	1	1	1	0.15
P09671	Superoxide dismutase [Mn], mitochondrial OS=Mus musculus GN=Sod2 PE=1 SV=3	-1.25	6.994	6.8803	1.8818	5.134	4.1253	4.1008	1	1	1	1	1	1	0.41
O54734	Dolichyl-diphosphooligosaccharide--protein glycosyltransferase 48 kDa subunit OS=Mus musculus GN=Ddost PE=1 SV=2	-1.42857	0.5	6.8803	4.7046	0.5	4.1253	4.1008	0	1	1	0	1	1	0.38
P11087	Collagen alpha-1(I) chain OS=Mus musculus GN=Col1a1 PE=1 SV=4	-2.5	5.9949	5.8974	3.7637	0.5	3.094	3.0756	1	1	1	0	1	1	0.06
Q61598	Rab GDP dissociation inhibitor beta OS=Mus musculus GN=Gdi2 PE=1 SV=1	1.8	0.5	1.9658	3.7637	3.0804	5.1566	3.0756	0	1	1	1	1	1	0.21
Q8BMS1	Trifunctional enzyme subunit alpha, mitochondrial OS=Mus musculus GN=Hadha PE=1 SV=1	-2.5	5.9949	7.8632	7.5274	3.0804	3.094	3.0756	1	1	1	1	1	1	0.021
Q8VEM8	Phosphate carrier protein, mitochondrial OS=Mus musculus GN=Slc25a3 PE=1 SV=1	-1.42857	5.9949	6.8803	3.7637	4.1072	3.094	4.1008	1	1	1	1	1	1	0.21
Q91V41	Ras-related protein Rab-14 OS=Mus musculus GN=Rab14 PE=1 SV=3	1.3	5.9949	1.9658	6.5865	5.134	4.1253	9.2267	1	1	1	1	1	1	0.31
Q9DCT8	Cysteine-rich protein 2 OS=Mus musculus GN=Crip2 PE=1 SV=1	1.5	2.9974	0.5	0.5	0.5	5.1566	0.5	1	0	0	0	1	0	0.35
E9PVU0	Cluster of Unconventional myosin-VI OS=Mus musculus GN=Myo6 PE=4 SV=1 (tr|E9PVU0|E9PVU0_MOUSE)	-1.11111	2.9974	4.9145	4.7046	2.0536	3.094	6.1511	1	1	1	1	1	1	0.55
P40240	CD9 antigen OS=Mus musculus GN=Cd9 PE=1 SV=2	4.7	0.5	0.5	3.7637	6.1608	9.2819	7.1763	0	0	1	1	1	1	0.00047
A0A075B5P3	Cluster of Protein Ighg2b (Fragment) OS=Mus musculus GN=Ighg2b PE=4 SV=1 (tr|A0A075B5P3|A0A075B5P3_MOUSE)	4.9	2.9974	1.9658	0.5	8.2144	8.2506	10.252	1	1	0	1	1	1	0.00026
P05555	Integrin alpha-M OS=Mus musculus GN=Itgam PE=1 SV=2	21	0.5	0.5	0.5	10.268	11.345	10.252	0	0	0	1	1	1	< 0.00010
P06909	Complement factor H OS=Mus musculus GN=Cfh PE=1 SV=2	16	0.5	0.5	0.5	10.268	7.2193	6.1511	0	0	0	1	1	1	< 0.00010
P16406	Glutamyl aminopeptidase OS=Mus musculus GN=Enpep PE=1 SV=1	1.1	3.9966	2.9487	4.7046	4.1072	4.1253	4.1008	1	1	1	1	1	1	0.53
Q61247	Alpha-2-antiplasmin OS=Mus musculus GN=Serpinf2 PE=1 SV=1	14	0.5	0.5	0.5	9.2412	5.1566	6.1511	0	0	0	1	1	1	< 0.00010
Q8R081	Heterogeneous nuclear ribonucleoprotein L OS=Mus musculus GN=Hnrnpl PE=1 SV=2	-1.11111	5.9949	6.8803	2.8228	5.134	5.1566	4.1008	1	1	1	1	1	1	0.48
Q8QZT1	Acetyl-CoA acetyltransferase, mitochondrial OS=Mus musculus GN=Acat1 PE=1 SV=1	3.5	0.5	0.5	3.7637	5.134	4.1253	7.1763	0	0	1	1	1	1	0.0097
Q9DB20	ATP synthase subunit O, mitochondrial OS=Mus musculus GN=Atp5o PE=1 SV=1	-1.25	4.9957	4.9145	6.5865	4.1072	6.1879	3.0756	1	1	1	1	1	1	0.34
Q08481	Cluster of Platelet endothelial cell adhesion molecule OS=Mus musculus GN=Pecam1 PE=1 SV=1 (sp|Q08481|PECA1_MOUSE)	-1.66667	6.994	5.8974	4.7046	4.1072	2.0626	5.1259	1	1	1	1	1	1	0.25
P17182	Alpha-enolase OS=Mus musculus GN=Eno1 PE=1 SV=3	1	1.9983	3.9316	3.7637	3.0804	4.1253	2.0504	1	1	1	1	1	1	0.55
O55126	Protein NipSnap homolog 2 OS=Mus musculus GN=Gbas PE=2 SV=1	1	5.9949	4.9145	4.7046	7.1876	4.1253	4.1008	1	1	1	1	1	1	0.56
P12970	60S ribosomal protein L7a OS=Mus musculus GN=Rpl7a PE=1 SV=2	-1.42857	2.9974	4.9145	5.6455	6.1608	3.094	0.5	1	1	1	1	1	0	0.31
Q9CRB6	Tubulin polymerization-promoting protein family member 3 OS=Mus musculus GN=Tppp3 PE=1 SV=1	-2	5.9949	3.9316	8.4683	0.5	4.1253	4.1008	1	1	1	0	1	1	0.058
Q9WUM5	Succinyl-CoA ligase [ADP/GDP-forming] subunit alpha, mitochondrial OS=Mus musculus GN=Suclg1 PE=1 SV=4	-2	6.994	7.8632	2.8228	3.0804	3.094	3.0756	1	1	1	1	1	1	0.079
Q9Z0U1	Tight junction protein ZO-2 OS=Mus musculus GN=Tjp2 PE=1 SV=2	-1.25	5.9949	4.9145	3.7637	4.1072	4.1253	4.1008	1	1	1	1	1	1	0.4
Q6ZWZ6	40S ribosomal protein S12 OS=Mus musculus GN=Rps12 PE=2 SV=1	-3.33333	8.9923	5.8974	6.5865	0.5	3.094	3.0756	1	1	1	0	1	1	0.006
Q9QZS0	Collagen alpha-3(IV) chain OS=Mus musculus GN=Col4a3 PE=1 SV=2	1.9	3.9966	0.5	0.5	3.0804	3.094	3.0756	1	0	0	1	1	1	0.18
Q62167	Cluster of ATP-dependent RNA helicase DDX3X OS=Mus musculus GN=Ddx3x PE=1 SV=3 (sp|Q62167|DDX3X_MOUSE)	-1.25	3.9966	2.9487	4.7046	2.0536	4.1253	3.0756	1	1	1	1	1	1	0.28
Q9DBG3	Cluster of AP-2 complex subunit beta OS=Mus musculus GN=Ap2b1 PE=1 SV=1 (sp|Q9DBG3|AP2B1_MOUSE)	-2	4.9957	5.8974	8.4683	3.0804	4.1253	2.0504	1	1	1	1	1	1	0.05
O35074	Prostacyclin synthase OS=Mus musculus GN=Ptgis PE=2 SV=1	-2.5	7.9932	6.8803	3.7637	0.5	3.094	4.1008	1	1	1	0	1	1	0.035
P19096	Fatty acid synthase OS=Mus musculus GN=Fasn PE=1 SV=2	-10	2.9974	4.9145	7.5274	0.5	0.5	0.5	1	1	1	0	0	0	0.00094
P24527	Leukotriene A-4 hydrolase OS=Mus musculus GN=Lta4h PE=1 SV=4	2	0.5	2.9487	4.7046	5.134	5.1566	6.1511	0	1	1	1	1	1	0.091
P29788	Vitronectin OS=Mus musculus GN=Vtn PE=1 SV=2	15	0.5	0.5	0.5	7.1876	8.2506	7.1763	0	0	0	1	1	1	< 0.00010
P50752	Troponin T, cardiac muscle OS=Mus musculus GN=Tnnt2 PE=1 SV=2	-3.33333	9.9915	3.9316	4.7046	2.0536	0.5	3.0756	1	1	1	1	0	1	0.01
Q3UP87	Neutrophil elastase OS=Mus musculus GN=Elane PE=2 SV=1	21	0.5	0.5	0.5	11.295	10.313	10.252	0	0	0	1	1	1	< 0.00010
Q99JY0	Trifunctional enzyme subunit beta, mitochondrial OS=Mus musculus GN=Hadhb PE=1 SV=1	-1.25	3.9966	5.8974	3.7637	3.0804	4.1253	3.0756	1	1	1	1	1	1	0.31
Q9EQ20	Methylmalonate-semialdehyde dehydrogenase [acylating], mitochondrial OS=Mus musculus GN=Aldh6a1 PE=1 SV=1	1.4	3.9966	4.9145	3.7637	5.134	8.2506	4.1008	1	1	1	1	1	1	0.24
E9PZ00	Prosaposin OS=Mus musculus GN=Psap PE=4 SV=1	-1.25	4.9957	4.9145	3.7637	4.1072	3.094	3.0756	1	1	1	1	1	1	0.31
P09411	Cluster of Phosphoglycerate kinase 1 OS=Mus musculus GN=Pgk1 PE=1 SV=4 (sp|P09411|PGK1_MOUSE)	1.2	2.9974	2.9487	5.6455	6.1608	5.1566	3.0756	1	1	1	1	1	1	0.45
P05064	Cluster of Fructose-bisphosphate aldolase A OS=Mus musculus GN=Aldoa PE=1 SV=2 (sp|P05064|ALDOA_MOUSE)	1.2	2.9974	2.9487	3.7637	3.0804	3.094	5.1259	1	1	1	1	1	1	0.46
O70133	ATP-dependent RNA helicase A OS=Mus musculus GN=Dhx9 PE=1 SV=2	-3.33333	7.9932	7.8632	3.7637	2.0536	2.0626	2.0504	1	1	1	1	1	1	0.0068
P08003	Protein disulfide-isomerase A4 OS=Mus musculus GN=Pdia4 PE=1 SV=3	1.6	1.9983	3.9316	3.7637	5.134	5.1566	5.1259	1	1	1	1	1	1	0.18
P42125	Enoyl-CoA delta isomerase 1, mitochondrial OS=Mus musculus GN=Eci1 PE=1 SV=2	2.8	0.5	4.9145	0.5	6.1608	5.1566	5.1259	0	1	0	1	1	1	0.02
P62874	Guanine nucleotide-binding protein G(I)/G(S)/G(T) subunit beta-1 OS=Mus musculus GN=Gnb1 PE=1 SV=3	-1.42857	11.99	8.8461	10.35	8.2144	4.1253	8.2015	1	1	1	1	1	1	0.14
Q61490	CD166 antigen OS=Mus musculus GN=Alcam PE=1 SV=3	1.1	3.9966	3.9316	2.8228	4.1072	4.1253	3.0756	1	1	1	1	1	1	0.54
Q8BW75	Amine oxidase [flavin-containing] B OS=Mus musculus GN=Maob PE=1 SV=4	-2	2.9974	7.8632	5.6455	2.0536	3.094	3.0756	1	1	1	1	1	1	0.096
Q9D6R2	Isocitrate dehydrogenase [NAD] subunit alpha, mitochondrial OS=Mus musculus GN=Idh3a PE=1 SV=1	1.1	3.9966	5.8974	3.7637	5.134	4.1253	5.1259	1	1	1	1	1	1	0.52
P14148	60S ribosomal protein L7 OS=Mus musculus GN=Rpl7 PE=1 SV=2	-1.11111	0.5	5.8974	4.7046	5.134	4.1253	0.5	0	1	1	1	1	0	0.55
P47740	Cluster of Fatty aldehyde dehydrogenase OS=Mus musculus GN=Aldh3a2 PE=2 SV=2 (sp|P47740|AL3A2_MOUSE)	-1.11111	4.9957	3.9316	3.7637	4.1072	2.0626	5.1259	1	1	1	1	1	1	0.55
P62702	Cluster of 40S ribosomal protein S4, X isoform OS=Mus musculus GN=Rps4x PE=2 SV=2 (sp|P62702|RS4X_MOUSE)	-1.25	2.9974	3.9316	6.5865	4.1072	3.094	4.1008	1	1	1	1	1	1	0.39
P31324	Cluster of cAMP-dependent protein kinase type II-beta regulatory subunit OS=Mus musculus GN=Prkar2b PE=1 SV=3 (sp|P31324|KAP3_MOUSE)	1.5	3.9966	0.5	0.5	0.5	5.1566	2.0504	1	0	0	0	1	1	0.17
O88569	Heterogeneous nuclear ribonucleoproteins A2/B1 OS=Mus musculus GN=Hnrnpa2b1 PE=1 SV=2	-1.25	9.9915	11.795	6.5865	8.2144	7.2193	8.2015	1	1	1	1	1	1	0.32
P07901	Heat shock protein HSP 90-alpha OS=Mus musculus GN=Hsp90aa1 PE=1 SV=4	-1.42857	5.9949	5.8974	4.7046	3.0804	4.1253	4.1008	1	1	1	1	1	1	0.2
P23953	Carboxylesterase 1C OS=Mus musculus GN=Ces1c PE=1 SV=4	14	0.5	0.5	0.5	7.1876	8.2506	6.1511	0	0	0	1	1	1	< 0.00010
P25444	Cluster of 40S ribosomal protein S2 OS=Mus musculus GN=Rps2 PE=2 SV=3 (sp|P25444|RS2_MOUSE)	1.1	3.9966	2.9487	5.6455	4.1072	4.1253	5.1259	1	1	1	1	1	1	0.45
P28843	Dipeptidyl peptidase 4 OS=Mus musculus GN=Dpp4 PE=1 SV=3	1.1	4.9957	3.9316	4.7046	5.134	5.1566	5.1259	1	1	1	1	1	1	0.44
Q8BY89	Choline transporter-like protein 2 OS=Mus musculus GN=Slc44a2 PE=1 SV=2	1.5	1.9983	1.9658	4.7046	3.0804	4.1253	6.1511	1	1	1	1	1	1	0.22
Q91VR2	ATP synthase subunit gamma, mitochondrial OS=Mus musculus GN=Atp5c1 PE=1 SV=1	-1.25	5.9949	4.9145	3.7637	5.134	3.094	4.1008	1	1	1	1	1	1	0.4
Q9CQQ7	ATP synthase F(0) complex subunit B1, mitochondrial OS=Mus musculus GN=Atp5f1 PE=1 SV=1	-1.42857	2.9974	6.8803	5.6455	4.1072	3.094	4.1008	1	1	1	1	1	1	0.26
Q9D172	ES1 protein homolog, mitochondrial OS=Mus musculus GN=D10Jhu81e PE=1 SV=1	1	2.9974	3.9316	5.6455	4.1072	4.1253	4.1008	1	1	1	1	1	1	0.55
Q9QUI0	Transforming protein RhoA OS=Mus musculus GN=Rhoa PE=1 SV=1	-1.11111	4.9957	3.9316	4.7046	4.1072	3.094	5.1259	1	1	1	1	1	1	0.48
A2AIM4	Tropomyosin beta chain OS=Mus musculus GN=Tpm2 PE=3 SV=1	-1.11111	9.9915	9.8289	10.35	8.2144	10.313	7.1763	1	1	1	1	1	1	0.32
E9Q6R7	Protein Utrn OS=Mus musculus GN=Utrn PE=1 SV=1	1.4	4.9957	0.5	0.5	0.5	0.5	7.1763	1	0	0	0	0	1	0.36
Q9WV55	Vesicle-associated membrane protein-associated protein A OS=Mus musculus GN=Vapa PE=1 SV=2	-1.11111	3.9966	4.9145	4.7046	3.0804	4.1253	5.1259	1	1	1	1	1	1	0.48
O08677	Kininogen-1 OS=Mus musculus GN=Kng1 PE=1 SV=1	3.8	0.5	1.9658	1.8818	6.1608	5.1566	5.1259	0	1	1	1	1	1	0.0097
P01029	Complement C4-B OS=Mus musculus GN=C4b PE=1 SV=3	3.1	1.9983	0.5	1.8818	3.0804	6.1879	4.1008	1	0	1	1	1	1	0.038
P08226	Apolipoprotein E OS=Mus musculus GN=Apoe PE=1 SV=2	4.2	0.5	0.5	2.8228	8.2144	7.2193	0.5	0	0	1	1	1	0	0.0042
P27659	Cluster of 60S ribosomal protein L3 OS=Mus musculus GN=Rpl3 PE=1 SV=3 (sp|P27659|RL3_MOUSE)	-1.11111	4.9957	0.5	4.7046	4.1072	4.1253	0.5	1	0	1	1	1	0	0.43
P35242	Pulmonary surfactant-associated protein A OS=Mus musculus GN=Sftpa1 PE=2 SV=1	-1.11111	3.9966	7.8632	2.8228	3.0804	3.094	7.1763	1	1	1	1	1	1	0.48
Q61646	Haptoglobin OS=Mus musculus GN=Hp PE=1 SV=1	6.9	0.5	1.9658	0.5	5.134	5.1566	10.252	0	1	0	1	1	1	0.00015
Q62087	Serum paraoxonase/lactonase 3 OS=Mus musculus GN=Pon3 PE=1 SV=2	-1.42857	2.9974	6.8803	3.7637	3.0804	2.0626	4.1008	1	1	1	1	1	1	0.24
Q64444	Carbonic anhydrase 4 OS=Mus musculus GN=Ca4 PE=1 SV=1	-1.42857	4.9957	3.9316	6.5865	4.1072	3.094	3.0756	1	1	1	1	1	1	0.2
Q64511	DNA topoisomerase 2-beta OS=Mus musculus GN=Top2b PE=1 SV=2	1.1	1.9983	1.9658	5.6455	4.1072	3.094	3.0756	1	1	1	1	1	1	0.54
Q5SWZ5	Myosin phosphatase Rho-interacting protein OS=Mus musculus GN=Mprip PE=1 SV=1	1.5	2.9974	0.5	2.8228	4.1072	2.0626	3.0756	1	0	1	1	1	1	0.36
P16045	Galectin-1 OS=Mus musculus GN=Lgals1 PE=1 SV=3	-5	7.9932	4.9145	3.7637	0.5	3.094	0.5	1	1	1	0	1	0	0.0051
Q9DBG6	Dolichyl-diphosphooligosaccharide--protein glycosyltransferase subunit 2 OS=Mus musculus GN=Rpn2 PE=2 SV=1	-1.25	4.9957	4.9145	3.7637	4.1072	4.1253	3.0756	1	1	1	1	1	1	0.39
Q9Z1N5	Cluster of Spliceosome RNA helicase Ddx39b OS=Mus musculus GN=Ddx39b PE=1 SV=1 (sp|Q9Z1N5|DX39B_MOUSE)	-1.42857	2.9974	4.9145	3.7637	0.5	4.1253	3.0756	1	1	1	0	1	1	0.26
P35550	Cluster of rRNA 2'-O-methyltransferase fibrillarin OS=Mus musculus GN=Fbl PE=2 SV=2 (sp|P35550|FBRL_MOUSE)	-2	5.9949	5.8974	3.7637	3.0804	4.1253	0.5	1	1	1	1	1	0	0.16
Q9R0X4	Cluster of Acyl-coenzyme A thioesterase 9, mitochondrial OS=Mus musculus GN=Acot9 PE=1 SV=1 (sp|Q9R0X4|ACOT9_MOUSE)	-2.5	2.9974	3.9316	5.6455	2.0536	0.5	3.0756	1	1	1	1	0	1	0.06
Q64521	Glycerol-3-phosphate dehydrogenase, mitochondrial OS=Mus musculus GN=Gpd2 PE=1 SV=2	1.1	2.9974	3.9316	5.6455	4.1072	4.1253	5.1259	1	1	1	1	1	1	0.52
Q9R112	Sulfide:quinone oxidoreductase, mitochondrial OS=Mus musculus GN=Sqrdl PE=1 SV=3	1.1	5.9949	2.9487	3.7637	6.1608	4.1253	3.0756	1	1	1	1	1	1	0.52
P62827	GTP-binding nuclear protein Ran OS=Mus musculus GN=Ran PE=1 SV=3	-1.11111	1.9983	3.9316	2.8228	3.0804	2.0626	3.0756	1	1	1	1	1	1	0.54
Q9Z126	Platelet factor 4 OS=Mus musculus GN=Pf4 PE=2 SV=1	1.6	2.9974	1.9658	5.6455	6.1608	6.1879	5.1259	1	1	1	1	1	1	0.14
P61205	Cluster of ADP-ribosylation factor 3 OS=Mus musculus GN=Arf3 PE=2 SV=2 (sp|P61205|ARF3_MOUSE)	-1.42857	2.9974	5.8974	2.8228	4.1072	0.5	3.0756	1	1	1	1	0	1	0.26
Q8R2Y2	Cluster of Cell surface glycoprotein MUC18 OS=Mus musculus GN=Mcam PE=1 SV=1 (sp|Q8R2Y2|MUC18_MOUSE)	-1.66667	5.9949	2.9487	5.6455	2.0536	3.094	4.1008	1	1	1	1	1	1	0.17
P45376	Cluster of Aldose reductase OS=Mus musculus GN=Akr1b1 PE=1 SV=3 (sp|P45376|ALDR_MOUSE)	1	2.9974	3.9316	4.7046	3.0804	4.1253	4.1008	1	1	1	1	1	1	0.55
P01899	Cluster of H-2 class I histocompatibility antigen, D-B alpha chain OS=Mus musculus GN=H2-D1 PE=1 SV=2 (sp|P01899|HA11_MOUSE)	2.3	3.9966	0.5	1.8818	5.134	5.1566	4.1008	1	0	1	1	1	1	0.14
O08917	Flotillin-1 OS=Mus musculus GN=Flot1 PE=1 SV=1	1	4.9957	2.9487	3.7637	4.1072	4.1253	3.0756	1	1	1	1	1	1	0.55
Q61425	Hydroxyacyl-coenzyme A dehydrogenase, mitochondrial OS=Mus musculus GN=Hadh PE=1 SV=2	-1.42857	1.9983	6.8803	0.5	4.1072	0.5	2.0504	1	1	0	1	0	1	0.44
Q6PDN3	Myosin light chain kinase, smooth muscle OS=Mus musculus GN=Mylk PE=1 SV=3	1.4	1.9983	1.9658	1.8818	4.1072	2.0626	2.0504	1	1	1	1	1	1	0.36
Q8BMK4	Cytoskeleton-associated protein 4 OS=Mus musculus GN=Ckap4 PE=1 SV=2	-3.33333	2.9974	1.9658	3.7637	0.5	0.5	2.0504	1	1	1	0	0	1	0.086
Q9D8E6	60S ribosomal protein L4 OS=Mus musculus GN=Rpl4 PE=1 SV=3	-1.42857	4.9957	5.8974	3.7637	3.0804	3.094	4.1008	1	1	1	1	1	1	0.25
Q8BFW7	Lipoma-preferred partner homolog OS=Mus musculus GN=Lpp PE=1 SV=1	-1.11111	3.9966	1.9658	2.8228	0.5	4.1253	3.0756	1	1	1	0	1	1	0.54
Q99K48	Non-POU domain-containing octamer-binding protein OS=Mus musculus GN=Nono PE=1 SV=3	1.2	0.5	0.5	5.6455	2.0536	3.094	3.0756	0	0	1	1	1	1	0.46
Q64133	Amine oxidase [flavin-containing] A OS=Mus musculus GN=Maoa PE=1 SV=3	-3.33333	3.9966	4.9145	3.7637	3.0804	0.5	0.5	1	1	1	1	0	0	0.048
O08749	Dihydrolipoyl dehydrogenase, mitochondrial OS=Mus musculus GN=Dld PE=1 SV=2	-5	0.5	3.9316	2.8228	0.5	0.5	0.5	0	1	1	0	0	0	0.1
P00329	Alcohol dehydrogenase 1 OS=Mus musculus GN=Adh1 PE=1 SV=2	-2	2.9974	4.9145	2.8228	4.1072	0.5	0.5	1	1	1	1	0	0	0.13
P11835	Integrin beta-2 OS=Mus musculus GN=Itgb2 PE=1 SV=2	8.2	0.5	0.5	0.5	5.134	5.1566	2.0504	0	0	0	1	1	1	0.0049
P12787	Cytochrome c oxidase subunit 5A, mitochondrial OS=Mus musculus GN=Cox5a PE=1 SV=2	1.2	2.9974	3.9316	3.7637	4.1072	4.1253	4.1008	1	1	1	1	1	1	0.45
Q923D2	Flavin reductase (NADPH) OS=Mus musculus GN=Blvrb PE=2 SV=3	1.7	1.9983	4.9145	0.5	7.1876	2.0626	3.0756	1	1	0	1	1	1	0.22
Q9DCW4	Electron transfer flavoprotein subunit beta OS=Mus musculus GN=Etfb PE=1 SV=3	-1.25	4.9957	4.9145	3.7637	3.0804	4.1253	4.1008	1	1	1	1	1	1	0.39
E9Q8U3	Protein Gcom1 OS=Mus musculus GN=Gcom1 PE=4 SV=1	-1.25	4.9957	2.9487	3.7637	3.0804	2.0626	4.1008	1	1	1	1	1	1	0.38
Q99L13	3-hydroxyisobutyrate dehydrogenase, mitochondrial OS=Mus musculus GN=Hibadh PE=1 SV=1	1	4.9957	3.9316	3.7637	3.0804	5.1566	4.1008	1	1	1	1	1	1	0.55
A0A075B5P4	Ig gamma-1 chain C region secreted form (Fragment) OS=Mus musculus GN=Ighg1 PE=4 SV=1	13	0.5	0.5	0.5	4.1072	10.313	5.1259	0	0	0	1	1	1	< 0.00010
Q60931	Voltage-dependent anion-selective channel protein 3 OS=Mus musculus GN=Vdac3 PE=1 SV=1	1	0.5	4.9145	4.7046	3.0804	4.1253	3.0756	0	1	1	1	1	1	0.55
P15626	Cluster of Glutathione S-transferase Mu 2 OS=Mus musculus GN=Gstm2 PE=1 SV=2 (sp|P15626|GSTM2_MOUSE)	-1.66667	5.9949	5.8974	9.4092	3.0804	7.2193	3.0756	1	1	1	1	1	1	0.12
P47754	F-actin-capping protein subunit alpha-2 OS=Mus musculus GN=Capza2 PE=1 SV=3	1.2	3.9966	3.9316	6.5865	5.134	5.1566	7.1763	1	1	1	1	1	1	0.44
P62983	Ubiquitin-40S ribosomal protein S27a OS=Mus musculus GN=Rps27a PE=1 SV=2	-10	4.9957	3.9316	4.7046	0.5	0.5	0.5	1	1	1	0	0	0	0.0029
P68254	14-3-3 protein theta OS=Mus musculus GN=Ywhaq PE=1 SV=1	1.2	2.9974	1.9658	4.7046	5.134	0.5	6.1511	1	1	1	1	0	1	0.54
P99029	Peroxiredoxin-5, mitochondrial OS=Mus musculus GN=Prdx5 PE=1 SV=2	-1.25	2.9974	5.8974	3.7637	4.1072	3.094	3.0756	1	1	1	1	1	1	0.39
Q60675	Laminin subunit alpha-2 OS=Mus musculus GN=Lama2 PE=1 SV=2	-5	3.9966	1.9658	1.8818	0.5	0.5	0.5	1	1	1	0	0	0	0.064
Q9D1D4	Transmembrane emp24 domain-containing protein 10 OS=Mus musculus GN=Tmed10 PE=2 SV=1	1.1	1.9983	3.9316	3.7637	4.1072	3.094	3.0756	1	1	1	1	1	1	0.54
Q9JK53	Prolargin OS=Mus musculus GN=Prelp PE=1 SV=2	-1.25	6.994	2.9487	3.7637	3.0804	4.1253	3.0756	1	1	1	1	1	1	0.31
Q6PDM2	Serine/arginine-rich splicing factor 1 OS=Mus musculus GN=Srsf1 PE=1 SV=3	-2.5	3.9966	5.8974	2.8228	0.5	2.0626	3.0756	1	1	1	0	1	1	0.1
Q91VA7	Cluster of Isocitrate dehydrogenase [NAD] subunit, mitochondrial OS=Mus musculus GN=Idh3b PE=2 SV=1 (tr|Q91VA7|Q91VA7_MOUSE)	1.2	1.9983	1.9658	4.7046	3.0804	2.0626	5.1259	1	1	1	1	1	1	0.55
P10833	Ras-related protein R-Ras OS=Mus musculus GN=Rras PE=2 SV=1	-1.25	5.9949	0.5	4.7046	3.0804	3.094	3.0756	1	0	1	1	1	1	0.38
Q62465	Synaptic vesicle membrane protein VAT-1 homolog OS=Mus musculus GN=Vat1 PE=1 SV=3	-1.25	1.9983	5.8974	3.7637	4.1072	2.0626	3.0756	1	1	1	1	1	1	0.38
Q9R0M4	Podocalyxin OS=Mus musculus GN=Podxl PE=1 SV=2	-1.42857	5.9949	2.9487	3.7637	0.5	3.094	5.1259	1	1	1	0	1	1	0.3
A2AE89	Cluster of Glutathione S-transferase Mu 1 (Fragment) OS=Mus musculus GN=Gstm1 PE=3 SV=1 (tr|A2AE89|A2AE89_MOUSE)	-5	5.9949	0.5	0.5	0.5	0.5	0.5	1	0	0	0	0	0	0.37
O09117	Synaptophysin-like protein 1 OS=Mus musculus GN=Sypl1 PE=1 SV=2	-1.66667	3.9966	4.9145	3.7637	0.5	3.094	4.1008	1	1	1	0	1	1	0.23
P49222	Cluster of Erythrocyte membrane protein band 4.2 OS=Mus musculus GN=Epb42 PE=2 SV=3 (sp|P49222|EPB42_MOUSE)	2.9	0.5	2.9487	0.5	4.1072	3.094	4.1008	0	1	0	1	1	1	0.075
P06745	Glucose-6-phosphate isomerase OS=Mus musculus GN=Gpi PE=1 SV=4	5	0.5	0.5	1.8818	4.1072	4.1253	6.1511	0	0	1	1	1	1	0.0047
P70404	Isocitrate dehydrogenase [NAD] subunit gamma 1, mitochondrial OS=Mus musculus GN=Idh3g PE=1 SV=1	3.5	0.5	0.5	2.8228	4.1072	6.1879	3.0756	0	0	1	1	1	1	0.019
P97352	Protein S100-A13 OS=Mus musculus GN=S100a13 PE=1 SV=1	-1.25	5.9949	2.9487	2.8228	2.0536	4.1253	3.0756	1	1	1	1	1	1	0.38
Q8BJS4	SUN domain-containing protein 2 OS=Mus musculus GN=Sun2 PE=1 SV=3	2.1	1.9983	1.9658	2.8228	4.1072	5.1566	5.1259	1	1	1	1	1	1	0.076
Q9CQF9	Prenylcysteine oxidase OS=Mus musculus GN=Pcyox1 PE=1 SV=1	-1.42857	1.9983	3.9316	5.6455	3.0804	3.094	2.0504	1	1	1	1	1	1	0.29
Q9DBJ1	Phosphoglycerate mutase 1 OS=Mus musculus GN=Pgam1 PE=1 SV=3	-1.25	2.9974	3.9316	3.7637	3.0804	5.1566	0.5	1	1	1	1	1	0	0.46
Q9R1Z8	Vinexin OS=Mus musculus GN=Sorbs3 PE=1 SV=1	-2.5	3.9966	3.9316	2.8228	0.5	0.5	3.0756	1	1	1	0	0	1	0.072
Q8CCK0	Core histone macro-H2A.2 OS=Mus musculus GN=H2afy2 PE=1 SV=3	1.2	3.9966	5.8974	3.7637	4.1072	6.1879	6.1511	1	1	1	1	1	1	0.37
P97351	40S ribosomal protein S3a OS=Mus musculus GN=Rps3a PE=1 SV=3	-2.5	3.9966	2.9487	3.7637	2.0536	2.0626	0.5	1	1	1	1	1	0	0.13
Q8BT60	Copine-3 OS=Mus musculus GN=Cpne3 PE=2 SV=2	3.6	0.5	1.9658	0.5	5.134	5.1566	0.5	0	1	0	1	1	0	0.023
Q9D7N9	Adipocyte plasma membrane-associated protein OS=Mus musculus GN=Apmap PE=1 SV=1	2.5	1.9983	1.9658	0.5	3.0804	3.094	5.1259	1	1	0	1	1	1	0.087
P17710	Hexokinase-1 OS=Mus musculus GN=Hk1 PE=1 SV=3	1.6	1.9983	1.9658	1.8818	3.0804	3.094	3.0756	1	1	1	1	1	1	0.27
Q925F2	Cluster of Endothelial cell-selective adhesion molecule OS=Mus musculus GN=Esam PE=1 SV=1 (sp|Q925F2|ESAM_MOUSE)	1.2	4.9957	0.5	3.7637	5.134	5.1566	0.5	1	0	1	1	1	0	0.56
P19221	Prothrombin OS=Mus musculus GN=F2 PE=1 SV=1	6.1	0.5	0.5	1.8818	7.1876	8.2506	2.0504	0	0	1	1	1	1	0.00088
P20108	Thioredoxin-dependent peroxide reductase, mitochondrial OS=Mus musculus GN=Prdx3 PE=1 SV=1	1.1	2.9974	4.9145	2.8228	4.1072	4.1253	3.0756	1	1	1	1	1	1	0.54
P68040	Guanine nucleotide-binding protein subunit beta-2-like 1 OS=Mus musculus GN=Gnb2l1 PE=1 SV=3	-1.66667	5.9949	2.9487	5.6455	3.0804	2.0626	3.0756	1	1	1	1	1	1	0.13
Q78PY7	Staphylococcal nuclease domain-containing protein 1 OS=Mus musculus GN=Snd1 PE=1 SV=1	-2.5	3.9966	0.5	8.4683	0.5	4.1253	0.5	1	0	1	0	1	0	0.041
Q8BH95	Enoyl-CoA hydratase, mitochondrial OS=Mus musculus GN=Echs1 PE=1 SV=1	1	1.9983	4.9145	2.8228	3.0804	4.1253	2.0504	1	1	1	1	1	1	0.55
P06151	L-lactate dehydrogenase A chain OS=Mus musculus GN=Ldha PE=1 SV=3	-1.25	1.9983	2.9487	3.7637	3.0804	0.5	3.0756	1	1	1	1	0	1	0.44
Q9Z0X1	Apoptosis-inducing factor 1, mitochondrial OS=Mus musculus GN=Aifm1 PE=1 SV=1	-10	2.9974	3.9316	3.7637	0.5	0.5	0.5	1	1	1	0	0	0	0.014
E9QKR0	Cluster of Guanine nucleotide-binding protein G(I)/G(S)/G(T) subunit beta-2 OS=Mus musculus GN=Gnb2 PE=1 SV=1 (tr|E9QKR0|E9QKR0_MOUSE)	-1.25	8.9923	6.8803	5.6455	5.134	4.1253	7.1763	1	1	1	1	1	1	0.38
P11247	Myeloperoxidase OS=Mus musculus GN=Mpo PE=2 SV=2	21	0.5	0.5	0.5	9.2412	10.313	11.277	0	0	0	1	1	1	< 0.00010
Q9CQ62	2,4-dienoyl-CoA reductase, mitochondrial OS=Mus musculus GN=Decr1 PE=1 SV=1	-1.11111	3.9966	3.9316	3.7637	4.1072	3.094	3.0756	1	1	1	1	1	1	0.46
Q9WUP0	Receptor activity-modifying protein 2 OS=Mus musculus GN=Ramp2 PE=2 SV=1	1.4	2.9974	2.9487	3.7637	4.1072	4.1253	5.1259	1	1	1	1	1	1	0.29
Q9WV32	Actin-related protein 2/3 complex subunit 1B OS=Mus musculus GN=Arpc1b PE=2 SV=4	2.2	0.5	0.5	2.8228	2.0536	3.094	3.0756	0	0	1	1	1	1	0.17
Q99P72	Reticulon-4 OS=Mus musculus GN=Rtn4 PE=1 SV=2	-1.11111	3.9966	2.9487	1.8818	2.0536	2.0626	4.1008	1	1	1	1	1	1	0.54
P60766	Cell division control protein 42 homolog OS=Mus musculus GN=Cdc42 PE=1 SV=2	1	3.9966	2.9487	0.5	0.5	4.1253	3.0756	1	1	0	0	1	1	0.66
P84091	AP-2 complex subunit mu OS=Mus musculus GN=Ap2m1 PE=1 SV=1	1.6	1.9983	0.5	1.8818	2.0536	2.0626	3.0756	1	0	1	1	1	1	0.35
Q9WUU7	Cathepsin Z OS=Mus musculus GN=Ctsz PE=2 SV=1	-5	2.9974	3.9316	2.8228	0.5	0.5	0.5	1	1	1	0	0	0	0.024
Q9CQB4	Cytochrome b-c1 complex subunit 7 OS=Mus musculus GN=Uqcrb PE=2 SV=1	-10	1.9983	4.9145	3.7637	0.5	0.5	0.5	1	1	1	0	0	0	0.014
Q62165	Dystroglycan OS=Mus musculus GN=Dag1 PE=1 SV=4	2	0.5	0.5	1.8818	0.5	2.0626	3.0756	0	0	1	0	1	1	0.23
Q9CQA3	Succinate dehydrogenase [ubiquinone] iron-sulfur subunit, mitochondrial OS=Mus musculus GN=Sdhb PE=1 SV=1	1.2	0.5	2.9487	2.8228	4.1072	0.5	3.0756	0	1	1	1	0	1	0.57
Q6R0H7	Cluster of Guanine nucleotide-binding protein G(s) subunit alpha isoforms XLas OS=Mus musculus GN=Gnas PE=2 SV=1 (sp|Q6R0H7|GNAS1_MOUSE)	-2	1.9983	1.9658	3.7637	0.5	3.094	0.5	1	1	1	0	1	0	0.19
Q99JY9	Cluster of Actin-related protein 3 OS=Mus musculus GN=Actr3 PE=1 SV=3 (sp|Q99JY9|ARP3_MOUSE)	-1.42857	3.9966	2.9487	4.7046	0.5	4.1253	4.1008	1	1	1	0	1	1	0.37
G3X9G4	Cluster of Dynamin-2 OS=Mus musculus GN=Dnm2 PE=1 SV=1 (tr|G3X9G4|G3X9G4_MOUSE)	-2	3.9966	2.9487	0.5	3.0804	0.5	0.5	1	1	0	1	0	0	0.28
O54865	Guanylate cyclase soluble subunit beta-1 OS=Mus musculus GN=Gucy1b3 PE=2 SV=1	-2.5	1.9983	2.9487	3.7637	2.0536	0.5	0.5	1	1	1	1	0	0	0.086
P97333	Neuropilin-1 OS=Mus musculus GN=Nrp1 PE=1 SV=2	-1.66667	2.9974	0.5	3.7637	0.5	2.0626	2.0504	1	0	1	0	1	1	0.42
P97426	Eosinophil cationic protein 1 OS=Mus musculus GN=Ear1 PE=2 SV=1	12	0.5	0.5	0.5	7.1876	8.2506	3.0756	0	0	0	1	1	1	0.00013
Q3U0S6	Ras-interacting protein 1 OS=Mus musculus GN=Rasip1 PE=1 SV=3	-1.66667	3.9966	1.9658	2.8228	2.0536	0.5	3.0756	1	1	1	1	0	1	0.34
P10605	Cathepsin B OS=Mus musculus GN=Ctsb PE=1 SV=2	-1.66667	0.5	5.8974	3.7637	2.0536	2.0626	2.0504	0	1	1	1	1	1	0.19
Q6ZWQ9	MCG5400 OS=Mus musculus GN=Myl12a PE=1 SV=1	-3.33333	3.9966	2.9487	5.6455	0.5	0.5	3.0756	1	1	1	0	0	1	0.031
Q61555	Fibrillin-2 OS=Mus musculus GN=Fbn2 PE=1 SV=2	-1.25	3.9966	0.5	0.5	0.5	3.094	0.5	1	0	0	0	0.99	0	0.53
Q91VM9	Cluster of Inorganic pyrophosphatase 2, mitochondrial OS=Mus musculus GN=Ppa2 PE=1 SV=1 (sp|Q91VM9|IPYR2_MOUSE)	-1.25	2.9974	2.9487	2.8228	2.0536	3.094	2.0504	1	1	1	1	1	1	0.44
Q9QYR9	Cluster of Acyl-coenzyme A thioesterase 2, mitochondrial OS=Mus musculus GN=Acot2 PE=1 SV=2 (sp|Q9QYR9|ACOT2_MOUSE)	-2.5	5.9949	2.9487	1.8818	3.0804	0.5	0.5	1	1	1	1	0	0	0.072
A2AQP0	Myosin-7B OS=Mus musculus GN=Myh7b PE=3 SV=1	-10	0.5	5.8974	5.6455	0.5	0.5	0.5	0	1	1	0	0	0	0.52
Q9D1Q6	Endoplasmic reticulum resident protein 44 OS=Mus musculus GN=Erp44 PE=1 SV=1	-1.42857	4.9957	0.5	5.6455	4.1072	2.0626	2.0504	1	0	1	1	1	1	0.29
Q9R269	Periplakin OS=Mus musculus GN=Ppl PE=1 SV=1	-1.42857	3.9966	1.9658	3.7637	4.1072	0.5	2.0504	1	1	1	1	0	1	0.35
Q5XJF6	Ribosomal protein OS=Mus musculus GN=Rpl10a PE=2 SV=1	-1.66667	1.9983	4.9145	0.5	2.0536	0.5	2.0504	1	1	0	1	0	1	0.42
P51660	Peroxisomal multifunctional enzyme type 2 OS=Mus musculus GN=Hsd17b4 PE=1 SV=3	-1.11111	1.9983	2.9487	2.8228	3.0804	2.0626	2.0504	1	1	1	1	1	1	0.54
P63242	Eukaryotic translation initiation factor 5A-1 OS=Mus musculus GN=Eif5a PE=1 SV=2	1.8	1.9983	1.9658	1.8818	4.1072	3.094	3.0756	1	1	1	1	1	1	0.2
D3YTN4	GTPase IMAP family member 4 OS=Mus musculus GN=Gimap4 PE=4 SV=1	-1.11111	1.9983	0.5	3.7637	0.5	2.0626	3.0756	1	0	1	0	1	1	0.65
P97372	Proteasome activator complex subunit 2 OS=Mus musculus GN=Psme2 PE=2 SV=4	-2.5	3.9966	3.9316	2.8228	0.5	0.5	3.0756	1	1	1	0	0	1	0.072
Q9DBS1	Transmembrane protein 43 OS=Mus musculus GN=Tmem43 PE=1 SV=1	1.2	2.9974	2.9487	1.8818	2.0536	4.1253	3.0756	1	1	1	1	1	1	0.46
Q8VCP9	C-type lectin domain family 14 member A OS=Mus musculus GN=Clec14a PE=2 SV=2	-5	2.9974	2.9487	3.7637	0.5	0.5	0.5	1	1	1	0	0	0	0.024
Q62086	Serum paraoxonase/arylesterase 2 OS=Mus musculus GN=Pon2 PE=1 SV=2	-1.11111	2.9974	2.9487	1.8818	3.0804	3.094	0.5	1	1	1	1	1	0	0.54
O89103	Complement component C1q receptor OS=Mus musculus GN=Cd93 PE=1 SV=1	2.1	1.9983	0.5	1.8818	3.0804	3.094	3.0756	1	0	1	1	1	1	0.18
Q9EQ06	Estradiol 17-beta-dehydrogenase 11 OS=Mus musculus GN=Hsd17b11 PE=2 SV=1	-2	1.9983	1.9658	1.8818	0.5	0.5	2.0504	1	1	1	0	0	1	0.28
Q9CQX8	28S ribosomal protein S36, mitochondrial OS=Mus musculus GN=Mrps36 PE=1 SV=1	-5	3.9966	0.5	3.7637	0.5	0.5	0.5	1	0	1	0	0	0	0.064
Q06318	Uteroglobin OS=Mus musculus GN=Scgb1a1 PE=1 SV=1	-2	2.9974	2.9487	2.8228	0.5	0.5	3.0756	1	1	1	0	0	1	0.15
P35486	Pyruvate dehydrogenase E1 component subunit alpha, somatic form, mitochondrial OS=Mus musculus GN=Pdha1 PE=1 SV=1	-2.5	2.9974	4.9145	2.8228	3.0804	0.5	0.5	1	1	1	1	0	0	0.072
P41216	Long-chain-fatty-acid--CoA ligase 1 OS=Mus musculus GN=Acsl1 PE=1 SV=2	-5	2.9974	3.9316	5.6455	2.0536	0.5	0.5	1	1	1	1	0	0	0.014
P70290	55 kDa erythrocyte membrane protein OS=Mus musculus GN=Mpp1 PE=1 SV=1	-1.11111	1.9983	3.9316	1.8818	3.0804	3.094	0.5	1	1	1	1	1	0	0.54
P14206	40S ribosomal protein SA OS=Mus musculus GN=Rpsa PE=1 SV=4	-1.66667	3.9966	1.9658	2.8228	0.5	3.094	2.0504	1	1	1	0	1	1	0.34
P52196	Thiosulfate sulfurtransferase OS=Mus musculus GN=Tst PE=1 SV=3	1	1.9983	1.9658	2.8228	3.0804	3.094	0.5	1	1	1	1	1	0	0.57
Q9DCV7	Keratin, type II cytoskeletal 7 OS=Mus musculus GN=Krt7 PE=1 SV=1	1.4	2.9974	2.9487	0.5	3.0804	4.1253	2.0504	1	1	0	1	1	1	0.36
E9Q1G8	Septin-7 OS=Mus musculus GN=Sept7 PE=1 SV=2	1.1	0.5	0.5	1.8818	0.5	2.0626	0.5	0	0	1	0	1	0	0.63
O09167	60S ribosomal protein L21 OS=Mus musculus GN=Rpl21 PE=2 SV=3	-1.25	2.9974	3.9316	2.8228	4.1072	0.5	3.0756	1	1	1	1	0	1	0.45
P62889	60S ribosomal protein L30 OS=Mus musculus GN=Rpl30 PE=2 SV=2	-1.66667	3.9966	3.9316	3.7637	2.0536	2.0626	3.0756	1	1	1	1	1	1	0.21
Q8R1H0	Homeodomain-only protein OS=Mus musculus GN=Hopx PE=1 SV=1	1.1	1.9983	2.9487	2.8228	2.0536	3.094	3.0756	1	1	1	1	1	1	0.56
Q9R1W5	Calcitonin gene-related peptide type 1 receptor OS=Mus musculus GN=Calcrl PE=2 SV=2	-1.42857	0.5	0.5	4.7046	0.5	0.5	3.0756	0	0	1	0	0	1	0.41
P28654	Decorin OS=Mus musculus GN=Dcn PE=2 SV=1	2.7	0.5	0.5	0.5	0.5	3.094	0.5	0	0	0	0	1	0	0.32
Q61096	Myeloblastin OS=Mus musculus GN=Prtn3 PE=2 SV=2	11	0.5	0.5	0.5	5.134	5.1566	6.1511	0	0	0	1	1	1	0.00045
Q9WVC3	Caveolin-2 OS=Mus musculus GN=Cav2 PE=1 SV=1	-2.5	2.9974	0.5	0.5	0.5	0.5	0.5	1	0	0	0	0	0	0.37
O35658	Complement component 1 Q subcomponent-binding protein, mitochondrial OS=Mus musculus GN=C1qbp PE=1 SV=1	-1.25	0.5	0.5	2.8228	2.0536	0.5	0.5	0	0	1	1	0	0	0.53
P53395	Lipoamide acyltransferase component of branched-chain alpha-keto acid dehydrogenase complex, mitochondrial OS=Mus musculus GN=Dbt PE=1 SV=2	-1.25	2.9974	2.9487	2.8228	3.0804	2.0626	2.0504	1	1	1	1	1	1	0.44
Q64324	Syntaxin-binding protein 2 OS=Mus musculus GN=Stxbp2 PE=2 SV=1	5.5	0.5	0.5	0.5	3.0804	2.0626	3.0756	0	0	0	1	1	1	0.046
Q9WUM4	Coronin-1C OS=Mus musculus GN=Coro1c PE=1 SV=2	-1.25	2.9974	2.9487	5.6455	3.0804	3.094	3.0756	1	1	1	1	1	1	0.38
Q9WVH9	Fibulin-5 OS=Mus musculus GN=Fbln5 PE=1 SV=1	-5	3.9966	0.5	2.8228	0.5	0.5	0.5	1	0	1	0	0	0	0.1
A0A075B5P6	Ig mu chain C region (Fragment) OS=Mus musculus GN=Ighm PE=4 SV=1	9.2	0.5	0.5	0.5	8.2144	5.1566	0.5	0	0	0	1	1	0	0.0027
O08529	Calpain-2 catalytic subunit OS=Mus musculus GN=Capn2 PE=2 SV=4	-1.66667	1.9983	2.9487	4.7046	2.0536	2.0626	2.0504	1	1	1	1	1	1	0.26
Q61029	Lamina-associated polypeptide 2, isoforms beta/delta/epsilon/gamma OS=Mus musculus GN=Tmpo PE=1 SV=4	1.1	4.9957	2.9487	0.5	2.0536	3.094	4.1008	1	1	0	1	1	1	0.55
Q91YH5	Atlastin-3 OS=Mus musculus GN=Atl3 PE=2 SV=1	-5	4.9957	2.9487	1.8818	0.5	0.5	0.5	1	1	1	0	0	0	0.024
Q9DCJ5	NADH dehydrogenase [ubiquinone] 1 alpha subcomplex subunit 8 OS=Mus musculus GN=Ndufa8 PE=1 SV=3	2.3	1.9983	0.5	1.8818	4.1072	3.094	3.0756	1	0	1	1	1	1	0.13
Q99N15	17beta-hydroxysteroid dehydrogenase type 10/short chain L-3-hydroxyacyl-CoA dehydrogenase OS=Mus musculus GN=Hsd17b10 PE=2 SV=1	1.1	0.5	2.9487	1.8818	2.0536	0.5	3.0756	0	1	1	1	0	1	0.7
Q63844	Mitogen-activated protein kinase 3 OS=Mus musculus GN=Mapk3 PE=1 SV=5	-1.25	2.9974	0.5	4.7046	4.1072	0.5	2.0504	1	0	1	1	0	1	0.64
Q8CG03	cGMP-specific 3',5'-cyclic phosphodiesterase OS=Mus musculus GN=Pde5a PE=1 SV=2	-1.42857	1.9983	1.9658	5.6455	3.0804	0.5	3.0756	1	1	1	1	0	1	0.35
Q9D8N0	Elongation factor 1-gamma OS=Mus musculus GN=Eef1g PE=1 SV=3	1.2	0.5	2.9487	2.8228	3.0804	0.5	4.1008	0	1	1	1	0	1	0.57
Q9DB05	Alpha-soluble NSF attachment protein OS=Mus musculus GN=Napa PE=1 SV=1	1.1	0.5	2.9487	1.8818	0.5	2.0626	3.0756	0	1	1	0	1	1	0.7
P31001	Desmin OS=Mus musculus GN=Des PE=1 SV=3	6.9	1.9983	0.5	0.5	6.1608	8.2506	6.1511	1	0	0	1	1	1	0.00083
P62267	40S ribosomal protein S23 OS=Mus musculus GN=Rps23 PE=1 SV=3	-1.11111	0.5	2.9487	2.8228	0.5	2.0626	3.0756	0	1	1	0	1	1	0.65
Q99NB9	Splicing factor 3B subunit 1 OS=Mus musculus GN=Sf3b1 PE=1 SV=1	-3.33333	2.9974	0.5	1.8818	0.5	0.5	0.5	1	0	1	0	0	0	0.25
Q6P069	Sorcin OS=Mus musculus GN=Sri PE=1 SV=1	1.4	1.9983	0.5	2.8228	2.0536	3.094	2.0504	1	0	1	1	0.99	1	0.46
P11983	T-complex protein 1 subunit alpha OS=Mus musculus GN=Tcp1 PE=1 SV=3	-1.66667	0.5	1.9658	2.8228	0.5	0.5	2.0504	0	1	1	0	0	1	0.28
P63168	Dynein light chain 1, cytoplasmic OS=Mus musculus GN=Dynll1 PE=1 SV=1	-2	0.5	0.5	1.8818	0.5	0.5	0.5	0	0	1	0	0	0	0.52
Q99JI6	Ras-related protein Rap-1b OS=Mus musculus GN=Rap1b PE=2 SV=2	1.1	3.9966	5.8974	3.7637	5.134	5.1566	4.1008	1	1	1	1	1	1	0.46
F8VQ06	Cluster of Latent-transforming growth factor beta-binding protein 3 OS=Mus musculus GN=Ltbp3 PE=4 SV=1 (tr|F8VQ06|F8VQ06_MOUSE)	-2	0.5	1.9658	0.5	0.5	0.5	0.5	0	1	0	0	0	0	0.71
Q4VA93	Cluster of Protein kinase C OS=Mus musculus GN=Prkca PE=2 SV=1 (tr|Q4VA93|Q4VA93_MOUSE)	-1.42857	1.9983	0.5	3.7637	0.5	0.5	3.0756	1	0	1	0	0	1	0.41
P41245	Matrix metalloproteinase-9 OS=Mus musculus GN=Mmp9 PE=2 SV=2	9.6	0.5	0.5	0.5	4.1072	6.1879	4.1008	0	0	0	1	1	1	0.0015
P55302	Alpha-2-macroglobulin receptor-associated protein OS=Mus musculus GN=Lrpap1 PE=1 SV=1	-1.11111	1.9983	0.5	4.7046	2.0536	2.0626	2.0504	1	0	1	1	1	1	0.43
P55096	ATP-binding cassette sub-family D member 3 OS=Mus musculus GN=Abcd3 PE=1 SV=2	-5	0.5	4.9145	3.7637	0.5	0.5	0.5	0	1	1	0	0	0	0.039
Q9EQH3	Vacuolar protein sorting-associated protein 35 OS=Mus musculus GN=Vps35 PE=1 SV=1	-1.11111	1.9983	0.5	4.7046	0.5	2.0626	4.1008	1	0	1	0	1	1	0.64
P60843	Eukaryotic initiation factor 4A-I OS=Mus musculus GN=Eif4a1 PE=1 SV=1	-1.25	1.9983	4.9145	6.5865	3.0804	4.1253	4.1008	1	1	1	1	1	1	0.29
P63038	60 kDa heat shock protein, mitochondrial OS=Mus musculus GN=Hspd1 PE=1 SV=1	-5	0.5	0.5	5.6455	0.5	0.5	0.5	0	0	1	0	0	0	0.1
Q9DCM2	Glutathione S-transferase kappa 1 OS=Mus musculus GN=Gstk1 PE=1 SV=3	1.7	0.5	1.9658	1.8818	2.0536	3.094	2.0504	0	1	1	1	1	1	0.35
Q8BP92	Reticulocalbin-2 OS=Mus musculus GN=Rcn2 PE=2 SV=1	-1.66667	2.9974	2.9487	0.5	3.0804	0.5	0.5	1	1	0	1	0	0	0.3
Q3U9G9	Lamin-B receptor OS=Mus musculus GN=Lbr PE=1 SV=2	3.8	0.5	0.5	0.5	2.0536	0.5	3.0756	0	0	0	1	0	1	0.21
Q61656	Probable ATP-dependent RNA helicase DDX5 OS=Mus musculus GN=Ddx5 PE=1 SV=2	1.6	0.5	1.9658	0.5	2.0536	0.5	2.0504	0	1	0	1	0	1	0.34
Q8CHT0	Delta-1-pyrroline-5-carboxylate dehydrogenase, mitochondrial OS=Mus musculus GN=Aldh4a1 PE=1 SV=3	-1.66667	3.9966	0.5	0.5	2.0536	0.5	0.5	1	0	0	1	0	0	0.39
P68037	Ubiquitin-conjugating enzyme E2 L3 OS=Mus musculus GN=Ube2l3 PE=2 SV=1	-2.5	0.5	0.5	2.8228	0.5	0.5	0.5	0	0	1	0	0	0	0.37
Q8K411	Presequence protease, mitochondrial OS=Mus musculus GN=Pitrm1 PE=1 SV=1	-2	0.5	1.9658	0.5	0.5	0.5	0.5	0	1	0	0	0	0	0.52
Q61937	Nucleophosmin OS=Mus musculus GN=Npm1 PE=1 SV=1	1.3	2.9974	0.5	0.5	4.1072	0.5	0.5	1	0	0	1	0	0	0.47
P62748	Hippocalcin-like protein 1 OS=Mus musculus GN=Hpcal1 PE=2 SV=2	1.5	2.9974	1.9658	0.5	2.0536	3.094	3.0756	1	1	0	1	1	1	0.36
P15306	Thrombomodulin OS=Mus musculus GN=Thbd PE=1 SV=1	-5	2.9974	0.5	2.8228	0.5	0.5	0.5	1	0	1	0	0	0	0.16
E9QAS4	Chromodomain-helicase-DNA-binding protein 4 OS=Mus musculus GN=Chd4 PE=1 SV=1	1.9	0.5	1.9658	0.5	3.0804	0.5	2.0504	0	1	0	0.99	0	0.99	0.23
G5E829	Cluster of Plasma membrane calcium-transporting ATPase 1 OS=Mus musculus GN=Atp2b1 PE=1 SV=1 (sp|G5E829|AT2B1_MOUSE)	-5	4.9957	3.9316	0.5	0.5	0.5	0.5	1	1	0	0	0	0	0.064
O70318	Band 4.1-like protein 2 OS=Mus musculus GN=Epb41l2 PE=1 SV=2	-10	5.9949	0.5	7.5274	0.5	0.5	0.5	1	0	1	0	0	0	0.014
O88844	Isocitrate dehydrogenase [NADP] cytoplasmic OS=Mus musculus GN=Idh1 PE=1 SV=2	-1.25	1.9983	0.5	2.8228	0.5	3.094	0.5	1	0	1	0	1	0	0.41
P97384	Annexin A11 OS=Mus musculus GN=Anxa11 PE=1 SV=2	1.4	1.9983	1.9658	1.8818	2.0536	3.094	3.0756	1	1	1	1	1	1	0.36
Q06770	Corticosteroid-binding globulin OS=Mus musculus GN=Serpina6 PE=1 SV=1	9.6	0.5	0.5	0.5	4.1072	5.1566	5.1259	0	0	0	1	1	1	0.0015
Q3TFD2	Lysophosphatidylcholine acyltransferase 1 OS=Mus musculus GN=Lpcat1 PE=1 SV=1	-3.33333	0.5	2.9487	7.5274	0.5	2.0626	0.5	0	1	1	0	1	0	0.022
Q8K310	Matrin-3 OS=Mus musculus GN=Matr3 PE=1 SV=1	-3.33333	0.5	3.9316	0.5	0.5	0.5	0.5	0	1	0	0	0	0	0.25
Q99MR8	Methylcrotonoyl-CoA carboxylase subunit alpha, mitochondrial OS=Mus musculus GN=Mccc1 PE=1 SV=2	-2.5	1.9983	2.9487	2.8228	0.5	2.0626	0.5	1	1	1	0	1	0	0.13
P22437	Prostaglandin G/H synthase 1 OS=Mus musculus GN=Ptgs1 PE=2 SV=1	-1.42857	1.9983	0.5	1.8818	0.5	2.0626	0.5	1	0	1	0	1	0	0.39
Q9QX60	Deoxyguanosine kinase, mitochondrial OS=Mus musculus GN=Dguok PE=2 SV=3	2.3	0.5	2.9487	0.5	3.0804	3.094	3.0756	0	1	0	1	1	1	0.11
P32261	Antithrombin-III OS=Mus musculus GN=Serpinc1 PE=1 SV=1	3.1	1.9983	0.5	0.5	4.1072	3.094	2.0504	1	0	0	1	1	1	0.061
Q7TMF3	NADH dehydrogenase [ubiquinone] 1 alpha subcomplex subunit 12 OS=Mus musculus GN=Ndufa12 PE=2 SV=2	-1.25	0.5	0.5	2.8228	2.0536	0.5	0.5	0	0	1	1	0	0	0.53
Q76MZ3	Serine/threonine-protein phosphatase 2A 65 kDa regulatory subunit A alpha isoform OS=Mus musculus GN=Ppp2r1a PE=1 SV=3	1.4	0.5	1.9658	0.5	0.5	3.094	0.5	0	1	0	0	1	0	0.47
P56528	ADP-ribosyl cyclase/cyclic ADP-ribose hydrolase 1 OS=Mus musculus GN=Cd38 PE=1 SV=2	1.7	0.5	1.9658	1.8818	2.0536	3.094	2.0504	0	1	1	1	1	1	0.35
P38647	Stress-70 protein, mitochondrial OS=Mus musculus GN=Hspa9 PE=1 SV=3	-1.42857	2.9974	2.9487	1.8818	0.5	2.0626	3.0756	1	1	1	0	1	1	0.43
P67778	Prohibitin OS=Mus musculus GN=Phb PE=1 SV=1	-2.5	1.9983	4.9145	3.7637	2.0536	2.0626	0.5	1	1	1	1	1	0	0.13
Q9JII6	Alcohol dehydrogenase [NADP(+)] OS=Mus musculus GN=Akr1a1 PE=1 SV=3	1.1	0.5	0.5	2.8228	3.0804	0.5	0.5	0	0	1	1	0	0	0.61
O89023	Tripeptidyl-peptidase 1 OS=Mus musculus GN=Tpp1 PE=1 SV=2	-1.11111	2.9974	2.9487	1.8818	2.0536	3.094	2.0504	1	1	1	1	1	1	0.54
Q8JZR0	Long-chain-fatty-acid--CoA ligase 5 OS=Mus musculus GN=Acsl5 PE=1 SV=1	-2	2.9974	2.9487	0.5	0.5	2.0626	0.5	1	1	0	0	1	0	0.19
D3YZZ5	Protein Tmed7 OS=Mus musculus GN=Tmed7 PE=3 SV=1	-3.33333	3.9966	1.9658	2.8228	0.5	0.5	2.0504	1	1	1	0	0	1	0.086
P81117	Nucleobindin-2 OS=Mus musculus GN=Nucb2 PE=1 SV=2	-2	0.5	0.5	1.8818	0.5	0.5	0.5	0	0	1	0	0	0	0.52
Q9Z2X1	Heterogeneous nuclear ribonucleoprotein F OS=Mus musculus GN=Hnrnpf PE=1 SV=3	-1.25	5.9949	4.9145	4.7046	6.1608	0.5	6.1511	1	1	1	1	0	1	0.46
Q9CR68	Cytochrome b-c1 complex subunit Rieske, mitochondrial OS=Mus musculus GN=Uqcrfs1 PE=1 SV=1	-1.66667	3.9966	0.5	0.5	2.0536	0.5	0.5	1	0	0	1	0	0	0.39
Q8R5M8	Cell adhesion molecule 1 OS=Mus musculus GN=Cadm1 PE=1 SV=2	-3.33333	0.5	0.5	4.7046	0.5	0.5	0.5	0	0	1	0	0	0	0.16
Q9CR21	Acyl carrier protein, mitochondrial OS=Mus musculus GN=Ndufab1 PE=1 SV=1	-1.66667	0.5	1.9658	2.8228	0.5	0.5	2.0504	0	1	1	0	0	1	0.28
P62918	60S ribosomal protein L8 OS=Mus musculus GN=Rpl8 PE=1 SV=2	-2.5	2.9974	0.5	0.5	0.5	0.5	0.5	1	0	0	0	0	0	0.37
P62082	40S ribosomal protein S7 OS=Mus musculus GN=Rps7 PE=2 SV=1	-3.33333	3.9966	0.5	0.5	0.5	0.5	0.5	1	0	0	0	0	0	0.25
Q8R4Y4	Stabilin-1 OS=Mus musculus GN=Stab1 PE=1 SV=1	-2	0.5	0.5	1.8818	0.5	0.5	0.5	0	0	1	0	0	0	0.52
Q8VHN7	G-protein coupled receptor 98 OS=Mus musculus GN=Gpr98 PE=2 SV=1	2	0.5	0.5	0.5	0.5	0.5	2.0504	0	0	0	0	0	1	0.48
P70704	Phospholipid-transporting ATPase IA OS=Mus musculus GN=Atp8a1 PE=1 SV=2	-2.5	2.9974	1.9658	2.8228	0.5	2.0626	0.5	1	1	1	0	1	0	0.13
P47962	60S ribosomal protein L5 OS=Mus musculus GN=Rpl5 PE=1 SV=3	-2.5	2.9974	1.9658	2.8228	0.5	2.0626	0.5	1	1	1	0	1	0	0.13
P80314	T-complex protein 1 subunit beta OS=Mus musculus GN=Cct2 PE=1 SV=4	-3.33333	2.9974	0.5	1.8818	0.5	0.5	0.5	1	0	1	0	0	0	0.25
D3YXT0	NADH dehydrogenase [ubiquinone] iron-sulfur protein 2, mitochondrial OS=Mus musculus GN=Ndufs2 PE=1 SV=1	-2	0.5	1.9658	3.7637	2.0536	0.5	0.5	0	1	1	1	0	0	0.19
Q91ZA3	Propionyl-CoA carboxylase alpha chain, mitochondrial OS=Mus musculus GN=Pcca PE=1 SV=2	-1.25	0.5	2.9487	0.5	2.0536	0.5	0.5	0	1	0	1	0	0	0.53
P49813	Tropomodulin-1 OS=Mus musculus GN=Tmod1 PE=2 SV=2	1.6	0.5	1.9658	0.5	2.0536	0.5	2.0504	0	1	0	1	0	1	0.34
F8VPU2	FERM, RhoGEF and pleckstrin domain-containing protein 1 OS=Mus musculus GN=Farp1 PE=1 SV=1	-1.42857	1.9983	0.5	1.8818	0.5	0.5	2.0504	1	0	1	0	0	1	0.39
P16675	Lysosomal protective protein OS=Mus musculus GN=Ctsa PE=1 SV=1	2.1	0.5	1.9658	1.8818	3.0804	3.094	3.0756	0	1	1	1	1	1	0.18
P61358	60S ribosomal protein L27 OS=Mus musculus GN=Rpl27 PE=1 SV=2	-3.33333	1.9983	2.9487	0.5	0.5	0.5	0.5	1	1	0	0	0	0	0.25
P70460	Vasodilator-stimulated phosphoprotein OS=Mus musculus GN=Vasp PE=1 SV=4	-1.25	2.9974	0.5	2.8228	4.1072	0.5	0.5	1	0	1	1	0	0	0.42
P05784	Keratin, type I cytoskeletal 18 OS=Mus musculus GN=Krt18 PE=1 SV=5	4.8	0.5	0.5	0.5	3.0804	2.0626	2.0504	0	0	0	1	1	1	0.078
Q62000	Mimecan OS=Mus musculus GN=Ogn PE=2 SV=1	-2.5	5.9949	1.9658	0.5	0.5	0.5	2.0504	1	1	0	0	0	1	0.086
A6X935	Inter alpha-trypsin inhibitor, heavy chain 4 OS=Mus musculus GN=Itih4 PE=1 SV=2	4.8	0.5	0.5	0.5	2.0536	2.0626	3.0756	0	0	0	1	1	1	0.078
Q9D0E1	Heterogeneous nuclear ribonucleoprotein M OS=Mus musculus GN=Hnrnpm PE=1 SV=3	1	0.5	1.9658	0.5	2.0536	0.5	0.5	0	1	0	1	0	0	0.63
Q8JZU2	Tricarboxylate transport protein, mitochondrial OS=Mus musculus GN=Slc25a1 PE=2 SV=1	-5	1.9983	2.9487	2.8228	0.5	0.5	0.5	1	1	1	0	0	0	0.064
A0A0A6YW77	Neutrophil gelatinase-associated lipocalin (Fragment) OS=Mus musculus GN=Lcn2 PE=4 SV=1	8.9	0.5	0.5	0.5	5.134	4.1253	4.1008	0	0	0	1	1	1	0.0027
P12815	Programmed cell death protein 6 OS=Mus musculus GN=Pdcd6 PE=1 SV=2	-2	0.5	1.9658	0.5	0.5	0.5	0.5	0	1	0	0	0	0	0.52
P14483	Cluster of H-2 class II histocompatibility antigen, A beta chain OS=Mus musculus GN=H2-Ab1 PE=1 SV=1 (sp|P14483|HB2A_MOUSE)	1.1	0.5	4.9145	0.5	0.5	3.094	3.0756	0	1	0	0	1	1	0.7
P16015	Carbonic anhydrase 3 OS=Mus musculus GN=Ca3 PE=1 SV=3	-2	0.5	0.5	4.7046	2.0536	0.5	0.5	0	0	1	1	0	0	0.28
O54890	Integrin beta-3 OS=Mus musculus GN=Itgb3 PE=1 SV=2	1.9	0.5	0.5	2.8228	3.0804	2.0626	2.0504	0	0	1	1	1	1	0.25
Q922Q8	Leucine-rich repeat-containing protein 59 OS=Mus musculus GN=Lrrc59 PE=1 SV=1	-1.25	1.9983	1.9658	2.8228	0.5	3.094	2.0504	1	1	1	0	1	1	0.54
P01901	H-2 class I histocompatibility antigen, K-B alpha chain OS=Mus musculus GN=H2-K1 PE=1 SV=1	2.2	1.9983	3.9316	0.5	7.1876	3.094	4.1008	1	1	0	1	1	1	0.098
B8JJN0	Protein Gm20547 OS=Mus musculus GN=Gm20547 PE=3 SV=1	3.8	0.5	0.5	0.5	3.0804	0.5	2.0504	0	0	0	1	0	1	0.21
P62835	Ras-related protein Rap-1A OS=Mus musculus GN=Rap1a PE=2 SV=1	1.1	3.9966	4.9145	2.8228	4.1072	6.1879	3.0756	1	1	1	1	1	1	0.54
Q8R164	Valacyclovir hydrolase OS=Mus musculus GN=Bphl PE=1 SV=1	-1.42857	0.5	1.9658	1.8818	2.0536	0.5	0.5	0	1	1	1	0	0	0.39
Q9Z2D6	Methyl-CpG-binding protein 2 OS=Mus musculus GN=Mecp2 PE=1 SV=1	1.1	3.9966	1.9658	0.5	2.0536	3.094	2.0504	1	1	0	1	1	1	0.57
Q06890	Clusterin OS=Mus musculus GN=Clu PE=1 SV=1	2.3	0.5	0.5	1.8818	4.1072	2.0626	0.5	0	0	1	1	1	0	0.15
P45952	Medium-chain specific acyl-CoA dehydrogenase, mitochondrial OS=Mus musculus GN=Acadm PE=1 SV=1	-1.66667	1.9983	0.5	2.8228	0.5	2.0626	0.5	1	0	1	0	1	0	0.28
Q05816	Fatty acid-binding protein, epidermal OS=Mus musculus GN=Fabp5 PE=1 SV=3	-5	0.5	2.9487	2.8228	0.5	0.5	0.5	0	1	1	0	0	0	0.16
Q8C3X8	Lipase maturation factor 2 OS=Mus musculus GN=Lmf2 PE=2 SV=1	-1.42857	2.9974	1.9658	1.8818	4.1072	0.5	0.5	1	1	1	1	0	0	0.42
Q9ESW4	Acylglycerol kinase, mitochondrial OS=Mus musculus GN=Agk PE=1 SV=1	-1.25	0.5	2.9487	0.5	0.5	2.0626	0.5	0	1	0	0	1	0	0.53
Q61210	Rho guanine nucleotide exchange factor 1 OS=Mus musculus GN=Arhgef1 PE=1 SV=2	1.4	0.5	2.9487	0.5	0.5	3.094	2.0504	0	1	0	0	1	1	0.35
P11352	Glutathione peroxidase 1 OS=Mus musculus GN=Gpx1 PE=1 SV=2	1.4	1.9983	0.5	1.8818	2.0536	2.0626	2.0504	1	0	1	1	1	1	0.46
P63001	Ras-related C3 botulinum toxin substrate 1 OS=Mus musculus GN=Rac1 PE=1 SV=1	-5	2.9974	0.5	2.8228	0.5	0.5	0.5	1	0	1	0	0	0	0.16
Q9WVA4	Transgelin-2 OS=Mus musculus GN=Tagln2 PE=1 SV=4	-3.33333	0.5	1.9658	1.8818	0.5	0.5	0.5	0	1	1	0	0	0	0.37
Q64314	Hematopoietic progenitor cell antigen CD34 OS=Mus musculus GN=Cd34 PE=1 SV=1	-3.33333	1.9983	1.9658	1.8818	0.5	0.5	0.5	1	1	1	0	0	0	0.16
Q6P4T2	U5 small nuclear ribonucleoprotein 200 kDa helicase OS=Mus musculus GN=Snrnp200 PE=1 SV=1	-3.33333	1.9983	1.9658	0.5	0.5	0.5	0.5	1	1	0	0	0	0	0.37
Q60930	Voltage-dependent anion-selective channel protein 2 OS=Mus musculus GN=Vdac2 PE=1 SV=2	-2	0.5	1.9658	0.5	0.5	0.5	0.5	0	1	0	0	0	0	0.52
P17095	High mobility group protein HMG-I/HMG-Y OS=Mus musculus GN=Hmga1 PE=1 SV=4	1.4	0.5	2.9487	0.5	2.0536	0.5	3.0756	0	1	0	1	0	1	0.35
P80315	T-complex protein 1 subunit delta OS=Mus musculus GN=Cct4 PE=1 SV=3	-1.11111	2.9974	3.9316	2.8228	3.0804	3.094	3.0756	1	1	1	1	1	1	0.64
P08207	Protein S100-A10 OS=Mus musculus GN=S100a10 PE=1 SV=2	-2	0.5	1.9658	0.5	0.5	0.5	0.5	0	1	0	0	0	0	0.52
Q99KB8	Hydroxyacylglutathione hydrolase, mitochondrial OS=Mus musculus GN=Hagh PE=1 SV=2	1	0.5	1.9658	0.5	2.0536	0.5	0.5	0	1	0	1	0	0	0.63
P11679	Cluster of Keratin, type II cytoskeletal 8 OS=Mus musculus GN=Krt8 PE=1 SV=4 (sp|P11679|K2C8_MOUSE)	1.2	0.5	0.5	2.8228	2.0536	2.0626	0.5	0	0	0.99	1	1	0	0.63
P35979	60S ribosomal protein L12 OS=Mus musculus GN=Rpl12 PE=1 SV=2	-1.42857	1.9983	1.9658	2.8228	2.0536	0.5	2.0504	1	1	1	1	0	1	0.42
Q8BGJ5	MCG13402, isoform CRA_a OS=Mus musculus GN=Ptbp1 PE=2 SV=1	-2.5	2.9974	3.9316	0.5	2.0536	0.5	0.5	1	1	0	1	0	0	0.13
Q99PT1	Rho GDP-dissociation inhibitor 1 OS=Mus musculus GN=Arhgdia PE=1 SV=3	1.4	0.5	2.9487	1.8818	2.0536	3.094	2.0504	0	1	1	1	1	1	0.46
Q9QUM9	Proteasome subunit alpha type-6 OS=Mus musculus GN=Psma6 PE=1 SV=1	2.2	0.5	1.9658	0.5	0.5	3.094	3.0756	0	1	0	0	1	1	0.15
Q60847	Collagen alpha-1(XII) chain OS=Mus musculus GN=Col12a1 PE=2 SV=3	1.4	1.9983	0.5	0.5	0.5	3.094	0.5	1	0	0	0	1	0	0.47
Q9ERG0	LIM domain and actin-binding protein 1 OS=Mus musculus GN=Lima1 PE=1 SV=3	-5	2.9974	1.9658	3.7637	0.5	0.5	0.5	1	1	1	0	0	0	0.039
Q9CRB9	MICOS complex subunit Mic19 OS=Mus musculus GN=Chchd3 PE=1 SV=1	-3.33333	2.9974	2.9487	2.8228	2.0536	0.5	0.5	1	1	1	1	0	0	0.086
P13597	Intercellular adhesion molecule 1 OS=Mus musculus GN=Icam1 PE=1 SV=1	-5	2.9974	0.5	2.8228	0.5	0.5	0.5	1	0	1	0	0	0	0.16
Q8BXZ1	Protein disulfide-isomerase TMX3 OS=Mus musculus GN=Tmx3 PE=1 SV=2	1.5	1.9983	0.5	0.5	2.0536	0.5	2.0504	1	0	0	1	0	1	0.34
O08599	Syntaxin-binding protein 1 OS=Mus musculus GN=Stxbp1 PE=1 SV=2	-5	3.9966	3.9316	0.5	0.5	0.5	0.5	1	1	0	0	0	0	0.064
P63005	Platelet-activating factor acetylhydrolase IB subunit alpha OS=Mus musculus GN=Pafah1b1 PE=1 SV=2	1.9	0.5	1.9658	1.8818	3.0804	2.0626	3.0756	0	1	1	1	1	1	0.26
Q923L7	Ear6 protein OS=Mus musculus GN=Ear6 PE=2 SV=1	6.5	0.5	0.5	0.5	4.1072	5.1566	0.5	0	0	0	1	1	0	0.027
Q99K51	Plastin-3 OS=Mus musculus GN=Pls3 PE=1 SV=3	-1.11111	3.9966	0.5	2.8228	0.5	3.094	3.0756	1	0	1	0	1	1	0.54
Q61129	Complement factor I OS=Mus musculus GN=Cfi PE=1 SV=3	3.1	0.5	0.5	0.5	0.5	2.0626	2.0504	0	0	0	0	1	1	0.32
Q99JR5	Tubulointerstitial nephritis antigen-like OS=Mus musculus GN=Tinagl1 PE=1 SV=1	-1.25	3.9966	0.5	0.5	0.5	3.094	0.5	1	0	0	0	1	0	0.53
P62821	Ras-related protein Rab-1A OS=Mus musculus GN=Rab1A PE=1 SV=3	2.3	0.5	0.5	1.8818	0.5	3.094	3.0756	0	0	1	0	1	1	0.15
Q8K1B8	Fermitin family homolog 3 OS=Mus musculus GN=Fermt3 PE=1 SV=1	1.1	0.5	0.5	1.8818	0.5	0.5	2.0504	0	0	1	0	0	1	0.63
P60867	40S ribosomal protein S20 OS=Mus musculus GN=Rps20 PE=1 SV=1	-3.33333	1.9983	0.5	2.8228	0.5	0.5	0.5	1	0	1	0	0	0	0.25
Q9CZU6	Citrate synthase, mitochondrial OS=Mus musculus GN=Cs PE=1 SV=1	-1.25	0.5	0.5	2.8228	0.5	2.0626	0.5	0	0	1	0	1	0	0.53
Q9DC11	Plexin domain-containing protein 2 OS=Mus musculus GN=Plxdc2 PE=1 SV=1	-2.5	2.9974	0.5	0.5	0.5	0.5	0.5	1	0	0	0	0	0	0.37
P05132	cAMP-dependent protein kinase catalytic subunit alpha OS=Mus musculus GN=Prkaca PE=1 SV=3	1.6	0.5	1.9658	0.5	0.5	2.0626	2.0504	0	1	0	0	1	0.99	0.34
P53994	Cluster of Ras-related protein Rab-2A OS=Mus musculus GN=Rab2a PE=1 SV=1 (sp|P53994|RAB2A_MOUSE)	-1.42857	2.9974	1.9658	1.8818	2.0536	0.5	2.0504	1	1	1	1	0	1	0.41
P19783	Cytochrome c oxidase subunit 4 isoform 1, mitochondrial OS=Mus musculus GN=Cox4i1 PE=1 SV=2	2	0.5	0.5	0.5	0.5	2.0626	0.5	0	0	0	0	1	0	0.48
Q9JI57	General transcription factor II-I repeat domain-containing protein 1 OS=Mus musculus GN=Gtf2ird1 PE=2 SV=2	2.7	0.5	0.5	0.5	3.0804	0.5	0.5	0	0	0	0.99	0	0	0.32
Q61093	Cytochrome b-245 heavy chain OS=Mus musculus GN=Cybb PE=1 SV=1	6.9	0.5	0.5	0.5	2.0536	5.1566	3.0756	0	0	0	1	1	1	0.015
Q9QXC1	Fetuin-B OS=Mus musculus GN=Fetub PE=1 SV=1	6.5	0.5	0.5	0.5	5.134	4.1253	0.5	0	0	0	1	1	0	0.027
P17427	AP-2 complex subunit alpha-2 OS=Mus musculus GN=Ap2a2 PE=1 SV=2	-10	4.9957	4.9145	3.7637	0.5	0.5	0.5	1	1	1	0	0	0	0.014
P21279	Guanine nucleotide-binding protein G(q) subunit alpha OS=Mus musculus GN=Gnaq PE=1 SV=4	-1.25	3.9966	1.9658	2.8228	3.0804	0.5	3.0756	1	1	1	0.99	0	1	0.3
P42932	T-complex protein 1 subunit theta OS=Mus musculus GN=Cct8 PE=1 SV=3	-2.5	2.9974	0.5	0.5	0.5	0.5	0.5	1	0	0	0	0	0	0.37
Q64518	Sarcoplasmic/endoplasmic reticulum calcium ATPase 3 OS=Mus musculus GN=Atp2a3 PE=2 SV=3	-1.42857	3.9966	0.5	1.8818	0.5	2.0626	2.0504	1	0	1	0	1	0.99	0.53
Q8C166	Copine-1 OS=Mus musculus GN=Cpne1 PE=1 SV=1	1.2	1.9983	1.9658	1.8818	3.0804	2.0626	2.0504	1	1	1	1	1	1	0.46
O35114	Lysosome membrane protein 2 OS=Mus musculus GN=Scarb2 PE=1 SV=3	-1.11111	2.9974	0.5	1.8818	2.0536	2.0626	0.5	1	0	1	1	1	0	0.65
P62317	Small nuclear ribonucleoprotein Sm D2 OS=Mus musculus GN=Snrpd2 PE=2 SV=1	-1.42857	2.9974	1.9658	2.8228	0.5	2.0626	3.0756	1	1	1	0	1	1	0.43
P99027	60S acidic ribosomal protein P2 OS=Mus musculus GN=Rplp2 PE=1 SV=3	1.1	0.5	0.5	1.8818	2.0536	0.5	0.5	0	0	1	1	0	0	0.63
Q91VC4	Plasmalemma vesicle-associated protein OS=Mus musculus GN=Plvap PE=2 SV=1	1.1	1.9983	0.5	1.8818	2.0536	0.5	2.0504	1	0	1	1	0	1	0.72
E9PYQ1	Transforming growth factor beta-1-induced transcript 1 protein OS=Mus musculus GN=Tgfb1i1 PE=4 SV=1	-1.66667	1.9983	0.5	2.8228	2.0536	0.5	0.5	1	0	1	1	0	0	0.28
Q9QYB1	Chloride intracellular channel protein 4 OS=Mus musculus GN=Clic4 PE=1 SV=3	-3.33333	0.5	1.9658	2.8228	0.5	0.5	0.5	0	1	1	0	0	0	0.25
Q5FWK3	Rho GTPase-activating protein 1 OS=Mus musculus GN=Arhgap1 PE=1 SV=1	1.4	0.5	0.5	1.8818	3.0804	0.5	0.5	0	0	1	1	0	0	0.47
E9Q852	Afadin OS=Mus musculus GN=Mllt4 PE=1 SV=2	-2	0.5	0.5	1.8818	0.5	0.5	0.5	0	0	1	0	0	0	0.52
Q60770	Syntaxin-binding protein 3 OS=Mus musculus GN=Stxbp3 PE=1 SV=1	-2	1.9983	0.5	0.5	0.5	0.5	0.5	1	0	0	0	0	0	0.52
O70423	Membrane primary amine oxidase OS=Mus musculus GN=Aoc3 PE=2 SV=3	-2	0.5	1.9658	0.5	0.5	0.5	0.5	0	0.99	0	0	0	0	0.52
Q9R062	Glycogenin-1 OS=Mus musculus GN=Gyg1 PE=1 SV=3	-1.11111	0.5	2.9487	1.8818	2.0536	2.0626	0.5	0	1	1	0.99	1	0	0.65
Q8CGK3	Lon protease homolog, mitochondrial OS=Mus musculus GN=Lonp1 PE=1 SV=2	-2	1.9983	0.5	0.5	0.5	0.5	0.5	1	0	0	0	0	0	0.52
O70503	Estradiol 17-beta-dehydrogenase 12 OS=Mus musculus GN=Hsd17b12 PE=2 SV=1	-5	1.9983	0.5	3.7637	0.5	0.5	0.5	1	0	1	0	0	0	0.16
P27601	Guanine nucleotide-binding protein subunit alpha-13 OS=Mus musculus GN=Gna13 PE=1 SV=1	3.1	0.5	0.5	0.5	2.0536	2.0626	0.5	0	0	0	1	1	0	0.32
A2AVA0	Sushi, von Willebrand factor type A, EGF and pentraxin domain-containing protein 1 OS=Mus musculus GN=Svep1 PE=1 SV=1	2.7	0.5	0.5	0.5	0.5	0.5	3.0756	0	0	0	0	0	1	0.32
Q91VS7	Cluster of Microsomal glutathione S-transferase 1 OS=Mus musculus GN=Mgst1 PE=1 SV=3 (sp|Q91VS7|MGST1_MOUSE)	-2.5	1.9983	1.9658	2.8228	2.0536	0.5	0.5	1	1	1	1	0	0	0.39
Q80VQ0	Cluster of Aldehyde dehydrogenase family 3 member B1 OS=Mus musculus GN=Aldh3b1 PE=2 SV=1 (sp|Q80VQ0|AL3B1_MOUSE)	1.6	0.5	2.9487	0.5	2.0536	2.0626	2.0504	0	1	0	1	1	1	0.35
P97807	Fumarate hydratase, mitochondrial OS=Mus musculus GN=Fh PE=1 SV=3	-3.33333	0.5	4.9145	0.5	0.5	0.5	0.5	0	1	0	0	0	0	0.16
Q9DCD0	6-phosphogluconate dehydrogenase, decarboxylating OS=Mus musculus GN=Pgd PE=1 SV=3	4.8	0.5	0.5	0.5	2.0536	3.094	2.0504	0	0	0	1	1	1	0.078
P09803	Cadherin-1 OS=Mus musculus GN=Cdh1 PE=1 SV=1	-5	2.9974	2.9487	0.5	0.5	0.5	0.5	1	1	0	0	0	0	0.16
Q60737	Casein kinase II subunit alpha OS=Mus musculus GN=Csnk2a1 PE=1 SV=2	-5	2.9974	1.9658	2.8228	0.5	0.5	0.5	1	1	1	0	0	0	0.064
P32020	Non-specific lipid-transfer protein OS=Mus musculus GN=Scp2 PE=1 SV=3	2.1	0.5	0.5	1.8818	2.0536	2.0626	2.0504	0	0	1	1	1	1	0.23
Q8BH61	Coagulation factor XIII A chain OS=Mus musculus GN=F13a1 PE=2 SV=3	3.8	0.5	0.5	0.5	0.5	3.094	2.0504	0	0	0	0	1	1	0.21
P62315	Small nuclear ribonucleoprotein Sm D1 OS=Mus musculus GN=Snrpd1 PE=2 SV=1	1.3	1.9983	0.5	1.8818	2.0536	0.5	3.0756	1	0	1	1	0	1	0.59
Q9CZX8	40S ribosomal protein S19 OS=Mus musculus GN=Rps19 PE=1 SV=3	1.1	1.9983	1.9658	1.8818	2.0536	2.0626	2.0504	1	1	1	1	1	1	0.58
P51410	60S ribosomal protein L9 OS=Mus musculus GN=Rpl9 PE=1 SV=2	1.1	1.9983	1.9658	1.8818	2.0536	2.0626	2.0504	1	1	1	1	1	1	0.58
Q9JIW9	Ras-related protein Ral-B OS=Mus musculus GN=Ralb PE=2 SV=1	1.2	1.9983	1.9658	1.8818	3.0804	2.0626	2.0504	1	1	1	1	1	1	0.46
Q9WUM3	Coronin-1B OS=Mus musculus GN=Coro1b PE=1 SV=1	1.2	0.5	0.5	2.8228	2.0536	0.5	2.0504	0	0	1	1	0	1	0.47
Q921H8	3-ketoacyl-CoA thiolase A, peroxisomal OS=Mus musculus GN=Acaa1a PE=1 SV=1	-2.5	0.5	2.9487	0.5	0.5	0.5	0.5	0	1	0	0	0	0	0.37
Q9CPQ8	ATP synthase subunit g, mitochondrial OS=Mus musculus GN=Atp5l PE=1 SV=1	-1.66667	0.5	3.9316	0.5	2.0536	0.5	0.5	0	1	0	1	0	0	0.39
Q9DBD0	Inhibitor of carbonic anhydrase OS=Mus musculus GN=Ica PE=1 SV=1	3.8	0.5	0.5	0.5	3.0804	2.0626	0.5	0	0	0	1	1	0	0.32
Q61335	B-cell receptor-associated protein 31 OS=Mus musculus GN=Bcap31 PE=1 SV=4	-2	1.9983	0.5	0.5	0.5	0.5	0.5	1	0	0	0	0	0	0.52
Q9DC07	LIM zinc-binding domain-containing Nebulette OS=Mus musculus GN=Nebl PE=2 SV=1	3.8	0.5	0.5	0.5	3.0804	0.5	2.0504	0	0	0	1	0	1	0.32
D3YVH7	Proliferation-associated protein 2G4 (Fragment) OS=Mus musculus GN=Pa2g4 PE=1 SV=1	-3.33333	2.9974	0.5	1.8818	0.5	0.5	0.5	1	0	1	0	0	0	0.25
P35762	CD81 antigen OS=Mus musculus GN=Cd81 PE=1 SV=2	1.4	0.5	0.5	1.8818	0.5	0.5	3.0756	0	0	1	0	0	1	0.47
F8VPN7	Dedicator of cytokinesis protein 9 OS=Mus musculus GN=Dock9 PE=4 SV=1	1.1	0.5	0.5	1.8818	0.5	2.0626	0.5	0	0	1	0	0.99	0	0.63
P21271	Unconventional myosin-Vb OS=Mus musculus GN=Myo5b PE=2 SV=2	-5	1.9983	2.9487	1.8818	0.5	0.5	0.5	1	1	1	0	0	0	0.1
Q9CZM2	60S ribosomal protein L15 OS=Mus musculus GN=Rpl15 PE=2 SV=4	-2	0.5	1.9658	0.5	0.5	0.5	0.5	0	1	0	0	0	0	0.52
P49722	Proteasome subunit alpha type-2 OS=Mus musculus GN=Psma2 PE=1 SV=3	-2.5	0.5	2.9487	0.5	0.5	0.5	0.5	0	1	0	0	0	0	0.37
O89020	Afamin OS=Mus musculus GN=Afm PE=1 SV=2	3.1	0.5	0.5	0.5	2.0536	2.0626	0.5	0	0	0	1	1	0	0.32
P62751	60S ribosomal protein L23a OS=Mus musculus GN=Rpl23a PE=1 SV=1	-2	1.9983	0.5	0.5	0.5	0.5	0.5	1	0	0	0	0	0	0.52
Q9CPQ1	Cytochrome c oxidase subunit 6C OS=Mus musculus GN=Cox6c PE=1 SV=3	-1.42857	1.9983	0.5	1.8818	2.0536	0.5	0.5	1	0	1	1	0	0	0.39
E9Q0K6	Deoxynucleoside triphosphate triphosphohydrolase SAMHD1 OS=Mus musculus GN=Samhd1 PE=1 SV=1	2	0.5	0.5	0.5	2.0536	0.5	0.5	0	0	0	1	0	0	0.48
E9Q8T7	Protein Dnah1 OS=Mus musculus GN=Dnah1 PE=1 SV=1	-2	1.9983	0.5	0.5	0.5	0.5	0.5	1	0	0	0	0	0	0.52
Q5SSZ5	Tensin-3 OS=Mus musculus GN=Tns3 PE=1 SV=1	2.7	0.5	0.5	0.5	0.5	3.094	0.5	0	0	0	0	1	0	0.32
Q91VD9	NADH-ubiquinone oxidoreductase 75 kDa subunit, mitochondrial OS=Mus musculus GN=Ndufs1 PE=1 SV=2	-5	0.5	2.9487	4.7046	0.5	0.5	0.5	0	1	1	0	0	0	0.064
P23492	Purine nucleoside phosphorylase OS=Mus musculus GN=Pnp PE=1 SV=2	2.8	0.5	1.9658	0.5	3.0804	3.094	2.0504	0	1	0	1	1	1	0.097
Q921G7	Electron transfer flavoprotein-ubiquinone oxidoreductase, mitochondrial OS=Mus musculus GN=Etfdh PE=1 SV=1	-1.66667	0.5	0.5	3.7637	0.5	2.0626	0.5	0	0	1	0	1	0	0.39
Q921T2	Torsin-1A-interacting protein 1 OS=Mus musculus GN=Tor1aip1 PE=1 SV=3	-2.5	0.5	2.9487	0.5	0.5	0.5	0.5	0	1	0	0	0	0	0.37
P97371	Proteasome activator complex subunit 1 OS=Mus musculus GN=Psme1 PE=2 SV=2	-3.33333	0.5	1.9658	2.8228	0.5	0.5	0.5	0	1	1	0	0	0	0.25
P25911	Tyrosine-protein kinase Lyn OS=Mus musculus GN=Lyn PE=1 SV=4	-3.33333	1.9983	0.5	1.8818	0.5	0.5	0.5	1	0	1	0	0	0	0.37
P07309	Transthyretin OS=Mus musculus GN=Ttr PE=1 SV=1	1.4	0.5	2.9487	0.5	2.0536	3.094	0.5	0	1	0	1	1	0	0.35
Q9D7P7	Chloride intracellular channel protein 3 OS=Mus musculus GN=Clic3 PE=2 SV=2	-1.25	0.5	0.5	2.8228	0.5	0.5	2.0504	0	0	1	0	0	1	0.53
Q9JHK5	Pleckstrin OS=Mus musculus GN=Plek PE=1 SV=1	3.4	0.5	0.5	0.5	4.1072	0.5	0.5	0	0	0	1	0	0	0.21
P17426	AP-2 complex subunit alpha-1 OS=Mus musculus GN=Ap2a1 PE=1 SV=1	-2	3.9966	0.5	3.7637	0.5	0.5	3.0756	1	0	1	0	0	1	0.19
P70349	Histidine triad nucleotide-binding protein 1 OS=Mus musculus GN=Hint1 PE=1 SV=3	-1.42857	0.5	1.9658	1.8818	0.5	0.5	2.0504	0	1	1	0	0	0.99	0.39
P21956	Lactadherin OS=Mus musculus GN=Mfge8 PE=1 SV=3	2.7	0.5	0.5	0.5	0.5	0.5	3.0756	0	0	0	0	0	1	0.32
P55264	Adenosine kinase OS=Mus musculus GN=Adk PE=1 SV=2	-3.33333	0.5	3.9316	0.5	0.5	0.5	0.5	0	1	0	0	0	0	0.25
Q791V5	Mitochondrial carrier homolog 2 OS=Mus musculus GN=Mtch2 PE=1 SV=1	-2	0.5	0.5	1.8818	0.5	0.5	0.5	0	0	1	0	0	0	0.52
Q9CQC7	NADH dehydrogenase [ubiquinone] 1 beta subcomplex subunit 4 OS=Mus musculus GN=Ndufb4 PE=1 SV=3	1.1	0.5	0.5	1.8818	2.0536	0.5	0.5	0	0	1	1	0	0	0.63
Q93092	Transaldolase OS=Mus musculus GN=Taldo1 PE=1 SV=2	1.1	0.5	0.5	1.8818	0.5	2.0626	0.5	0	0	1	0	1	0	0.63
P32921	Tryptophan--tRNA ligase, cytoplasmic OS=Mus musculus GN=Wars PE=1 SV=2	-3.33333	1.9983	0.5	1.8818	0.5	0.5	0.5	1	0	1	0	0	0	0.37
Q9EQH2	Endoplasmic reticulum aminopeptidase 1 OS=Mus musculus GN=Erap1 PE=2 SV=2	2	0.5	0.5	0.5	0.5	0.5	2.0504	0	0	0	0	0	1	0.48
Q922B2	Aspartate--tRNA ligase, cytoplasmic OS=Mus musculus GN=Dars PE=2 SV=2	1.1	0.5	0.5	1.8818	2.0536	0.5	0.5	0	0	1	1	0	0	0.63
Q02053	Ubiquitin-like modifier-activating enzyme 1 OS=Mus musculus GN=Uba1 PE=1 SV=1	-3.33333	0.5	1.9658	1.8818	0.5	0.5	0.5	0	1	1	0	0	0	0.37
P14152	Malate dehydrogenase, cytoplasmic OS=Mus musculus GN=Mdh1 PE=1 SV=3	-3.33333	1.9983	0.5	1.8818	0.5	0.5	0.5	1	0	1	0	0	0	0.37
Q9Z0M6	CD97 antigen OS=Mus musculus GN=Cd97 PE=1 SV=2	-2	1.9983	0.5	0.5	0.5	0.5	0.5	1	0	0	0	0	0	0.52
P29391	Ferritin light chain 1 OS=Mus musculus GN=Ftl1 PE=1 SV=2	1.1	0.5	0.5	1.8818	2.0536	0.5	0.5	0	0	1	1	0	0	0.63
P01837	Ig kappa chain C region OS=Mus musculus PE=1 SV=1	3.4	0.5	0.5	0.5	4.1072	0.5	0.5	0	0	0	1	0	0	0.21
Q8K2C9	Very-long-chain (3R)-3-hydroxyacyl-CoA dehydratase 3 OS=Mus musculus GN=ptplad1 PE=1 SV=2	1	0.5	1.9658	0.5	0.5	0.5	2.0504	0	1	0	0	0	1	0.63
E9Q8I7	Protein Nfxl1 OS=Mus musculus GN=Nfxl1 PE=4 SV=1	2	0.5	0.5	0.5	0.5	2.0626	0.5	0	0	0	0	0.99	0	0.48
Q922R8	Protein disulfide-isomerase A6 OS=Mus musculus GN=Pdia6 PE=1 SV=3	-3.33333	0.5	1.9658	2.8228	0.5	0.5	0.5	0	1	1	0	0	0	0.25
B1AYL1	Sodium channel protein OS=Mus musculus GN=Scn7a PE=1 SV=1	-5	1.9983	0.5	4.7046	0.5	0.5	0.5	1	0	1	0	0	0	0.1
Q9D6U8	Protein FAM162A OS=Mus musculus GN=Fam162a PE=2 SV=1	-2.5	0.5	0.5	2.8228	0.5	0.5	0.5	0	0	1	0	0	0	0.37
P49312	Heterogeneous nuclear ribonucleoprotein A1 OS=Mus musculus GN=Hnrnpa1 PE=1 SV=2	-2	6.994	8.8461	3.7637	0.5	4.1253	6.1511	1	1	1	0	1	0.99	0.19
P19973	Lymphocyte-specific protein 1 OS=Mus musculus GN=Lsp1 PE=1 SV=2	4.4	0.5	0.5	0.5	3.0804	3.094	0.5	0	0	0	1	1	0	0.13
Q9EP69	Phosphatidylinositide phosphatase SAC1 OS=Mus musculus GN=Sacm1l PE=2 SV=1	-2	0.5	0.5	1.8818	0.5	0.5	0.5	0	0	1	0	0	0	0.52
Q8C1B7	Septin-11 OS=Mus musculus GN=Sept11 PE=1 SV=4	1.1	0.5	0.5	1.8818	0.5	0.5	2.0504	0	0	1	0	0	1	0.63
Q9Z2I0	LETM1 and EF-hand domain-containing protein 1, mitochondrial OS=Mus musculus GN=Letm1 PE=2 SV=1	-1.11111	0.5	1.9658	1.8818	0.5	3.094	0.5	0	1	1	0	1	0	0.53
Q9JMA9	Sodium- and chloride-dependent neutral and basic amino acid transporter B(0+) OS=Mus musculus GN=Slc6a14 PE=2 SV=1	-2	0.5	1.9658	0.5	0.5	0.5	0.5	0	1	0	0	0	0	0.52
P14131	40S ribosomal protein S16 OS=Mus musculus GN=Rps16 PE=2 SV=4	-3.33333	0.5	1.9658	2.8228	0.5	0.5	0.5	0	1	1	0	0	0	0.25
Q9JJI8	60S ribosomal protein L38 OS=Mus musculus GN=Rpl38 PE=2 SV=3	-3.33333	1.9983	1.9658	1.8818	0.5	0.5	0.5	1	1	1	0	0	0	0.16
Q8BFR5	Elongation factor Tu, mitochondrial OS=Mus musculus GN=Tufm PE=1 SV=1	2.7	0.5	0.5	0.5	3.0804	0.5	0.5	0	0	0	1	0	0	0.32
Q05186	Reticulocalbin-1 OS=Mus musculus GN=Rcn1 PE=1 SV=1	-3.33333	0.5	1.9658	1.8818	0.5	0.5	0.5	0	1	1	0	0	0	0.37
Q99KP6	Pre-mRNA-processing factor 19 OS=Mus musculus GN=Prpf19 PE=1 SV=1	1.5	1.9983	0.5	0.5	2.0536	2.0626	0.5	1	0	0	1	1	0	0.34
Q9CZ42	ATP-dependent (S)-NAD(P)H-hydrate dehydratase OS=Mus musculus GN=Carkd PE=1 SV=1	-2	0.5	1.9658	0.5	0.5	0.5	0.5	0	1	0	0	0	0	0.52
Q9R0P3	S-formylglutathione hydrolase OS=Mus musculus GN=Esd PE=1 SV=1	2.7	0.5	0.5	0.5	3.0804	0.5	0.5	0	0	0	1	0	0	0.32
P29416	Beta-hexosaminidase subunit alpha OS=Mus musculus GN=Hexa PE=2 SV=2	-2	0.5	1.9658	0.5	0.5	0.5	0.5	0	1	0	0	0	0	0.52
Q9QY76	Vesicle-associated membrane protein-associated protein B OS=Mus musculus GN=Vapb PE=2 SV=3	-2.5	0.5	2.9487	0.5	0.5	0.5	0.5	0	1	0	0	0	0	0.37
Q5FWI3	Transmembrane protein 2 OS=Mus musculus GN=Tmem2 PE=1 SV=1	-3.33333	1.9983	1.9658	0.5	0.5	0.5	0.5	1	1	0	0	0	0	0.37
Q8CFX1	GDH/6PGL endoplasmic bifunctional protein OS=Mus musculus GN=H6pd PE=1 SV=2	2.7	0.5	0.5	0.5	0.5	0.5	3.0756	0	0	0	0	0	1	0.32
P09542	Myosin light chain 3 OS=Mus musculus GN=Myl3 PE=1 SV=4	-5	1.9983	0.5	3.7637	0.5	0.5	0.5	1	0	1	0	0	0	0.37
P52825	Carnitine O-palmitoyltransferase 2, mitochondrial OS=Mus musculus GN=Cpt2 PE=1 SV=2	2	0.5	0.5	0.5	0.5	2.0626	0.5	0	0	0	0	1	0	0.48
Q9CWJ9	Bifunctional purine biosynthesis protein PURH OS=Mus musculus GN=Atic PE=1 SV=2	1.2	0.5	2.9487	0.5	0.5	2.0626	2.0504	0	1	0	0	1	1	0.47
Q9WTR5	Cadherin-13 OS=Mus musculus GN=Cdh13 PE=1 SV=2	2	0.5	0.5	0.5	0.5	2.0626	0.5	0	0	0	0	1	0	0.48
Q80V31	Centrosomal protein of 104 kDa OS=Mus musculus GN=Cep104 PE=2 SV=1	2	0.5	0.5	0.5	0.5	2.0626	0.5	0	0	0	0	1	0	0.48
P62331	ADP-ribosylation factor 6 OS=Mus musculus GN=Arf6 PE=1 SV=2	2	0.5	0.5	0.5	0.5	0.5	2.0504	0	0	0	0	0	1	0.48
Q01149	Collagen alpha-2(I) chain OS=Mus musculus GN=Col1a2 PE=2 SV=2	-2	0.5	0.5	1.8818	0.5	0.5	0.5	0	0	1	0	0	0	0.52
O35855	Branched-chain-amino-acid aminotransferase, mitochondrial OS=Mus musculus GN=Bcat2 PE=2 SV=2	2.7	0.5	0.5	0.5	0.5	3.094	0.5	0	0	0	0	1	0	0.32
A6H6E2	Multimerin-2 OS=Mus musculus GN=Mmrn2 PE=2 SV=1	-3.33333	1.9983	0.5	2.8228	0.5	0.5	0.5	1	0	1	0	0	0	0.25
Q99020	Heterogeneous nuclear ribonucleoprotein A/B OS=Mus musculus GN=Hnrnpab PE=1 SV=1	-3.33333	1.9983	2.9487	0.5	0.5	0.5	0.5	1	1	0	0	0	0	0.25
Q3ULD5	Methylcrotonoyl-CoA carboxylase beta chain, mitochondrial OS=Mus musculus GN=Mccc2 PE=1 SV=1	-3.33333	1.9983	2.9487	0.5	0.5	0.5	0.5	1	1	0	0	0	0	0.25
E9Q5D9	Insulin-like growth factor-binding protein 7 OS=Mus musculus GN=Igfbp7 PE=4 SV=1	-2.5	0.5	0.5	2.8228	0.5	0.5	0.5	0	0	1	0	0	0	0.37
P01898	H-2 class I histocompatibility antigen, Q10 alpha chain OS=Mus musculus GN=H2-Q10 PE=1 SV=3	3.8	0.5	0.5	0.5	3.0804	0.5	2.0504	0	0	0	1	0	1	0.21
P80316	T-complex protein 1 subunit epsilon OS=Mus musculus GN=Cct5 PE=1 SV=1	-2	3.9966	0.5	3.7637	0.5	0.5	3.0756	1	0	1	0	0	0.99	0.28
O35566	CD151 antigen OS=Mus musculus GN=Cd151 PE=2 SV=2	-2	0.5	0.5	1.8818	0.5	0.5	0.5	0	0	1	0	0	0	0.52
O70400	PDZ and LIM domain protein 1 OS=Mus musculus GN=Pdlim1 PE=2 SV=4	-5	2.9974	0.5	2.8228	0.5	0.5	0.5	1	0	1	0	0	0	0.16
Q9WTP7	GTP:AMP phosphotransferase AK3, mitochondrial OS=Mus musculus GN=Ak3 PE=1 SV=3	1.1	0.5	0.5	1.8818	0.5	0.5	2.0504	0	0	1	0	0	1	0.63
Q99JX4	Eukaryotic translation initiation factor 3 subunit M OS=Mus musculus GN=Eif3m PE=2 SV=1	-2.5	2.9974	0.5	0.5	0.5	0.5	0.5	1	0	0	0	0	0	0.37
Q640L5	Coiled-coil domain-containing protein 18 OS=Mus musculus GN=Ccdc18 PE=2 SV=1	-2	0.5	1.9658	0.5	0.5	0.5	0.5	0	1	0	0	0	0	0.52
Q64010	Adapter molecule crk OS=Mus musculus GN=Crk PE=1 SV=1	-2	0.5	0.5	1.8818	0.5	0.5	0.5	0	0	1	0	0	0	0.52
Q8JZQ9	Eukaryotic translation initiation factor 3 subunit B OS=Mus musculus GN=Eif3b PE=1 SV=1	2	0.5	0.5	0.5	0.5	0.5	2.0504	0	0	0	0	0	1	0.48
Q8C522	Endonuclease domain-containing 1 protein OS=Mus musculus GN=Endod1 PE=1 SV=2	-2	1.9983	0.5	0.5	0.5	0.5	0.5	1	0	0	0	0	0	0.52
Q5SSH7	Zinc finger ZZ-type and EF-hand domain-containing protein 1 OS=Mus musculus GN=Zzef1 PE=1 SV=2	2	0.5	0.5	0.5	2.0536	0.5	0.5	0	0	0	1	0	0	0.48
Q8R0W0	Epiplakin OS=Mus musculus GN=Eppk1 PE=1 SV=2	-1.11111	0.5	0.5	3.7637	0.5	3.094	0.5	0	0	1	0	0.99	0	0.48
Q9WU78	Programmed cell death 6-interacting protein OS=Mus musculus GN=Pdcd6ip PE=1 SV=3	2	0.5	0.5	0.5	2.0536	0.5	0.5	0	0	0	1	0	0	0.48
P80317	T-complex protein 1 subunit zeta OS=Mus musculus GN=Cct6a PE=1 SV=3	-3.33333	0.5	0.5	3.7637	0.5	0.5	0.5	0	0	1	0	0	0	0.37
P61164	Alpha-centractin OS=Mus musculus GN=Actr1a PE=2 SV=1	-2	1.9983	0.5	0.5	0.5	0.5	0.5	1	0	0	0	0	0	0.52
Q9CW03	Structural maintenance of chromosomes protein 3 OS=Mus musculus GN=Smc3 PE=1 SV=2	-2	0.5	0.5	1.8818	0.5	0.5	0.5	0	0	1	0	0	0	0.52
P61982	Cluster of 14-3-3 protein gamma OS=Mus musculus GN=Ywhag PE=1 SV=2 (sp|P61982|1433G_MOUSE)	3.4	0.5	0.5	0.5	4.1072	0.5	0.5	0	0	0	1	0	0	0.48
Q61703	Inter-alpha-trypsin inhibitor heavy chain H2 OS=Mus musculus GN=Itih2 PE=1 SV=1	2.7	0.5	0.5	0.5	0.5	3.094	0.5	0	0	0	0	1	0	0.32
O55103	Periaxin OS=Mus musculus GN=Prx PE=2 SV=1	-2.5	2.9974	0.5	0.5	0.5	0.5	0.5	1	0	0	0	0	0	0.37
Q9ERL9	Guanylate cyclase soluble subunit alpha-3 OS=Mus musculus GN=Gucy1a3 PE=2 SV=2	-2.5	0.5	0.5	2.8228	0.5	0.5	0.5	0	0	1	0	0	0	0.37
Q07968	Coagulation factor XIII B chain OS=Mus musculus GN=F13b PE=1 SV=2	2	0.5	0.5	0.5	0.5	2.0626	0.5	0	0	0	0	1	0	0.48
P47753	F-actin-capping protein subunit alpha-1 OS=Mus musculus GN=Capza1 PE=1 SV=4	-2	1.9983	2.9487	2.8228	0.5	0.5	3.0756	1	1	1	0	0	0.99	0.28
Q8BSE0	Regulator of microtubule dynamics protein 2 OS=Mus musculus GN=Rmdn2 PE=1 SV=1	-2	0.5	1.9658	0.5	0.5	0.5	0.5	0	1	0	0	0	0	0.52
Q9DC69	NADH dehydrogenase [ubiquinone] 1 alpha subcomplex subunit 9, mitochondrial OS=Mus musculus GN=Ndufa9 PE=1 SV=2	-2	0.5	1.9658	0.5	0.5	0.5	0.5	0	1	0	0	0	0	0.52
P97873	Lysyl oxidase homolog 1 OS=Mus musculus GN=Loxl1 PE=2 SV=3	-2.5	0.5	0.5	2.8228	0.5	0.5	0.5	0	0	1	0	0	0	0.37
Q9CPR4	60S ribosomal protein L17 OS=Mus musculus GN=Rpl17 PE=2 SV=3	-2	1.9983	0.5	0.5	0.5	0.5	0.5	1	0	0	0	0	0	0.52
Q9WV91	Prostaglandin F2 receptor negative regulator OS=Mus musculus GN=Ptgfrn PE=1 SV=2	1.1	0.5	0.5	1.8818	0.5	0.5	2.0504	0	0	1	0	0	1	0.63
P63085	Mitogen-activated protein kinase 1 OS=Mus musculus GN=Mapk1 PE=1 SV=3	-2	0.5	0.5	1.8818	0.5	0.5	0.5	0	0	1	0	0	0	0.71
Q9JJU8	SH3 domain-binding glutamic acid-rich-like protein OS=Mus musculus GN=Sh3bgrl PE=3 SV=1	-2	0.5	0.5	1.8818	0.5	0.5	0.5	0	0	1	0	0	0	0.52
P62908	40S ribosomal protein S3 OS=Mus musculus GN=Rps3 PE=1 SV=1	-2	0.5	0.5	1.8818	0.5	0.5	0.5	0	0	1	0	0	0	0.52
E7CHD7	RPGRIP1 variant-11aa OS=Mus musculus GN=Rpgrip1 PE=2 SV=1	-2	0.5	1.9658	0.5	0.5	0.5	0.5	0	0.99	0	0	0	0	0.52
Q61503	5'-nucleotidase OS=Mus musculus GN=Nt5e PE=1 SV=2	2	0.5	0.5	0.5	0.5	2.0626	0.5	0	0	0	0	0.99	0	0.48
P14434	Cluster of H-2 class II histocompatibility antigen, A-B alpha chain OS=Mus musculus GN=H2-Aa PE=1 SV=2 (sp|P14434|HA2B_MOUSE)	-3.33333	0.5	0.5	3.7637	0.5	0.5	0.5	0	0	1	0	0	0	0.37
P80318	T-complex protein 1 subunit gamma OS=Mus musculus GN=Cct3 PE=1 SV=1	-3.33333	1.9983	0.5	2.8228	0.5	0.5	0.5	1	0	1	0	0	0	0.25
P35980	60S ribosomal protein L18 OS=Mus musculus GN=Rpl18 PE=2 SV=3	-3.33333	0.5	2.9487	1.8818	0.5	0.5	0.5	0	1	1	0	0	0	0.25
P04247	Myoglobin OS=Mus musculus GN=Mb PE=1 SV=3	-2	0.5	1.9658	0.5	0.5	0.5	0.5	0	1	0	0	0	0	0.52
P30416	Peptidyl-prolyl cis-trans isomerase FKBP4 OS=Mus musculus GN=Fkbp4 PE=1 SV=5	-3.33333	0.5	0.5	3.7637	0.5	0.5	0.5	0	0	1	0	0	0	0.25
P62071	Ras-related protein R-Ras2 OS=Mus musculus GN=Rras2 PE=1 SV=1	-2	1.9983	0.5	0.5	0.5	0.5	0.5	1	0	0	0	0	0	0.52
Q8VCI0	Phospholipase B-like 1 OS=Mus musculus GN=Plbd1 PE=1 SV=1	4.1	0.5	0.5	0.5	2.0536	2.0626	2.0504	0	0	0	1	1	1	0.13
D3YYM6	40S ribosomal protein S5 (Fragment) OS=Mus musculus GN=Rps5 PE=3 SV=1	-3.33333	0.5	1.9658	2.8228	0.5	0.5	0.5	0	1	1	0	0	0	0.25
P28293	Cathepsin G OS=Mus musculus GN=Ctsg PE=1 SV=2	3.1	0.5	0.5	0.5	0.5	2.0626	2.0504	0	0	0	0	1	1	0.32
P55772	Ectonucleoside triphosphate diphosphohydrolase 1 OS=Mus musculus GN=Entpd1 PE=2 SV=1	2	0.5	0.5	0.5	0.5	2.0626	0.5	0	0	0	0	1	0	0.48
Q9QWR8	Alpha-N-acetylgalactosaminidase OS=Mus musculus GN=Naga PE=2 SV=2	2	0.5	0.5	0.5	0.5	0.5	2.0504	0	0	0	0	0	1	0.48
Q9JHI5	Isovaleryl-CoA dehydrogenase, mitochondrial OS=Mus musculus GN=Ivd PE=1 SV=1	-2	0.5	1.9658	0.5	0.5	0.5	0.5	0	1	0	0	0	0	0.52
Q6DFW4	Nucleolar protein 58 OS=Mus musculus GN=Nop58 PE=1 SV=1	-2	0.5	0.5	1.8818	0.5	0.5	0.5	0	0	1	0	0	0	0.52
Q91VH2	Sorting nexin-9 OS=Mus musculus GN=Snx9 PE=1 SV=1	-2.5	0.5	0.5	2.8228	0.5	0.5	0.5	0	0	1	0	0	0	0.37
P61255	60S ribosomal protein L26 OS=Mus musculus GN=Rpl26 PE=1 SV=1	-2	0.5	0.5	1.8818	0.5	0.5	0.5	0	0	1	0	0	0	0.52
F2Z3U4	Matrilin-4 OS=Mus musculus GN=Matn4 PE=4 SV=1	-2.5	0.5	0.5	2.8228	0.5	0.5	0.5	0	0	1	0	0	0	0.37
Q9QXT0	Protein canopy homolog 2 OS=Mus musculus GN=Cnpy2 PE=1 SV=1	-2	0.5	0.5	1.8818	0.5	0.5	0.5	0	0	1	0	0	0	0.52
Q8VDJ3	Vigilin OS=Mus musculus GN=Hdlbp PE=1 SV=1	-2	0.5	1.9658	0.5	0.5	0.5	0.5	0	1	0	0	0	0	0.52
Q9Z2H5	Band 4.1-like protein 1 OS=Mus musculus GN=Epb41l1 PE=1 SV=2	-2	0.5	1.9658	0.5	0.5	0.5	0.5	0	0.99	0	0	0	0	0.67
P29341	Cluster of Polyadenylate-binding protein 1 OS=Mus musculus GN=Pabpc1 PE=1 SV=2 (sp|P29341|PABP1_MOUSE)	-3.33333	1.9983	1.9658	1.8818	0.5	0.5	0.5	1	1	1	0	0	0	0.52
Q811D0	Cluster of Disks large homolog 1 OS=Mus musculus GN=Dlg1 PE=1 SV=1 (sp|Q811D0|DLG1_MOUSE)	-3.33333	0.5	0.5	3.7637	0.5	0.5	0.5	0	0	1	0	0	0	0.52
P01900	Cluster of H-2 class I histocompatibility antigen, D-D alpha chain OS=Mus musculus GN=H2-D1 PE=1 SV=1 (sp|P01900|HA12_MOUSE)	-5	0.5	0.5	5.6455	0.5	0.5	0.5	0	0	1	0	0	0	0.16
P01921	H-2 class II histocompatibility antigen, A-D beta chain OS=Mus musculus GN=H2-Ab1 PE=1 SV=1	-5	0.5	0.5	6.5865	0.5	0.5	0.5	0	0	1	0	0	0	0.1
O08788	Dynactin subunit 1 OS=Mus musculus GN=Dctn1 PE=1 SV=3	-2	0.5	0.5	1.8818	0.5	0.5	0.5	0	0	1	0	0	0	0.52
P97425	Eosinophil cationic protein 2 OS=Mus musculus GN=Ear2 PE=2 SV=1	4.1	0.5	0.5	0.5	2.0536	2.0626	2.0504	0	0	0	1	1	1	0.13
Q6Q477	Calcium-transporting ATPase OS=Mus musculus GN=Atp2b4 PE=2 SV=1	-3.33333	2.9974	1.9658	0.5	0.5	0.5	0.5	1	1	0	0	0	0	0.37
P26516	26S proteasome non-ATPase regulatory subunit 7 OS=Mus musculus GN=Psmd7 PE=1 SV=2	2	0.5	0.5	0.5	0.5	2.0626	0.5	0	0	0	0	1	0	0.48
Q3UPL0	Protein transport protein Sec31A OS=Mus musculus GN=Sec31a PE=1 SV=2	-3.33333	2.9974	0.5	1.8818	0.5	0.5	0.5	1	0	1	0	0	0	0.25
P55012	Solute carrier family 12 member 2 OS=Mus musculus GN=Slc12a2 PE=1 SV=2	-2	0.5	0.5	1.8818	0.5	0.5	0.5	0	0	1	0	0	0	0.52
Q00612	Glucose-6-phosphate 1-dehydrogenase X OS=Mus musculus GN=G6pdx PE=1 SV=3	2	0.5	0.5	0.5	2.0536	0.5	0.5	0	0	0	1	0	0	0.48
P39655	Arachidonate 12-lipoxygenase, 12S-type OS=Mus musculus GN=Alox12 PE=1 SV=4	2.7	0.5	0.5	0.5	3.0804	0.5	0.5	0	0	0	1	0	0	0.32
Q9CXY6	Interleukin enhancer-binding factor 2 OS=Mus musculus GN=Ilf2 PE=1 SV=1	-2	1.9983	0.5	0.5	0.5	0.5	0.5	1	0	0	0	0	0	0.52
P14602	Heat shock protein beta-1 OS=Mus musculus GN=Hspb1 PE=1 SV=3	-2	0.5	1.9658	0.5	0.5	0.5	0.5	0	1	0	0	0	0	0.52
O09106	Histone deacetylase 1 OS=Mus musculus GN=Hdac1 PE=1 SV=1	1.1	0.5	0.5	1.8818	0.5	0.5	2.0504	0	0	1	0	0	1	0.48
Q91VN4	MICOS complex subunit Mic25 OS=Mus musculus GN=Chchd6 PE=2 SV=2	2	0.5	0.5	0.5	2.0536	0.5	0.5	0	0	0	1	0	0	0.48
Q8K0G8	Epithelial splicing regulatory protein 2 OS=Mus musculus GN=Esrp2 PE=1 SV=1	2	0.5	0.5	0.5	2.0536	0.5	0.5	0	0	0	1	0	0	0.48
Q9R0Q3	Transmembrane emp24 domain-containing protein 2 OS=Mus musculus GN=Tmed2 PE=1 SV=1	-2	0.5	1.9658	0.5	0.5	0.5	0.5	0	1	0	0	0	0	0.52
Q61235	Beta-2-syntrophin OS=Mus musculus GN=Sntb2 PE=1 SV=2	2	0.5	0.5	0.5	0.5	2.0626	0.5	0	0	0	0	1	0	0.48
Q60668	Heterogeneous nuclear ribonucleoprotein D0 OS=Mus musculus GN=Hnrnpd PE=1 SV=2	-2	1.9983	0.5	0.5	0.5	0.5	0.5	0.99	0	0	0	0	0	0.52
P63321	Ras-related protein Ral-A OS=Mus musculus GN=Rala PE=1 SV=1	-2	1.9983	0.5	0.5	0.5	0.5	0.5	0.99	0	0	0	0	0	0.67
B1AXN3	MCG56945 OS=Mus musculus GN=Gm382 PE=4 SV=1	2	0.5	0.5	0.5	0.5	2.0626	0.5	0	0	0	0	0.99	0	0.48
P97861	Cluster of Keratin, type II cuticular Hb6 OS=Mus musculus GN=Krt86 PE=2 SV=2 (sp|P97861|KRT86_MOUSE)	4.1	0.5	0.5	0.5	0.5	5.1566	0.5	0	0	0	0	1	0	0.13
Q8CIE6	Coatomer subunit alpha OS=Mus musculus GN=Copa PE=1 SV=2	-2.5	0.5	0.5	2.8228	0.5	0.5	0.5	0	0	1	0	0	0	0.37
Q61941	NAD(P) transhydrogenase, mitochondrial OS=Mus musculus GN=Nnt PE=1 SV=2	-2.5	0.5	0.5	2.8228	0.5	0.5	0.5	0	0	1	0	0	0	0.37
O89086	RNA-binding protein 3 OS=Mus musculus GN=Rbm3 PE=2 SV=1	-3.33333	1.9983	1.9658	0.5	0.5	0.5	0.5	1	1	0	0	0	0	0.37
P08228	Superoxide dismutase [Cu-Zn] OS=Mus musculus GN=Sod1 PE=1 SV=2	2	0.5	0.5	0.5	2.0536	0.5	0.5	0	0	0	1	0	0	0.48
P86048	60S ribosomal protein L10-like OS=Mus musculus GN=Rpl10l PE=2 SV=1	-2	0.5	1.9658	0.5	0.5	0.5	0.5	0	1	0	0	0	0	0.52
Q99MQ4	Asporin OS=Mus musculus GN=Aspn PE=1 SV=1	-2	1.9983	0.5	0.5	0.5	0.5	0.5	1	0	0	0	0	0	0.52
Q7TNV0	Protein DEK OS=Mus musculus GN=Dek PE=1 SV=1	2	0.5	0.5	0.5	0.5	0.5	2.0504	0	0	0	0	0	1	0.48
Q61686	Chromobox protein homolog 5 OS=Mus musculus GN=Cbx5 PE=1 SV=1	-2.5	2.9974	0.5	0.5	0.5	0.5	0.5	1	0	0	0	0	0	0.37
P36371	Antigen peptide transporter 2 OS=Mus musculus GN=Tap2 PE=2 SV=1	2	0.5	0.5	0.5	0.5	0.5	2.0504	0	0	0	0	0	1	0.48
Q9WVE8	Protein kinase C and casein kinase substrate in neurons protein 2 OS=Mus musculus GN=Pacsin2 PE=1 SV=1	2	0.5	0.5	0.5	0.5	0.5	2.0504	0	0	0	0	0	1	0.48
Q9DBC7	cAMP-dependent protein kinase type I-alpha regulatory subunit OS=Mus musculus GN=Prkar1a PE=1 SV=3	-2	0.5	1.9658	0.5	0.5	0.5	0.5	0	1	0	0	0	0	0.52
E9PX29	Protein Sptbn4 OS=Mus musculus GN=Sptbn4 PE=1 SV=1	2	0.5	0.5	0.5	0.5	2.0626	0.5	0	0	0	0	1	0	0.48
Q61206	Platelet-activating factor acetylhydrolase IB subunit beta OS=Mus musculus GN=Pafah1b2 PE=1 SV=2	-2	0.5	1.9658	0.5	0.5	0.5	0.5	0	1	0	0	0	0	0.52
O88343	Electrogenic sodium bicarbonate cotransporter 1 OS=Mus musculus GN=Slc4a4 PE=1 SV=2	2	0.5	0.5	0.5	0.5	0.5	2.0504	0	0	0	0	0	1	0.48
B1AVK5	Protein Col4a6 OS=Mus musculus GN=Col4a6 PE=4 SV=1	5.5	0.5	0.5	0.5	7.1876	0.5	0.5	0	0	0	0.99	0	0	0.48
Q8VHX6	Filamin-C OS=Mus musculus GN=Flnc PE=1 SV=3	-2.5	0.5	0.5	2.8228	0.5	0.5	0.5	0	0	0.99	0	0	0	0.67
P51150	Ras-related protein Rab-7a OS=Mus musculus GN=Rab7a PE=1 SV=2	-2	0.5	0.5	1.8818	0.5	0.5	0.5	0	0	1	0	0	0	0.52
Q6ZQ38	Cullin-associated NEDD8-dissociated protein 1 OS=Mus musculus GN=Cand1 PE=2 SV=2	-2.5	0.5	0.5	2.8228	0.5	0.5	0.5	0	0	1	0	0	0	0.37
P70168	Importin subunit beta-1 OS=Mus musculus GN=Kpnb1 PE=1 SV=2	2	0.5	0.5	0.5	0.5	2.0626	0.5	0	0	0	0	1	0	0.48
Q9R111	Guanine deaminase OS=Mus musculus GN=Gda PE=1 SV=1	-2.5	0.5	2.9487	0.5	0.5	0.5	0.5	0	1	0	0	0	0	0.37
O35350	Calpain-1 catalytic subunit OS=Mus musculus GN=Capn1 PE=1 SV=1	2	0.5	0.5	0.5	0.5	2.0626	0.5	0	0	0	0	1	0	0.48
P62962	Profilin-1 OS=Mus musculus GN=Pfn1 PE=1 SV=2	2	0.5	0.5	0.5	0.5	0.5	2.0504	0	0	0	0	0	1	0.48
P12023	Amyloid beta A4 protein OS=Mus musculus GN=App PE=1 SV=3	-2.5	0.5	0.5	2.8228	0.5	0.5	0.5	0	0	1	0	0	0	0.37
Q6ZWN5	40S ribosomal protein S9 OS=Mus musculus GN=Rps9 PE=1 SV=3	-2	1.9983	0.5	0.5	0.5	0.5	0.5	1	0	0	0	0	0	0.52
Q9QZD8	Mitochondrial dicarboxylate carrier OS=Mus musculus GN=Slc25a10 PE=1 SV=2	-2	0.5	1.9658	0.5	0.5	0.5	0.5	0	0.99	0	0	0	0	0.52
P14719	Interleukin-1 receptor-like 1 OS=Mus musculus GN=Il1rl1 PE=2 SV=2	2	0.5	0.5	0.5	0.5	2.0626	0.5	0	0	0	0	0.99	0	0.48
A2AIR5	Protein Grin3a OS=Mus musculus GN=Grin3a PE=4 SV=1	-2.5	2.9974	0.5	0.5	0.5	0.5	0.5	0.99	0	0	0	0	0	0.37
Q61391	Cluster of Neprilysin OS=Mus musculus GN=Mme PE=1 SV=3 (sp|Q61391|NEP_MOUSE)	-2.5	2.9974	0.5	0.5	0.5	0.5	0.5	1	0	0	0	0	0	0.52
P51437	Cathelin-related antimicrobial peptide OS=Mus musculus GN=Camp PE=2 SV=1	2	0.5	0.5	0.5	0.5	2.0626	0.5	0	0	0	0	1	0	0.48
P27573	Myelin protein P0 OS=Mus musculus GN=Mpz PE=1 SV=1	-2	0.5	0.5	1.8818	0.5	0.5	0.5	0	0	1	0	0	0	0.52
Q64105	Sepiapterin reductase OS=Mus musculus GN=Spr PE=1 SV=1	-2	0.5	0.5	1.8818	0.5	0.5	0.5	0	0	1	0	0	0	0.52
Q8BGS1	Band 4.1-like protein 5 OS=Mus musculus GN=Epb41l5 PE=1 SV=1	-2	1.9983	0.5	0.5	0.5	0.5	0.5	1	0	0	0	0	0	0.52
Q8R2Q8	Bone marrow stromal antigen 2 OS=Mus musculus GN=Bst2 PE=1 SV=1	2	0.5	0.5	0.5	0.5	0.5	2.0504	0	0	0	0	0	1	0.48
Q8BVI4	Dihydropteridine reductase OS=Mus musculus GN=Qdpr PE=1 SV=2	-2	0.5	0.5	1.8818	0.5	0.5	0.5	0	0	1	0	0	0	0.52
P01915	H-2 class II histocompatibility antigen, E-D beta chain OS=Mus musculus PE=3 SV=1	-2	0.5	0.5	1.8818	0.5	0.5	0.5	0	0	1	0	0	0	0.52
Q8C6S9	Cilia- and flagella-associated protein 54 OS=Mus musculus GN=Cfap54 PE=2 SV=4	-2	0.5	1.9658	0.5	0.5	0.5	0.5	0	1	0	0	0	0	0.52
Q3UKJ7	WD40 repeat-containing protein SMU1 OS=Mus musculus GN=Smu1 PE=2 SV=2	-2	0.5	0.5	1.8818	0.5	0.5	0.5	0	0	1	0	0	0	0.52
P58501	PAX3- and PAX7-binding protein 1 OS=Mus musculus GN=Paxbp1 PE=1 SV=3	-2	0.5	1.9658	0.5	0.5	0.5	0.5	0	1	0	0	0	0	0.52
Q2KN98	Cytospin-A OS=Mus musculus GN=Specc1l PE=1 SV=1	-2	0.5	0.5	1.8818	0.5	0.5	0.5	0	0	1	0	0	0	0.52
Q99J99	3-mercaptopyruvate sulfurtransferase OS=Mus musculus GN=Mpst PE=1 SV=3	-2	0.5	0.5	1.8818	0.5	0.5	0.5	0	0	1	0	0	0	0.52
P16125	L-lactate dehydrogenase B chain OS=Mus musculus GN=Ldhb PE=1 SV=2	-2	0.5	0.5	1.8818	0.5	0.5	0.5	0	0	1	0	0	0	0.52
P03953	Complement factor D OS=Mus musculus GN=Cfd PE=1 SV=1	2	0.5	0.5	0.5	0.5	2.0626	0.5	0	0	0	0	1	0	0.48
Q8CI94	Glycogen phosphorylase, brain form OS=Mus musculus GN=Pygb PE=1 SV=3	-2	0.5	0.5	1.8818	0.5	0.5	0.5	0	0	1	0	0	0	0.52
P01902	H-2 class I histocompatibility antigen, K-D alpha chain OS=Mus musculus GN=H2-K1 PE=1 SV=1	-2	0.5	0.5	1.8818	0.5	0.5	0.5	0	0	1	0	0	0	0.67
P51859	Hepatoma-derived growth factor OS=Mus musculus GN=Hdgf PE=1 SV=2	-2	1.9983	0.5	0.5	0.5	0.5	0.5	1	0	0	0	0	0	0.71
Q97N36	SpspoJ protein OS=Streptococcus pneumoniae serotype 4 (strain ATCC BAA-334 / TIGR4) GN=SP_2240 PE=4 SV=1	-2	1.9983	0.5	0.5	0.5	0.5	0.5	1	0	0	0	0	0	0.52
P10630	Eukaryotic initiation factor 4A-II OS=Mus musculus GN=Eif4a2 PE=2 SV=2	-2	1.9983	0.5	0.5	0.5	0.5	0.5	1	0	0	0	0	0	0.67
Q9CYL5	Golgi-associated plant pathogenesis-related protein 1 OS=Mus musculus GN=Glipr2 PE=2 SV=3	-2	0.5	0.5	1.8818	0.5	0.5	0.5	0	0	0.99	0	0	0	0.52
E9QLH9	Tyrosine-protein kinase SgK223 OS=Mus musculus GN=D8Ertd82e PE=1 SV=1	-2	0.5	1.9658	0.5	0.5	0.5	0.5	0	0.99	0	0	0	0	0.52
Q62255	Sal-like protein 3 OS=Mus musculus GN=Sall3 PE=2 SV=2	2	0.5	0.5	0.5	0.5	2.0626	0.5	0	0	0	0	0.99	0	0.67
P62264	Cluster of 40S ribosomal protein S14 OS=Mus musculus GN=Rps14 PE=2 SV=3 (sp|P62264|RS14_MOUSE)	-2	0.5	0.5	1.8818	0.5	0.5	0.5	0	0	1	0	0	0	0.71

## Sheet: Peptides
Supplementary table S5B. Peptides identified from mouse lung tissue (n=3) infected with S. pneumoniae TIGR4 or PBS treated control, 4h post infection.
Biological sample name	Protein name	Protein accession numbers	Protein molecular weight (Da)	Protein identification probability	Exclusive unique peptide count	Exclusive unique spectrum count	Percentage of total spectra	Percentage sequence coverage	Peptide sequence	Previous amino acid	Next amino acid	Best Peptide identification probability	Best SEQUEST XCorr score	Best SEQUEST DCn score	Number of identified +1H spectra	Number of identified +2H spectra	Number of identified +3H spectra	Number of identified +4H spectra	Number of enzymatic termini	Median Retention Time	Total TIC
PBS_Rep1	Vinexin OS=Mus musculus GN=Sorbs3 PE=1 SV=1	sp|Q9R1Z8|VINEX_MOUSE	82349.9	1	4	4	0.000173	0.104	EVDKNWLEGEHHGR	K	L	0.99	2.61	0.488	0	0	1	0	2	1601.46	33507.6
PBS_Rep1	Vinexin OS=Mus musculus GN=Sorbs3 PE=1 SV=1	sp|Q9R1Z8|VINEX_MOUSE	82349.9	1	4	4	0.000173	0.104	KVNEHWYEGR	R	I	0.96	2.27	0.273	0	0	1	0	2	1262.8	62098
PBS_Rep1	Vinexin OS=Mus musculus GN=Sorbs3 PE=1 SV=1	sp|Q9R1Z8|VINEX_MOUSE	82349.9	1	4	4	0.000173	0.104	LGIFPANYVEVLPADEIPKPIKPPTYQVLEYGDAVAQYTFK	R	G	0.953	1.81	0.319	0	0	0	1	2	6481.74	3638.77
PBS_Rep1	Vinexin OS=Mus musculus GN=Sorbs3 PE=1 SV=1	sp|Q9R1Z8|VINEX_MOUSE	82349.9	1	4	4	0.000173	0.104	LKFDFQAQSPK	R	E	0.997	2.77	0.406	0	0	1	0	2	3259.74	68612.7
PBS_Rep1	Laminin subunit gamma-3 OS=Mus musculus GN=Lamc3 PE=2 SV=2	sp|Q9R0B6|LAMC3_MOUSE	172320	0.996	0	0	0.000216	0.00949	FHTSRPESFAIYK	K	R	0.997	2.75	0.447	0	2	1	0	2	2773.38	132197
PBS_Rep1	Laminin subunit gamma-3 OS=Mus musculus GN=Lamc3 PE=2 SV=2	sp|Q9R0B6|LAMC3_MOUSE	172320	0.996	0	0	0.000216	0.00949	LKFHTSRPESFAIYK	R	R	0.944	1.97	0.252	0	0	1	1	2	3150.84	106504
PBS_Rep1	Glutamate dehydrogenase 1, mitochondrial OS=Mus musculus GN=Glud1 PE=1 SV=1	sp|P26443|DHE3_MOUSE	61338.4	1	9	10	0.000476	0.21	DIVHSGLAYTMER	K	S	0.997	3.21	0.485	0	0	1	0	2	4234.31	19571
PBS_Rep1	Glutamate dehydrogenase 1, mitochondrial OS=Mus musculus GN=Glud1 PE=1 SV=1	sp|P26443|DHE3_MOUSE	61338.4	1	9	10	0.000476	0.21	DSNYHLLMSVQESLER	R	K	0.98	2.62	0.297	0	0	1	0	2	5132.21	40969.4
PBS_Rep1	Glutamate dehydrogenase 1, mitochondrial OS=Mus musculus GN=Glud1 PE=1 SV=1	sp|P26443|DHE3_MOUSE	61338.4	1	9	10	0.000476	0.21	HGGTIPVVPTAEFQDR	K	I	0.986	2.36	0.467	0	1	1	0	2	3862.78	49038.6
PBS_Rep1	Glutamate dehydrogenase 1, mitochondrial OS=Mus musculus GN=Glud1 PE=1 SV=1	sp|P26443|DHE3_MOUSE	61338.4	1	9	10	0.000476	0.21	IIKPCNHVLSLSFPIR	R	R	0.997	3.17	0.645	0	0	1	0	2	4614.49	63372.5
PBS_Rep1	Glutamate dehydrogenase 1, mitochondrial OS=Mus musculus GN=Glud1 PE=1 SV=1	sp|P26443|DHE3_MOUSE	61338.4	1	9	10	0.000476	0.21	IIKPCNHVLSLSFPIRR	R	D	0.997	2.93	0.448	0	0	0	0	2	4258.35	47410.8
PBS_Rep1	Glutamate dehydrogenase 1, mitochondrial OS=Mus musculus GN=Glud1 PE=1 SV=1	sp|P26443|DHE3_MOUSE	61338.4	1	9	10	0.000476	0.21	KGFIGPGIDVPAPDMSTGER	K	E	0.989	2.77	0.335	0	0	1	0	2	4484.6	30268.6
PBS_Rep1	Glutamate dehydrogenase 1, mitochondrial OS=Mus musculus GN=Glud1 PE=1 SV=1	sp|P26443|DHE3_MOUSE	61338.4	1	9	10	0.000476	0.21	LQHGSILGFPK	K	A	0.948	1.85	0.129	0	0	2	0	2	3499.48	48502.2
PBS_Rep1	Glutamate dehydrogenase 1, mitochondrial OS=Mus musculus GN=Glud1 PE=1 SV=1	sp|P26443|DHE3_MOUSE	61338.4	1	9	10	0.000476	0.21	RFTMELAK	R	K	0.95	2.02	0.259	0	1	0	0	2	2205.96	60647.8
PBS_Rep1	Glutamate dehydrogenase 1, mitochondrial OS=Mus musculus GN=Glud1 PE=1 SV=1	sp|P26443|DHE3_MOUSE	61338.4	1	9	10	0.000476	0.21	TFVVQGFGNVGLHSMR	K	Y	0.994	2.85	0.456	0	0	1	0	2	4676.8	78700.7
PBS_Rep1	Core histone macro-H2A.1 OS=Mus musculus GN=H2afy PE=1 SV=3	sp|Q9QZQ8|H2AY_MOUSE	39737.2	1	5	7	0.000433	0.245	FVIHCNSPVWGADK	K	C	0.997	2.81	0.547	0	1	1	0	2	3753.19	27058
PBS_Rep1	Core histone macro-H2A.1 OS=Mus musculus GN=H2afy PE=1 SV=3	sp|Q9QZQ8|H2AY_MOUSE	39737.2	1	5	7	0.000433	0.245	FVIHCNSPVWGADKCEELLEK	K	T	0.997	5.33	0.599	0	0	1	1	2	4495.02	106823
PBS_Rep1	Core histone macro-H2A.1 OS=Mus musculus GN=H2afy PE=1 SV=3	sp|Q9QZQ8|H2AY_MOUSE	39737.2	1	5	7	0.000433	0.245	GKLEAIITPPPAK	K	K	0.997	3.59	0.695	0	1	0	0	2	2840.39	12917.9
PBS_Rep1	Core histone macro-H2A.1 OS=Mus musculus GN=H2afy PE=1 SV=3	sp|Q9QZQ8|H2AY_MOUSE	39737.2	1	5	7	0.000433	0.245	GVTIASGGVLPNIHPELLAK	K	K	0.991	2.55	0.316	0	0	1	0	2	4951.57	59748.1
PBS_Rep1	Core histone macro-H2A.1 OS=Mus musculus GN=H2afy PE=1 SV=3	sp|Q9QZQ8|H2AY_MOUSE	39737.2	1	5	7	0.000433	0.245	HILLAVANDEELNQLLK	R	G	0.997	5.61	0.761	0	1	1	0	2	5266.55	40129.7
PBS_Rep1	Core histone macro-H2A.1 OS=Mus musculus GN=H2afy PE=1 SV=3	sp|Q9QZQ8|H2AY_MOUSE	39737.2	1	5	7	0.000433	0.245	NGPLEVAGAAISAGHGLPAK	K	F	0.975	2.2	0.347	0	0	2	0	2	4496.9	87986.7
PBS_Rep1	Laminin subunit gamma-1 OS=Mus musculus GN=Lamc1 PE=1 SV=2	sp|P02468|LAMC1_MOUSE	177297	1	0	0	0.00199	0.173	CKPGFFNLESSNPK	R	G	0.982	2.08	0.372	0	0	1	0	2	3386.56	28442.7
PBS_Rep1	Laminin subunit gamma-1 OS=Mus musculus GN=Lamc1 PE=1 SV=2	sp|P02468|LAMC1_MOUSE	177297	1	0	0	0.00199	0.173	DIAEIIKDIHNLEDIKK	R	T	0.997	4.04	0.492	0	0	2	0	2	5813.14	32294.4
PBS_Rep1	Laminin subunit gamma-1 OS=Mus musculus GN=Lamc1 PE=1 SV=2	sp|P02468|LAMC1_MOUSE	177297	1	0	0	0.00199	0.173	DIHNLEDIKK	K	T	0.984	2.68	0.288	0	1	2	0	2	1687.96	130495
PBS_Rep1	Laminin subunit gamma-1 OS=Mus musculus GN=Lamc1 PE=1 SV=2	sp|P02468|LAMC1_MOUSE	177297	1	0	0	0.00199	0.173	FHTSRPESFAIYK	K	R	0.997	2.75	0.447	0	2	1	0	2	2773.38	132197
PBS_Rep1	Laminin subunit gamma-1 OS=Mus musculus GN=Lamc1 PE=1 SV=2	sp|P02468|LAMC1_MOUSE	177297	1	0	0	0.00199	0.173	GKAEQQTADQLLAR	K	A	0.997	4.29	0.556	0	2	1	0	2	2115.39	92869.3
PBS_Rep1	Laminin subunit gamma-1 OS=Mus musculus GN=Lamc1 PE=1 SV=2	sp|P02468|LAMC1_MOUSE	177297	1	0	0	0.00199	0.173	HNTYGVDCEK	K	C	0.979	2.08	0.536	0	1	0	0	2	214.641	44847.2
PBS_Rep1	Laminin subunit gamma-1 OS=Mus musculus GN=Lamc1 PE=1 SV=2	sp|P02468|LAMC1_MOUSE	177297	1	0	0	0.00199	0.173	KQEAAIMDYNR	R	D	0.997	2.45	0.433	0	4	1	0	2	300.64	134370
PBS_Rep1	Laminin subunit gamma-1 OS=Mus musculus GN=Lamc1 PE=1 SV=2	sp|P02468|LAMC1_MOUSE	177297	1	0	0	0.00199	0.173	LCRPCQCNDNIDPNAVGNCNR	R	L	0.997	5.48	0.671	0	0	3	0	2	2247.95	76674.4
PBS_Rep1	Laminin subunit gamma-1 OS=Mus musculus GN=Lamc1 PE=1 SV=2	sp|P02468|LAMC1_MOUSE	177297	1	0	0	0.00199	0.173	LGNTEACSPCHCSPVGSLSTQCDSYGR	R	C	0.997	5.34	0.864	0	0	2	0	2	3251.97	15054.2
PBS_Rep1	Laminin subunit gamma-1 OS=Mus musculus GN=Lamc1 PE=1 SV=2	sp|P02468|LAMC1_MOUSE	177297	1	0	0	0.00199	0.173	LHEATDYPWRPALSPFEFQK	R	L	0.997	2.47	0.434	0	0	2	1	2	5019.83	379785
PBS_Rep1	Laminin subunit gamma-1 OS=Mus musculus GN=Lamc1 PE=1 SV=2	sp|P02468|LAMC1_MOUSE	177297	1	0	0	0.00199	0.173	LKDYEDLR	K	E	0.983	2.45	0.336	0	0	3	0	2	1638.75	107424
PBS_Rep1	Laminin subunit gamma-1 OS=Mus musculus GN=Lamc1 PE=1 SV=2	sp|P02468|LAMC1_MOUSE	177297	1	0	0	0.00199	0.173	LKDYEDLREDMR	K	G	0.968	2.01	0.344	0	0	1	1	2	2913.45	180027
PBS_Rep1	Laminin subunit gamma-1 OS=Mus musculus GN=Lamc1 PE=1 SV=2	sp|P02468|LAMC1_MOUSE	177297	1	0	0	0.00199	0.173	LKFHTSRPESFAIYK	R	R	0.944	1.97	0.252	0	0	1	1	2	3150.84	106504
PBS_Rep1	Laminin subunit gamma-1 OS=Mus musculus GN=Lamc1 PE=1 SV=2	sp|P02468|LAMC1_MOUSE	177297	1	0	0	0.00199	0.173	NEFDKLMCNCK	K	H	0.997	2.51	0.788	0	1	1	0	2	1891.18	54437.8
PBS_Rep1	Laminin subunit gamma-1 OS=Mus musculus GN=Lamc1 PE=1 SV=2	sp|P02468|LAMC1_MOUSE	177297	1	0	0	0.00199	0.173	NTIEETGILAER	R	A	0.997	3.23	0.471	0	1	0	0	2	3450.29	10770.5
PBS_Rep1	Laminin subunit gamma-1 OS=Mus musculus GN=Lamc1 PE=1 SV=2	sp|P02468|LAMC1_MOUSE	177297	1	0	0	0.00199	0.173	RCELCDDGYFGDPLGSNGPVR	K	L	0.997	4.59	0.655	0	0	1	0	2	4523	33051.9
PBS_Rep1	Laminin subunit gamma-1 OS=Mus musculus GN=Lamc1 PE=1 SV=2	sp|P02468|LAMC1_MOUSE	177297	1	0	0	0.00199	0.173	SRVESTEQLIEIASR	R	E	0.997	4.72	0.51	0	1	1	0	2	4267.74	52970.9
PBS_Rep1	Laminin subunit gamma-1 OS=Mus musculus GN=Lamc1 PE=1 SV=2	sp|P02468|LAMC1_MOUSE	177297	1	0	0	0.00199	0.173	STLQEANDILNNLKDFDR	R	R	0.997	4.1	0.625	0	2	1	0	2	5751.27	28335.6
PBS_Rep1	Laminin subunit gamma-1 OS=Mus musculus GN=Lamc1 PE=1 SV=2	sp|P02468|LAMC1_MOUSE	177297	1	0	0	0.00199	0.173	STLQEANDILNNLKDFDRR	R	V	0.981	2.16	0.431	0	0	0	1	2	5531.53	76103.4
PBS_Rep1	Laminin subunit gamma-1 OS=Mus musculus GN=Lamc1 PE=1 SV=2	sp|P02468|LAMC1_MOUSE	177297	1	0	0	0.00199	0.173	TKEVVCTHCPTGTAGK	K	R	0.99	2.72	0.555	0	0	1	0	2	195.345	135745
PBS_Rep1	Laminin subunit gamma-1 OS=Mus musculus GN=Lamc1 PE=1 SV=2	sp|P02468|LAMC1_MOUSE	177297	1	0	0	0.00199	0.173	TREDGPWIPYQYYSGSCENTYSK	R	A	0.997	5.38	0.696	0	0	2	0	2	4614.82	54562.2
PBS_Rep1	60S ribosomal protein L9 OS=Mus musculus GN=Rpl9 PE=1 SV=2	sp|P51410|RL9_MOUSE	21881.6	1	2	2	8.66e-05	0.115	KFLDGIYVSEK	R	G	0.985	2.33	0.344	0	1	0	0	2	3595.87	13254.1
PBS_Rep1	60S ribosomal protein L9 OS=Mus musculus GN=Rpl9 PE=1 SV=2	sp|P51410|RL9_MOUSE	21881.6	1	2	2	8.66e-05	0.115	TICSHVQNMIK	R	G	0.994	2.65	0.497	0	1	0	0	2	2621.78	18112.9
PBS_Rep1	Scavenger receptor class F member 2 OS=Mus musculus GN=Scarf2 PE=1 SV=1	sp|P59222|SREC2_MOUSE-DECOY	0	0.997	2	2	8.66e-05	0	GSQQECPSSNCACQNNCSRGWWGVHCLCAGTQPDCR	?	?	0.868	0.697	-0.327	0	0	0	0	2	3737.81	15341.6
PBS_Rep1	Scavenger receptor class F member 2 OS=Mus musculus GN=Scarf2 PE=1 SV=1	sp|P59222|SREC2_MOUSE-DECOY	0	0.997	2	2	8.66e-05	0	YGPDCACTGDVPHCR	?	?	0.926	0.463	-0.42	0	0	1	0	2	1528.97	56265.6
PBS_Rep1	Integrin beta-1 OS=Mus musculus GN=Itgb1 PE=1 SV=1	sp|P09055|ITB1_MOUSE	88231.4	1	6	8	0.000563	0.113	EKLPQPVQVDPVTHCK	R	E	0.997	4.03	0.506	0	2	2	0	2	2535.68	194688
PBS_Rep1	Integrin beta-1 OS=Mus musculus GN=Itgb1 PE=1 SV=1	sp|P09055|ITB1_MOUSE	88231.4	1	6	8	0.000563	0.113	FQGPTCETCQTCLGVCAEHK	K	E	0.993	2.42	0.559	0	0	2	0	2	2924.72	48036.8
PBS_Rep1	Integrin beta-1 OS=Mus musculus GN=Itgb1 PE=1 SV=1	sp|P09055|ITB1_MOUSE	88231.4	1	6	8	0.000563	0.113	LLVFSTDAGFHFAGDGK	R	L	0.888	1.62	0.195	0	0	1	0	2	5073.93	37971.5
PBS_Rep1	Integrin beta-1 OS=Mus musculus GN=Itgb1 PE=1 SV=1	sp|P09055|ITB1_MOUSE	88231.4	1	6	8	0.000563	0.113	LPQPVQVDPVTHCK	K	E	0.952	1.69	0.399	0	0	1	0	2	2674.53	44685.4
PBS_Rep1	Integrin beta-1 OS=Mus musculus GN=Itgb1 PE=1 SV=1	sp|P09055|ITB1_MOUSE	88231.4	1	6	8	0.000563	0.113	LRPEDITQIQPQQLLLK	K	L	0.997	3.97	0.554	0	1	2	0	2	5095.4	245848
PBS_Rep1	Integrin beta-1 OS=Mus musculus GN=Itgb1 PE=1 SV=1	sp|P09055|ITB1_MOUSE	88231.4	1	6	8	0.000563	0.113	NVLSLTDRGEFFNELVGQQR	K	I	0.997	4.08	0.5	0	0	2	0	2	5386.17	56667.4
PBS_Rep1	Alpha-1-antitrypsin 1-3 OS=Mus musculus GN=Serpina1c PE=1 SV=2	sp|Q00896|A1AT3_MOUSE	45824.4	1	4	4	0.000476	0.199	FDHPFLFIIFEEHTQSPLFVGK	R	V	0.997	3.02	0.381	0	0	2	3	2	6330.69	20428.3
PBS_Rep1	Alpha-1-antitrypsin 1-3 OS=Mus musculus GN=Serpina1c PE=1 SV=2	sp|Q00896|A1AT3_MOUSE	45824.4	1	4	4	0.000476	0.199	KPFDPENTEEAEFHVDESTTVK	K	V	0.997	3.72	0.369	0	0	2	0	2	3940.46	21585.7
PBS_Rep1	Alpha-1-antitrypsin 1-3 OS=Mus musculus GN=Serpina1c PE=1 SV=2	sp|Q00896|A1AT3_MOUSE	45824.4	1	4	4	0.000476	0.199	LAQIHFPR	R	L	0.99	2.29	0.474	0	1	0	0	2	2907.6	37559.7
PBS_Rep1	Alpha-1-antitrypsin 1-3 OS=Mus musculus GN=Serpina1c PE=1 SV=2	sp|Q00896|A1AT3_MOUSE	45824.4	1	4	4	0.000476	0.199	MQHLEQTLSK	K	E	0.973	2.52	0.155	0	0	1	0	2	1179.83	85123.3
PBS_Rep1	Alpha-1-antitrypsin 1-3 OS=Mus musculus GN=Serpina1c PE=1 SV=2	sp|Q00896|A1AT3_MOUSE	45824.4	1	4	4	0.000476	0.199	NHYQAEVFSVNFAESEEAK	K	K	0.989	2.55	0.43	0	0	1	0	2	4462.08	21182.7
PBS_Rep1	Alpha-1-antitrypsin 1-3 OS=Mus musculus GN=Serpina1c PE=1 SV=2	sp|Q00896|A1AT3_MOUSE	45824.4	1	4	4	0.000476	0.199	RLAQIHFPR	R	L	0.997	2.78	0.423	0	0	1	0	2	2340.88	29187.9
PBS_Rep1	Unconventional myosin-Ib OS=Mus musculus GN=Myo1b PE=2 SV=3	sp|P46735|MYO1B_MOUSE,tr|Q7TQD7|Q7TQD7_MOUSE	128569	1	10	11	0.000476	0.154	AAHIFNESLVCHQIR	K	Y	0.997	3.35	0.338	0	0	1	0	2	3417.84	31048.4
PBS_Rep1	Unconventional myosin-Ib OS=Mus musculus GN=Myo1b PE=2 SV=3	sp|P46735|MYO1B_MOUSE,tr|Q7TQD7|Q7TQD7_MOUSE	128569	1	10	11	0.000476	0.154	FLNDTTLPHSCFR	R	I	0.944	1.55	0.306	0	0	1	0	2	3848.73	37934.9
PBS_Rep1	Unconventional myosin-Ib OS=Mus musculus GN=Myo1b PE=2 SV=3	sp|P46735|MYO1B_MOUSE,tr|Q7TQD7|Q7TQD7_MOUSE	128569	1	10	11	0.000476	0.154	LGNIEFKPESR	K	V	0.997	2.34	0.413	0	1	1	0	2	2482.16	97982
PBS_Rep1	Unconventional myosin-Ib OS=Mus musculus GN=Myo1b PE=2 SV=3	sp|P46735|MYO1B_MOUSE,tr|Q7TQD7|Q7TQD7_MOUSE	128569	1	10	11	0.000476	0.154	NFHVFYQLLSGASEELLYK	R	L	0.947	2.31	0.393	0	0	1	0	2	6442.46	1950.87
PBS_Rep1	Unconventional myosin-Ib OS=Mus musculus GN=Myo1b PE=2 SV=3	sp|P46735|MYO1B_MOUSE,tr|Q7TQD7|Q7TQD7_MOUSE	128569	1	10	11	0.000476	0.154	NFYELSPHIFALSDEAYR	R	S	0.997	3.93	0.527	0	0	1	0	2	5422.77	45235.1
PBS_Rep1	Unconventional myosin-Ib OS=Mus musculus GN=Myo1b PE=2 SV=3	sp|P46735|MYO1B_MOUSE,tr|Q7TQD7|Q7TQD7_MOUSE	128569	1	10	11	0.000476	0.154	SLRDQDKDQCILITGESGAGK	R	T	0.997	3.22	0.374	0	0	1	0	2	2647.9	17027.7
PBS_Rep1	Unconventional myosin-Ib OS=Mus musculus GN=Myo1b PE=2 SV=3	sp|P46735|MYO1B_MOUSE,tr|Q7TQD7|Q7TQD7_MOUSE	128569	1	10	11	0.000476	0.154	TLFQLEDLRK	R	Q	0.954	2.3	0.24	0	1	0	0	2	4326.06	28861.1
PBS_Rep1	Unconventional myosin-Ib OS=Mus musculus GN=Myo1b PE=2 SV=3	sp|P46735|MYO1B_MOUSE,tr|Q7TQD7|Q7TQD7_MOUSE	128569	1	10	11	0.000476	0.154	VLYQVEGFVDKNNDLLYR	K	D	0.997	3.09	0.47	0	0	1	0	2	4990.28	26140.4
PBS_Rep1	Unconventional myosin-Ib OS=Mus musculus GN=Myo1b PE=2 SV=3	sp|P46735|MYO1B_MOUSE,tr|Q7TQD7|Q7TQD7_MOUSE	128569	1	10	11	0.000476	0.154	VMGVLDIYGFEIFEDNSFEQFIINYCNEK	K	L	0.942	2.37	0.266	0	0	0	1	2	4906.79	43232.3
PBS_Rep1	Unconventional myosin-Ib OS=Mus musculus GN=Myo1b PE=2 SV=3	sp|P46735|MYO1B_MOUSE,tr|Q7TQD7|Q7TQD7_MOUSE	128569	1	10	11	0.000476	0.154	VSMSSQNDGFFAVHLK	K	E	0.983	2.32	0.424	0	0	1	0	2	4504.7	30311.7
PBS_Rep1	28S ribosomal protein S36, mitochondrial OS=Mus musculus GN=Mrps36 PE=1 SV=1	sp|Q9CQX8|RT36_MOUSE	11101.1	1	2	3	0.000173	0.363	LSASEALGSAALPSHSSAISQHSK	K	G	0.997	3.51	0.345	0	0	2	1	2	3433.41	57019.8
PBS_Rep1	28S ribosomal protein S36, mitochondrial OS=Mus musculus GN=Mrps36 PE=1 SV=1	sp|Q9CQX8|RT36_MOUSE	11101.1	1	2	3	0.000173	0.363	VVQVVKPHAPLIK	R	F	0.984	2.13	0.467	0	0	0	1	2	2322.74	34049.1
PBS_Rep1	Myosin-14 OS=Mus musculus GN=Myh14 PE=1 SV=1	sp|Q6URW6|MYH14_MOUSE	228588	1	40	59	0.00411	0.294	ADLLLEPCSHYR	K	F	0.993	2.82	0.367	0	2	1	0	2	3413.83	74399.9
PBS_Rep1	Myosin-14 OS=Mus musculus GN=Myh14 PE=1 SV=1	sp|Q6URW6|MYH14_MOUSE	228588	1	40	59	0.00411	0.294	AEDMAELTCLNEASVLHNLR	K	E	0.997	3.22	0.438	0	0	1	0	2	5209.05	97167.2
PBS_Rep1	Myosin-14 OS=Mus musculus GN=Myh14 PE=1 SV=1	sp|Q6URW6|MYH14_MOUSE	228588	1	40	59	0.00411	0.294	AELEALLSSKDDVGK	R	N	0.968	2.11	0.355	0	0	1	0	2	4103.73	29573
PBS_Rep1	Myosin-14 OS=Mus musculus GN=Myh14 PE=1 SV=1	sp|Q6URW6|MYH14_MOUSE	228588	1	40	59	0.00411	0.294	ALEAEAAGLREQMEEEVVAR	R	E	0.997	3.15	0.454	0	0	1	0	2	4900.17	50134.6
PBS_Rep1	Myosin-14 OS=Mus musculus GN=Myh14 PE=1 SV=1	sp|Q6URW6|MYH14_MOUSE	228588	1	40	59	0.00411	0.294	DECSFHIFYQLLGGAGEQLK	K	A	0.997	2.84	0.561	0	0	2	0	2	6125.52	8797.47
PBS_Rep1	Myosin-14 OS=Mus musculus GN=Myh14 PE=1 SV=1	sp|Q6URW6|MYH14_MOUSE	228588	1	40	59	0.00411	0.294	DVEGIVGLEQVSSLGDGPPGGRPR	K	R	0.909	2.14	0.208	0	0	1	0	2	4934	27642.9
PBS_Rep1	Myosin-14 OS=Mus musculus GN=Myh14 PE=1 SV=1	sp|Q6URW6|MYH14_MOUSE	228588	1	40	59	0.00411	0.294	ELSSAESQLHDTQELLQEETR	K	A	0.997	4.41	0.466	0	0	1	0	2	4765.81	72703.5
PBS_Rep1	Myosin-14 OS=Mus musculus GN=Myh14 PE=1 SV=1	sp|Q6URW6|MYH14_MOUSE	228588	1	40	59	0.00411	0.294	HEVPPHVYAVTEGAYR	R	S	0.997	4.27	0.689	0	0	2	0	2	2669.51	89595.5
PBS_Rep1	Myosin-14 OS=Mus musculus GN=Myh14 PE=1 SV=1	sp|Q6URW6|MYH14_MOUSE	228588	1	40	59	0.00411	0.294	HSQALVEMAEQLEQAR	R	R	0.997	4.84	0.681	0	1	3	0	2	4940.29	116960
PBS_Rep1	Myosin-14 OS=Mus musculus GN=Myh14 PE=1 SV=1	sp|Q6URW6|MYH14_MOUSE	228588	1	40	59	0.00411	0.294	KEDELQAALLR	R	A	0.997	3.49	0.365	0	2	1	0	2	3313.79	102752
PBS_Rep1	Myosin-14 OS=Mus musculus GN=Myh14 PE=1 SV=1	sp|Q6URW6|MYH14_MOUSE	228588	1	40	59	0.00411	0.294	KFDQLLAEEK	R	A	0.997	3.06	0.393	0	3	2	0	2	2588.84	452260
PBS_Rep1	Myosin-14 OS=Mus musculus GN=Myh14 PE=1 SV=1	sp|Q6URW6|MYH14_MOUSE	228588	1	40	59	0.00411	0.294	KFEEDLLLLEDQNSK	K	L	0.997	5.31	0.493	0	1	1	0	2	4628.21	79422.5
PBS_Rep1	Myosin-14 OS=Mus musculus GN=Myh14 PE=1 SV=1	sp|Q6URW6|MYH14_MOUSE	228588	1	40	59	0.00411	0.294	KKLELELEELK	R	A	0.997	3.59	0.183	0	1	1	0	2	3581.9	103550
PBS_Rep1	Myosin-14 OS=Mus musculus GN=Myh14 PE=1 SV=1	sp|Q6URW6|MYH14_MOUSE	228588	1	40	59	0.00411	0.294	KLELELEELK	K	A	0.997	3.37	0.255	0	0	1	0	2	4260.46	21768.5
PBS_Rep1	Myosin-14 OS=Mus musculus GN=Myh14 PE=1 SV=1	sp|Q6URW6|MYH14_MOUSE	228588	1	40	59	0.00411	0.294	KLVLQVESLTTELSAER	R	S	0.989	2.55	0.304	0	0	1	0	2	5000.64	64455.5
PBS_Rep1	Myosin-14 OS=Mus musculus GN=Myh14 PE=1 SV=1	sp|Q6URW6|MYH14_MOUSE	228588	1	40	59	0.00411	0.294	KQELELVVTELEAR	R	V	0.997	4.95	0.528	0	1	1	0	2	5001.2	100193
PBS_Rep1	Myosin-14 OS=Mus musculus GN=Myh14 PE=1 SV=1	sp|Q6URW6|MYH14_MOUSE	228588	1	40	59	0.00411	0.294	KVIQYLAHVASSPK	K	G	0.997	4	0.606	0	0	2	0	2	2772.76	88199.5
PBS_Rep1	Myosin-14 OS=Mus musculus GN=Myh14 PE=1 SV=1	sp|Q6URW6|MYH14_MOUSE	228588	1	40	59	0.00411	0.294	LAEFSSQAAEEEEKVK	R	S	0.997	3.9	0.384	0	2	1	0	2	3004.1	107114
PBS_Rep1	Myosin-14 OS=Mus musculus GN=Myh14 PE=1 SV=1	sp|Q6URW6|MYH14_MOUSE	228588	1	40	59	0.00411	0.294	LKEVVLQVDEER	R	R	0.991	2.93	0.329	0	1	0	0	2	2843.25	6008.81
PBS_Rep1	Myosin-14 OS=Mus musculus GN=Myh14 PE=1 SV=1	sp|Q6URW6|MYH14_MOUSE	228588	1	40	59	0.00411	0.294	LKEVVLQVDEERR	R	V	0.989	2.37	0.316	0	0	0	2	2	2328.17	88477.4
PBS_Rep1	Myosin-14 OS=Mus musculus GN=Myh14 PE=1 SV=1	sp|Q6URW6|MYH14_MOUSE	228588	1	40	59	0.00411	0.294	LKYEATISDMEDR	R	L	0.997	3.3	0.552	0	2	2	0	2	3262.05	111715
PBS_Rep1	Myosin-14 OS=Mus musculus GN=Myh14 PE=1 SV=1	sp|Q6URW6|MYH14_MOUSE	228588	1	40	59	0.00411	0.294	LQQHIQELESHLEAEEGAR	R	Q	0.997	5.54	0.688	0	2	1	1	2	4077.13	164842
PBS_Rep1	Myosin-14 OS=Mus musculus GN=Myh14 PE=1 SV=1	sp|Q6URW6|MYH14_MOUSE	228588	1	40	59	0.00411	0.294	LQQLFNHTMFVLEQEEYQR	K	E	0.997	4.51	0.468	0	0	2	0	2	5301.75	49506.8
PBS_Rep1	Myosin-14 OS=Mus musculus GN=Myh14 PE=1 SV=1	sp|Q6URW6|MYH14_MOUSE	228588	1	40	59	0.00411	0.294	LRLEVTVQALK	K	A	0.997	3.87	0.411	0	0	1	0	2	4072.71	19366.1
PBS_Rep1	Myosin-14 OS=Mus musculus GN=Myh14 PE=1 SV=1	sp|Q6URW6|MYH14_MOUSE	228588	1	40	59	0.00411	0.294	LSLEAEVSELKAELSSLQTSR	R	Q	0.972	2.45	0.38	0	0	1	0	2	6316.61	3214.22
PBS_Rep1	Myosin-14 OS=Mus musculus GN=Myh14 PE=1 SV=1	sp|Q6URW6|MYH14_MOUSE	228588	1	40	59	0.00411	0.294	LSQLEEELEEEQNNSELLKDHYR	R	K	0.997	4.25	0.593	0	0	1	2	2	4694.7	104734
PBS_Rep1	Myosin-14 OS=Mus musculus GN=Myh14 PE=1 SV=1	sp|Q6URW6|MYH14_MOUSE	228588	1	40	59	0.00411	0.294	LTAEIWKDVEGIVGLEQVSSLGDGPPGGRPR	R	R	0.892	0.859	-0.44	0	0	0	1	2	6175.45	3250.09
PBS_Rep1	Myosin-14 OS=Mus musculus GN=Myh14 PE=1 SV=1	sp|Q6URW6|MYH14_MOUSE	228588	1	40	59	0.00411	0.294	MVWVPSELHGFEAAALR	R	D	0.97	2.15	0.459	0	0	1	0	2	5428.4	28494.1
PBS_Rep1	Myosin-14 OS=Mus musculus GN=Myh14 PE=1 SV=1	sp|Q6URW6|MYH14_MOUSE	228588	1	40	59	0.00411	0.294	NLRDQADFSVLHYAGK	R	V	0.997	3.67	0.508	0	0	1	1	2	4069.65	78881.6
PBS_Rep1	Myosin-14 OS=Mus musculus GN=Myh14 PE=1 SV=1	sp|Q6URW6|MYH14_MOUSE	228588	1	40	59	0.00411	0.294	QAQQDRDEMAEEVASGNLSK	R	A	0.997	4	0.601	0	0	3	0	2	3050.74	32059.4
PBS_Rep1	Myosin-14 OS=Mus musculus GN=Myh14 PE=1 SV=1	sp|Q6URW6|MYH14_MOUSE	228588	1	40	59	0.00411	0.294	QRAEELLAQLGR	K	K	0.997	3.22	0.306	0	1	1	0	2	4044.76	57851.4
PBS_Rep1	Myosin-14 OS=Mus musculus GN=Myh14 PE=1 SV=1	sp|Q6URW6|MYH14_MOUSE	228588	1	40	59	0.00411	0.294	QRYEILTPNAIPK	R	G	0.993	2.76	0.427	0	1	1	0	2	3797.35	40906.2
PBS_Rep1	Myosin-14 OS=Mus musculus GN=Myh14 PE=1 SV=1	sp|Q6URW6|MYH14_MOUSE	228588	1	40	59	0.00411	0.294	RGPLTFTTR	R	T	0.95	2.31	0.378	0	1	0	0	2	1801.75	77478
PBS_Rep1	Myosin-14 OS=Mus musculus GN=Myh14 PE=1 SV=1	sp|Q6URW6|MYH14_MOUSE	228588	1	40	59	0.00411	0.294	RHEVPPHVYAVTEGAYR	K	S	0.997	3.23	0.538	0	0	0	3	2	2286.32	117498
PBS_Rep1	Myosin-14 OS=Mus musculus GN=Myh14 PE=1 SV=1	sp|Q6URW6|MYH14_MOUSE	228588	1	40	59	0.00411	0.294	RLDGESSELQEQMVEQK	R	Q	0.997	4.86	0.696	0	2	4	0	2	2956.42	77814.4
PBS_Rep1	Myosin-14 OS=Mus musculus GN=Myh14 PE=1 SV=1	sp|Q6URW6|MYH14_MOUSE	228588	1	40	59	0.00411	0.294	RLESQLQEVQGR	R	S	0.997	4.26	0.444	0	1	2	0	2	1768.65	129966
PBS_Rep1	Myosin-14 OS=Mus musculus GN=Myh14 PE=1 SV=1	sp|Q6URW6|MYH14_MOUSE	228588	1	40	59	0.00411	0.294	RLQQELDDATVDLGQQK	R	Q	0.997	5.18	0.554	0	0	1	0	2	3713.75	40882
PBS_Rep1	Myosin-14 OS=Mus musculus GN=Myh14 PE=1 SV=1	sp|Q6URW6|MYH14_MOUSE	228588	1	40	59	0.00411	0.294	RLQQHIQELESHLEAEEGAR	K	Q	0.997	5.78	0.572	0	0	1	1	2	4217.82	52531.1
PBS_Rep1	Myosin-14 OS=Mus musculus GN=Myh14 PE=1 SV=1	sp|Q6URW6|MYH14_MOUSE	228588	1	40	59	0.00411	0.294	RQAQQDRDEMAEEVASGNLSK	R	A	0.997	3.59	0.502	0	0	1	0	2	2621.54	20368.7
PBS_Rep1	Myosin-14 OS=Mus musculus GN=Myh14 PE=1 SV=1	sp|Q6URW6|MYH14_MOUSE	228588	1	40	59	0.00411	0.294	SMLQDREDQSILCTGESGAGK	R	T	0.997	3.35	0.333	0	0	2	0	2	3572.6	48803.1
PBS_Rep1	Myosin-14 OS=Mus musculus GN=Myh14 PE=1 SV=1	sp|Q6URW6|MYH14_MOUSE	228588	1	40	59	0.00411	0.294	SSRDEMFTLSR	R	E	0.989	2.28	0.287	0	1	0	0	2	2771.95	28188.5
PBS_Rep1	Myosin-14 OS=Mus musculus GN=Myh14 PE=1 SV=1	sp|Q6URW6|MYH14_MOUSE	228588	1	40	59	0.00411	0.294	VIQYLAHVASSPK	K	G	0.997	4.07	0.63	0	2	1	0	2	2966.14	152733
PBS_Rep1	Myosin-14 OS=Mus musculus GN=Myh14 PE=1 SV=1	sp|Q6URW6|MYH14_MOUSE	228588	1	40	59	0.00411	0.294	VKPLLQVTR	K	Q	0.997	2.51	0.622	0	2	3	0	2	1922.8	340645
PBS_Rep1	Myosin-14 OS=Mus musculus GN=Myh14 PE=1 SV=1	sp|Q6URW6|MYH14_MOUSE	228588	1	40	59	0.00411	0.294	VLGLLPEEITAMLR	R	T	0.97	2.5	0.505	0	1	0	0	2	6413.28	2420.36
PBS_Rep1	Elongation factor 2 OS=Mus musculus GN=Eef2 PE=1 SV=2	sp|P58252|EF2_MOUSE	95316	1	4	4	0.000216	0.0804	ARPFPDGLAEDIDKGEVSAR	K	Q	0.971	2.05	0.33	0	0	0	1	2	4346.59	35910
PBS_Rep1	Elongation factor 2 OS=Mus musculus GN=Eef2 PE=1 SV=2	sp|P58252|EF2_MOUSE	95316	1	4	4	0.000216	0.0804	GHVFEESQVAGTPMFVVK	R	A	0.889	1.78	0.222	0	0	1	0	2	4494.35	25057
PBS_Rep1	Elongation factor 2 OS=Mus musculus GN=Eef2 PE=1 SV=2	sp|P58252|EF2_MOUSE	95316	1	4	4	0.000216	0.0804	KEDLYLKPIQR	K	T	0.979	2.21	0.283	0	0	1	0	2	2134.24	36451.3
PBS_Rep1	Elongation factor 2 OS=Mus musculus GN=Eef2 PE=1 SV=2	sp|P58252|EF2_MOUSE	95316	1	4	4	0.000216	0.0804	KIWCFGPDGTGPNILTDITK	R	G	0.997	3.73	0.501	0	0	2	0	2	5487.74	51758
PBS_Rep1	60S ribosomal protein L30 OS=Mus musculus GN=Rpl30 PE=2 SV=2	sp|P62889|RL30_MOUSE	12784.7	1	2	3	0.000173	0.27	KSEIEYYAMLAK	R	T	0.997	4.38	0.598	0	1	1	0	2	4231.77	40045.7
PBS_Rep1	60S ribosomal protein L30 OS=Mus musculus GN=Rpl30 PE=2 SV=2	sp|P62889|RL30_MOUSE	12784.7	1	2	3	0.000173	0.27	TGVHHYSGNNIELGTACGK	K	Y	0.996	2.64	0.365	0	0	2	0	2	1737.87	33036.4
PBS_Rep1	ATP-dependent RNA helicase DDX3X OS=Mus musculus GN=Ddx3x PE=1 SV=3	sp|Q62167|DDX3X_MOUSE	73103.7	1	2	2	0.000173	0.106	HVINFDLPSDIEEYVHR	K	I	0.997	3.92	0.495	0	0	1	0	2	5313.95	27672.9
PBS_Rep1	ATP-dependent RNA helicase DDX3X OS=Mus musculus GN=Ddx3x PE=1 SV=3	sp|Q62167|DDX3X_MOUSE	73103.7	1	2	2	0.000173	0.106	KGADSLEDFLYHEGYACTSIHGDR	K	S	0.997	4.67	0.628	0	0	0	1	2	4850.79	45082.7
PBS_Rep1	ATP-dependent RNA helicase DDX3X OS=Mus musculus GN=Ddx3x PE=1 SV=3	sp|Q62167|DDX3X_MOUSE	73103.7	1	2	2	0.000173	0.106	SFLLDLLNATGK	R	D	0.992	2.36	0.465	0	1	0	0	2	6011.5	4988.4
PBS_Rep1	ATP-dependent RNA helicase DDX3X OS=Mus musculus GN=Ddx3x PE=1 SV=3	sp|Q62167|DDX3X_MOUSE	73103.7	1	2	2	0.000173	0.106	VRPCVVYGGAEIGQQIR	R	D	0.997	3.04	0.491	0	0	1	0	2	3668.73	24824.3
PBS_Rep1	Heat shock cognate 71 kDa protein OS=Mus musculus GN=Hspa8 PE=1 SV=1	sp|P63017|HSP7C_MOUSE,tr|Q504P4|Q504P4_MOUSE	70872.8	1	11	17	0.00104	0.231	ARFEELNADLFR	R	G	0.997	3.31	0.369	0	1	1	0	2	4545.97	80824.7
PBS_Rep1	Heat shock cognate 71 kDa protein OS=Mus musculus GN=Hspa8 PE=1 SV=1	sp|P63017|HSP7C_MOUSE,tr|Q504P4|Q504P4_MOUSE	70872.8	1	11	17	0.00104	0.231	CNEIISWLDKNQTAEKEEFEHQQK	K	E	0.997	3.48	0.329	0	0	0	1	2	4805.03	97823.6
PBS_Rep1	Heat shock cognate 71 kDa protein OS=Mus musculus GN=Hspa8 PE=1 SV=1	sp|P63017|HSP7C_MOUSE,tr|Q504P4|Q504P4_MOUSE	70872.8	1	11	17	0.00104	0.231	GPAVGIDLGTTYSCVGVFQHGK	K	V	0.997	3	0.43	0	0	1	0	2	4825.18	40021.1
PBS_Rep1	Heat shock cognate 71 kDa protein OS=Mus musculus GN=Hspa8 PE=1 SV=1	sp|P63017|HSP7C_MOUSE,tr|Q504P4|Q504P4_MOUSE	70872.8	1	11	17	0.00104	0.231	HWPFMVVNDAGRPK	K	V	0.997	4.01	0.605	0	0	2	0	2	4102.68	134519
PBS_Rep1	Heat shock cognate 71 kDa protein OS=Mus musculus GN=Hspa8 PE=1 SV=1	sp|P63017|HSP7C_MOUSE,tr|Q504P4|Q504P4_MOUSE	70872.8	1	11	17	0.00104	0.231	ILDKCNEIISWLDK	K	N	0.997	2.82	0.428	0	0	1	0	2	5120.57	25487.2
PBS_Rep1	Heat shock cognate 71 kDa protein OS=Mus musculus GN=Hspa8 PE=1 SV=1	sp|P63017|HSP7C_MOUSE,tr|Q504P4|Q504P4_MOUSE	70872.8	1	11	17	0.00104	0.231	MKEIAEAYLGK	K	T	0.997	3.35	0.426	0	1	1	0	2	2855.57	74862.4
PBS_Rep1	Heat shock cognate 71 kDa protein OS=Mus musculus GN=Hspa8 PE=1 SV=1	sp|P63017|HSP7C_MOUSE,tr|Q504P4|Q504P4_MOUSE	70872.8	1	11	17	0.00104	0.231	MVNHFIAEFK	R	R	0.997	3.2	0.592	0	1	2	0	2	3765.64	110104
PBS_Rep1	Heat shock cognate 71 kDa protein OS=Mus musculus GN=Hspa8 PE=1 SV=1	sp|P63017|HSP7C_MOUSE,tr|Q504P4|Q504P4_MOUSE	70872.8	1	11	17	0.00104	0.231	RFDDAVVQSDMK	R	H	0.997	3.07	0.517	0	4	2	0	2	2354.71	133736
PBS_Rep1	Heat shock cognate 71 kDa protein OS=Mus musculus GN=Hspa8 PE=1 SV=1	sp|P63017|HSP7C_MOUSE,tr|Q504P4|Q504P4_MOUSE	70872.8	1	11	17	0.00104	0.231	SQIHDIVLVGGSTR	K	I	0.997	3.81	0.67	0	2	1	0	2	3021.95	95693.8
PBS_Rep1	Heat shock cognate 71 kDa protein OS=Mus musculus GN=Hspa8 PE=1 SV=1	sp|P63017|HSP7C_MOUSE,tr|Q504P4|Q504P4_MOUSE	70872.8	1	11	17	0.00104	0.231	STAGDTHLGGEDFDNR	K	M	0.979	2.23	0.524	0	0	1	0	2	1916.85	20414.5
PBS_Rep1	Heat shock cognate 71 kDa protein OS=Mus musculus GN=Hspa8 PE=1 SV=1	sp|P63017|HSP7C_MOUSE,tr|Q504P4|Q504P4_MOUSE	70872.8	1	11	17	0.00104	0.231	VQVEYKGETK	K	S	0.954	1.83	0.366	0	1	0	0	2	231.038	25205
PBS_Rep1	Annexin A5 OS=Mus musculus GN=Anxa5 PE=1 SV=1	sp|P48036|ANXA5_MOUSE	35754.2	1	13	16	0.000909	0.414	DLVDDLKSELTGKFEK	R	L	0.997	3.96	0.572	0	1	0	0	2	5634.47	18575.8
PBS_Rep1	Annexin A5 OS=Mus musculus GN=Anxa5 PE=1 SV=1	sp|P48036|ANXA5_MOUSE	35754.2	1	13	16	0.000909	0.414	ETSGNLEQLLLAVVK	R	S	0.981	2.48	0.355	0	1	0	0	2	6331.42	2930.27
PBS_Rep1	Annexin A5 OS=Mus musculus GN=Anxa5 PE=1 SV=1	sp|P48036|ANXA5_MOUSE	35754.2	1	13	16	0.000909	0.414	ETSGNLEQLLLAVVKSIR	R	S	0.945	1.06	-0.384	0	0	1	0	2	5547.25	13417.5
PBS_Rep1	Annexin A5 OS=Mus musculus GN=Anxa5 PE=1 SV=1	sp|P48036|ANXA5_MOUSE	35754.2	1	13	16	0.000909	0.414	GAGTDDHTLIR	K	V	0.997	2.69	0.382	0	6	1	0	2	824.693	165940
PBS_Rep1	Annexin A5 OS=Mus musculus GN=Anxa5 PE=1 SV=1	sp|P48036|ANXA5_MOUSE	35754.2	1	13	16	0.000909	0.414	GLGTDEDSILNLLTSR	K	S	0.997	4.98	0.477	0	1	0	0	2	5939.57	14728.2
PBS_Rep1	Annexin A5 OS=Mus musculus GN=Anxa5 PE=1 SV=1	sp|P48036|ANXA5_MOUSE	35754.2	1	13	16	0.000909	0.414	KNFATSLYSMIK	R	G	0.997	3.07	0.448	0	1	1	0	2	4849.82	131827
PBS_Rep1	Annexin A5 OS=Mus musculus GN=Anxa5 PE=1 SV=1	sp|P48036|ANXA5_MOUSE	35754.2	1	13	16	0.000909	0.414	LIVAMMKPSR	K	L	0.944	1.85	0.296	0	0	1	0	2	2748.3	50190.6
PBS_Rep1	Annexin A5 OS=Mus musculus GN=Anxa5 PE=1 SV=1	sp|P48036|ANXA5_MOUSE	35754.2	1	13	16	0.000909	0.414	NFATSLYSMIK	K	G	0.981	1.97	0.366	0	1	0	0	2	5606.62	21640
PBS_Rep1	Annexin A5 OS=Mus musculus GN=Anxa5 PE=1 SV=1	sp|P48036|ANXA5_MOUSE	35754.2	1	13	16	0.000909	0.414	SEIDLFNIRK	R	E	0.997	2.41	0.383	0	1	0	0	2	4236.7	42204.7
PBS_Rep1	Annexin A5 OS=Mus musculus GN=Anxa5 PE=1 SV=1	sp|P48036|ANXA5_MOUSE	35754.2	1	13	16	0.000909	0.414	SELTGKFEK	K	L	0.913	1.54	0.325	0	1	0	0	2	1101.49	38765.9
PBS_Rep1	Annexin A5 OS=Mus musculus GN=Anxa5 PE=1 SV=1	sp|P48036|ANXA5_MOUSE	35754.2	1	13	16	0.000909	0.414	TPEELSAIK	R	Q	0.965	2.19	0.222	0	1	0	0	2	2053.74	44259.9
PBS_Rep1	Annexin A5 OS=Mus musculus GN=Anxa5 PE=1 SV=1	sp|P48036|ANXA5_MOUSE	35754.2	1	13	16	0.000909	0.414	WGTDEEKFITIFGTR	K	S	0.997	4.56	0.58	0	1	1	0	2	5297.35	70950.2
PBS_Rep1	Annexin A5 OS=Mus musculus GN=Anxa5 PE=1 SV=1	sp|P48036|ANXA5_MOUSE	35754.2	1	13	16	0.000909	0.414	YMTISGFQIEETIDRETSGNLEQLLLAVVK	K	S	0.964	2.19	0.364	0	0	0	1	2	7377.83	1750.39
PBS_Rep1	Spectrin alpha chain, erythrocytic 1 OS=Mus musculus GN=Spta1 PE=2 SV=3	sp|P08032|SPTA1_MOUSE	279870	1	15	15	0.000736	0.0903	HEVILADIASHEPR	R	I	0.997	3.14	0.629	0	0	1	0	2	3598.53	28260.2
PBS_Rep1	Spectrin alpha chain, erythrocytic 1 OS=Mus musculus GN=Spta1 PE=2 SV=3	sp|P08032|SPTA1_MOUSE	279870	1	15	15	0.000736	0.0903	HWEQLLEASR	R	V	0.989	1.91	0.364	0	1	0	0	2	3646.77	17035.3
PBS_Rep1	Spectrin alpha chain, erythrocytic 1 OS=Mus musculus GN=Spta1 PE=2 SV=3	sp|P08032|SPTA1_MOUSE	279870	1	15	15	0.000736	0.0903	IWNHLPDIIK	R	E	0.997	3.12	0.369	0	0	1	0	2	4534.83	29871.6
PBS_Rep1	Spectrin alpha chain, erythrocytic 1 OS=Mus musculus GN=Spta1 PE=2 SV=3	sp|P08032|SPTA1_MOUSE	279870	1	15	15	0.000736	0.0903	KFDEFQR	K	D	0.877	1.5	0.227	0	1	0	0	2	1341.16	27340.8
PBS_Rep1	Spectrin alpha chain, erythrocytic 1 OS=Mus musculus GN=Spta1 PE=2 SV=3	sp|P08032|SPTA1_MOUSE	279870	1	15	15	0.000736	0.0903	KFEEFQEELTAR	K	K	0.996	2.64	0.323	0	0	1	0	2	3736.6	28073.6
PBS_Rep1	Spectrin alpha chain, erythrocytic 1 OS=Mus musculus GN=Spta1 PE=2 SV=3	sp|P08032|SPTA1_MOUSE	279870	1	15	15	0.000736	0.0903	KHEAFLVDLNAFENSIK	K	A	0.908	2.09	0.177	0	0	0	1	2	5303.5	14788.5
PBS_Rep1	Spectrin alpha chain, erythrocytic 1 OS=Mus musculus GN=Spta1 PE=2 SV=3	sp|P08032|SPTA1_MOUSE	279870	1	15	15	0.000736	0.0903	KLLVDSQLLQQLYQDSDDLK	R	T	0.997	3.3	0.404	0	0	3	0	2	5791.61	19819.4
PBS_Rep1	Spectrin alpha chain, erythrocytic 1 OS=Mus musculus GN=Spta1 PE=2 SV=3	sp|P08032|SPTA1_MOUSE	279870	1	15	15	0.000736	0.0903	LADEQYQLLSSAHAVEMFHR	R	E	0.983	2.9	0.338	0	0	0	1	2	4891.37	67384.1
PBS_Rep1	Spectrin alpha chain, erythrocytic 1 OS=Mus musculus GN=Spta1 PE=2 SV=3	sp|P08032|SPTA1_MOUSE	279870	1	15	15	0.000736	0.0903	LIDNDHYDSENIAAIR	K	D	0.99	2.7	0.46	0	0	1	0	2	3519.52	15250.6
PBS_Rep1	Spectrin alpha chain, erythrocytic 1 OS=Mus musculus GN=Spta1 PE=2 SV=3	sp|P08032|SPTA1_MOUSE	279870	1	15	15	0.000736	0.0903	LMISHSADAPQIQQMK	K	L	0.992	2.61	0.319	0	0	1	0	2	3164.71	19164.2
PBS_Rep1	Spectrin alpha chain, erythrocytic 1 OS=Mus musculus GN=Spta1 PE=2 SV=3	sp|P08032|SPTA1_MOUSE	279870	1	15	15	0.000736	0.0903	LSEIAELKDQLVAGEHSQAK	R	A	0.997	5.25	0.445	0	0	1	0	2	4454.94	27648.4
PBS_Rep1	Spectrin alpha chain, erythrocytic 1 OS=Mus musculus GN=Spta1 PE=2 SV=3	sp|P08032|SPTA1_MOUSE	279870	1	15	15	0.000736	0.0903	MQHNLEQQIQAK	R	D	0.997	3.13	0.345	0	0	1	0	2	1576.43	36633.6
PBS_Rep1	Spectrin alpha chain, erythrocytic 1 OS=Mus musculus GN=Spta1 PE=2 SV=3	sp|P08032|SPTA1_MOUSE	279870	1	15	15	0.000736	0.0903	MVEEGHFAAEDIASR	K	V	0.997	2.74	0.483	0	0	1	0	2	3053.93	18328.2
PBS_Rep1	Spectrin alpha chain, erythrocytic 1 OS=Mus musculus GN=Spta1 PE=2 SV=3	sp|P08032|SPTA1_MOUSE	279870	1	15	15	0.000736	0.0903	RAEVLNQYQR	R	F	0.974	2.44	0.395	0	1	0	0	2	1088.15	9276.08
PBS_Rep1	Spectrin alpha chain, erythrocytic 1 OS=Mus musculus GN=Spta1 PE=2 SV=3	sp|P08032|SPTA1_MOUSE	279870	1	15	15	0.000736	0.0903	YSTIGLAQQWDQLHQLGMR	K	M	0.918	1.77	0.419	0	0	1	0	2	5219.31	33043.7
PBS_Rep1	Eukaryotic initiation factor 4A-I OS=Mus musculus GN=Eif4a1 PE=1 SV=1	sp|P60843|IF4A1_MOUSE	46155.3	1	1	1	8.66e-05	0.0739	GIYAYGFEKPSAIQQR	R	A	0.997	2.96	0.558	0	0	1	0	2	3895.02	39006
PBS_Rep1	Eukaryotic initiation factor 4A-I OS=Mus musculus GN=Eif4a1 PE=1 SV=1	sp|P60843|IF4A1_MOUSE	46155.3	1	1	1	8.66e-05	0.0739	KGVAINMVTEEDKR	R	T	0.997	3.5	0.444	0	0	1	0	2	2005.38	35116.9
PBS_Rep1	Cell division control protein 42 homolog OS=Mus musculus GN=Cdc42 PE=1 SV=2	sp|P60766|CDC42_MOUSE	21258.8	1	2	2	0.000173	0.236	LRPLSYPQTDVFLVCFSVVSPSSFENVK	R	E	0.98	2.27	0.386	0	0	2	0	2	6151.82	5328.65
PBS_Rep1	Cell division control protein 42 homolog OS=Mus musculus GN=Cdc42 PE=1 SV=2	sp|P60766|CDC42_MOUSE	21258.8	1	2	2	0.000173	0.236	NVFDEAILAALEPPEPK	K	K	0.995	2.67	0.502	0	0	2	0	2	6200.19	7037.69
PBS_Rep1	Peroxiredoxin-5, mitochondrial OS=Mus musculus GN=Prdx5 PE=1 SV=2	sp|P99029|PRDX5_MOUSE,tr|H3BJQ7|H3BJQ7_MOUSE	21897.6	1	2	3	0.00013	0.152	ATDLLLDDSLVSLFGNRR	K	L	0.949	1.76	0.31	0	0	1	0	2	5947.86	8954.93
PBS_Rep1	Peroxiredoxin-5, mitochondrial OS=Mus musculus GN=Prdx5 PE=1 SV=2	sp|P99029|PRDX5_MOUSE,tr|H3BJQ7|H3BJQ7_MOUSE	21897.6	1	2	3	0.00013	0.152	THLPGFVEQAGALK	K	A	0.997	3.61	0.303	0	1	1	0	2	3994.33	66306.3
PBS_Rep1	ADP/ATP translocase 1 OS=Mus musculus GN=Slc25a4 PE=1 SV=4	sp|P48962|ADT1_MOUSE	32905.4	0.999	1	2	0.00039	0.138	GMGGAFVLVLYDEIKK	R	Y	0.997	4.51	0.525	0	2	0	0	2	6005.63	12510
PBS_Rep1	ADP/ATP translocase 1 OS=Mus musculus GN=Slc25a4 PE=1 SV=4	sp|P48962|ADT1_MOUSE	32905.4	0.999	1	2	0.00039	0.138	KGADIMYTGTLDCWR	R	K	0.997	3.95	0.587	0	1	1	0	2	4472.99	59178.8
PBS_Rep1	ADP/ATP translocase 1 OS=Mus musculus GN=Slc25a4 PE=1 SV=4	sp|P48962|ADT1_MOUSE	32905.4	0.999	1	2	0.00039	0.138	LLLQVQHASK	K	Q	0.997	2.5	0.437	0	3	2	0	2	1735.47	462584
PBS_Rep1	Thiosulfate sulfurtransferase OS=Mus musculus GN=Tst PE=1 SV=3	sp|P52196|THTR_MOUSE	33465.9	0.999	2	2	8.66e-05	0.108	KVDLSQPLIATCR	K	K	0.922	2.21	0.197	0	0	1	0	2	3253.05	32835.5
PBS_Rep1	Thiosulfate sulfurtransferase OS=Mus musculus GN=Tst PE=1 SV=3	sp|P52196|THTR_MOUSE	33465.9	0.999	2	2	8.66e-05	0.108	YLGTQPEPDIVGLDSGHIR	R	G	0.938	3.09	0.563	0	0	1	0	2	4385.87	39011.5
PBS_Rep1	Lamina-associated polypeptide 2, isoforms beta/delta/epsilon/gamma OS=Mus musculus GN=Tmpo PE=1 SV=4	sp|Q61029|LAP2B_MOUSE	50374.2	1	3	3	0.000216	0.115	GAAGRPLELSDFR	K	M	0.989	2.53	0.443	0	0	2	0	2	3644.31	50807.5
PBS_Rep1	Lamina-associated polypeptide 2, isoforms beta/delta/epsilon/gamma OS=Mus musculus GN=Tmpo PE=1 SV=4	sp|Q61029|LAP2B_MOUSE	50374.2	1	3	3	0.000216	0.115	HASSILPITEFSDITR	K	R	0.997	4.31	0.543	0	0	1	0	2	5029.25	25981
PBS_Rep1	Lamina-associated polypeptide 2, isoforms beta/delta/epsilon/gamma OS=Mus musculus GN=Tmpo PE=1 SV=4	sp|Q61029|LAP2B_MOUSE	50374.2	1	3	3	0.000216	0.115	LEDKDDLDVTELSNEELLDQLVR	R	Y	0.997	4.79	0.582	0	0	2	0	2	5695.97	13352.6
PBS_Rep1	Tropomyosin beta chain OS=Mus musculus GN=Tpm2 PE=3 SV=1	tr|A2AIM4|A2AIM4_MOUSE	32994.8	1	3	4	0.000433	0.282	KATDAEADVASLNR	K	R	0.997	2.75	0.582	0	1	0	0	2	1986.11	17641.9
PBS_Rep1	Tropomyosin beta chain OS=Mus musculus GN=Tpm2 PE=3 SV=1	tr|A2AIM4|A2AIM4_MOUSE	32994.8	1	3	4	0.000433	0.282	KLVILEGELER	R	S	0.997	3.23	0.57	0	1	2	0	2	3904.91	81870.3
PBS_Rep1	Tropomyosin beta chain OS=Mus musculus GN=Tpm2 PE=3 SV=1	tr|A2AIM4|A2AIM4_MOUSE	32994.8	1	3	4	0.000433	0.282	KYEEVAR	R	K	0.889	2.08	0.313	0	1	0	0	2	190.225	446888
PBS_Rep1	Tropomyosin beta chain OS=Mus musculus GN=Tpm2 PE=3 SV=1	tr|A2AIM4|A2AIM4_MOUSE	32994.8	1	3	4	0.000433	0.282	LKGTEDEVEKYSESVK	K	D	0.997	2.9	0.435	0	0	1	0	2	2620.29	24102.1
PBS_Rep1	Tropomyosin beta chain OS=Mus musculus GN=Tpm2 PE=3 SV=1	tr|A2AIM4|A2AIM4_MOUSE	32994.8	1	3	4	0.000433	0.282	RIQLVEEELDR	R	A	0.997	3.69	0.454	0	1	2	0	2	3402.28	87537.2
PBS_Rep1	Tropomyosin beta chain OS=Mus musculus GN=Tpm2 PE=3 SV=1	tr|A2AIM4|A2AIM4_MOUSE	32994.8	1	3	4	0.000433	0.282	SLIASEEEYSTKEDKYEEEIK	K	L	0.978	2.53	0.341	0	0	1	0	2	3969.14	10853.9
PBS_Rep1	Malate dehydrogenase, mitochondrial OS=Mus musculus GN=Mdh2 PE=1 SV=3	sp|P08249|MDHM_MOUSE	35611.9	1	3	4	0.000216	0.124	HGVYNPNK	K	I	0.99	2.9	0.53	0	1	0	0	2	185.382	624582
PBS_Rep1	Malate dehydrogenase, mitochondrial OS=Mus musculus GN=Mdh2 PE=1 SV=3	sp|P08249|MDHM_MOUSE	35611.9	1	3	4	0.000216	0.124	LTLYDIAHTPGVAADLSHIETR	R	A	0.997	7.38	0.683	0	0	1	0	2	5321.02	86601.6
PBS_Rep1	Malate dehydrogenase, mitochondrial OS=Mus musculus GN=Mdh2 PE=1 SV=3	sp|P08249|MDHM_MOUSE	35611.9	1	3	4	0.000216	0.124	VNVPVIGGHAGK	R	T	0.997	2.37	0.415	0	1	2	0	2	2208.48	437025
PBS_Rep1	Prenylcysteine oxidase OS=Mus musculus GN=Pcyox1 PE=1 SV=1	sp|Q9CQF9|PCYOX_MOUSE	56496.5	0.999	2	2	8.66e-05	0.0653	LMHAIGGDDYVR	K	L	0.995	3.08	0.285	0	0	1	0	2	2443.92	33084.9
PBS_Rep1	Prenylcysteine oxidase OS=Mus musculus GN=Pcyox1 PE=1 SV=1	sp|Q9CQF9|PCYOX_MOUSE	56496.5	0.999	2	2	8.66e-05	0.0653	TGSETHSDFYDIVLVAAPLNR	K	K	0.884	1.97	0.192	0	0	1	0	2	5440.06	15927.8
PBS_Rep1	Calnexin OS=Mus musculus GN=Canx PE=1 SV=1	sp|P35564|CALX_MOUSE	67280.1	1	5	8	0.00039	0.118	KIPNPDFFEDLEPFK	R	M	0.997	4.71	0.541	0	1	2	0	2	5547.01	88770.2
PBS_Rep1	Calnexin OS=Mus musculus GN=Canx PE=1 SV=1	sp|P35564|CALX_MOUSE	67280.1	1	5	8	0.00039	0.118	TAELSLDQFHDK	K	T	0.993	2.17	0.347	0	1	0	0	2	3256.76	18012.4
PBS_Rep1	Calnexin OS=Mus musculus GN=Canx PE=1 SV=1	sp|P35564|CALX_MOUSE	67280.1	1	5	8	0.00039	0.118	TAELSLDQFHDKTPYTIMFGPDK	K	C	0.997	3.57	0.487	0	0	1	1	2	5253.82	54644.6
PBS_Rep1	Calnexin OS=Mus musculus GN=Canx PE=1 SV=1	sp|P35564|CALX_MOUSE	67280.1	1	5	8	0.00039	0.118	WKPPMIDNPNYQGIWKPR	K	K	0.996	2.77	0.51	0	0	0	2	2	4654.95	104149
PBS_Rep1	Calnexin OS=Mus musculus GN=Canx PE=1 SV=1	sp|P35564|CALX_MOUSE	67280.1	1	5	8	0.00039	0.118	YDGKWEVDEMKETK	K	L	0.993	2.56	0.498	0	0	1	0	2	2669.75	50617.2
PBS_Rep1	Collagen alpha-1(VI) chain OS=Mus musculus GN=Col6a1 PE=2 SV=1	sp|Q04857|CO6A1_MOUSE	108491	1	11	14	0.000779	0.133	GLEELLIGGSHLK	K	E	0.995	2.12	0.487	0	0	1	0	2	4891.83	50058.8
PBS_Rep1	Collagen alpha-1(VI) chain OS=Mus musculus GN=Col6a1 PE=2 SV=1	sp|Q04857|CO6A1_MOUSE	108491	1	11	14	0.000779	0.133	GLEELLIGGSHLKENK	K	Y	0.997	2.57	0.553	0	0	1	0	2	4520.65	34332.1
PBS_Rep1	Collagen alpha-1(VI) chain OS=Mus musculus GN=Col6a1 PE=2 SV=1	sp|Q04857|CO6A1_MOUSE	108491	1	11	14	0.000779	0.133	GTYTDCAIKK	K	G	0.974	1.87	0.469	0	1	0	0	2	226.77	85092.9
PBS_Rep1	Collagen alpha-1(VI) chain OS=Mus musculus GN=Col6a1 PE=2 SV=1	sp|Q04857|CO6A1_MOUSE	108491	1	11	14	0.000779	0.133	KGLEELLIGGSHLK	K	E	0.997	3.55	0.575	0	0	1	0	2	4396.2	51118.4
PBS_Rep1	Collagen alpha-1(VI) chain OS=Mus musculus GN=Col6a1 PE=2 SV=1	sp|Q04857|CO6A1_MOUSE	108491	1	11	14	0.000779	0.133	KLQWMAGGTFTGEALQYTR	K	D	0.995	2.71	0.423	0	0	1	0	2	4963.8	50293
PBS_Rep1	Collagen alpha-1(VI) chain OS=Mus musculus GN=Col6a1 PE=2 SV=1	sp|Q04857|CO6A1_MOUSE	108491	1	11	14	0.000779	0.133	LKPYGALVDK	R	V	0.995	2.99	0.254	0	0	2	0	2	2005.98	174420
PBS_Rep1	Collagen alpha-1(VI) chain OS=Mus musculus GN=Col6a1 PE=2 SV=1	sp|Q04857|CO6A1_MOUSE	108491	1	11	14	0.000779	0.133	LSIIATDHTYR	R	R	0.997	2.68	0.552	0	1	1	0	2	2638.19	157933
PBS_Rep1	Collagen alpha-1(VI) chain OS=Mus musculus GN=Col6a1 PE=2 SV=1	sp|Q04857|CO6A1_MOUSE	108491	1	11	14	0.000779	0.133	LSKDELVK	R	F	0.95	2.01	0.262	0	3	0	0	2	482.264	41955
PBS_Rep1	Collagen alpha-1(VI) chain OS=Mus musculus GN=Col6a1 PE=2 SV=1	sp|Q04857|CO6A1_MOUSE	108491	1	11	14	0.000779	0.133	NLVWNAGALHYSDEVEIIR	R	G	0.992	2.78	0.394	0	0	1	0	2	5153.11	24407.5
PBS_Rep1	Collagen alpha-1(VI) chain OS=Mus musculus GN=Col6a1 PE=2 SV=1	sp|Q04857|CO6A1_MOUSE	108491	1	11	14	0.000779	0.133	VFSVAITPDHLEPR	K	L	0.997	2.97	0.489	0	1	1	0	2	4276.12	104047
PBS_Rep1	Collagen alpha-1(VI) chain OS=Mus musculus GN=Col6a1 PE=2 SV=1	sp|Q04857|CO6A1_MOUSE	108491	1	11	14	0.000779	0.133	YLIVVTDGHPLEGYKEPCGGLEDAVNEAK	K	H	0.997	6.18	0.685	0	0	2	1	2	4800.63	148314
PBS_Rep1	2-oxoglutarate dehydrogenase, mitochondrial OS=Mus musculus GN=Ogdh PE=1 SV=3	sp|Q60597|ODO1_MOUSE	116451	1	10	10	0.000519	0.145	AKPVWYAGR	R	D	0.886	1.91	0.369	0	1	0	0	2	1691.89	21131.1
PBS_Rep1	2-oxoglutarate dehydrogenase, mitochondrial OS=Mus musculus GN=Ogdh PE=1 SV=3	sp|Q60597|ODO1_MOUSE	116451	1	10	10	0.000519	0.145	EAQKYPNAELAWCQEEHK	K	N	0.997	3.28	0.463	0	0	1	0	2	3172.67	9934.97
PBS_Rep1	2-oxoglutarate dehydrogenase, mitochondrial OS=Mus musculus GN=Ogdh PE=1 SV=3	sp|Q60597|ODO1_MOUSE	116451	1	10	10	0.000519	0.145	EAQKYPNAELAWCQEEHKNQGYYDYVKPR	K	L	0.983	2.82	0.309	0	0	0	0	2	4199.25	31252.5
PBS_Rep1	2-oxoglutarate dehydrogenase, mitochondrial OS=Mus musculus GN=Ogdh PE=1 SV=3	sp|Q60597|ODO1_MOUSE	116451	1	10	10	0.000519	0.145	FLDTAFDLDAFKK	R	F	0.982	1.75	0.47	0	0	1	0	2	5093.2	40887.4
PBS_Rep1	2-oxoglutarate dehydrogenase, mitochondrial OS=Mus musculus GN=Ogdh PE=1 SV=3	sp|Q60597|ODO1_MOUSE	116451	1	10	10	0.000519	0.145	HWLDSPWPGFFTLDGQPR	K	S	0.997	3.37	0.594	0	0	1	0	2	5925.48	9631.54
PBS_Rep1	2-oxoglutarate dehydrogenase, mitochondrial OS=Mus musculus GN=Ogdh PE=1 SV=3	sp|Q60597|ODO1_MOUSE	116451	1	10	10	0.000519	0.145	KELEQIFCQFDSK	R	L	0.997	3.5	0.52	0	0	1	0	2	4641.52	30176.3
PBS_Rep1	2-oxoglutarate dehydrogenase, mitochondrial OS=Mus musculus GN=Ogdh PE=1 SV=3	sp|Q60597|ODO1_MOUSE	116451	1	10	10	0.000519	0.145	KPLIVFTPK	R	S	0.97	2.03	0.39	0	1	0	0	2	2904.29	69566.4
PBS_Rep1	2-oxoglutarate dehydrogenase, mitochondrial OS=Mus musculus GN=Ogdh PE=1 SV=3	sp|Q60597|ODO1_MOUSE	116451	1	10	10	0.000519	0.145	TKAEQFYCGDTEGKK	K	V	0.992	2.51	0.411	0	0	1	0	2	831.311	8330.23
PBS_Rep1	2-oxoglutarate dehydrogenase, mitochondrial OS=Mus musculus GN=Ogdh PE=1 SV=3	sp|Q60597|ODO1_MOUSE	116451	1	10	10	0.000519	0.145	TSFDEMLPGTHFQR	R	V	0.949	1.99	0.331	0	0	1	0	2	4411.45	101094
PBS_Rep1	2-oxoglutarate dehydrogenase, mitochondrial OS=Mus musculus GN=Ogdh PE=1 SV=3	sp|Q60597|ODO1_MOUSE	116451	1	10	10	0.000519	0.145	VFHLPTTTFIGGQEPALPLR	K	E	0.997	4.47	0.611	0	0	1	0	2	5372.82	24298.2
PBS_Rep1	2-oxoglutarate dehydrogenase, mitochondrial OS=Mus musculus GN=Ogdh PE=1 SV=3	sp|Q60597|ODO1_MOUSE	116451	1	10	10	0.000519	0.145	YHLGMYHR	K	R	0.99	2.18	0.542	0	0	2	0	2	1583.4	116242
PBS_Rep1	Histone H1.3 OS=Mus musculus GN=Hist1h1d PE=1 SV=2	sp|P43277|H13_MOUSE	22101	1	1	2	0.00104	0.172	ALAAAGYDVEK	K	N	0.997	3.2	0.578	0	2	0	0	2	2031.98	130223
PBS_Rep1	Histone H1.3 OS=Mus musculus GN=Hist1h1d PE=1 SV=2	sp|P43277|H13_MOUSE	22101	1	1	2	0.00104	0.172	ALAAAGYDVEKNNSR	K	I	0.997	3.5	0.643	0	3	2	0	2	1661.8	163638
PBS_Rep1	Histone H1.3 OS=Mus musculus GN=Hist1h1d PE=1 SV=2	sp|P43277|H13_MOUSE	22101	1	1	2	0.00104	0.172	KALAAAGYDVEK	K	N	0.997	3.64	0.645	0	4	3	0	2	1477.14	668111
PBS_Rep1	Histone H1.3 OS=Mus musculus GN=Hist1h1d PE=1 SV=2	sp|P43277|H13_MOUSE	22101	1	1	2	0.00104	0.172	KALAAAGYDVEKNNSR	K	I	0.991	2.78	0.388	0	0	1	0	2	1136.98	22315.5
PBS_Rep1	Histone H1.3 OS=Mus musculus GN=Hist1h1d PE=1 SV=2	sp|P43277|H13_MOUSE	22101	1	1	2	0.00104	0.172	KASGPPVSELITK	R	A	0.997	4.33	0.539	0	2	3	0	2	2475.01	1200160
PBS_Rep1	Histone H1.3 OS=Mus musculus GN=Hist1h1d PE=1 SV=2	sp|P43277|H13_MOUSE	22101	1	1	2	0.00104	0.172	SGVSLAALK	R	K	0.997	3.07	0.321	0	1	0	0	2	2763.59	43340.3
PBS_Rep1	Histone H1.3 OS=Mus musculus GN=Hist1h1d PE=1 SV=2	sp|P43277|H13_MOUSE	22101	1	1	2	0.00104	0.172	SGVSLAALKK	R	A	0.997	3.61	0.519	0	3	0	0	2	1925.39	1342970
PBS_Rep1	NADPH--cytochrome P450 reductase OS=Mus musculus GN=Por PE=1 SV=2	sp|P37040|NCPR_MOUSE	77045	1	7	10	0.000519	0.174	EQGKEVGETLLYYGCR	R	R	0.969	2.24	0.279	0	0	1	0	2	4074.15	25387.5
PBS_Rep1	NADPH--cytochrome P450 reductase OS=Mus musculus GN=Por PE=1 SV=2	sp|P37040|NCPR_MOUSE	77045	1	7	10	0.000519	0.174	LIHEGGAHIYVCGDAR	K	N	0.913	2.03	0.293	0	0	1	0	2	2174.4	14663.5
PBS_Rep1	NADPH--cytochrome P450 reductase OS=Mus musculus GN=Por PE=1 SV=2	sp|P37040|NCPR_MOUSE	77045	1	7	10	0.000519	0.174	LPFKPTTPVIMVGPGTGVAPFMGFIQER	R	A	0.976	2.68	0.301	0	0	1	0	2	6148.41	1481.52
PBS_Rep1	NADPH--cytochrome P450 reductase OS=Mus musculus GN=Por PE=1 SV=2	sp|P37040|NCPR_MOUSE	77045	1	7	10	0.000519	0.174	RSDEDYLYREELAR	R	F	0.964	2.03	0.233	0	0	1	0	2	3000.72	28748.7
PBS_Rep1	NADPH--cytochrome P450 reductase OS=Mus musculus GN=Por PE=1 SV=2	sp|P37040|NCPR_MOUSE	77045	1	7	10	0.000519	0.174	SYENQKPPFDAK	K	N	0.985	2.4	0.439	0	1	2	0	2	1755.33	104413
PBS_Rep1	NADPH--cytochrome P450 reductase OS=Mus musculus GN=Por PE=1 SV=2	sp|P37040|NCPR_MOUSE	77045	1	7	10	0.000519	0.174	TNVLYELAQYASEPSEQEHLHK	R	M	0.997	3.39	0.533	0	0	1	2	2	5348.49	92869.7
PBS_Rep1	NADPH--cytochrome P450 reductase OS=Mus musculus GN=Por PE=1 SV=2	sp|P37040|NCPR_MOUSE	77045	1	7	10	0.000519	0.174	TYEHFNAMGK	K	Y	0.997	2.27	0.481	0	1	1	0	2	1582.47	82109.7
PBS_Rep1	Glyceraldehyde-3-phosphate dehydrogenase OS=Mus musculus GN=Gapdh PE=1 SV=2	sp|P16858|G3P_MOUSE,tr|A0A0A0MQF6|A0A0A0MQF6_MOUSE,tr|S4R257|S4R257_MOUSE	38653.7	1	3	4	0.00039	0.18	LVINGKPITIFQER	K	D	0.993	2.64	0.429	0	0	1	0	2	4620.04	33417.6
PBS_Rep1	Glyceraldehyde-3-phosphate dehydrogenase OS=Mus musculus GN=Gapdh PE=1 SV=2	sp|P16858|G3P_MOUSE,tr|A0A0A0MQF6|A0A0A0MQF6_MOUSE,tr|S4R257|S4R257_MOUSE	38653.7	1	3	4	0.00039	0.18	RVIISAPSADAPMFVMGVNHEK	K	Y	0.997	4.69	0.61	0	0	1	0	2	4612.06	31650.5
PBS_Rep1	Glyceraldehyde-3-phosphate dehydrogenase OS=Mus musculus GN=Gapdh PE=1 SV=2	sp|P16858|G3P_MOUSE,tr|A0A0A0MQF6|A0A0A0MQF6_MOUSE,tr|S4R257|S4R257_MOUSE	38653.7	1	3	4	0.00039	0.18	VIHDNFGIVEGLMTTVHAITATQK	K	T	0.997	5.72	0.71	0	0	5	2	2	6339.99	46158
PBS_Rep1	Guanine nucleotide-binding protein G(o) subunit alpha OS=Mus musculus GN=Gnao1 PE=1 SV=3	sp|P18872|GNAO_MOUSE,tr|D3Z2M7|D3Z2M7_MOUSE	40085.8	0.997	1	2	0.000173	0.0706	IIHEDGFSGEDVK	K	Q	0.997	3.25	0.558	0	2	1	0	2	2098.8	66314.9
PBS_Rep1	Guanine nucleotide-binding protein G(o) subunit alpha OS=Mus musculus GN=Gnao1 PE=1 SV=3	sp|P18872|GNAO_MOUSE,tr|D3Z2M7|D3Z2M7_MOUSE	40085.8	0.997	1	2	0.000173	0.0706	TTGIVETHFTFK	K	N	0.997	3.07	0.48	0	1	0	0	2	3755.21	40895.3
PBS_Rep1	Microfibril-associated glycoprotein 4 OS=Mus musculus GN=Mfap4 PE=1 SV=1	sp|Q9D1H9|MFAP4_MOUSE	28938.9	1	3	4	0.000519	0.202	ADGEYWLGLQNLHLLTLK	R	Q	0.997	4.32	0.556	0	3	6	0	2	6033.01	160850
PBS_Rep1	Microfibril-associated glycoprotein 4 OS=Mus musculus GN=Mfap4 PE=1 SV=1	sp|Q9D1H9|MFAP4_MOUSE	28938.9	1	3	4	0.000519	0.202	FSTFDRDQDLFVQNCAALSSGAFWFR	K	S	0.997	3.7	0.572	0	0	2	0	2	6092.32	7361.92
PBS_Rep1	Microfibril-associated glycoprotein 4 OS=Mus musculus GN=Mfap4 PE=1 SV=1	sp|Q9D1H9|MFAP4_MOUSE	28938.9	1	3	4	0.000519	0.202	GFYYSLKR	K	T	0.99	2.33	0.511	0	1	0	0	2	2668.86	82036.4
PBS_Rep1	Ras GTPase-activating-like protein IQGAP1 OS=Mus musculus GN=Iqgap1 PE=1 SV=2	sp|Q9JKF1|IQGA1_MOUSE	188748	1	11	11	0.000519	0.113	DSLHEKFPDAGEDELLK	K	I	0.997	3.68	0.563	0	0	1	0	2	4061.75	26842.8
PBS_Rep1	Ras GTPase-activating-like protein IQGAP1 OS=Mus musculus GN=Iqgap1 PE=1 SV=2	sp|Q9JKF1|IQGA1_MOUSE	188748	1	11	11	0.000519	0.113	EKLEAYQHLFYLLQTNPTYLAK	R	L	0.997	4.01	0.479	0	0	1	0	2	5712.36	6691.35
PBS_Rep1	Ras GTPase-activating-like protein IQGAP1 OS=Mus musculus GN=Iqgap1 PE=1 SV=2	sp|Q9JKF1|IQGA1_MOUSE	188748	1	11	11	0.000519	0.113	ERDVYEELLTQAEIQGNVNK	R	V	0.993	2.52	0.51	0	0	1	0	2	5065.39	23400.2
PBS_Rep1	Ras GTPase-activating-like protein IQGAP1 OS=Mus musculus GN=Iqgap1 PE=1 SV=2	sp|Q9JKF1|IQGA1_MOUSE	188748	1	11	11	0.000519	0.113	FQPGETLTEILETPATNEQEAEHQR	R	A	0.957	2.09	0.317	0	0	1	0	2	5282.76	11387
PBS_Rep1	Ras GTPase-activating-like protein IQGAP1 OS=Mus musculus GN=Iqgap1 PE=1 SV=2	sp|Q9JKF1|IQGA1_MOUSE	188748	1	11	11	0.000519	0.113	HTDNVIQWLNAMDEIGLPK	R	I	0.934	2.09	0.389	0	0	2	0	2	6242.34	3974.28
PBS_Rep1	Ras GTPase-activating-like protein IQGAP1 OS=Mus musculus GN=Iqgap1 PE=1 SV=2	sp|Q9JKF1|IQGA1_MOUSE	188748	1	11	11	0.000519	0.113	KFVHLLDQSDQDFQEELDLMK	R	M	0.997	3.12	0.41	0	0	0	1	2	5319.82	19223.2
PBS_Rep1	Ras GTPase-activating-like protein IQGAP1 OS=Mus musculus GN=Iqgap1 PE=1 SV=2	sp|Q9JKF1|IQGA1_MOUSE	188748	1	11	11	0.000519	0.113	LEAYQHLFYLLQTNPTYLAK	K	L	0.997	3.72	0.454	0	0	1	0	2	5889.02	7550.46
PBS_Rep1	Ras GTPase-activating-like protein IQGAP1 OS=Mus musculus GN=Iqgap1 PE=1 SV=2	sp|Q9JKF1|IQGA1_MOUSE	188748	1	11	11	0.000519	0.113	LEGVLAEVAQHYQDTLIR	K	A	0.997	3.45	0.486	0	0	1	0	2	5614.71	28623.7
PBS_Rep1	Ras GTPase-activating-like protein IQGAP1 OS=Mus musculus GN=Iqgap1 PE=1 SV=2	sp|Q9JKF1|IQGA1_MOUSE	188748	1	11	11	0.000519	0.113	LPYDVTPEQALSHEEVK	K	T	0.997	3.53	0.569	0	0	1	0	2	4262.15	32851.6
PBS_Rep1	Ras GTPase-activating-like protein IQGAP1 OS=Mus musculus GN=Iqgap1 PE=1 SV=2	sp|Q9JKF1|IQGA1_MOUSE	188748	1	11	11	0.000519	0.113	MREEVITLIR	K	S	0.982	2.32	0.225	0	0	1	0	2	3722.34	25687.9
PBS_Rep1	Ras GTPase-activating-like protein IQGAP1 OS=Mus musculus GN=Iqgap1 PE=1 SV=2	sp|Q9JKF1|IQGA1_MOUSE	188748	1	11	11	0.000519	0.113	SKVDQIQEIVTGNPTVIK	K	M	0.997	3.4	0.416	0	0	1	0	2	4424.64	20831.1
PBS_Rep1	Laminin subunit alpha-5 OS=Mus musculus GN=Lama5 PE=1 SV=4	sp|Q61001|LAMA5_MOUSE	404041	1	29	36	0.00221	0.14	APDQPLDSPHVCRPCDCESDFTDGTCEDLTGR	R	C	0.997	4.29	0.741	0	0	0	2	2	4106.7	44577.9
PBS_Rep1	Laminin subunit alpha-5 OS=Mus musculus GN=Lama5 PE=1 SV=4	sp|Q61001|LAMA5_MOUSE	404041	1	29	36	0.00221	0.14	APQQGVLNLHPCPYSSLCR	R	S	0.997	2.38	0.446	0	0	1	0	2	4186.89	68015.7
PBS_Rep1	Laminin subunit alpha-5 OS=Mus musculus GN=Lama5 PE=1 SV=4	sp|Q61001|LAMA5_MOUSE	404041	1	29	36	0.00221	0.14	AVAAEALSTATHVQSQLQGMQK	K	N	0.997	5.93	0.605	0	0	1	0	2	4797.22	43216.3
PBS_Rep1	Laminin subunit alpha-5 OS=Mus musculus GN=Lama5 PE=1 SV=4	sp|Q61001|LAMA5_MOUSE	404041	1	29	36	0.00221	0.14	CATGYWGFPNCRPCDCGAR	R	L	0.963	2.29	0.336	0	0	1	0	2	4057.81	12249.1
PBS_Rep1	Laminin subunit alpha-5 OS=Mus musculus GN=Lama5 PE=1 SV=4	sp|Q61001|LAMA5_MOUSE	404041	1	29	36	0.00221	0.14	CKPGYWGLSASNPEGCTR	R	C	0.997	3.3	0.341	0	0	2	0	2	3306.56	26321.7
PBS_Rep1	Laminin subunit alpha-5 OS=Mus musculus GN=Lama5 PE=1 SV=4	sp|Q61001|LAMA5_MOUSE	404041	1	29	36	0.00221	0.14	DTQHHLAIFYLDSEASIR	R	L	0.997	3.94	0.517	0	0	1	0	2	4842.16	63973
PBS_Rep1	Laminin subunit alpha-5 OS=Mus musculus GN=Lama5 PE=1 SV=4	sp|Q61001|LAMA5_MOUSE	404041	1	29	36	0.00221	0.14	FANSPRPDLWVLER	K	S	0.997	2.69	0.42	0	0	1	0	2	4742.83	61162.2
PBS_Rep1	Laminin subunit alpha-5 OS=Mus musculus GN=Lama5 PE=1 SV=4	sp|Q61001|LAMA5_MOUSE	404041	1	29	36	0.00221	0.14	FHIQSPVPAPEPGK	K	N	0.997	3.18	0.445	0	2	0	0	2	3383.44	24197.6
PBS_Rep1	Laminin subunit alpha-5 OS=Mus musculus GN=Lama5 PE=1 SV=4	sp|Q61001|LAMA5_MOUSE	404041	1	29	36	0.00221	0.14	FPKPPQPIILK	R	D	0.989	2	0.419	0	1	2	0	2	4022.19	100984
PBS_Rep1	Laminin subunit alpha-5 OS=Mus musculus GN=Lama5 PE=1 SV=4	sp|Q61001|LAMA5_MOUSE	404041	1	29	36	0.00221	0.14	GHCDPHTGHCTCPPGLSGER	R	C	0.992	2.14	0.678	0	0	0	1	2	219.382	156414
PBS_Rep1	Laminin subunit alpha-5 OS=Mus musculus GN=Lama5 PE=1 SV=4	sp|Q61001|LAMA5_MOUSE	404041	1	29	36	0.00221	0.14	HPQGTVVFTTQVPTLGR	R	Y	0.966	2.3	0.369	0	0	1	0	2	4200.5	33438
PBS_Rep1	Laminin subunit alpha-5 OS=Mus musculus GN=Lama5 PE=1 SV=4	sp|Q61001|LAMA5_MOUSE	404041	1	29	36	0.00221	0.14	KADPLQPPQALTAASK	K	A	0.99	2.25	0.441	0	1	1	0	2	2959.43	48326.9
PBS_Rep1	Laminin subunit alpha-5 OS=Mus musculus GN=Lama5 PE=1 SV=4	sp|Q61001|LAMA5_MOUSE	404041	1	29	36	0.00221	0.14	KNQLAAQIQEAQAMLAMDTSETSEK	R	I	0.997	7.47	0.67	0	0	3	0	2	5557.36	56439.9
PBS_Rep1	Laminin subunit alpha-5 OS=Mus musculus GN=Lama5 PE=1 SV=4	sp|Q61001|LAMA5_MOUSE	404041	1	29	36	0.00221	0.14	LELEEAATPEGHAVR	R	F	0.997	3.95	0.61	0	1	1	0	2	2644.6	104592
PBS_Rep1	Laminin subunit alpha-5 OS=Mus musculus GN=Lama5 PE=1 SV=4	sp|Q61001|LAMA5_MOUSE	404041	1	29	36	0.00221	0.14	LKEALQWK	R	Q	0.925	1.98	0.258	0	1	0	0	2	2176.32	28566.7
PBS_Rep1	Laminin subunit alpha-5 OS=Mus musculus GN=Lama5 PE=1 SV=4	sp|Q61001|LAMA5_MOUSE	404041	1	29	36	0.00221	0.14	LQAAGIQLHNVWAR	R	K	0.997	4.23	0.506	0	1	1	0	2	4302.32	132676
PBS_Rep1	Laminin subunit alpha-5 OS=Mus musculus GN=Lama5 PE=1 SV=4	sp|Q61001|LAMA5_MOUSE	404041	1	29	36	0.00221	0.14	NTGDHFVLYMGSR	K	Q	0.997	3.24	0.636	0	2	0	0	2	3757.76	34752
PBS_Rep1	Laminin subunit alpha-5 OS=Mus musculus GN=Lama5 PE=1 SV=4	sp|Q61001|LAMA5_MOUSE	404041	1	29	36	0.00221	0.14	QVVPHEHRPEIELLHADLR	R	S	0.984	2.06	0.466	0	0	0	1	2	3497.79	70533.7
PBS_Rep1	Laminin subunit alpha-5 OS=Mus musculus GN=Lama5 PE=1 SV=4	sp|Q61001|LAMA5_MOUSE	404041	1	29	36	0.00221	0.14	STDFGHTYQPWQFFASSK	R	R	0.997	3.34	0.553	0	0	2	0	2	5206.67	63393.8
PBS_Rep1	Laminin subunit alpha-5 OS=Mus musculus GN=Lama5 PE=1 SV=4	sp|Q61001|LAMA5_MOUSE	404041	1	29	36	0.00221	0.14	SVSRPTEDLYCK	R	L	0.984	2.2	0.42	0	1	0	0	2	1699.18	7282.69
PBS_Rep1	Laminin subunit alpha-5 OS=Mus musculus GN=Lama5 PE=1 SV=4	sp|Q61001|LAMA5_MOUSE	404041	1	29	36	0.00221	0.14	SYDFISHCATQGYHISPSSSSPFCR	K	N	0.997	4.8	0.667	0	0	2	0	2	4530.69	41183.8
PBS_Rep1	Laminin subunit alpha-5 OS=Mus musculus GN=Lama5 PE=1 SV=4	sp|Q61001|LAMA5_MOUSE	404041	1	29	36	0.00221	0.14	TLQFGHMSVTVEK	R	Q	0.997	2.53	0.488	0	1	0	0	2	3862.76	11105.2
PBS_Rep1	Laminin subunit alpha-5 OS=Mus musculus GN=Lama5 PE=1 SV=4	sp|Q61001|LAMA5_MOUSE	404041	1	29	36	0.00221	0.14	TNTLLGHLMGK	R	A	0.96	1.39	0.394	0	0	1	0	2	4181.19	21133.1
PBS_Rep1	Laminin subunit alpha-5 OS=Mus musculus GN=Lama5 PE=1 SV=4	sp|Q61001|LAMA5_MOUSE	404041	1	29	36	0.00221	0.14	TQCLCRPGYAGASCER	R	C	0.997	2.84	0.54	0	0	3	0	2	1546.19	62709.9
PBS_Rep1	Laminin subunit alpha-5 OS=Mus musculus GN=Lama5 PE=1 SV=4	sp|Q61001|LAMA5_MOUSE	404041	1	29	36	0.00221	0.14	VDLVEAAEAHAQK	K	L	0.997	2.8	0.36	0	2	2	0	2	3266.64	117023
PBS_Rep1	Laminin subunit alpha-5 OS=Mus musculus GN=Lama5 PE=1 SV=4	sp|Q61001|LAMA5_MOUSE	404041	1	29	36	0.00221	0.14	VFCVSSHGTFNPSSAACLASR	R	F	0.997	3.29	0.353	0	0	1	0	2	4273.04	31034
PBS_Rep1	Laminin subunit alpha-5 OS=Mus musculus GN=Lama5 PE=1 SV=4	sp|Q61001|LAMA5_MOUSE	404041	1	29	36	0.00221	0.14	VQEQLTSFWEENQSLATHIR	R	D	0.953	1.91	0.343	0	0	0	1	2	5141.01	23023.9
PBS_Rep1	Laminin subunit alpha-5 OS=Mus musculus GN=Lama5 PE=1 SV=4	sp|Q61001|LAMA5_MOUSE	404041	1	29	36	0.00221	0.14	VSSYGGTLHYELHSETQR	R	G	0.997	2.65	0.559	0	0	3	0	2	2774.8	100208
PBS_Rep1	Laminin subunit alpha-5 OS=Mus musculus GN=Lama5 PE=1 SV=4	sp|Q61001|LAMA5_MOUSE	404041	1	29	36	0.00221	0.14	VTEACTYRPSALHSTENCLVYAHLPLDGFPSAAGTEALCR	R	H	0.997	4.47	0.521	0	0	0	2	2	5169.21	61928.9
PBS_Rep1	Ezrin OS=Mus musculus GN=Ezr PE=1 SV=3	sp|P26040|EZRI_MOUSE	69408.8	1	2	2	0.00134	0.126	APDFVFYAPR	K	L	0.997	2.41	0.557	0	1	0	0	2	4620.27	28338
PBS_Rep1	Ezrin OS=Mus musculus GN=Ezr PE=1 SV=3	sp|P26040|EZRI_MOUSE	69408.8	1	2	2	0.00134	0.126	FVIKPIDK	K	K	0.977	2.16	0.229	0	1	0	0	2	2219.14	360411
PBS_Rep1	Ezrin OS=Mus musculus GN=Ezr PE=1 SV=3	sp|P26040|EZRI_MOUSE	69408.8	1	2	2	0.00134	0.126	FVIKPIDKK	K	A	0.876	1.5	0.235	0	0	1	0	2	1528.57	148174
PBS_Rep1	Ezrin OS=Mus musculus GN=Ezr PE=1 SV=3	sp|P26040|EZRI_MOUSE	69408.8	1	2	2	0.00134	0.126	IGFPWSEIR	K	N	0.959	2.01	0.267	0	1	0	0	2	5152.4	27955.6
PBS_Rep1	Ezrin OS=Mus musculus GN=Ezr PE=1 SV=3	sp|P26040|EZRI_MOUSE	69408.8	1	2	2	0.00134	0.126	ILQLCMGNHELYMR	R	R	0.951	1.8	0.318	0	0	1	0	2	4633.78	59267.6
PBS_Rep1	Ezrin OS=Mus musculus GN=Ezr PE=1 SV=3	sp|P26040|EZRI_MOUSE	69408.8	1	2	2	0.00134	0.126	KAPDFVFYAPR	K	L	0.997	3.23	0.61	0	1	1	0	2	4133.31	128078
PBS_Rep1	Ezrin OS=Mus musculus GN=Ezr PE=1 SV=3	sp|P26040|EZRI_MOUSE	69408.8	1	2	2	0.00134	0.126	KFVIKPIDK	K	K	0.997	2.48	0.35	0	0	3	0	2	1639.22	132022
PBS_Rep1	Ezrin OS=Mus musculus GN=Ezr PE=1 SV=3	sp|P26040|EZRI_MOUSE	69408.8	1	2	2	0.00134	0.126	KPDTIEVQQMK	R	A	0.997	3.34	0.485	0	3	2	0	2	1439.09	151866
PBS_Rep1	Ezrin OS=Mus musculus GN=Ezr PE=1 SV=3	sp|P26040|EZRI_MOUSE	69408.8	1	2	2	0.00134	0.126	NISFNDKK	R	F	0.971	2.41	0.321	0	5	0	0	2	368.095	149050
PBS_Rep1	Ezrin OS=Mus musculus GN=Ezr PE=1 SV=3	sp|P26040|EZRI_MOUSE	69408.8	1	2	2	0.00134	0.126	RKPDTIEVQQMK	R	A	0.997	3.67	0.518	0	3	6	0	2	1112.12	1064920
PBS_Rep1	Ezrin OS=Mus musculus GN=Ezr PE=1 SV=3	sp|P26040|EZRI_MOUSE	69408.8	1	2	2	0.00134	0.126	THNDIIHNENMR	R	Q	0.938	1.87	0.289	0	0	2	0	2	389.094	17213.5
PBS_Rep1	Long-chain specific acyl-CoA dehydrogenase, mitochondrial OS=Mus musculus GN=Acadl PE=1 SV=2	sp|P51174|ACADL_MOUSE	47908.7	1	4	6	0.00026	0.0907	AFVDSCLQLHETK	R	R	0.996	2.78	0.347	0	1	0	0	2	3242.27	11063.8
PBS_Rep1	Long-chain specific acyl-CoA dehydrogenase, mitochondrial OS=Mus musculus GN=Acadl PE=1 SV=2	sp|P51174|ACADL_MOUSE	47908.7	1	4	6	0.00026	0.0907	FFQEEVIPHHTEWEK	K	A	0.997	3.06	0.558	0	0	1	1	2	3969.98	93664.3
PBS_Rep1	Long-chain specific acyl-CoA dehydrogenase, mitochondrial OS=Mus musculus GN=Acadl PE=1 SV=2	sp|P51174|ACADL_MOUSE	47908.7	1	4	6	0.00026	0.0907	IFSSEHDIFR	R	E	0.97	1.84	0.261	0	1	0	0	2	3356.44	19307
PBS_Rep1	Long-chain specific acyl-CoA dehydrogenase, mitochondrial OS=Mus musculus GN=Acadl PE=1 SV=2	sp|P51174|ACADL_MOUSE	47908.7	1	4	6	0.00026	0.0907	KFFQEEVIPHHTEWEK	R	A	0.997	3.97	0.305	0	0	1	1	2	3640.59	112395
PBS_Rep1	Protein Grin3a OS=Mus musculus GN=Grin3a PE=4 SV=1	tr|A2AIR5|A2AIR5_MOUSE	127546	0.992	2	2	0.00013	0.0361	LSLWWLLSRVCLLLPPPCALVLAGVPSSSSHPQPCQILKR	R	I	0.884	0.556	-0.383	0	0	0	0	2	7285.73	4094.83
PBS_Rep1	Protein Grin3a OS=Mus musculus GN=Grin3a PE=4 SV=1	tr|A2AIR5|A2AIR5_MOUSE	127546	0.992	2	2	0.00013	0.0361	RLSLWWLLSRVCLLLPPPCALVLAGVPSSSSHPQPCQILK	R	R	0.929	0.602	-0.445	0	0	0	0	2	7322.64	6870.11
PBS_Rep1	Heat shock protein HSP 90-alpha OS=Mus musculus GN=Hsp90aa1 PE=1 SV=4	sp|P07901|HS90A_MOUSE	84791.2	1	5	5	0.00026	0.0846	HGLEVIYMIEPIDEYCVQQLK	K	E	0.997	4.07	0.518	0	0	2	0	2	5702.53	14316.3
PBS_Rep1	Heat shock protein HSP 90-alpha OS=Mus musculus GN=Hsp90aa1 PE=1 SV=4	sp|P07901|HS90A_MOUSE	84791.2	1	5	5	0.00026	0.0846	HIYFITGETK	K	D	0.988	2.61	0.408	0	1	0	0	2	2726.33	48342
PBS_Rep1	Heat shock protein HSP 90-alpha OS=Mus musculus GN=Hsp90aa1 PE=1 SV=4	sp|P07901|HS90A_MOUSE	84791.2	1	5	5	0.00026	0.0846	HLEINPDHSIIETLR	K	Q	0.997	3.68	0.518	0	0	1	0	2	4233.34	34378.2
PBS_Rep1	Heat shock protein HSP 90-alpha OS=Mus musculus GN=Hsp90aa1 PE=1 SV=4	sp|P07901|HS90A_MOUSE	84791.2	1	5	5	0.00026	0.0846	HSQFIGYPITLFVEK	K	E	0.997	3.5	0.513	0	0	1	0	2	5427.65	21289.7
PBS_Rep1	Heat shock protein HSP 90-alpha OS=Mus musculus GN=Hsp90aa1 PE=1 SV=4	sp|P07901|HS90A_MOUSE	84791.2	1	5	5	0.00026	0.0846	KHLEINPDHSIIETLR	K	Q	0.997	3.01	0.406	0	0	0	1	2	3690.51	46086.3
PBS_Rep1	Trifunctional enzyme subunit alpha, mitochondrial OS=Mus musculus GN=Hadha PE=1 SV=1	sp|Q8BMS1|ECHA_MOUSE	82671.5	1	5	6	0.00026	0.0983	KMGLVDQLVEPLGPGIK	K	S	0.985	2.41	0.302	0	0	1	0	2	4952.81	42482.6
PBS_Rep1	Trifunctional enzyme subunit alpha, mitochondrial OS=Mus musculus GN=Hadha PE=1 SV=1	sp|Q8BMS1|ECHA_MOUSE	82671.5	1	5	6	0.00026	0.0983	KTVLGVPEVLLGILPGAGGTQR	R	L	0.997	2.92	0.527	0	0	1	0	2	5939.81	11145
PBS_Rep1	Trifunctional enzyme subunit alpha, mitochondrial OS=Mus musculus GN=Hadha PE=1 SV=1	sp|Q8BMS1|ECHA_MOUSE	82671.5	1	5	6	0.00026	0.0983	LPAKPEVSSDEDVQYR	R	V	0.997	3.09	0.618	0	1	1	0	2	2418.64	43410.7
PBS_Rep1	Trifunctional enzyme subunit alpha, mitochondrial OS=Mus musculus GN=Hadha PE=1 SV=1	sp|Q8BMS1|ECHA_MOUSE	82671.5	1	5	6	0.00026	0.0983	THINYGVK	R	G	0.894	1.89	0.248	0	1	0	0	2	243.822	74093.5
PBS_Rep1	Trifunctional enzyme subunit alpha, mitochondrial OS=Mus musculus GN=Hadha PE=1 SV=1	sp|Q8BMS1|ECHA_MOUSE	82671.5	1	5	6	0.00026	0.0983	VIGMHYFSPVDK	K	M	0.997	3.32	0.53	0	1	0	0	2	3788.53	19183.1
PBS_Rep1	T-complex protein 1 subunit gamma OS=Mus musculus GN=Cct3 PE=1 SV=1	sp|P80318|TCPG_MOUSE,tr|E9Q133|E9Q133_MOUSE,tr|F6Q609|F6Q609_MOUSE,tr|Q3U0I3|Q3U0I3_MOUSE	60631.1	0.999	2	2	8.66e-05	0.0697	GISDLAQHYLMR	K	A	0.972	1.92	0.398	0	0	1	0	2	4705.23	27996.8
PBS_Rep1	T-complex protein 1 subunit gamma OS=Mus musculus GN=Cct3 PE=1 SV=1	sp|P80318|TCPG_MOUSE,tr|E9Q133|E9Q133_MOUSE,tr|F6Q609|F6Q609_MOUSE,tr|Q3U0I3|Q3U0I3_MOUSE	60631.1	0.999	2	2	8.66e-05	0.0697	NVLLDPQLVPGGGASEMAVAHALTEK	R	S	0.892	2.05	0.275	0	0	1	0	2	5528.86	12312.1
PBS_Rep1	Calmodulin OS=Mus musculus GN=Calm1 PE=1 SV=2	sp|P62204|CALM_MOUSE,tr|Q3UKW2|Q3UKW2_MOUSE	16838	1	3	5	0.000346	0.322	EAFSLFDKDGDGTITTK	K	E	0.997	3.65	0.434	0	1	2	0	2	4324.85	138005
PBS_Rep1	Calmodulin OS=Mus musculus GN=Calm1 PE=1 SV=2	sp|P62204|CALM_MOUSE,tr|Q3UKW2|Q3UKW2_MOUSE	16838	1	3	5	0.000346	0.322	MKDTDSEEEIREAFR	K	V	0.968	2.22	0.35	0	1	2	0	2	3411.21	83643.6
PBS_Rep1	Calmodulin OS=Mus musculus GN=Calm1 PE=1 SV=2	sp|P62204|CALM_MOUSE,tr|Q3UKW2|Q3UKW2_MOUSE	16838	1	3	5	0.000346	0.322	VFDKDGNGYISAAELR	R	H	0.997	3.74	0.592	0	0	2	0	2	3875.63	93040.7
PBS_Rep1	40S ribosomal protein S7 OS=Mus musculus GN=Rps7 PE=2 SV=1	sp|P62082|RS7_MOUSE,tr|F6SVV1|F6SVV1_MOUSE	22127.5	1	2	2	0.000173	0.108	HVVFIAQR	K	R	0.988	1.94	0.538	0	3	0	0	2	1462.5	123475
PBS_Rep1	40S ribosomal protein S7 OS=Mus musculus GN=Rps7 PE=2 SV=1	sp|P62082|RS7_MOUSE,tr|F6SVV1|F6SVV1_MOUSE	22127.5	1	2	2	0.000173	0.108	KAIIIFVPVPQLK	R	S	0.974	1.53	0.342	0	0	1	0	2	5114.05	9507.15
PBS_Rep1	Laminin subunit beta-2 OS=Mus musculus GN=Lamb2 PE=2 SV=2	sp|Q61292|LAMB2_MOUSE	196574	1	25	33	0.00225	0.242	ADECDTHTGACLGCR	R	D	0.994	3.13	0.407	0	0	1	0	2	327.721	5816.07
PBS_Rep1	Laminin subunit beta-2 OS=Mus musculus GN=Lamb2 PE=2 SV=2	sp|Q61292|LAMB2_MOUSE	196574	1	25	33	0.00225	0.242	CDSHDDPVLGLVSGQCR	R	C	0.997	2.71	0.512	0	0	1	0	2	4153.27	31600.9
PBS_Rep1	Laminin subunit beta-2 OS=Mus musculus GN=Lamb2 PE=2 SV=2	sp|Q61292|LAMB2_MOUSE	196574	1	25	33	0.00225	0.242	CEACAPGHFGDPSKPGGR	R	C	0.997	3.02	0.622	0	0	4	0	2	1427.75	55355.7
PBS_Rep1	Laminin subunit beta-2 OS=Mus musculus GN=Lamb2 PE=2 SV=2	sp|Q61292|LAMB2_MOUSE	196574	1	25	33	0.00225	0.242	CLHNTEGPHCGYCKPGFHGQAAR	R	Q	0.958	2.35	0.221	0	0	0	0	2	241.181	36126.6
PBS_Rep1	Laminin subunit beta-2 OS=Mus musculus GN=Lamb2 PE=2 SV=2	sp|Q61292|LAMB2_MOUSE	196574	1	25	33	0.00225	0.242	DMRDPAVCRPCDCDPMGSQDGGR	K	C	0.997	2.46	0.717	0	0	0	3	2	2674.26	49315
PBS_Rep1	Laminin subunit beta-2 OS=Mus musculus GN=Lamb2 PE=2 SV=2	sp|Q61292|LAMB2_MOUSE	196574	1	25	33	0.00225	0.242	GFSGVFPACHPCHACFGDWDR	R	V	0.992	2.41	0.475	0	0	1	1	2	4610.6	151384
PBS_Rep1	Laminin subunit beta-2 OS=Mus musculus GN=Lamb2 PE=2 SV=2	sp|Q61292|LAMB2_MOUSE	196574	1	25	33	0.00225	0.242	GIDKPQCHR	R	S	0.939	1.9	0.335	0	1	0	0	2	180.723	58431.7
PBS_Rep1	Laminin subunit beta-2 OS=Mus musculus GN=Lamb2 PE=2 SV=2	sp|Q61292|LAMB2_MOUSE	196574	1	25	33	0.00225	0.242	GLNCEQCQDFYQDLPWHPAEDGHTHACR	R	K	0.997	3.83	0.44	0	0	0	1	2	4710.41	127317
PBS_Rep1	Laminin subunit beta-2 OS=Mus musculus GN=Lamb2 PE=2 SV=2	sp|Q61292|LAMB2_MOUSE	196574	1	25	33	0.00225	0.242	GPTCNEFTGQCHCHAGFGGR	R	T	0.997	3.26	0.6	0	0	2	2	2	2145.26	215345
PBS_Rep1	Laminin subunit beta-2 OS=Mus musculus GN=Lamb2 PE=2 SV=2	sp|Q61292|LAMB2_MOUSE	196574	1	25	33	0.00225	0.242	HCEFCRPFFYR	R	D	0.973	1.74	0.447	0	0	2	0	2	3664.52	94952.7
PBS_Rep1	Laminin subunit beta-2 OS=Mus musculus GN=Lamb2 PE=2 SV=2	sp|Q61292|LAMB2_MOUSE	196574	1	25	33	0.00225	0.242	HSNFLGAYDSIR	K	H	0.997	3.75	0.546	0	1	1	0	2	3721.98	96081.1
PBS_Rep1	Laminin subunit beta-2 OS=Mus musculus GN=Lamb2 PE=2 SV=2	sp|Q61292|LAMB2_MOUSE	196574	1	25	33	0.00225	0.242	KAEGVLAAQAR	R	A	0.997	3.36	0.483	0	1	0	0	2	242.925	67099
PBS_Rep1	Laminin subunit beta-2 OS=Mus musculus GN=Lamb2 PE=2 SV=2	sp|Q61292|LAMB2_MOUSE	196574	1	25	33	0.00225	0.242	LHTLGDNLLDPR	R	R	0.997	2.28	0.618	0	2	0	0	2	3742.55	36239.6
PBS_Rep1	Laminin subunit beta-2 OS=Mus musculus GN=Lamb2 PE=2 SV=2	sp|Q61292|LAMB2_MOUSE	196574	1	25	33	0.00225	0.242	LPYGGQCRPCPCPEGPGSQR	R	H	0.997	3.67	0.578	0	0	2	0	2	2263.34	111115
PBS_Rep1	Laminin subunit beta-2 OS=Mus musculus GN=Lamb2 PE=2 SV=2	sp|Q61292|LAMB2_MOUSE	196574	1	25	33	0.00225	0.242	LREGQEVEFLVTSLPR	R	A	0.997	3.24	0.561	0	1	2	0	2	5180.53	82633.8
PBS_Rep1	Laminin subunit beta-2 OS=Mus musculus GN=Lamb2 PE=2 SV=2	sp|Q61292|LAMB2_MOUSE	196574	1	25	33	0.00225	0.242	LSAHAHTLSLTGINELVCGAPGDAPCATSPCGGAGCR	R	D	0.997	4.21	0.528	0	0	0	1	2	4769.67	26912.1
PBS_Rep1	Laminin subunit beta-2 OS=Mus musculus GN=Lamb2 PE=2 SV=2	sp|Q61292|LAMB2_MOUSE	196574	1	25	33	0.00225	0.242	LSAHAHTLSLTGINELVCGAPGDAPCATSPCGGAGCRDEDGQPR	R	C	0.997	3.06	0.436	0	0	0	0	2	4646.01	85415.9
PBS_Rep1	Laminin subunit beta-2 OS=Mus musculus GN=Lamb2 PE=2 SV=2	sp|Q61292|LAMB2_MOUSE	196574	1	25	33	0.00225	0.242	LTQLEAELTAVQDENFNANHALSGLER	R	D	0.997	5	0.57	0	0	2	0	2	5590.72	25267.6
PBS_Rep1	Laminin subunit beta-2 OS=Mus musculus GN=Lamb2 PE=2 SV=2	sp|Q61292|LAMB2_MOUSE	196574	1	25	33	0.00225	0.242	QHLANQQALGR	R	L	0.96	1.76	0.387	0	1	1	0	2	217.194	334399
PBS_Rep1	Laminin subunit beta-2 OS=Mus musculus GN=Lamb2 PE=2 SV=2	sp|Q61292|LAMB2_MOUSE	196574	1	25	33	0.00225	0.242	QKAETVQAALEEAQR	R	A	0.997	4.1	0.489	0	0	1	0	2	3086.45	38655.4
PBS_Rep1	Laminin subunit beta-2 OS=Mus musculus GN=Lamb2 PE=2 SV=2	sp|Q61292|LAMB2_MOUSE	196574	1	25	33	0.00225	0.242	RAEQLLQDAHR	R	A	0.997	3.63	0.563	0	0	1	0	2	1059.28	157134
PBS_Rep1	Laminin subunit beta-2 OS=Mus musculus GN=Lamb2 PE=2 SV=2	sp|Q61292|LAMB2_MOUSE	196574	1	25	33	0.00225	0.242	RTEVLMGAQK	R	E	0.981	2.58	0.286	0	3	0	0	2	466.942	23683.7
PBS_Rep1	Laminin subunit beta-2 OS=Mus musculus GN=Lamb2 PE=2 SV=2	sp|Q61292|LAMB2_MOUSE	196574	1	25	33	0.00225	0.242	RWDDVVCESR	R	Y	0.997	2.99	0.528	0	2	2	0	2	2367.16	146144
PBS_Rep1	Laminin subunit beta-2 OS=Mus musculus GN=Lamb2 PE=2 SV=2	sp|Q61292|LAMB2_MOUSE	196574	1	25	33	0.00225	0.242	SLADVDTILAHTMGDVR	R	R	0.997	2.75	0.608	0	0	1	0	2	4819.13	84096.1
PBS_Rep1	Laminin subunit beta-2 OS=Mus musculus GN=Lamb2 PE=2 SV=2	sp|Q61292|LAMB2_MOUSE	196574	1	25	33	0.00225	0.242	WEPQVPEQWAELELMVQRPGPVSAHSPCGHVLPK	R	D	0.997	3.2	0.458	0	0	0	0	2	5283.08	61445.2
PBS_Rep1	Tubulointerstitial nephritis antigen-like OS=Mus musculus GN=Tinagl1 PE=1 SV=1	sp|Q99JR5|TINAL_MOUSE	52664	1	2	3	0.000173	0.116	CTCHEGGHWECDQEPCLVDPDMIK	R	A	0.969	2.49	0.692	0	0	0	1	2	4222.94	26396.4
PBS_Rep1	Tubulointerstitial nephritis antigen-like OS=Mus musculus GN=Tinagl1 PE=1 SV=1	sp|Q99JR5|TINAL_MOUSE	52664	1	2	3	0.000173	0.116	VSIHSLGHMTPILSPQNLLSCDTHHQQGCR	R	G	0.997	3.75	0.527	0	0	0	0	2	4629.39	130838
PBS_Rep1	Methylmalonate-semialdehyde dehydrogenase [acylating], mitochondrial OS=Mus musculus GN=Aldh6a1 PE=1 SV=1	sp|Q9EQ20|MMSA_MOUSE	57916.3	1	3	4	0.000173	0.105	KWLPELVDR	K	A	0.973	1.63	0.332	0	1	0	0	2	3971.11	17699.7
PBS_Rep1	Methylmalonate-semialdehyde dehydrogenase [acylating], mitochondrial OS=Mus musculus GN=Aldh6a1 PE=1 SV=1	sp|Q9EQ20|MMSA_MOUSE	57916.3	1	3	4	0.000173	0.105	NHGVVMPDANKENTLNQLVGAAFGAAGQR	K	C	0.997	4.1	0.491	0	0	0	1	2	5368.72	28240.4
PBS_Rep1	Methylmalonate-semialdehyde dehydrogenase [acylating], mitochondrial OS=Mus musculus GN=Aldh6a1 PE=1 SV=1	sp|Q9EQ20|MMSA_MOUSE	57916.3	1	3	4	0.000173	0.105	SDKWIDIHNPATNEVVGR	K	V	0.997	3.27	0.486	0	0	1	1	2	3971.2	39290.1
PBS_Rep1	Guanine nucleotide-binding protein G(i) subunit alpha-2 OS=Mus musculus GN=Gnai2 PE=1 SV=5	sp|P08752|GNAI2_MOUSE	40490.1	1	5	6	0.000346	0.245	AVVYSNTIQSIMAIVK	R	A	0.993	2.46	0.518	0	1	0	0	2	6027.42	1943.1
PBS_Rep1	Guanine nucleotide-binding protein G(i) subunit alpha-2 OS=Mus musculus GN=Gnai2 PE=1 SV=5	sp|P08752|GNAI2_MOUSE	40490.1	1	5	6	0.000346	0.245	EIYTHFTCATDTK	K	N	0.997	3.17	0.444	0	1	0	0	2	2468.44	19954.1
PBS_Rep1	Guanine nucleotide-binding protein G(i) subunit alpha-2 OS=Mus musculus GN=Gnai2 PE=1 SV=5	sp|P08752|GNAI2_MOUSE	40490.1	1	5	6	0.000346	0.245	IIHEDGYSEEECR	K	Q	0.981	2.88	0.433	0	0	1	0	2	1354.96	20397.5
PBS_Rep1	Guanine nucleotide-binding protein G(i) subunit alpha-2 OS=Mus musculus GN=Gnai2 PE=1 SV=5	sp|P08752|GNAI2_MOUSE	40490.1	1	5	6	0.000346	0.245	LWADHGVQACFGR	R	S	0.997	2.88	0.582	0	1	1	0	2	3648.42	79778.7
PBS_Rep1	Guanine nucleotide-binding protein G(i) subunit alpha-2 OS=Mus musculus GN=Gnai2 PE=1 SV=5	sp|P08752|GNAI2_MOUSE	40490.1	1	5	6	0.000346	0.245	RLWADHGVQACFGR	R	S	0.997	4.2	0.581	0	0	1	0	2	3197.42	76084.7
PBS_Rep1	Guanine nucleotide-binding protein G(i) subunit alpha-2 OS=Mus musculus GN=Gnai2 PE=1 SV=5	sp|P08752|GNAI2_MOUSE	40490.1	1	5	6	0.000346	0.245	SREYQLNDSAAYYLNDLER	R	I	0.997	3.06	0.537	0	0	1	0	2	4906.3	59975.3
PBS_Rep1	Guanine nucleotide-binding protein G(i) subunit alpha-2 OS=Mus musculus GN=Gnai2 PE=1 SV=5	sp|P08752|GNAI2_MOUSE	40490.1	1	5	6	0.000346	0.245	TTGIVETHFTFK	K	D	0.997	3.07	0.48	0	1	0	0	2	3755.21	40895.3
PBS_Rep1	Laminin subunit alpha-3 OS=Mus musculus GN=Lama3 PE=1 SV=4	sp|Q61789|LAMA3_MOUSE	366221	1	27	35	0.00203	0.141	AHVTGDACDTCEDGFFSLEK	K	S	0.997	4.73	0.672	0	0	1	0	2	4248.31	31215.4
PBS_Rep1	Laminin subunit alpha-3 OS=Mus musculus GN=Lama3 PE=1 SV=4	sp|Q61789|LAMA3_MOUSE	366221	1	27	35	0.00203	0.141	CFCFGVNTDCQSSHK	K	Q	0.941	1.28	0.354	0	0	1	0	2	2975.64	23173.6
PBS_Rep1	Laminin subunit alpha-3 OS=Mus musculus GN=Lama3 PE=1 SV=4	sp|Q61789|LAMA3_MOUSE	366221	1	27	35	0.00203	0.141	CQDGSGICINCQHNTAGEHCER	R	C	0.997	3.27	0.452	0	0	0	2	2	1353.5	25933.5
PBS_Rep1	Laminin subunit alpha-3 OS=Mus musculus GN=Lama3 PE=1 SV=4	sp|Q61789|LAMA3_MOUSE	366221	1	27	35	0.00203	0.141	FANSPRPDLWILER	K	S	0.997	2.93	0.374	0	0	1	0	2	4966.45	47419.5
PBS_Rep1	Laminin subunit alpha-3 OS=Mus musculus GN=Lama3 PE=1 SV=4	sp|Q61789|LAMA3_MOUSE	366221	1	27	35	0.00203	0.141	GLFSALPHEPSSPADGVTLK	R	A	0.997	3.51	0.326	0	0	1	0	2	4747.62	46379.9
PBS_Rep1	Laminin subunit alpha-3 OS=Mus musculus GN=Lama3 PE=1 SV=4	sp|Q61789|LAMA3_MOUSE	366221	1	27	35	0.00203	0.141	GLHFTETQR	R	L	0.977	1.96	0.471	0	1	0	0	2	1290.68	36178.5
PBS_Rep1	Laminin subunit alpha-3 OS=Mus musculus GN=Lama3 PE=1 SV=4	sp|Q61789|LAMA3_MOUSE	366221	1	27	35	0.00203	0.141	GLIPHLGR	K	H	0.928	1.49	0.298	0	1	0	0	2	3005.49	47910.7
PBS_Rep1	Laminin subunit alpha-3 OS=Mus musculus GN=Lama3 PE=1 SV=4	sp|Q61789|LAMA3_MOUSE	366221	1	27	35	0.00203	0.141	GVYAGGGVCINCQHNTAGVNCEK	K	C	0.997	2.8	0.525	0	0	2	0	2	2557.47	26786.1
PBS_Rep1	Laminin subunit alpha-3 OS=Mus musculus GN=Lama3 PE=1 SV=4	sp|Q61789|LAMA3_MOUSE	366221	1	27	35	0.00203	0.141	GYFRPHGVPVDALHGCIPCSCDPER	K	A	0.997	2.86	0.452	0	0	0	1	2	4126.27	50370.9
PBS_Rep1	Laminin subunit alpha-3 OS=Mus musculus GN=Lama3 PE=1 SV=4	sp|Q61789|LAMA3_MOUSE	366221	1	27	35	0.00203	0.141	HAQSLQELAK	K	Q	0.997	2.97	0.574	0	3	0	0	2	1216.41	105122
PBS_Rep1	Laminin subunit alpha-3 OS=Mus musculus GN=Lama3 PE=1 SV=4	sp|Q61789|LAMA3_MOUSE	366221	1	27	35	0.00203	0.141	HFLLDGELRPLAMR	R	Q	0.975	1.78	0.411	0	0	2	0	2	4615.54	184688
PBS_Rep1	Laminin subunit alpha-3 OS=Mus musculus GN=Lama3 PE=1 SV=4	sp|Q61789|LAMA3_MOUSE	366221	1	27	35	0.00203	0.141	HLQEAEAEKMEAQLLLHR	K	I	0.997	3.38	0.547	0	0	2	1	2	3586.37	132391
PBS_Rep1	Laminin subunit alpha-3 OS=Mus musculus GN=Lama3 PE=1 SV=4	sp|Q61789|LAMA3_MOUSE	366221	1	27	35	0.00203	0.141	KAQTLYNNIDQTIQSAK	R	E	0.997	4.59	0.685	0	2	0	0	2	4150.64	23182.4
PBS_Rep1	Laminin subunit alpha-3 OS=Mus musculus GN=Lama3 PE=1 SV=4	sp|Q61789|LAMA3_MOUSE	366221	1	27	35	0.00203	0.141	KGTIEAAVSECDRDSGQCR	R	C	0.997	2.69	0.613	0	0	2	2	2	1677.58	95843.5
PBS_Rep1	Laminin subunit alpha-3 OS=Mus musculus GN=Lama3 PE=1 SV=4	sp|Q61789|LAMA3_MOUSE	366221	1	27	35	0.00203	0.141	KLPDLFIK	R	I	0.869	1.74	0.161	0	1	0	0	2	4095.5	35907.2
PBS_Rep1	Laminin subunit alpha-3 OS=Mus musculus GN=Lama3 PE=1 SV=4	sp|Q61789|LAMA3_MOUSE	366221	1	27	35	0.00203	0.141	LVGGPAAQGSGHTIQGQFCDYCNSEDSR	K	K	0.996	3.18	0.434	0	0	1	0	2	3704.58	8412.25
PBS_Rep1	Laminin subunit alpha-3 OS=Mus musculus GN=Lama3 PE=1 SV=4	sp|Q61789|LAMA3_MOUSE	366221	1	27	35	0.00203	0.141	QCQRPENNYYFPDLHHMK	K	Y	0.992	2.64	0.488	0	0	0	1	2	3487.32	15172.7
PBS_Rep1	Laminin subunit alpha-3 OS=Mus musculus GN=Lama3 PE=1 SV=4	sp|Q61789|LAMA3_MOUSE	366221	1	27	35	0.00203	0.141	QHANPSASCVSLAHETPPTASILDATSR	R	G	0.99	2.49	0.504	0	0	2	0	2	4184.34	19409.2
PBS_Rep1	Laminin subunit alpha-3 OS=Mus musculus GN=Lama3 PE=1 SV=4	sp|Q61789|LAMA3_MOUSE	366221	1	27	35	0.00203	0.141	QMARPGGEGTDLPVGDWSR	K	E	0.956	2.41	0.238	0	0	1	0	2	3941.65	16847.1
PBS_Rep1	Laminin subunit alpha-3 OS=Mus musculus GN=Lama3 PE=1 SV=4	sp|Q61789|LAMA3_MOUSE	366221	1	27	35	0.00203	0.141	SLHPPYFNLAQAAR	R	I	0.997	3.39	0.247	0	0	2	0	2	4420.81	69900.6
PBS_Rep1	Laminin subunit alpha-3 OS=Mus musculus GN=Lama3 PE=1 SV=4	sp|Q61789|LAMA3_MOUSE	366221	1	27	35	0.00203	0.141	SPGTYMDGLLHHVSVISDTSGLR	K	L	0.997	4.09	0.605	0	0	3	2	2	5329.71	236268
PBS_Rep1	Laminin subunit alpha-3 OS=Mus musculus GN=Lama3 PE=1 SV=4	sp|Q61789|LAMA3_MOUSE	366221	1	27	35	0.00203	0.141	SVDFGSTYSPWQYFAHSR	R	R	0.975	1.69	0.464	0	0	1	0	2	5367.97	41082.4
PBS_Rep1	Laminin subunit alpha-3 OS=Mus musculus GN=Lama3 PE=1 SV=4	sp|Q61789|LAMA3_MOUSE	366221	1	27	35	0.00203	0.141	TAVHELLADADIQLK	R	A	0.997	4.27	0.594	0	1	1	0	2	4751.46	117135
PBS_Rep1	Laminin subunit alpha-3 OS=Mus musculus GN=Lama3 PE=1 SV=4	sp|Q61789|LAMA3_MOUSE	366221	1	27	35	0.00203	0.141	TNTLLGHLISK	R	A	0.997	3.04	0.55	0	1	1	0	2	3907.87	51552.9
PBS_Rep1	Laminin subunit alpha-3 OS=Mus musculus GN=Lama3 PE=1 SV=4	sp|Q61789|LAMA3_MOUSE	366221	1	27	35	0.00203	0.141	TSSLLVTLEDGHIALSTR	R	D	0.977	2.27	0.397	0	0	1	0	2	5248.45	35901.5
PBS_Rep1	Laminin subunit alpha-3 OS=Mus musculus GN=Lama3 PE=1 SV=4	sp|Q61789|LAMA3_MOUSE	366221	1	27	35	0.00203	0.141	VCPCPHTNSFATGCAVDGGAVR	R	C	0.997	4.1	0.577	0	0	1	0	2	2746.58	15682.8
PBS_Rep1	Laminin subunit alpha-3 OS=Mus musculus GN=Lama3 PE=1 SV=4	sp|Q61789|LAMA3_MOUSE	366221	1	27	35	0.00203	0.141	VSSYGGYLTYHAK	K	S	0.997	3.39	0.649	0	1	1	0	2	2982.13	54728.1
PBS_Rep1	Ribosomal protein OS=Mus musculus GN=Rpl10a PE=2 SV=1	tr|Q5XJF6|Q5XJF6_MOUSE	24832	0.998	2	2	8.66e-05	0.124	AVDIPHMDIEALK	K	K	0.909	1.37	0.262	0	0	1	0	2	4646.54	22274.7
PBS_Rep1	Ribosomal protein OS=Mus musculus GN=Rpl10a PE=2 SV=1	tr|Q5XJF6|Q5XJF6_MOUSE	24832	0.998	2	2	8.66e-05	0.124	FPSLLTHNENMVAK	K	V	0.955	2.18	0.193	0	0	1	0	2	4008.84	23072.6
PBS_Rep1	Cytochrome b-c1 complex subunit 1, mitochondrial OS=Mus musculus GN=Uqcrc1 PE=1 SV=2	sp|Q9CZ13|QCR1_MOUSE	52851.9	1	5	6	0.00026	0.179	EVESIGAHLNAYSTR	K	E	0.97	2.06	0.405	0	1	1	0	2	3077.63	44696.8
PBS_Rep1	Cytochrome b-c1 complex subunit 1, mitochondrial OS=Mus musculus GN=Uqcrc1 PE=1 SV=2	sp|Q9CZ13|QCR1_MOUSE	52851.9	1	5	6	0.00026	0.179	MVLAAAGGVEHQQLLDLAQK	R	H	0.997	3.76	0.616	0	0	1	0	2	4651.68	71456.1
PBS_Rep1	Cytochrome b-c1 complex subunit 1, mitochondrial OS=Mus musculus GN=Uqcrc1 PE=1 SV=2	sp|Q9CZ13|QCR1_MOUSE	52851.9	1	5	6	0.00026	0.179	NALVSHLDGTTPVCEDIGR	R	S	0.995	2.73	0.41	0	0	1	0	2	4026.75	18041.3
PBS_Rep1	Cytochrome b-c1 complex subunit 1, mitochondrial OS=Mus musculus GN=Uqcrc1 PE=1 SV=2	sp|Q9CZ13|QCR1_MOUSE	52851.9	1	5	6	0.00026	0.179	RIPLAEWESR	R	I	0.866	1.77	0.197	0	1	0	0	2	3419.04	20215.7
PBS_Rep1	Cytochrome b-c1 complex subunit 1, mitochondrial OS=Mus musculus GN=Uqcrc1 PE=1 SV=2	sp|Q9CZ13|QCR1_MOUSE	52851.9	1	5	6	0.00026	0.179	VASEQSSHATCTVGVWIDAGSR	R	Y	0.997	3.19	0.523	0	0	1	0	2	4004.43	17609.4
PBS_Rep1	Nephronectin OS=Mus musculus GN=Npnt PE=1 SV=1	sp|Q91V88|NPNT_MOUSE,tr|D3Z4D3|D3Z4D3_MOUSE	61489.7	1	5	9	0.000519	0.139	CHTGFDLMYIGGK	K	Y	0.997	3.73	0.525	0	0	2	0	2	4174.05	95527.6
PBS_Rep1	Nephronectin OS=Mus musculus GN=Npnt PE=1 SV=1	sp|Q91V88|NPNT_MOUSE,tr|D3Z4D3|D3Z4D3_MOUSE	61489.7	1	5	9	0.000519	0.139	GHTGEIGLDDVSLKR	R	G	0.997	3.04	0.568	0	0	1	0	2	2977.6	58070
PBS_Rep1	Nephronectin OS=Mus musculus GN=Npnt PE=1 SV=1	sp|Q91V88|NPNT_MOUSE,tr|D3Z4D3|D3Z4D3_MOUSE	61489.7	1	5	9	0.000519	0.139	LGHLMHSGDLCLSFR	R	H	0.997	3.35	0.459	0	0	1	0	2	4214.36	27168.6
PBS_Rep1	Nephronectin OS=Mus musculus GN=Npnt PE=1 SV=1	sp|Q91V88|NPNT_MOUSE,tr|D3Z4D3|D3Z4D3_MOUSE	61489.7	1	5	9	0.000519	0.139	VMIEPSGPIHMPER	K	N	0.994	3.05	0.423	0	1	5	0	2	2301.28	371987
PBS_Rep1	Nephronectin OS=Mus musculus GN=Npnt PE=1 SV=1	sp|Q91V88|NPNT_MOUSE,tr|D3Z4D3|D3Z4D3_MOUSE	61489.7	1	5	9	0.000519	0.139	YQCHDIDECSLGQHQCSSYAR	K	C	0.997	3.95	0.728	0	0	1	1	2	2393.61	37861.1
PBS_Rep1	Endoplasmin OS=Mus musculus GN=Hsp90b1 PE=1 SV=2	sp|P08113|ENPL_MOUSE	92478.6	1	10	12	0.000692	0.17	EATEKEFEPLLNWMK	R	D	0.997	2.46	0.48	0	1	0	0	2	5491.05	9342.49
PBS_Rep1	Endoplasmin OS=Mus musculus GN=Hsp90b1 PE=1 SV=2	sp|P08113|ENPL_MOUSE	92478.6	1	10	12	0.000692	0.17	EGSRTDDEVVQREEEAIQLDGLNASQIR	R	E	0.867	1.96	0.0601	0	0	0	1	2	4856.05	26627.6
PBS_Rep1	Endoplasmin OS=Mus musculus GN=Hsp90b1 PE=1 SV=2	sp|P08113|ENPL_MOUSE	92478.6	1	10	12	0.000692	0.17	FQSSHHSTDITSLDQYVER	R	M	0.997	4.17	0.44	0	0	1	0	2	3899.6	22161.1
PBS_Rep1	Endoplasmin OS=Mus musculus GN=Hsp90b1 PE=1 SV=2	sp|P08113|ENPL_MOUSE	92478.6	1	10	12	0.000692	0.17	KYSQFINFPIYVWSSK	R	T	0.997	4.01	0.493	0	0	1	0	2	5653.35	36542.4
PBS_Rep1	Endoplasmin OS=Mus musculus GN=Hsp90b1 PE=1 SV=2	sp|P08113|ENPL_MOUSE	92478.6	1	10	12	0.000692	0.17	LGVIEDHSNR	K	T	0.976	2.16	0.374	0	2	1	0	2	714.033	66359.2
PBS_Rep1	Endoplasmin OS=Mus musculus GN=Hsp90b1 PE=1 SV=2	sp|P08113|ENPL_MOUSE	92478.6	1	10	12	0.000692	0.17	NLLHVTDTGVGMTR	K	E	0.997	3.33	0.48	0	1	2	0	2	3487.81	66169.9
PBS_Rep1	Endoplasmin OS=Mus musculus GN=Hsp90b1 PE=1 SV=2	sp|P08113|ENPL_MOUSE	92478.6	1	10	12	0.000692	0.17	RVFITDDFHDMMPK	R	Y	0.997	2.4	0.378	0	0	1	0	2	4574.69	28895.3
PBS_Rep1	Endoplasmin OS=Mus musculus GN=Hsp90b1 PE=1 SV=2	sp|P08113|ENPL_MOUSE	92478.6	1	10	12	0.000692	0.17	TDDEVVQREEEAIQLDGLNASQIR	R	E	0.997	3.97	0.489	0	0	2	0	2	5016.06	29981
PBS_Rep1	Endoplasmin OS=Mus musculus GN=Hsp90b1 PE=1 SV=2	sp|P08113|ENPL_MOUSE	92478.6	1	10	12	0.000692	0.17	TVWDWELMNDIKPIWQRPSK	K	E	0.979	2.43	0.362	0	0	2	0	2	5815.52	13562.3
PBS_Rep1	Endoplasmin OS=Mus musculus GN=Hsp90b1 PE=1 SV=2	sp|P08113|ENPL_MOUSE	92478.6	1	10	12	0.000692	0.17	VFITDDFHDMMPK	R	Y	0.961	1.77	0.377	0	0	1	0	2	4933.28	34366.3
PBS_Rep1	Phosphate carrier protein, mitochondrial OS=Mus musculus GN=Slc25a3 PE=1 SV=1	sp|Q8VEM8|MPCP_MOUSE,tr|G5E902|G5E902_MOUSE	39633.1	1	4	5	0.00026	0.126	EKGSTASQVLQR	K	L	0.969	1.85	0.422	0	1	0	0	2	282.236	4268.54
PBS_Rep1	Phosphate carrier protein, mitochondrial OS=Mus musculus GN=Slc25a3 PE=1 SV=1	sp|Q8VEM8|MPCP_MOUSE,tr|G5E902|G5E902_MOUSE	39633.1	1	4	5	0.00026	0.126	FVVPKPR	K	S	0.886	1.59	0.221	0	1	0	0	2	1608.52	92736.9
PBS_Rep1	Phosphate carrier protein, mitochondrial OS=Mus musculus GN=Slc25a3 PE=1 SV=1	sp|Q8VEM8|MPCP_MOUSE,tr|G5E902|G5E902_MOUSE	39633.1	1	4	5	0.00026	0.126	LPRPPPPEMPESLK	R	K	0.997	3.23	0.538	0	0	2	0	2	3522.87	43105.6
PBS_Rep1	Phosphate carrier protein, mitochondrial OS=Mus musculus GN=Slc25a3 PE=1 SV=1	sp|Q8VEM8|MPCP_MOUSE,tr|G5E902|G5E902_MOUSE	39633.1	1	4	5	0.00026	0.126	MYKEEGLNAFYK	K	G	0.997	3.33	0.551	0	1	1	0	2	3562.54	77917.6
PBS_Rep1	Heat shock protein HSP 90-beta OS=Mus musculus GN=Hsp90ab1 PE=1 SV=3	sp|P11499|HS90B_MOUSE	83284.3	1	7	9	0.000476	0.126	CLELFSELAEDKENYKK	K	F	0.939	2.7	0.277	0	0	0	1	2	4634.53	41219.7
PBS_Rep1	Heat shock protein HSP 90-beta OS=Mus musculus GN=Hsp90ab1 PE=1 SV=3	sp|P11499|HS90B_MOUSE	83284.3	1	7	9	0.000476	0.126	HLEINPDHPIVETLR	K	Q	0.997	3.99	0.583	0	0	2	0	2	3763.62	60311.1
PBS_Rep1	Heat shock protein HSP 90-beta OS=Mus musculus GN=Hsp90ab1 PE=1 SV=3	sp|P11499|HS90B_MOUSE	83284.3	1	7	9	0.000476	0.126	HSQFIGYPITLYLEK	K	E	0.997	3.92	0.565	0	1	2	0	2	5304.72	64636.7
PBS_Rep1	Heat shock protein HSP 90-beta OS=Mus musculus GN=Hsp90ab1 PE=1 SV=3	sp|P11499|HS90B_MOUSE	83284.3	1	7	9	0.000476	0.126	KHLEINPDHPIVETLR	K	Q	0.996	2.54	0.528	0	0	1	1	2	3110.66	83307.8
PBS_Rep1	Heat shock protein HSP 90-beta OS=Mus musculus GN=Hsp90ab1 PE=1 SV=3	sp|P11499|HS90B_MOUSE	83284.3	1	7	9	0.000476	0.126	RAPFDLFENKK	R	K	0.962	2.3	0.203	0	0	1	0	2	3534.85	15233.8
PBS_Rep1	Heat shock protein HSP 90-beta OS=Mus musculus GN=Hsp90ab1 PE=1 SV=3	sp|P11499|HS90B_MOUSE	83284.3	1	7	9	0.000476	0.126	SLTNDWEDHLAVK	K	H	0.997	3.4	0.432	0	1	0	0	2	4169.41	14433.8
PBS_Rep1	Heat shock protein HSP 90-beta OS=Mus musculus GN=Hsp90ab1 PE=1 SV=3	sp|P11499|HS90B_MOUSE	83284.3	1	7	9	0.000476	0.126	YHTSQSGDEMTSLSEYVSR	R	M	0.997	3.63	0.585	0	0	1	0	2	4141.22	47257.1
PBS_Rep1	Histone H2A type 1 OS=Mus musculus GN=Hist1h2ab PE=1 SV=3	sp|P22752|H2A1_MOUSE,sp|Q8BFU2|H2A3_MOUSE,sp|Q8CGP5|H2A1F_MOUSE,sp|Q8CGP6|H2A1H_MOUSE,sp|Q8CGP7|H2A1K_MOUSE,sp|Q8R1M2|H2AJ_MOUSE,tr|Q8CGP4|Q8CGP4_MOUSE	14136.1	1	2	3	0.00104	0.354	AGLQFPVGR	R	V	0.997	2.65	0.369	0	2	0	0	2	3420.9	269423
PBS_Rep1	Histone H2A type 1 OS=Mus musculus GN=Hist1h2ab PE=1 SV=3	sp|P22752|H2A1_MOUSE,sp|Q8BFU2|H2A3_MOUSE,sp|Q8CGP5|H2A1F_MOUSE,sp|Q8CGP6|H2A1H_MOUSE,sp|Q8CGP7|H2A1K_MOUSE,sp|Q8R1M2|H2AJ_MOUSE,tr|Q8CGP4|Q8CGP4_MOUSE	14136.1	1	2	3	0.00104	0.354	HLQLAIR	R	N	0.9	2.73	0.216	0	11	0	0	2	1971.26	15287400
PBS_Rep1	Histone H2A type 1 OS=Mus musculus GN=Hist1h2ab PE=1 SV=3	sp|P22752|H2A1_MOUSE,sp|Q8BFU2|H2A3_MOUSE,sp|Q8CGP5|H2A1F_MOUSE,sp|Q8CGP6|H2A1H_MOUSE,sp|Q8CGP7|H2A1K_MOUSE,sp|Q8R1M2|H2AJ_MOUSE,tr|Q8CGP4|Q8CGP4_MOUSE	14136.1	1	2	3	0.00104	0.354	HLQLAIRNDEELNKLLGR	R	V	0.997	4.06	0.602	0	0	0	1	2	4636.78	73734
PBS_Rep1	Histone H2A type 1 OS=Mus musculus GN=Hist1h2ab PE=1 SV=3	sp|P22752|H2A1_MOUSE,sp|Q8BFU2|H2A3_MOUSE,sp|Q8CGP5|H2A1F_MOUSE,sp|Q8CGP6|H2A1H_MOUSE,sp|Q8CGP7|H2A1K_MOUSE,sp|Q8R1M2|H2AJ_MOUSE,tr|Q8CGP4|Q8CGP4_MOUSE	14136.1	1	2	3	0.00104	0.354	NDEELNKLLGR	R	V	0.992	2.59	0.499	0	1	1	0	2	3824.79	33349.4
PBS_Rep1	Histone H2A type 1 OS=Mus musculus GN=Hist1h2ab PE=1 SV=3	sp|P22752|H2A1_MOUSE,sp|Q8BFU2|H2A3_MOUSE,sp|Q8CGP5|H2A1F_MOUSE,sp|Q8CGP6|H2A1H_MOUSE,sp|Q8CGP7|H2A1K_MOUSE,sp|Q8R1M2|H2AJ_MOUSE,tr|Q8CGP4|Q8CGP4_MOUSE	14136.1	1	2	3	0.00104	0.354	VTIAQGGVLPNIQAVLLPK	R	K	0.997	3.97	0.846	0	4	4	0	2	5830.66	143934
PBS_Rep1	Serotransferrin OS=Mus musculus GN=Tf PE=1 SV=1	sp|Q921I1|TRFE_MOUSE	76724.2	1	15	19	0.00108	0.257	DFASCHLAQAPNHVVVSR	K	K	0.997	4.07	0.643	0	0	1	0	2	3135.29	16631.4
PBS_Rep1	Serotransferrin OS=Mus musculus GN=Tf PE=1 SV=1	sp|Q921I1|TRFE_MOUSE	76724.2	1	15	19	0.00108	0.257	HQTVLDNTEGKNPAEWAK	K	N	0.997	4.77	0.696	0	0	2	0	2	2768.92	65729.9
PBS_Rep1	Serotransferrin OS=Mus musculus GN=Tf PE=1 SV=1	sp|Q921I1|TRFE_MOUSE	76724.2	1	15	19	0.00108	0.257	HTTIFEVLPEK	K	A	0.997	3.29	0.455	0	2	1	0	2	3991.8	69298.1
PBS_Rep1	Serotransferrin OS=Mus musculus GN=Tf PE=1 SV=1	sp|Q921I1|TRFE_MOUSE	76724.2	1	15	19	0.00108	0.257	IPSHAVVAR	R	K	0.987	2.6	0.511	0	1	0	0	2	213.919	145902
PBS_Rep1	Serotransferrin OS=Mus musculus GN=Tf PE=1 SV=1	sp|Q921I1|TRFE_MOUSE	76724.2	1	15	19	0.00108	0.257	KGTDFQLNQLEGK	K	K	0.997	3.59	0.294	0	1	1	0	2	3234.16	68578.9
PBS_Rep1	Serotransferrin OS=Mus musculus GN=Tf PE=1 SV=1	sp|Q921I1|TRFE_MOUSE	76724.2	1	15	19	0.00108	0.257	KPVDQYEDCYLAR	R	I	0.997	4.24	0.459	0	1	2	0	2	2758.59	112978
PBS_Rep1	Serotransferrin OS=Mus musculus GN=Tf PE=1 SV=1	sp|Q921I1|TRFE_MOUSE	76724.2	1	15	19	0.00108	0.257	KPVKDFASCHLAQAPNHVVVSR	R	K	0.997	3.52	0.542	0	0	0	2	2	2514.56	45645.3
PBS_Rep1	Serotransferrin OS=Mus musculus GN=Tf PE=1 SV=1	sp|Q921I1|TRFE_MOUSE	76724.2	1	15	19	0.00108	0.257	LLEACTFHK	R	-	0.936	1.96	0.297	0	1	0	0	2	1856.63	16516.9
PBS_Rep1	Serotransferrin OS=Mus musculus GN=Tf PE=1 SV=1	sp|Q921I1|TRFE_MOUSE	76724.2	1	15	19	0.00108	0.257	LLEACTFHKH	R	-	0.983	2.15	0.521	0	1	0	0	2	1206.08	11990.3
PBS_Rep1	Serotransferrin OS=Mus musculus GN=Tf PE=1 SV=1	sp|Q921I1|TRFE_MOUSE	76724.2	1	15	19	0.00108	0.257	LYLGHNYVTAIR	R	N	0.997	3.63	0.5	0	2	0	0	2	3785.8	28562.4
PBS_Rep1	Serotransferrin OS=Mus musculus GN=Tf PE=1 SV=1	sp|Q921I1|TRFE_MOUSE	76724.2	1	15	19	0.00108	0.257	NLKQEDFELLCPDGTR	K	K	0.994	3.05	0.407	0	0	1	0	2	4298.74	49934.2
PBS_Rep1	Serotransferrin OS=Mus musculus GN=Tf PE=1 SV=1	sp|Q921I1|TRFE_MOUSE	76724.2	1	15	19	0.00108	0.257	SAGWVIPIGLLFCK	R	L	0.997	2.77	0.604	0	2	0	0	2	6584.39	4710.86
PBS_Rep1	Serotransferrin OS=Mus musculus GN=Tf PE=1 SV=1	sp|Q921I1|TRFE_MOUSE	76724.2	1	15	19	0.00108	0.257	SKDFQLFSSPLGK	K	D	0.997	3.27	0.465	0	0	1	0	2	4459.04	40921.8
PBS_Rep1	Serotransferrin OS=Mus musculus GN=Tf PE=1 SV=1	sp|Q921I1|TRFE_MOUSE	76724.2	1	15	19	0.00108	0.257	TKCDEWSIISEGK	R	I	0.997	4.02	0.563	0	1	1	0	2	3528.23	36596.6
PBS_Rep1	Serotransferrin OS=Mus musculus GN=Tf PE=1 SV=1	sp|Q921I1|TRFE_MOUSE	76724.2	1	15	19	0.00108	0.257	TKCDEWSIISEGKIECESAETTEDCIEK	R	I	0.982	2.23	0.332	0	0	0	1	2	4673.58	14399.1
PBS_Rep1	Laminin subunit alpha-2 OS=Mus musculus GN=Lama2 PE=1 SV=2	sp|Q60675|LAMA2_MOUSE	343813	1	4	4	0.000173	0.0212	HCDECKPETFGLQLGR	R	G	0.997	2.43	0.443	0	0	1	0	2	3367.21	13937.3
PBS_Rep1	Laminin subunit alpha-2 OS=Mus musculus GN=Lama2 PE=1 SV=2	sp|Q60675|LAMA2_MOUSE	343813	1	4	4	0.000173	0.0212	HMAAPLIGQLTR	R	H	0.98	2.31	0.29	0	0	1	0	2	3822.45	20866.6
PBS_Rep1	Laminin subunit alpha-2 OS=Mus musculus GN=Lama2 PE=1 SV=2	sp|Q60675|LAMA2_MOUSE	343813	1	4	4	0.000173	0.0212	ISEISMEVAEPGHVLAGSPPAHLIER	R	C	0.939	2.04	0.0972	0	0	0	1	2	4808.93	42341.4
PBS_Rep1	Laminin subunit alpha-2 OS=Mus musculus GN=Lama2 PE=1 SV=2	sp|Q60675|LAMA2_MOUSE	343813	1	4	4	0.000173	0.0212	KGSYNNIVVHVK	K	T	0.958	2.5	0.274	0	0	1	0	2	1523.71	35450.3
PBS_Rep1	Protein transport protein Sec31A OS=Mus musculus GN=Sec31a PE=1 SV=2	sp|Q3UPL0|SC31A_MOUSE,tr|S4R2A9|S4R2A9_MOUSE	133572	0.998	2	2	0.00013	0.0244	KPIPEEHLILK	K	T	0.881	2.57	0.157	0	0	1	0	2	2440.63	36322.8
PBS_Rep1	Protein transport protein Sec31A OS=Mus musculus GN=Sec31a PE=1 SV=2	sp|Q3UPL0|SC31A_MOUSE,tr|S4R2A9|S4R2A9_MOUSE	133572	0.998	2	2	0.00013	0.0244	SAQLQHAVQSQGFIGYCQK	R	K	0.982	2.29	0.329	0	0	2	0	2	3526.64	19751.7
PBS_Rep1	Aldehyde dehydrogenase, mitochondrial OS=Mus musculus GN=Aldh2 PE=1 SV=1	sp|P47738|ALDH2_MOUSE	56537.6	1	7	8	0.000649	0.291	EAGFPPGVVNIVPGFGPTAGAAIASHEGVDK	K	V	0.997	3	0.556	0	0	5	0	2	5532.73	49530.2
PBS_Rep1	Aldehyde dehydrogenase, mitochondrial OS=Mus musculus GN=Aldh2 PE=1 SV=1	sp|P47738|ALDH2_MOUSE	56537.6	1	7	8	0.000649	0.291	HEPVGVCGQIIPWNFPLLMQAWK	R	L	0.872	2.06	0.205	0	0	1	0	2	6614.33	1548.9
PBS_Rep1	Aldehyde dehydrogenase, mitochondrial OS=Mus musculus GN=Aldh2 PE=1 SV=1	sp|P47738|ALDH2_MOUSE	56537.6	1	7	8	0.000649	0.291	KTFPTVNPSTGEVICQVAEGNKEDVDK	R	A	0.997	5.59	0.655	0	0	2	1	2	4321.25	78684
PBS_Rep1	Aldehyde dehydrogenase, mitochondrial OS=Mus musculus GN=Aldh2 PE=1 SV=1	sp|P47738|ALDH2_MOUSE	56537.6	1	7	8	0.000649	0.291	RVTLELGGK	K	S	0.993	2.75	0.259	0	1	0	0	2	1558.13	30961.4
PBS_Rep1	Aldehyde dehydrogenase, mitochondrial OS=Mus musculus GN=Aldh2 PE=1 SV=1	sp|P47738|ALDH2_MOUSE	56537.6	1	7	8	0.000649	0.291	TVTVKVPQK	K	N	0.973	1.91	0.286	0	1	0	0	2	831.552	13162
PBS_Rep1	Aldehyde dehydrogenase, mitochondrial OS=Mus musculus GN=Aldh2 PE=1 SV=1	sp|P47738|ALDH2_MOUSE	56537.6	1	7	8	0.000649	0.291	VAEQTPLTALYVANLIK	K	E	0.997	3.04	0.559	0	1	0	0	2	5850.25	5875.54
PBS_Rep1	Aldehyde dehydrogenase, mitochondrial OS=Mus musculus GN=Aldh2 PE=1 SV=1	sp|P47738|ALDH2_MOUSE	56537.6	1	7	8	0.000649	0.291	VAFTGSTEVGHLIQVAAGSSNLK	K	R	0.997	3.78	0.454	0	0	1	0	2	5418.69	31319.7
PBS_Rep1	Aldehyde dehydrogenase, mitochondrial OS=Mus musculus GN=Aldh2 PE=1 SV=1	sp|P47738|ALDH2_MOUSE	56537.6	1	7	8	0.000649	0.291	VAFTGSTEVGHLIQVAAGSSNLKR	K	V	0.997	4.57	0.712	0	0	1	0	2	5158.61	75599.3
PBS_Rep1	Aldehyde dehydrogenase, mitochondrial OS=Mus musculus GN=Aldh2 PE=1 SV=1	sp|P47738|ALDH2_MOUSE	56537.6	1	7	8	0.000649	0.291	YYAGWADKYHGK	R	T	0.914	1.54	0.287	0	0	1	0	2	2137.42	58038.9
PBS_Rep1	Asporin OS=Mus musculus GN=Aspn PE=1 SV=1	sp|Q99MQ4|ASPN_MOUSE	42574.8	1	2	2	8.66e-05	0.102	LYLSHNQLSEIPLNLPK	R	S	0.997	3.43	0.532	0	0	1	0	2	4982.54	29250.1
PBS_Rep1	Asporin OS=Mus musculus GN=Aspn PE=1 SV=1	sp|Q99MQ4|ASPN_MOUSE	42574.8	1	2	2	8.66e-05	0.102	VVHCSDLGLTSVPNNIPFDTR	R	M	0.896	1.79	0.28	0	0	1	0	2	4740.44	30426.3
PBS_Rep1	Prohibitin OS=Mus musculus GN=Phb PE=1 SV=1	sp|P67778|PHB_MOUSE	29820.6	1	2	2	8.66e-05	0.0956	ILFRPVASQLPR	R	I	0.997	2.84	0.556	0	0	1	0	2	3978.54	31781
PBS_Rep1	Prohibitin OS=Mus musculus GN=Phb PE=1 SV=1	sp|P67778|PHB_MOUSE	29820.6	1	2	2	8.66e-05	0.0956	KLEAAEDIAYQLSR	R	S	0.993	2.84	0.211	0	0	1	0	2	4449.92	71086.1
PBS_Rep1	Heterogeneous nuclear ribonucleoprotein A/B OS=Mus musculus GN=Hnrnpab PE=1 SV=1	sp|Q99020|ROAA_MOUSE,tr|Q20BD0|Q20BD0_MOUSE,tr|Q80XR6|Q80XR6_MOUSE	30831.6	1	2	2	8.66e-05	0.126	GFVFITFKEEDPVKK	R	V	0.997	3.39	0.628	0	0	1	0	2	4609.85	58035.6
PBS_Rep1	Heterogeneous nuclear ribonucleoprotein A/B OS=Mus musculus GN=Hnrnpab PE=1 SV=1	sp|Q99020|ROAA_MOUSE,tr|Q20BD0|Q20BD0_MOUSE,tr|Q80XR6|Q80XR6_MOUSE	30831.6	1	2	2	8.66e-05	0.126	IREYFGQFGEIEAIELPIDPK	K	L	0.994	2.99	0.316	0	0	1	0	2	5743.53	8380.42
PBS_Rep1	Podocalyxin OS=Mus musculus GN=Podxl PE=1 SV=2	sp|Q9R0M4|PODXL_MOUSE	53389.5	1	2	4	0.00026	0.0716	ASFKPAEDLCTLHVAPILDNQAVAVK	K	R	0.997	3.98	0.638	0	0	3	1	2	4947.55	230275
PBS_Rep1	Podocalyxin OS=Mus musculus GN=Podxl PE=1 SV=2	sp|Q9R0M4|PODXL_MOUSE	53389.5	1	2	4	0.00026	0.0716	LVELLCHSVK	K	A	0.997	2.79	0.437	0	1	1	0	2	2977.1	118541
PBS_Rep1	Bisphosphoglycerate mutase OS=Mus musculus GN=Bpgm PE=2 SV=2	sp|P15327|PMGE_MOUSE	29979.2	1	3	3	0.00013	0.178	HYGALIGLNR	R	E	0.991	2.15	0.413	0	1	0	0	2	2716.22	21517.5
PBS_Rep1	Bisphosphoglycerate mutase OS=Mus musculus GN=Bpgm PE=2 SV=2	sp|P15327|PMGE_MOUSE	29979.2	1	3	3	0.00013	0.178	SILISAHGNSSR	K	A	0.971	1.73	0.366	0	1	0	0	2	1020.64	10044.5
PBS_Rep1	Bisphosphoglycerate mutase OS=Mus musculus GN=Bpgm PE=2 SV=2	sp|P15327|PMGE_MOUSE	29979.2	1	3	3	0.00013	0.178	SYNVTPPPIEESHPYFHEIYSDRR	R	Y	0.942	2.07	0.229	0	0	0	0	2	4334.3	25803.9
PBS_Rep1	Guanine nucleotide-binding protein G(s) subunit alpha isoforms XLas OS=Mus musculus GN=Gnas PE=2 SV=1	sp|Q6R0H7|GNAS1_MOUSE	121506	0.99	0	0	8.66e-05	0.0256	HYCYPHFTCAVDTENIR	R	R	0.997	4.52	0.706	0	0	1	0	2	3854.08	10118.3
PBS_Rep1	Guanine nucleotide-binding protein G(s) subunit alpha isoforms XLas OS=Mus musculus GN=Gnas PE=2 SV=1	sp|Q6R0H7|GNAS1_MOUSE	121506	0.99	0	0	8.66e-05	0.0256	VNFHMFDVGGQR	K	D	0.997	2.93	0.458	0	0	1	0	2	4297.37	41734.8
PBS_Rep1	60S ribosomal protein L8 OS=Mus musculus GN=Rpl8 PE=1 SV=2	sp|P62918|RL8_MOUSE	28024.8	1	2	3	0.00013	0.183	ASGNYATVISHNPETK	R	K	0.997	3.32	0.556	0	1	1	0	2	2092.78	44986.6
PBS_Rep1	60S ribosomal protein L8 OS=Mus musculus GN=Rpl8 PE=1 SV=2	sp|P62918|RL8_MOUSE	28024.8	1	2	3	0.00013	0.183	KAQLNIGNVLPVGTMPEGTIVCCLEEKPGDR	K	G	0.916	3.07	0.104	0	0	0	1	2	5416.45	16477.8
PBS_Rep1	Receptor activity-modifying protein 2 OS=Mus musculus GN=Ramp2 PE=2 SV=1	sp|Q9WUP0|RAMP2_MOUSE	21017.8	1	3	3	0.00013	0.175	GKMEDYETHVLPCWYEYK	K	S	0.997	3.21	0.44	0	0	0	1	2	4433.45	24310.9
PBS_Rep1	Receptor activity-modifying protein 2 OS=Mus musculus GN=Ramp2 PE=2 SV=1	sp|Q9WUP0|RAMP2_MOUSE	21017.8	1	3	3	0.00013	0.175	HYSDLQNCLEYNADK	R	F	0.997	4.23	0.743	0	1	0	0	2	3111.39	6266.6
PBS_Rep1	Receptor activity-modifying protein 2 OS=Mus musculus GN=Ramp2 PE=2 SV=1	sp|Q9WUP0|RAMP2_MOUSE	21017.8	1	3	3	0.00013	0.175	MEDYETHVLPCWYEYK	K	S	0.997	3	0.55	0	0	1	0	2	4831.39	45631.1
PBS_Rep1	sp|HBB_HUMAN|	sp|HBB_HUMAN|	15866.8	0.995	1	1	0.000519	0.226	LHVDPENFR	K	L	0.993	2.13	0.348	0	5	4	0	2	2588.71	8987620
PBS_Rep1	sp|HBB_HUMAN|	sp|HBB_HUMAN|	15866.8	0.995	1	1	0.000519	0.226	LLVVYPWTQR	R	F	0.997	2.35	0.458	0	2	0	0	2	4947.51	247529
PBS_Rep1	sp|HBB_HUMAN|	sp|HBB_HUMAN|	15866.8	0.995	1	1	0.000519	0.226	VVAGVANALAHKYH	K	-	0.991	2.23	0.559	0	1	0	0	2	4103.96	28449.6
PBS_Rep1	Alpha globin 1 OS=Mus musculus GN=Hba-a1 PE=2 SV=1	tr|Q91VB8|Q91VB8_MOUSE	15112.4	1	8	20	0.0109	0.754	IGGHGAEYGAEALER	K	M	0.997	3.75	0.174	0	9	25	0	2	8682.42	21445000
PBS_Rep1	Alpha globin 1 OS=Mus musculus GN=Hba-a1 PE=2 SV=1	tr|Q91VB8|Q91VB8_MOUSE	15112.4	1	8	20	0.0109	0.754	KVADALANAAGHLDDLPGALSALSDLHAHK	K	L	0.997	7.03	0.752	0	0	6	22	2	6181.54	14164100
PBS_Rep1	Alpha globin 1 OS=Mus musculus GN=Hba-a1 PE=2 SV=1	tr|Q91VB8|Q91VB8_MOUSE	15112.4	1	8	20	0.0109	0.754	KVADALANAAGHLDDLPGALSALSDLHAHKLR	K	V	0.955	2.55	0.26	0	0	0	0	2	5535.69	15831.8
PBS_Rep1	Alpha globin 1 OS=Mus musculus GN=Hba-a1 PE=2 SV=1	tr|Q91VB8|Q91VB8_MOUSE	15112.4	1	8	20	0.0109	0.754	LLSHCLLVTLASHHPADFTPAVHASLDK	K	F	0.997	6.61	0.649	0	0	4	11	2	5076.06	27072900
PBS_Rep1	Alpha globin 1 OS=Mus musculus GN=Hba-a1 PE=2 SV=1	tr|Q91VB8|Q91VB8_MOUSE	15112.4	1	8	20	0.0109	0.754	LRVDPVNFK	K	L	0.997	2.9	0.521	0	3	3	0	2	2815.2	5774100
PBS_Rep1	Alpha globin 1 OS=Mus musculus GN=Hba-a1 PE=2 SV=1	tr|Q91VB8|Q91VB8_MOUSE	15112.4	1	8	20	0.0109	0.754	MFASFPTTK	R	T	0.997	2.39	0.55	0	2	0	0	2	3401.46	327137
PBS_Rep1	Alpha globin 1 OS=Mus musculus GN=Hba-a1 PE=2 SV=1	tr|Q91VB8|Q91VB8_MOUSE	15112.4	1	8	20	0.0109	0.754	TYFPHFDVSHGSAQVK	K	G	0.997	3.16	0.64	0	4	9	5	2	3819.12	31164000
PBS_Rep1	Alpha globin 1 OS=Mus musculus GN=Hba-a1 PE=2 SV=1	tr|Q91VB8|Q91VB8_MOUSE	15112.4	1	8	20	0.0109	0.754	VADALANAAGHLDDLPGALSALSDLHAHK	K	L	0.997	7.45	0.687	0	0	12	31	2	6278.35	15232900
PBS_Rep1	Alpha globin 1 OS=Mus musculus GN=Hba-a1 PE=2 SV=1	tr|Q91VB8|Q91VB8_MOUSE	15112.4	1	8	20	0.0109	0.754	VADALANAAGHLDDLPGALSALSDLHAHKLR	K	V	0.997	2.99	0.499	0	0	0	1	2	5569.99	40407.5
PBS_Rep1	Myoferlin OS=Mus musculus GN=Myof PE=1 SV=2	sp|Q69ZN7|MYOF_MOUSE,tr|E9Q390|E9Q390_MOUSE	233329	1	10	11	0.000476	0.0806	FDATCKPLASTTQYSR	K	A	0.997	3.31	0.516	0	0	1	0	2	2597.81	27352.3
PBS_Rep1	Myoferlin OS=Mus musculus GN=Myof PE=1 SV=2	sp|Q69ZN7|MYOF_MOUSE,tr|E9Q390|E9Q390_MOUSE	233329	1	10	11	0.000476	0.0806	FGKPDPIVSVIFKDEK	K	K	0.997	2.68	0.431	0	0	1	1	2	4647.58	69752.5
PBS_Rep1	Myoferlin OS=Mus musculus GN=Myof PE=1 SV=2	sp|Q69ZN7|MYOF_MOUSE,tr|E9Q390|E9Q390_MOUSE	233329	1	10	11	0.000476	0.0806	FLSQIHEAALR	R	M	0.997	2.79	0.509	0	1	0	0	2	3071.63	13937.4
PBS_Rep1	Myoferlin OS=Mus musculus GN=Myof PE=1 SV=2	sp|Q69ZN7|MYOF_MOUSE,tr|E9Q390|E9Q390_MOUSE	233329	1	10	11	0.000476	0.0806	HSATTVFGANTPIVSCNFDR	K	V	0.989	2.65	0.365	0	0	1	0	2	4416.38	24243.3
PBS_Rep1	Myoferlin OS=Mus musculus GN=Myof PE=1 SV=2	sp|Q69ZN7|MYOF_MOUSE,tr|E9Q390|E9Q390_MOUSE	233329	1	10	11	0.000476	0.0806	KEHFWSIDQTEFR	K	V	0.997	3.7	0.421	0	0	1	0	2	4180.2	26276.9
PBS_Rep1	Myoferlin OS=Mus musculus GN=Myof PE=1 SV=2	sp|Q69ZN7|MYOF_MOUSE,tr|E9Q390|E9Q390_MOUSE	233329	1	10	11	0.000476	0.0806	KPVVGQCTIDHLDR	R	F	0.997	3.46	0.52	0	0	1	0	2	2037.36	50855.8
PBS_Rep1	Myoferlin OS=Mus musculus GN=Myof PE=1 SV=2	sp|Q69ZN7|MYOF_MOUSE,tr|E9Q390|E9Q390_MOUSE	233329	1	10	11	0.000476	0.0806	KVDNELNPVWNEILEFDLR	K	G	0.868	2.32	0.144	0	0	1	0	2	6247.57	3458.35
PBS_Rep1	Myoferlin OS=Mus musculus GN=Myof PE=1 SV=2	sp|Q69ZN7|MYOF_MOUSE,tr|E9Q390|E9Q390_MOUSE	233329	1	10	11	0.000476	0.0806	LDPPNRPETSFLWFTNPCK	K	T	0.936	2.13	0.299	0	0	1	0	2	5268.75	25333.7
PBS_Rep1	Myoferlin OS=Mus musculus GN=Myof PE=1 SV=2	sp|Q69ZN7|MYOF_MOUSE,tr|E9Q390|E9Q390_MOUSE	233329	1	10	11	0.000476	0.0806	SLLTEADAGHTEFTDEVYQNENR	R	Y	0.997	4.29	0.609	0	0	1	0	2	4665	16731.5
PBS_Rep1	Myoferlin OS=Mus musculus GN=Myof PE=1 SV=2	sp|Q69ZN7|MYOF_MOUSE,tr|E9Q390|E9Q390_MOUSE	233329	1	10	11	0.000476	0.0806	TLHSTFQPNISQGK	R	L	0.983	2.38	0.429	0	1	0	0	2	2178	15746.5
PBS_Rep1	Core histone macro-H2A.2 OS=Mus musculus GN=H2afy2 PE=1 SV=3	sp|Q8CCK0|H2AW_MOUSE	40094.1	1	1	2	0.000173	0.0995	HILLAVANDEELNQLLK	R	G	0.997	5.61	0.761	0	1	1	0	2	5266.55	40129.7
PBS_Rep1	Core histone macro-H2A.2 OS=Mus musculus GN=H2afy2 PE=1 SV=3	sp|Q8CCK0|H2AW_MOUSE	40094.1	1	1	2	0.000173	0.0995	VEGIVHPTTAEIDLKEEIGK	R	A	0.997	3.62	0.493	0	0	1	1	2	4263.04	100961
PBS_Rep1	Isocitrate dehydrogenase [NADP] cytoplasmic OS=Mus musculus GN=Idh1 PE=1 SV=2	sp|O88844|IDHC_MOUSE	46675.8	1	2	2	8.66e-05	0.0604	FKDIFQEIYDKK	R	Y	0.997	3.42	0.372	0	0	1	0	2	4561.99	19538.2
PBS_Rep1	Isocitrate dehydrogenase [NADP] cytoplasmic OS=Mus musculus GN=Idh1 PE=1 SV=2	sp|O88844|IDHC_MOUSE	46675.8	1	2	2	8.66e-05	0.0604	LVTGWVKPIIIGR	R	H	0.997	3.08	0.555	0	0	1	0	2	4703.59	28661.9
PBS_Rep1	Troponin T, cardiac muscle OS=Mus musculus GN=Tnnt2 PE=1 SV=2	sp|P50752|TNNT2_MOUSE,tr|J3QQ13|J3QQ13_MOUSE,tr|K3W4R6|K3W4R6_MOUSE,tr|K3W4R7|K3W4R7_MOUSE,tr|Q6P3Z7|Q6P3Z7_MOUSE	35825.6	1	7	8	0.000433	0.296	AKELWQSIHNLEAEKFDLQEK	K	F	0.997	3.03	0.442	0	0	0	1	2	4877.08	56355.7
PBS_Rep1	Troponin T, cardiac muscle OS=Mus musculus GN=Tnnt2 PE=1 SV=2	sp|P50752|TNNT2_MOUSE,tr|J3QQ13|J3QQ13_MOUSE,tr|K3W4R6|K3W4R6_MOUSE,tr|K3W4R7|K3W4R7_MOUSE,tr|Q6P3Z7|Q6P3Z7_MOUSE	35825.6	1	7	8	0.000433	0.296	ALAIDHLNEDQLR	K	E	0.997	3.32	0.609	0	1	0	0	2	3579.64	11171.7
PBS_Rep1	Troponin T, cardiac muscle OS=Mus musculus GN=Tnnt2 PE=1 SV=2	sp|P50752|TNNT2_MOUSE,tr|J3QQ13|J3QQ13_MOUSE,tr|K3W4R6|K3W4R6_MOUSE,tr|K3W4R7|K3W4R7_MOUSE,tr|Q6P3Z7|Q6P3Z7_MOUSE	35825.6	1	7	8	0.000433	0.296	ALSNMMHFGGYIQK	K	Q	0.997	3.24	0.445	0	2	2	0	2	4418.88	119329
PBS_Rep1	Troponin T, cardiac muscle OS=Mus musculus GN=Tnnt2 PE=1 SV=2	sp|P50752|TNNT2_MOUSE,tr|J3QQ13|J3QQ13_MOUSE,tr|K3W4R6|K3W4R6_MOUSE,tr|K3W4R7|K3W4R7_MOUSE,tr|Q6P3Z7|Q6P3Z7_MOUSE	35825.6	1	7	8	0.000433	0.296	DLNELQTLIEAHFENR	K	K	0.982	2.07	0.438	0	1	0	0	2	5970.33	1884.21
PBS_Rep1	Troponin T, cardiac muscle OS=Mus musculus GN=Tnnt2 PE=1 SV=2	sp|P50752|TNNT2_MOUSE,tr|J3QQ13|J3QQ13_MOUSE,tr|K3W4R6|K3W4R6_MOUSE,tr|K3W4R7|K3W4R7_MOUSE,tr|Q6P3Z7|Q6P3Z7_MOUSE	35825.6	1	7	8	0.000433	0.296	ELWQSIHNLEAEKFDLQEK	K	F	0.997	3.97	0.537	0	0	1	0	2	5105.48	27462.3
PBS_Rep1	Troponin T, cardiac muscle OS=Mus musculus GN=Tnnt2 PE=1 SV=2	sp|P50752|TNNT2_MOUSE,tr|J3QQ13|J3QQ13_MOUSE,tr|K3W4R6|K3W4R6_MOUSE,tr|K3W4R7|K3W4R7_MOUSE,tr|Q6P3Z7|Q6P3Z7_MOUSE	35825.6	1	7	8	0.000433	0.296	IPDGERVDFDDIHR	K	K	0.928	1.71	0.277	0	0	0	1	2	3160.2	36056.9
PBS_Rep1	Troponin T, cardiac muscle OS=Mus musculus GN=Tnnt2 PE=1 SV=2	sp|P50752|TNNT2_MOUSE,tr|J3QQ13|J3QQ13_MOUSE,tr|K3W4R6|K3W4R6_MOUSE,tr|K3W4R7|K3W4R7_MOUSE,tr|Q6P3Z7|Q6P3Z7_MOUSE	35825.6	1	7	8	0.000433	0.296	KKEEEELISLK	R	D	0.965	2.99	0.277	0	0	1	0	2	2037.13	54789.6
PBS_Rep1	Thrombospondin-1 OS=Mus musculus GN=Thbs1 PE=1 SV=1	sp|P35441|TSP1_MOUSE	129647	1	2	2	0.00013	0.053	DSDGDGRGDACKDDFDHDNVPDIDDICPENFDISETDFR	K	R	0.997	2.88	0.499	0	0	0	0	2	5345.97	14711.2
PBS_Rep1	Thrombospondin-1 OS=Mus musculus GN=Thbs1 PE=1 SV=1	sp|P35441|TSP1_MOUSE	129647	1	2	2	0.00013	0.053	TKDLQAICGLSCDELSSMVLELK	K	G	0.997	4.36	0.601	0	0	2	0	2	5810.03	9511.6
PBS_Rep1	Carbonyl reductase [NADPH] 2 OS=Mus musculus GN=Cbr2 PE=1 SV=1	sp|P08074|CBR2_MOUSE	25958.1	1	11	12	0.000736	0.525	AMAMELGPHK	K	I	0.939	1.5	0.33	0	0	1	0	2	1838.76	322481
PBS_Rep1	Carbonyl reductase [NADPH] 2 OS=Mus musculus GN=Cbr2 PE=1 SV=1	sp|P08074|CBR2_MOUSE	25958.1	1	11	12	0.000736	0.525	FAEVEDVVNSILFLLSDR	K	S	0.997	3.96	0.39	0	0	1	0	2	8291.17	3745.24
PBS_Rep1	Carbonyl reductase [NADPH] 2 OS=Mus musculus GN=Cbr2 PE=1 SV=1	sp|P08074|CBR2_MOUSE	25958.1	1	11	12	0.000736	0.525	GVPGSIVNVSSMVAHVTFPNLITYSSTK	R	G	0.997	2.84	0.598	0	0	1	0	2	6212.49	9494.03
PBS_Rep1	Carbonyl reductase [NADPH] 2 OS=Mus musculus GN=Cbr2 PE=1 SV=1	sp|P08074|CBR2_MOUSE	25958.1	1	11	12	0.000736	0.525	IRVNSVNPTVVLTDMGK	K	K	0.997	3.65	0.468	0	0	1	0	2	4683.31	39081.6
PBS_Rep1	Carbonyl reductase [NADPH] 2 OS=Mus musculus GN=Cbr2 PE=1 SV=1	sp|P08074|CBR2_MOUSE	25958.1	1	11	12	0.000736	0.525	KFAEVEDVVNSILFLLSDR	R	S	0.894	1.89	0.43	0	0	1	0	2	7641.53	1431.97
PBS_Rep1	Carbonyl reductase [NADPH] 2 OS=Mus musculus GN=Cbr2 PE=1 SV=1	sp|P08074|CBR2_MOUSE	25958.1	1	11	12	0.000736	0.525	KVSADPEFAR	K	K	0.997	3.32	0.385	0	2	5	0	2	1073.31	404622
PBS_Rep1	Carbonyl reductase [NADPH] 2 OS=Mus musculus GN=Cbr2 PE=1 SV=1	sp|P08074|CBR2_MOUSE	25958.1	1	11	12	0.000736	0.525	MKLNFSGLR	-	A	0.885	1.92	0.175	0	0	1	0	2	2553.22	19632.6
PBS_Rep1	Carbonyl reductase [NADPH] 2 OS=Mus musculus GN=Cbr2 PE=1 SV=1	sp|P08074|CBR2_MOUSE	25958.1	1	11	12	0.000736	0.525	SASTSGGGILVDAGYLAS	R	-	0.991	2.24	0.604	0	1	0	0	2	4925.87	19990.5
PBS_Rep1	Carbonyl reductase [NADPH] 2 OS=Mus musculus GN=Cbr2 PE=1 SV=1	sp|P08074|CBR2_MOUSE	25958.1	1	11	12	0.000736	0.525	SFSVNLR	R	S	0.9	1.68	0.365	0	1	0	0	2	2770.53	89998.5
PBS_Rep1	Carbonyl reductase [NADPH] 2 OS=Mus musculus GN=Cbr2 PE=1 SV=1	sp|P08074|CBR2_MOUSE	25958.1	1	11	12	0.000736	0.525	TNSDLVSLAK	R	E	0.997	2.73	0.426	0	1	0	0	2	2317.99	93000.3
PBS_Rep1	Carbonyl reductase [NADPH] 2 OS=Mus musculus GN=Cbr2 PE=1 SV=1	sp|P08074|CBR2_MOUSE	25958.1	1	11	12	0.000736	0.525	VNSVNPTVVLTDMGK	R	K	0.997	3.85	0.642	0	1	0	0	2	4677.28	36011.3
PBS_Rep1	Annexin A4 OS=Mus musculus GN=Anxa4 PE=2 SV=4	sp|P97429|ANXA4_MOUSE	35917.6	1	3	4	0.000216	0.116	NHLLHVFDEYKR	R	I	0.997	3.84	0.581	0	0	1	1	2	3161.37	123147
PBS_Rep1	Annexin A4 OS=Mus musculus GN=Anxa4 PE=2 SV=4	sp|P97429|ANXA4_MOUSE	35917.6	1	3	4	0.000216	0.116	SETSGSFEDALLAIVK	K	C	0.997	3.96	0.646	0	2	0	0	2	5993.31	10282
PBS_Rep1	Annexin A4 OS=Mus musculus GN=Anxa4 PE=2 SV=4	sp|P97429|ANXA4_MOUSE	35917.6	1	3	4	0.000216	0.116	SKPSYFAER	R	L	0.986	2.43	0.325	0	0	1	0	2	1051.2	57069.8
PBS_Rep1	Cytochrome b-c1 complex subunit Rieske, mitochondrial OS=Mus musculus GN=Uqcrfs1 PE=1 SV=1	sp|Q9CR68|UCRI_MOUSE	29367.2	1	2	3	0.000173	0.175	EIDQEAAVEVSQLRDPQHDLDR	K	V	0.997	3.37	0.51	0	0	2	1	2	4364.93	90431.1
PBS_Rep1	Cytochrome b-c1 complex subunit Rieske, mitochondrial OS=Mus musculus GN=Uqcrfs1 PE=1 SV=1	sp|Q9CR68|UCRI_MOUSE	29367.2	1	2	3	0.000173	0.175	GVAGALRPLLQGAVPAASEPPVLDVK	R	R	0.985	2.75	0.369	0	0	1	0	2	5343.23	9866.43
PBS_Rep1	Dolichyl-diphosphooligosaccharide--protein glycosyltransferase subunit 1 OS=Mus musculus GN=Rpn1 PE=1 SV=1	sp|Q91YQ5|RPN1_MOUSE	68529.4	1	9	10	0.000563	0.271	APDELHYTYLDTFGRPVIVAYK	R	K	0.997	4.05	0.48	0	0	1	0	2	5012.06	29658.3
PBS_Rep1	Dolichyl-diphosphooligosaccharide--protein glycosyltransferase subunit 1 OS=Mus musculus GN=Rpn1 PE=1 SV=1	sp|Q91YQ5|RPN1_MOUSE	68529.4	1	9	10	0.000563	0.271	FVDHVFDEQVIDSLTVK	R	I	0.974	3.24	0.158	0	0	1	0	2	5234.16	24256.2
PBS_Rep1	Dolichyl-diphosphooligosaccharide--protein glycosyltransferase subunit 1 OS=Mus musculus GN=Rpn1 PE=1 SV=1	sp|Q91YQ5|RPN1_MOUSE	68529.4	1	9	10	0.000563	0.271	ISVVVETVYTHVLHPYPTQITQSEK	K	Q	0.997	4.09	0.509	0	0	1	1	2	5208.11	42615.4
PBS_Rep1	Dolichyl-diphosphooligosaccharide--protein glycosyltransferase subunit 1 OS=Mus musculus GN=Rpn1 PE=1 SV=1	sp|Q91YQ5|RPN1_MOUSE	68529.4	1	9	10	0.000563	0.271	LAHLGVQIKGEDEEDNNLEVR	R	E	0.966	2.77	0.299	0	0	0	1	2	3576.7	23145.4
PBS_Rep1	Dolichyl-diphosphooligosaccharide--protein glycosyltransferase subunit 1 OS=Mus musculus GN=Rpn1 PE=1 SV=1	sp|Q91YQ5|RPN1_MOUSE	68529.4	1	9	10	0.000563	0.271	NLVEQHIQDIVVHYTFNK	K	V	0.997	5.21	0.685	0	0	2	0	2	5415.02	51698.5
PBS_Rep1	Dolichyl-diphosphooligosaccharide--protein glycosyltransferase subunit 1 OS=Mus musculus GN=Rpn1 PE=1 SV=1	sp|Q91YQ5|RPN1_MOUSE	68529.4	1	9	10	0.000563	0.271	QFVVFEGNHYFYSPYPTK	K	T	0.946	1.99	0.297	0	0	1	0	2	5014.53	22214.6
PBS_Rep1	Dolichyl-diphosphooligosaccharide--protein glycosyltransferase subunit 1 OS=Mus musculus GN=Rpn1 PE=1 SV=1	sp|Q91YQ5|RPN1_MOUSE	68529.4	1	9	10	0.000563	0.271	TVDLSSHLAK	R	V	0.957	1.98	0.332	0	1	0	0	2	1601.94	37382.5
PBS_Rep1	Dolichyl-diphosphooligosaccharide--protein glycosyltransferase subunit 1 OS=Mus musculus GN=Rpn1 PE=1 SV=1	sp|Q91YQ5|RPN1_MOUSE	68529.4	1	9	10	0.000563	0.271	VHYENNSPFLTITSMTR	K	V	0.997	2.95	0.557	0	0	1	0	2	4804.62	40683.9
PBS_Rep1	Dolichyl-diphosphooligosaccharide--protein glycosyltransferase subunit 1 OS=Mus musculus GN=Rpn1 PE=1 SV=1	sp|Q91YQ5|RPN1_MOUSE	68529.4	1	9	10	0.000563	0.271	VTAEVVLVHPGGGSTSR	K	A	0.992	2.1	0.466	0	0	3	0	2	2553.44	77461.4
PBS_Rep1	Spliceosome RNA helicase Ddx39b OS=Mus musculus GN=Ddx39b PE=1 SV=1	sp|Q9Z1N5|DX39B_MOUSE	49036.1	1	1	1	0.00013	0.119	AIVDCGFEHPSEVQHECIPQAILGMDVLCQAK	R	S	0.917	2.34	0.116	0	0	0	1	2	5471.03	13748
PBS_Rep1	Spliceosome RNA helicase Ddx39b OS=Mus musculus GN=Ddx39b PE=1 SV=1	sp|Q9Z1N5|DX39B_MOUSE	49036.1	1	1	1	0.00013	0.119	DFLLKPELLR	R	A	0.989	1.73	0.56	0	0	1	0	2	4840.11	27464.5
PBS_Rep1	Spliceosome RNA helicase Ddx39b OS=Mus musculus GN=Ddx39b PE=1 SV=1	sp|Q9Z1N5|DX39B_MOUSE	49036.1	1	1	1	0.00013	0.119	HFILDECDK	K	M	0.997	2.56	0.51	0	1	0	0	2	2243.16	22600.2
PBS_Rep1	MCG140354 OS=Mus musculus GN=Sec14l3 PE=2 SV=1	tr|Q5SQ27|Q5SQ27_MOUSE	46085.3	1	8	10	0.000606	0.372	FDNTYSFVHAK	R	K	0.997	2.91	0.338	0	1	0	0	2	2818.16	15446.9
PBS_Rep1	MCG140354 OS=Mus musculus GN=Sec14l3 PE=2 SV=1	tr|Q5SQ27|Q5SQ27_MOUSE	46085.3	1	8	10	0.000606	0.372	FRENVQDVLPALPNPDDYFLLR	K	W	0.992	2.84	0.43	0	0	2	0	2	5972.73	8552
PBS_Rep1	MCG140354 OS=Mus musculus GN=Sec14l3 PE=2 SV=1	tr|Q5SQ27|Q5SQ27_MOUSE	46085.3	1	8	10	0.000606	0.372	GSSHQVEYEILFPGCVLR	R	W	0.987	2.74	0.328	0	0	1	0	2	5139.28	40451.2
PBS_Rep1	MCG140354 OS=Mus musculus GN=Sec14l3 PE=2 SV=1	tr|Q5SQ27|Q5SQ27_MOUSE	46085.3	1	8	10	0.000606	0.372	ILHECDLQTER	R	L	0.997	3.05	0.441	0	1	2	0	2	1594.67	144074
PBS_Rep1	MCG140354 OS=Mus musculus GN=Sec14l3 PE=2 SV=1	tr|Q5SQ27|Q5SQ27_MOUSE	46085.3	1	8	10	0.000606	0.372	KIVVLGSNSWK	R	E	0.997	2.75	0.468	0	1	0	0	2	3067.85	23973.7
PBS_Rep1	MCG140354 OS=Mus musculus GN=Sec14l3 PE=2 SV=1	tr|Q5SQ27|Q5SQ27_MOUSE	46085.3	1	8	10	0.000606	0.372	KTMDIDHILDWQPPEVIQK	R	Y	0.997	3.29	0.444	0	0	1	0	2	5298.8	24755.2
PBS_Rep1	MCG140354 OS=Mus musculus GN=Sec14l3 PE=2 SV=1	tr|Q5SQ27|Q5SQ27_MOUSE	46085.3	1	8	10	0.000606	0.372	LISPEELPAHFGGTLTDPDGNPK	K	C	0.976	2.71	0.42	0	0	1	0	2	4811.74	33592.1
PBS_Rep1	MCG140354 OS=Mus musculus GN=Sec14l3 PE=2 SV=1	tr|Q5SQ27|Q5SQ27_MOUSE	46085.3	1	8	10	0.000606	0.372	TQYEHSVQISR	K	G	0.997	2.55	0.388	0	1	1	0	2	1277.18	113064
PBS_Rep1	MCG140354 OS=Mus musculus GN=Sec14l3 PE=2 SV=1	tr|Q5SQ27|Q5SQ27_MOUSE	46085.3	1	8	10	0.000606	0.372	YNAHMVPEDGSLTCSEAGVYVLR	R	F	0.997	4.9	0.669	0	0	2	0	2	4573.79	90430.7
PBS_Rep1	Periaxin OS=Mus musculus GN=Prx PE=2 SV=1	sp|O55103|PRAX_MOUSE	147687	1	2	2	0.00013	0.0367	MPEMAVPDVHLPELQLPK	K	M	0.997	2.92	0.446	0	0	1	0	2	5525.14	15934.3
PBS_Rep1	Periaxin OS=Mus musculus GN=Prx PE=2 SV=1	sp|O55103|PRAX_MOUSE	147687	1	2	2	0.00013	0.0367	TFHLSLPDVELTSPVSSHAEYQVVEGDGDGGHK	R	L	0.997	4.7	0.506	0	0	0	2	2	5126.16	30085.1
PBS_Rep1	Myosin light chain kinase, smooth muscle OS=Mus musculus GN=Mylk PE=1 SV=3	sp|Q6PDN3|MYLK_MOUSE	212923	1	2	2	8.66e-05	0.0144	RPESQGSAPVFK	K	E	0.946	1.86	0.307	0	1	0	0	2	829.869	4336.35
PBS_Rep1	Myosin light chain kinase, smooth muscle OS=Mus musculus GN=Mylk PE=1 SV=3	sp|Q6PDN3|MYLK_MOUSE	212923	1	2	2	8.66e-05	0.0144	SKPIAPIFLQGLSDLK	R	V	0.997	3.76	0.411	0	0	1	0	2	5404.33	23240.6
PBS_Rep1	Indolethylamine N-methyltransferase OS=Mus musculus GN=Inmt PE=1 SV=1	sp|P40936|INMT_MOUSE	29459.7	1	9	12	0.000692	0.402	AIQDAGCQVLK	K	C	0.977	2.3	0.228	0	2	0	0	2	2065.68	29387.5
PBS_Rep1	Indolethylamine N-methyltransferase OS=Mus musculus GN=Inmt PE=1 SV=1	sp|P40936|INMT_MOUSE	29459.7	1	9	12	0.000692	0.402	DYLTTYYSFHSGPVAEQEIVK	K	F	0.997	5.16	0.613	0	0	1	0	2	4947.05	31455.7
PBS_Rep1	Indolethylamine N-methyltransferase OS=Mus musculus GN=Inmt PE=1 SV=1	sp|P40936|INMT_MOUSE	29459.7	1	9	12	0.000692	0.402	EPGAYDWSSIVQHACELEGDR	K	S	0.986	2.28	0.501	0	0	2	0	2	5494.22	41223.4
PBS_Rep1	Indolethylamine N-methyltransferase OS=Mus musculus GN=Inmt PE=1 SV=1	sp|P40936|INMT_MOUSE	29459.7	1	9	12	0.000692	0.402	FQHYMVGPK	R	K	0.997	2.95	0.412	0	0	2	0	2	1739.59	300180
PBS_Rep1	Indolethylamine N-methyltransferase OS=Mus musculus GN=Inmt PE=1 SV=1	sp|P40936|INMT_MOUSE	29459.7	1	9	12	0.000692	0.402	KEPGAYDWSSIVQHACELEGDR	K	S	0.997	3.9	0.516	0	0	1	1	2	5187.04	85877.5
PBS_Rep1	Indolethylamine N-methyltransferase OS=Mus musculus GN=Inmt PE=1 SV=1	sp|P40936|INMT_MOUSE	29459.7	1	9	12	0.000692	0.402	KFSGVYLEK	K	E	0.99	2.27	0.368	0	2	0	0	2	2016.76	135778
PBS_Rep1	Indolethylamine N-methyltransferase OS=Mus musculus GN=Inmt PE=1 SV=1	sp|P40936|INMT_MOUSE	29459.7	1	9	12	0.000692	0.402	LAGLLKPGGHLVTLVTLR	R	F	0.997	2.85	1	0	0	1	1	2	4866.82	180481
PBS_Rep1	Indolethylamine N-methyltransferase OS=Mus musculus GN=Inmt PE=1 SV=1	sp|P40936|INMT_MOUSE	29459.7	1	9	12	0.000692	0.402	RLAGLLKPGGHLVTLVTLR	R	F	0.997	2.41	0.74	0	0	0	1	2	4627.02	47190.3
PBS_Rep1	Indolethylamine N-methyltransferase OS=Mus musculus GN=Inmt PE=1 SV=1	sp|P40936|INMT_MOUSE	29459.7	1	9	12	0.000692	0.402	VYIGGEDYEKEFTPK	K	D	0.997	3.11	0.435	0	1	1	0	2	4122.45	163563
PBS_Rep1	Cadherin-1 OS=Mus musculus GN=Cdh1 PE=1 SV=1	sp|P09803|CADH1_MOUSE	98256.6	1	2	2	0.00013	0.0554	LADNQNKDQVTTLDVHVCDCEGTVNNCMK	K	A	0.997	3.97	0.453	0	0	0	2	2	3815.59	18843.3
PBS_Rep1	Cadherin-1 OS=Mus musculus GN=Cdh1 PE=1 SV=1	sp|P09803|CADH1_MOUSE	98256.6	1	2	2	0.00013	0.0554	RVEVPEDFGVGQEITSYTAR	R	E	0.997	4.33	0.513	0	0	1	0	2	4781.52	28321.7
PBS_Rep1	Cytochrome c oxidase subunit 6C OS=Mus musculus GN=Cox6c PE=1 SV=3	sp|Q9CPQ1|COX6C_MOUSE	8469.5	0.997	2	2	8.66e-05	0.171	NYDSMKDFEEMR	R	K	0.955	1.44	0.424	0	0	1	0	2	3795.21	31549.2
PBS_Rep1	Cytochrome c oxidase subunit 6C OS=Mus musculus GN=Cox6c PE=1 SV=3	sp|Q9CPQ1|COX6C_MOUSE	8469.5	0.997	2	2	8.66e-05	0.171	NYDSMKDFEEMRK	R	A	0.94	1.53	0.331	0	0	1	0	2	3156.33	45786.6
PBS_Rep1	Neutral alpha-glucosidase AB OS=Mus musculus GN=Ganab PE=1 SV=1	sp|Q8BHN3|GANAB_MOUSE	106913	1	4	4	0.000173	0.0847	FPQPLNMLEHLASK	R	R	0.98	2.51	0.299	0	0	1	0	2	5534.21	10806.3
PBS_Rep1	Neutral alpha-glucosidase AB OS=Mus musculus GN=Ganab PE=1 SV=1	sp|Q8BHN3|GANAB_MOUSE	106913	1	4	4	0.000173	0.0847	LSFQHDPETSVLILR	R	K	0.977	2.52	0.277	0	0	1	0	2	4660.84	52058.1
PBS_Rep1	Neutral alpha-glucosidase AB OS=Mus musculus GN=Ganab PE=1 SV=1	sp|Q8BHN3|GANAB_MOUSE	106913	1	4	4	0.000173	0.0847	REPWLLASQYQDAIR	R	D	0.997	4.15	0.386	0	0	1	0	2	4752.29	28111.9
PBS_Rep1	Neutral alpha-glucosidase AB OS=Mus musculus GN=Ganab PE=1 SV=1	sp|Q8BHN3|GANAB_MOUSE	106913	1	4	4	0.000173	0.0847	THSDSKPYGPTSVGLDFSLPGMEHVYGIPEHADSLR	K	L	0.934	2.54	0.173	0	0	0	0	2	5248.94	18454
PBS_Rep1	Protein kinase C OS=Mus musculus GN=Prkca PE=2 SV=1	tr|Q4VA93|Q4VA93_MOUSE	76825.3	0.999	1	1	8.66e-05	0.0625	DLKLDNVMLDSEGHIK	R	I	0.939	1.88	0.248	0	0	1	0	2	4395.5	22223.2
PBS_Rep1	Protein kinase C OS=Mus musculus GN=Prkca PE=2 SV=1	tr|Q4VA93|Q4VA93_MOUSE	76825.3	0.999	1	1	8.66e-05	0.0625	IHTYGSPTFCDHCGSLLYGLIHQGMK	K	C	0.997	3.01	0.548	0	0	0	1	2	5145.59	25924
PBS_Rep1	Titin OS=Mus musculus GN=Ttn PE=1 SV=1	sp|A2ASS6|TITIN_MOUSE	3.90611e+06	1	0	0	0.00013	0.00088	AGDSIVLSAISILGKPLPK	K	S	0.969	2.3	0.299	0	0	2	0	2	6012.35	10647.1
PBS_Rep1	Titin OS=Mus musculus GN=Ttn PE=1 SV=1	sp|A2ASS6|TITIN_MOUSE	3.90611e+06	1	0	0	0.00013	0.00088	AGVTMRLYVPVK	R	G	0.95	0.765	-0.411	0	0	1	0	2	179.755	369238
PBS_Rep1	Advanced glycosylation end product-specific receptor OS=Mus musculus GN=Ager PE=2 SV=1	tr|C5H3H4|C5H3H4_MOUSE,tr|C5H3H7|C5H3H7_MOUSE,tr|O35444|O35444_MOUSE	42653.4	1	13	19	0.00177	0.616	DGAPLPLAPSPVLLLPEVGHEDEGTYSCVATHPSHGPQESPPVSIR	K	V	0.997	2.86	0.475	0	0	0	2	2	5414.81	224628
PBS_Rep1	Advanced glycosylation end product-specific receptor OS=Mus musculus GN=Ager PE=2 SV=1	tr|C5H3H4|C5H3H4_MOUSE,tr|C5H3H7|C5H3H7_MOUSE,tr|O35444|O35444_MOUSE	42653.4	1	13	19	0.00177	0.616	HPETGLFTLR	R	S	0.941	1.48	0.342	0	1	0	0	2	3314.02	25990.1
PBS_Rep1	Advanced glycosylation end product-specific receptor OS=Mus musculus GN=Ager PE=2 SV=1	tr|C5H3H4|C5H3H4_MOUSE,tr|C5H3H7|C5H3H7_MOUSE,tr|O35444|O35444_MOUSE	42653.4	1	13	19	0.00177	0.616	IGEPLVLSCK	R	G	0.997	2.51	0.537	0	1	0	0	2	3251.38	38530
PBS_Rep1	Advanced glycosylation end product-specific receptor OS=Mus musculus GN=Ager PE=2 SV=1	tr|C5H3H4|C5H3H4_MOUSE,tr|C5H3H7|C5H3H7_MOUSE,tr|O35444|O35444_MOUSE	42653.4	1	13	19	0.00177	0.616	KPPQQLEWK	K	L	0.997	3.31	0.256	0	4	5	0	2	1808.72	1633580
PBS_Rep1	Advanced glycosylation end product-specific receptor OS=Mus musculus GN=Ager PE=2 SV=1	tr|C5H3H4|C5H3H4_MOUSE,tr|C5H3H7|C5H3H7_MOUSE,tr|O35444|O35444_MOUSE	42653.4	1	13	19	0.00177	0.616	LLIPDGK	K	E	0.9	1.67	0.443	0	1	0	0	2	2235.56	69852.6
PBS_Rep1	Advanced glycosylation end product-specific receptor OS=Mus musculus GN=Ager PE=2 SV=1	tr|C5H3H4|C5H3H4_MOUSE,tr|C5H3H7|C5H3H7_MOUSE,tr|O35444|O35444_MOUSE	42653.4	1	13	19	0.00177	0.616	LLIPDGKETLVK	K	E	0.946	2.16	0.271	0	1	0	0	2	3711.97	15402.2
PBS_Rep1	Advanced glycosylation end product-specific receptor OS=Mus musculus GN=Ager PE=2 SV=1	tr|C5H3H4|C5H3H4_MOUSE,tr|C5H3H7|C5H3H7_MOUSE,tr|O35444|O35444_MOUSE	42653.4	1	13	19	0.00177	0.616	RHPETGLFTLR	R	S	0.997	3.85	0.572	0	2	2	0	2	2724.38	2592200
PBS_Rep1	Advanced glycosylation end product-specific receptor OS=Mus musculus GN=Ager PE=2 SV=1	tr|C5H3H4|C5H3H4_MOUSE,tr|C5H3H7|C5H3H7_MOUSE,tr|O35444|O35444_MOUSE	42653.4	1	13	19	0.00177	0.616	RPLNTAPIQLR	R	V	0.978	1.87	0.435	0	1	0	0	2	2515.29	24651.8
PBS_Rep1	Advanced glycosylation end product-specific receptor OS=Mus musculus GN=Ager PE=2 SV=1	tr|C5H3H4|C5H3H4_MOUSE,tr|C5H3H7|C5H3H7_MOUSE,tr|O35444|O35444_MOUSE	42653.4	1	13	19	0.00177	0.616	RRPLNTAPIQLR	R	V	0.997	3.18	0.648	0	2	5	2	2	2004.2	3189790
PBS_Rep1	Advanced glycosylation end product-specific receptor OS=Mus musculus GN=Ager PE=2 SV=1	tr|C5H3H4|C5H3H4_MOUSE,tr|C5H3H7|C5H3H7_MOUSE,tr|O35444|O35444_MOUSE	42653.4	1	13	19	0.00177	0.616	VGTCVSEGSYPAGTLSWHLDGK	K	L	0.997	4	0.604	0	0	3	0	2	4544.54	545176
PBS_Rep1	Advanced glycosylation end product-specific receptor OS=Mus musculus GN=Ager PE=2 SV=1	tr|C5H3H4|C5H3H4_MOUSE,tr|C5H3H7|C5H3H7_MOUSE,tr|O35444|O35444_MOUSE	42653.4	1	13	19	0.00177	0.616	VLSPQGGPWDSVAR	K	I	0.997	2.98	0.576	0	1	0	0	2	4064.88	25187.7
PBS_Rep1	Advanced glycosylation end product-specific receptor OS=Mus musculus GN=Ager PE=2 SV=1	tr|C5H3H4|C5H3H4_MOUSE,tr|C5H3H7|C5H3H7_MOUSE,tr|O35444|O35444_MOUSE	42653.4	1	13	19	0.00177	0.616	VREPGPPEGIQLLVEPEGGIVAPGGTVTLTCAISAQPPPQVHWIK	R	D	0.997	4.43	0.718	0	0	0	2	2	5924	22438
PBS_Rep1	Advanced glycosylation end product-specific receptor OS=Mus musculus GN=Ager PE=2 SV=1	tr|C5H3H4|C5H3H4_MOUSE,tr|C5H3H7|C5H3H7_MOUSE,tr|O35444|O35444_MOUSE	42653.4	1	13	19	0.00177	0.616	VYQIPGKPEIVDPASELTASVPNK	R	V	0.997	5.46	0.509	0	0	3	0	2	4807.96	98121.5
PBS_Rep1	Trifunctional enzyme subunit beta, mitochondrial OS=Mus musculus GN=Hadhb PE=1 SV=1	sp|Q99JY0|ECHB_MOUSE	51388	1	4	4	0.000173	0.101	AALSGLLHR	R	T	0.997	3.02	0.517	0	1	0	0	2	2726.12	87596.3
PBS_Rep1	Trifunctional enzyme subunit beta, mitochondrial OS=Mus musculus GN=Hadhb PE=1 SV=1	sp|Q99JY0|ECHB_MOUSE	51388	1	4	4	0.000173	0.101	FNIWGGSLSLGHPFGATGCR	K	L	0.96	2.65	0.394	0	0	1	0	2	5415.22	70006.4
PBS_Rep1	Trifunctional enzyme subunit beta, mitochondrial OS=Mus musculus GN=Hadhb PE=1 SV=1	sp|Q99JY0|ECHB_MOUSE	51388	1	4	4	0.000173	0.101	KAQDEGHLSDIVPFK	K	V	0.99	2.32	0.325	0	0	1	0	2	3675.49	47386.5
PBS_Rep1	Trifunctional enzyme subunit beta, mitochondrial OS=Mus musculus GN=Hadhb PE=1 SV=1	sp|Q99JY0|ECHB_MOUSE	51388	1	4	4	0.000173	0.101	KAQDEGHLSDIVPFKVPGK	K	D	0.959	2.51	0.133	0	0	0	1	2	4133.53	48963.9
PBS_Rep1	Antithrombin-III OS=Mus musculus GN=Serpinc1 PE=1 SV=1	sp|P32261|ANT3_MOUSE	52005.1	1	2	2	8.66e-05	0.043	ANRPFLVLIR	K	E	0.991	2.85	0.233	0	0	1	0	2	4343.91	37790.7
PBS_Rep1	Antithrombin-III OS=Mus musculus GN=Serpinc1 PE=1 SV=1	sp|P32261|ANT3_MOUSE	52005.1	1	2	2	8.66e-05	0.043	FRTEDGFSLK	R	E	0.996	2.23	0.357	0	0	1	0	2	2873.36	25059.3
PBS_Rep1	Delta-1-pyrroline-5-carboxylate dehydrogenase, mitochondrial OS=Mus musculus GN=Aldh4a1 PE=1 SV=3	sp|Q8CHT0|AL4A1_MOUSE	61841.6	1	2	3	0.000173	0.0641	ASGTNDKPGGPHYILR	R	W	0.954	2.24	0.273	0	0	1	0	2	1407.65	17311.2
PBS_Rep1	Delta-1-pyrroline-5-carboxylate dehydrogenase, mitochondrial OS=Mus musculus GN=Aldh4a1 PE=1 SV=3	sp|Q8CHT0|AL4A1_MOUSE	61841.6	1	2	3	0.000173	0.0641	NFHFVHSSADVDSVVSGTLR	K	S	0.997	3.38	0.35	0	0	2	1	2	4496.42	83855.8
PBS_Rep1	Pre-mRNA-processing factor 19 OS=Mus musculus GN=Prpf19 PE=1 SV=1	sp|Q99KP6|PRP19_MOUSE	55239.3	1	2	2	8.66e-05	0.0734	ALQDEWDAVMLHSFTLR	K	Q	0.988	2.33	0.454	0	0	1	0	2	5972.34	13171.5
PBS_Rep1	Pre-mRNA-processing factor 19 OS=Mus musculus GN=Prpf19 PE=1 SV=1	sp|Q99KP6|PRP19_MOUSE	55239.3	1	2	2	8.66e-05	0.0734	VAHPIRPKPPSATSIPAILK	K	A	0.891	1.87	0.222	0	0	0	1	2	3539.5	21538.2
PBS_Rep1	MCG5400 OS=Mus musculus GN=Myl12a PE=1 SV=1	tr|Q6ZWQ9|Q6ZWQ9_MOUSE	19896.4	1	2	3	0.000173	0.169	DGFIDKEDLHDMLASMGK	R	N	0.997	3.02	0.59	0	0	1	2	2	5224.2	267280
PBS_Rep1	MCG5400 OS=Mus musculus GN=Myl12a PE=1 SV=1	tr|Q6ZWQ9|Q6ZWQ9_MOUSE	19896.4	1	2	3	0.000173	0.169	KGNFNYIEFTR	K	I	0.913	2.21	0.176	0	0	1	0	2	3860.37	28109.7
PBS_Rep1	55 kDa erythrocyte membrane protein OS=Mus musculus GN=Mpp1 PE=1 SV=1	sp|P70290|EM55_MOUSE,tr|B7ZCL8|B7ZCL8_MOUSE	52228	1	2	2	8.66e-05	0.0794	HSSIFDQLDVVSYEEVVR	K	L	0.997	3.21	0.459	0	0	1	0	2	5436.62	15594.5
PBS_Rep1	55 kDa erythrocyte membrane protein OS=Mus musculus GN=Mpp1 PE=1 SV=1	sp|P70290|EM55_MOUSE,tr|B7ZCL8|B7ZCL8_MOUSE	52228	1	2	2	8.66e-05	0.0794	KSEEDGKEYHFISTEEMTK	K	N	0.932	2.02	0.274	0	0	0	1	2	2749.25	28630
PBS_Rep1	CD166 antigen OS=Mus musculus GN=Alcam PE=1 SV=3	sp|Q61490|CD166_MOUSE,tr|E9Q3Q6|E9Q3Q6_MOUSE,tr|E9Q4G8|E9Q4G8_MOUSE	65093.4	1	4	4	0.000173	0.0738	ESLTLIVEGKPQIK	R	M	0.996	2.83	0.345	0	1	0	0	2	4062.74	12669.9
PBS_Rep1	CD166 antigen OS=Mus musculus GN=Alcam PE=1 SV=3	sp|Q61490|CD166_MOUSE,tr|E9Q3Q6|E9Q3Q6_MOUSE,tr|E9Q4G8|E9Q4G8_MOUSE	65093.4	1	4	4	0.000173	0.0738	SVQYDDVPEYKDR	K	L	0.917	2.5	0.465	0	1	0	0	2	2376.73	6879.23
PBS_Rep1	CD166 antigen OS=Mus musculus GN=Alcam PE=1 SV=3	sp|Q61490|CD166_MOUSE,tr|E9Q3Q6|E9Q3Q6_MOUSE,tr|E9Q4G8|E9Q4G8_MOUSE	65093.4	1	4	4	0.000173	0.0738	WKYEKPDGSPVFIAFR	K	S	0.98	2.07	0.346	0	0	0	1	2	4661.57	28513.3
PBS_Rep1	CD166 antigen OS=Mus musculus GN=Alcam PE=1 SV=3	sp|Q61490|CD166_MOUSE,tr|E9Q3Q6|E9Q3Q6_MOUSE,tr|E9Q4G8|E9Q4G8_MOUSE	65093.4	1	4	4	0.000173	0.0738	YEKPDGSPVFIAFR	K	S	0.997	3	0.365	0	0	1	0	2	4462.58	41634.5
PBS_Rep1	40S ribosomal protein S20 OS=Mus musculus GN=Rps20 PE=1 SV=1	sp|P60867|RS20_MOUSE	13373	1	2	2	8.66e-05	0.193	LIDLHSPSEIVK	R	Q	0.93	1.69	0.267	0	0	1	0	2	3677.15	21127.8
PBS_Rep1	40S ribosomal protein S20 OS=Mus musculus GN=Rps20 PE=1 SV=1	sp|P60867|RS20_MOUSE	13373	1	2	2	8.66e-05	0.193	TPVEPEVAIHR	K	I	0.997	3.42	0.438	0	0	1	0	2	1990.12	54357.2
PBS_Rep1	Actin-related protein 3 OS=Mus musculus GN=Actr3 PE=1 SV=3	sp|Q99JY9|ARP3_MOUSE	47357.7	1	2	2	0.000173	0.0981	HGIVEDWDLMER	R	F	0.997	4.23	0.393	0	1	1	0	2	4591.2	58248.8
PBS_Rep1	Actin-related protein 3 OS=Mus musculus GN=Actr3 PE=1 SV=3	sp|Q99JY9|ARP3_MOUSE	47357.7	1	2	2	0.000173	0.0981	KDYEEIGPSICR	K	H	0.918	2.14	0.188	0	0	1	0	2	2462.17	34994.8
PBS_Rep1	Actin-related protein 3 OS=Mus musculus GN=Actr3 PE=1 SV=3	sp|Q99JY9|ARP3_MOUSE	47357.7	1	2	2	0.000173	0.0981	LKPKPIDVQVITHHMQR	R	Y	0.986	2.28	0.541	0	0	0	1	2	2911.09	66270
PBS_Rep1	Splicing factor 3B subunit 1 OS=Mus musculus GN=Sf3b1 PE=1 SV=1	sp|Q99NB9|SF3B1_MOUSE,tr|G5E866|G5E866_MOUSE	145835	1	2	2	0.00013	0.0261	AIGPHDVLATLLNNLK	K	V	0.982	2	0.437	0	0	2	0	2	6193.13	8401.09
PBS_Rep1	Splicing factor 3B subunit 1 OS=Mus musculus GN=Sf3b1 PE=1 SV=1	sp|Q99NB9|SF3B1_MOUSE,tr|G5E866|G5E866_MOUSE	145835	1	2	2	0.00013	0.0261	NRPLSDEELDAMFPEGYK	R	V	0.978	1.66	0.406	0	0	1	0	2	4790.88	32262.5
PBS_Rep1	cGMP-specific 3',5'-cyclic phosphodiesterase OS=Mus musculus GN=Pde5a PE=1 SV=2	sp|Q8CG03|PDE5A_MOUSE	98410.1	0.998	2	2	8.66e-05	0.037	DISSHLDVTALCHK	K	I	0.884	1.47	0.226	0	0	1	0	2	3519.99	15411.3
PBS_Rep1	cGMP-specific 3',5'-cyclic phosphodiesterase OS=Mus musculus GN=Pde5a PE=1 SV=2	sp|Q8CG03|PDE5A_MOUSE	98410.1	0.998	2	2	8.66e-05	0.037	VFHMECEEVGKPSDPLTR	R	E	0.956	2.38	0.187	0	0	0	1	2	3573.33	19473.7
PBS_Rep1	Sodium/potassium-transporting ATPase subunit alpha-1 OS=Mus musculus GN=Atp1a1 PE=1 SV=1	sp|Q8VDN2|AT1A1_MOUSE	112985	1	3	3	0.00026	0.0587	ACVVHGSDLK	K	D	0.996	2.4	0.447	0	1	0	0	2	221.049	81368.3
PBS_Rep1	Sodium/potassium-transporting ATPase subunit alpha-1 OS=Mus musculus GN=Atp1a1 PE=1 SV=1	sp|Q8VDN2|AT1A1_MOUSE	112985	1	3	3	0.00026	0.0587	ACVVHGSDLKDMTSEELDDILR	K	Y	0.973	2.04	0.373	0	0	0	1	2	5145.35	38298.1
PBS_Rep1	Sodium/potassium-transporting ATPase subunit alpha-1 OS=Mus musculus GN=Atp1a1 PE=1 SV=1	sp|Q8VDN2|AT1A1_MOUSE	112985	1	3	3	0.00026	0.0587	LIFDNLKK	R	S	0.934	1.69	0.281	0	1	0	0	2	2955.74	45595.3
PBS_Rep1	Sodium/potassium-transporting ATPase subunit alpha-1 OS=Mus musculus GN=Atp1a1 PE=1 SV=1	sp|Q8VDN2|AT1A1_MOUSE	112985	1	3	3	0.00026	0.0587	LSLDELHR	K	K	0.975	1.65	0.43	0	1	0	0	2	2723.32	28631.4
PBS_Rep1	Sodium/potassium-transporting ATPase subunit alpha-1 OS=Mus musculus GN=Atp1a1 PE=1 SV=1	sp|Q8VDN2|AT1A1_MOUSE	112985	1	3	3	0.00026	0.0587	VIMVTGDHPITAK	K	A	0.889	2.74	0.224	0	1	0	0	2	2233.05	36872.1
PBS_Rep1	Sodium/potassium-transporting ATPase subunit alpha-1 OS=Mus musculus GN=Atp1a1 PE=1 SV=1	sp|Q8VDN2|AT1A1_MOUSE	112985	1	3	3	0.00026	0.0587	YHTEIVFAR	R	T	0.932	1.57	0.286	0	1	0	0	2	2646.24	47266.7
PBS_Rep1	Fibrinogen gamma chain OS=Mus musculus GN=Fgg PE=1 SV=1	sp|Q8VCM7|FIBG_MOUSE,tr|Q3UER8|Q3UER8_MOUSE	49393.1	1	9	13	0.000736	0.278	AIQVYYNPDQPPKPGMIDSATQK	K	S	0.997	2.98	0.525	0	0	1	0	2	4139.29	15574.1
PBS_Rep1	Fibrinogen gamma chain OS=Mus musculus GN=Fgg PE=1 SV=1	sp|Q8VCM7|FIBG_MOUSE,tr|Q3UER8|Q3UER8_MOUSE	49393.1	1	9	13	0.000736	0.278	DSVQIHDTTGKDCQEIANK	K	G	0.997	3.23	0.483	0	0	2	0	2	1523.7	22617.4
PBS_Rep1	Fibrinogen gamma chain OS=Mus musculus GN=Fgg PE=1 SV=1	sp|Q8VCM7|FIBG_MOUSE,tr|Q3UER8|Q3UER8_MOUSE	49393.1	1	9	13	0.000736	0.278	EGFGHLSPTGTTEFWLGNEK	K	I	0.997	3.88	0.645	0	1	1	0	2	5006.36	52775.5
PBS_Rep1	Fibrinogen gamma chain OS=Mus musculus GN=Fgg PE=1 SV=1	sp|Q8VCM7|FIBG_MOUSE,tr|Q3UER8|Q3UER8_MOUSE	49393.1	1	9	13	0.000736	0.278	ESGLYFIRPLK	K	A	0.967	2.66	0.37	0	1	0	0	2	4374.71	39614
PBS_Rep1	Fibrinogen gamma chain OS=Mus musculus GN=Fgg PE=1 SV=1	sp|Q8VCM7|FIBG_MOUSE,tr|Q3UER8|Q3UER8_MOUSE	49393.1	1	9	13	0.000736	0.278	IHLISMQSTIPYALR	K	I	0.964	2.73	0.266	0	0	1	0	2	4941.82	50664.3
PBS_Rep1	Fibrinogen gamma chain OS=Mus musculus GN=Fgg PE=1 SV=1	sp|Q8VCM7|FIBG_MOUSE,tr|Q3UER8|Q3UER8_MOUSE	49393.1	1	9	13	0.000736	0.278	MVEEIVKYEALLLTHETSIR	K	Y	0.997	5.04	0.592	0	0	2	1	2	5773.88	37137.2
PBS_Rep1	Fibrinogen gamma chain OS=Mus musculus GN=Fgg PE=1 SV=1	sp|Q8VCM7|FIBG_MOUSE,tr|Q3UER8|Q3UER8_MOUSE	49393.1	1	9	13	0.000736	0.278	VAQLEAQCQEPCKDSVQIHDTTGK	K	D	0.997	5.04	0.635	0	0	2	0	2	2441.47	22297.9
PBS_Rep1	Fibrinogen gamma chain OS=Mus musculus GN=Fgg PE=1 SV=1	sp|Q8VCM7|FIBG_MOUSE,tr|Q3UER8|Q3UER8_MOUSE	49393.1	1	9	13	0.000736	0.278	VAQLEAQCQEPCKDSVQIHDTTGKDCQEIANK	K	G	0.997	3.82	0.468	0	0	0	2	2	2789.98	142539
PBS_Rep1	Fibrinogen gamma chain OS=Mus musculus GN=Fgg PE=1 SV=1	sp|Q8VCM7|FIBG_MOUSE,tr|Q3UER8|Q3UER8_MOUSE	49393.1	1	9	13	0.000736	0.278	YEALLLTHETSIR	K	Y	0.997	3.9	0.491	0	1	1	0	2	4026.36	97048.4
PBS_Rep1	Alpha-2-HS-glycoprotein OS=Mus musculus GN=Ahsg PE=1 SV=1	sp|P29699|FETUA_MOUSE	37324.1	1	3	3	0.00026	0.159	ANLMHNLGGEEVSVACK	K	L	0.997	3.69	0.406	0	0	2	0	2	3476.8	53120.8
PBS_Rep1	Alpha-2-HS-glycoprotein OS=Mus musculus GN=Ahsg PE=1 SV=1	sp|P29699|FETUA_MOUSE	37324.1	1	3	3	0.00026	0.159	HAFSPVASVESASGETLHSPK	R	V	0.997	4.75	0.624	0	0	3	0	2	3825.94	77695.4
PBS_Rep1	Alpha-2-HS-glycoprotein OS=Mus musculus GN=Ahsg PE=1 SV=1	sp|P29699|FETUA_MOUSE	37324.1	1	3	3	0.00026	0.159	QLTEHAVEGDCDFHILK	R	Q	0.993	3.08	0.396	0	0	1	0	2	3796.68	22196.8
PBS_Rep1	T-complex protein 1 subunit beta OS=Mus musculus GN=Cct2 PE=1 SV=4	sp|P80314|TCPB_MOUSE	57478.8	1	3	3	0.00013	0.0804	AAHSEGHITAGLDMK	R	E	0.947	1.87	0.235	0	0	1	0	2	1530.65	35188.8
PBS_Rep1	T-complex protein 1 subunit beta OS=Mus musculus GN=Cct2 PE=1 SV=4	sp|P80314|TCPB_MOUSE	57478.8	1	3	3	0.00013	0.0804	HGINCFINR	K	Q	0.997	2.65	0.648	0	1	0	0	2	2082.96	26498.7
PBS_Rep1	T-complex protein 1 subunit beta OS=Mus musculus GN=Cct2 PE=1 SV=4	sp|P80314|TCPB_MOUSE	57478.8	1	3	3	0.00013	0.0804	LGGSLADSYLDEGFLLDKK	K	I	0.997	3.07	0.48	0	0	1	0	2	5242.59	20294.4
PBS_Rep1	Microsomal glutathione S-transferase 1 OS=Mus musculus GN=Mgst1 PE=1 SV=3	sp|Q91VS7|MGST1_MOUSE,tr|E9QJW0|E9QJW0_MOUSE	17552.6	0.999	1	1	8.66e-05	0.219	IYHTIAYLTPLPQPNR	R	G	0.997	2.86	0.481	0	0	1	0	2	4401.49	38032.8
PBS_Rep1	Microsomal glutathione S-transferase 1 OS=Mus musculus GN=Mgst1 PE=1 SV=3	sp|Q91VS7|MGST1_MOUSE,tr|E9QJW0|E9QJW0_MOUSE	17552.6	0.999	1	1	8.66e-05	0.219	VFANPEDCAGFGKGENAK	K	K	0.945	1.69	0.347	0	0	1	0	2	2757.37	23672.7
PBS_Rep1	Guanine nucleotide-binding protein subunit beta-2-like 1 OS=Mus musculus GN=Gnb2l1 PE=1 SV=3	sp|P68040|GBLP_MOUSE	35077	1	4	5	0.00026	0.249	HLYTLDGGDIINALCFSPNR	K	Y	0.997	3.98	0.37	0	0	1	0	2	5523.92	23686.4
PBS_Rep1	Guanine nucleotide-binding protein subunit beta-2-like 1 OS=Mus musculus GN=Gnb2l1 PE=1 SV=3	sp|P68040|GBLP_MOUSE	35077	1	4	5	0.00026	0.249	IIVDELKQEVISTSSK	K	A	0.997	3.32	0.601	0	1	1	0	2	4457.35	42165
PBS_Rep1	Guanine nucleotide-binding protein subunit beta-2-like 1 OS=Mus musculus GN=Gnb2l1 PE=1 SV=3	sp|P68040|GBLP_MOUSE	35077	1	4	5	0.00026	0.249	TNHIGHTGYLNTVTVSPDGSLCASGGK	K	D	0.997	3.36	0.485	0	0	2	0	2	3660.36	13668.1
PBS_Rep1	Guanine nucleotide-binding protein subunit beta-2-like 1 OS=Mus musculus GN=Gnb2l1 PE=1 SV=3	sp|P68040|GBLP_MOUSE	35077	1	4	5	0.00026	0.249	YTVQDESHSEWVSCVR	K	F	0.997	3.49	0.614	0	0	1	0	2	3468.97	14481.2
PBS_Rep1	Peptidyl-prolyl cis-trans isomerase B OS=Mus musculus GN=Ppib PE=1 SV=2	sp|P24369|PPIB_MOUSE	23713.8	1	5	8	0.00039	0.25	DKPLKDVIIVDSGK	R	I	0.997	2.97	0.511	0	1	1	0	2	2745.58	202501
PBS_Rep1	Peptidyl-prolyl cis-trans isomerase B OS=Mus musculus GN=Ppib PE=1 SV=2	sp|P24369|PPIB_MOUSE	23713.8	1	5	8	0.00039	0.25	HYGPGWVSMANAGK	K	D	0.997	3.49	0.603	0	1	1	0	2	3208.45	34610.3
PBS_Rep1	Peptidyl-prolyl cis-trans isomerase B OS=Mus musculus GN=Ppib PE=1 SV=2	sp|P24369|PPIB_MOUSE	23713.8	1	5	8	0.00039	0.25	IEVEKPFAIAK	K	-	0.994	2.6	0.379	0	1	0	0	2	3182.13	33132.9
PBS_Rep1	Peptidyl-prolyl cis-trans isomerase B OS=Mus musculus GN=Ppib PE=1 SV=2	sp|P24369|PPIB_MOUSE	23713.8	1	5	8	0.00039	0.25	IEVEKPFAIAKE	K	-	0.997	3.58	0.38	0	1	0	0	2	3402.75	14325.4
PBS_Rep1	Peptidyl-prolyl cis-trans isomerase B OS=Mus musculus GN=Ppib PE=1 SV=2	sp|P24369|PPIB_MOUSE	23713.8	1	5	8	0.00039	0.25	VIKDFMIQGGDFTR	R	G	0.997	3.3	0.625	0	1	2	0	2	4377.49	102682
PBS_Rep1	Lipoamide acyltransferase component of branched-chain alpha-keto acid dehydrogenase complex, mitochondrial OS=Mus musculus GN=Dbt PE=1 SV=2	sp|P53395|ODB2_MOUSE	53247.8	1	3	3	0.00013	0.0851	ILKEDILSFLEK	R	Q	0.997	3.44	0.552	0	0	1	0	2	5400.5	15934.3
PBS_Rep1	Lipoamide acyltransferase component of branched-chain alpha-keto acid dehydrogenase complex, mitochondrial OS=Mus musculus GN=Dbt PE=1 SV=2	sp|P53395|ODB2_MOUSE	53247.8	1	3	3	0.00013	0.0851	IPHFGYCDEIDLTQLVK	K	L	0.99	2.94	0.281	0	0	1	0	2	5389.99	15938.8
PBS_Rep1	Lipoamide acyltransferase component of branched-chain alpha-keto acid dehydrogenase complex, mitochondrial OS=Mus musculus GN=Dbt PE=1 SV=2	sp|P53395|ODB2_MOUSE	53247.8	1	3	3	0.00013	0.0851	LREELKPVALAR	K	G	0.984	1.79	0.432	0	0	1	0	2	2206.65	77686.6
PBS_Rep1	Clathrin heavy chain 1 OS=Mus musculus GN=Cltc PE=1 SV=3	sp|Q68FD5|CLH1_MOUSE,tr|Q5SXR6|Q5SXR6_MOUSE	191561	1	22	28	0.0013	0.155	AHIAQLCEK	R	A	0.997	2.43	0.583	0	1	0	0	2	270.58	21347.7
PBS_Rep1	Clathrin heavy chain 1 OS=Mus musculus GN=Cltc PE=1 SV=3	sp|Q68FD5|CLH1_MOUSE,tr|Q5SXR6|Q5SXR6_MOUSE	191561	1	22	28	0.0013	0.155	ALEHFTDLYDIK	R	R	0.997	2.87	0.414	0	0	1	0	2	4479.88	85884.4
PBS_Rep1	Clathrin heavy chain 1 OS=Mus musculus GN=Cltc PE=1 SV=3	sp|Q68FD5|CLH1_MOUSE,tr|Q5SXR6|Q5SXR6_MOUSE	191561	1	22	28	0.0013	0.155	ALEHFTDLYDIKR	R	A	0.997	3.98	0.653	0	0	1	1	2	4117.56	77336
PBS_Rep1	Clathrin heavy chain 1 OS=Mus musculus GN=Cltc PE=1 SV=3	sp|Q68FD5|CLH1_MOUSE,tr|Q5SXR6|Q5SXR6_MOUSE	191561	1	22	28	0.0013	0.155	EHLELFWSR	R	V	0.944	1.85	0.306	0	1	1	0	2	4523.84	70026.1
PBS_Rep1	Clathrin heavy chain 1 OS=Mus musculus GN=Cltc PE=1 SV=3	sp|Q68FD5|CLH1_MOUSE,tr|Q5SXR6|Q5SXR6_MOUSE	191561	1	22	28	0.0013	0.155	FDFVHDLVLYLYR	R	N	0.978	2.47	0.379	0	0	1	0	2	6624.09	2310.61
PBS_Rep1	Clathrin heavy chain 1 OS=Mus musculus GN=Cltc PE=1 SV=3	sp|Q68FD5|CLH1_MOUSE,tr|Q5SXR6|Q5SXR6_MOUSE	191561	1	22	28	0.0013	0.155	HDVVFLITK	K	Y	0.997	2.64	0.507	0	1	0	0	2	3470.65	41400.9
PBS_Rep1	Clathrin heavy chain 1 OS=Mus musculus GN=Cltc PE=1 SV=3	sp|Q68FD5|CLH1_MOUSE,tr|Q5SXR6|Q5SXR6_MOUSE	191561	1	22	28	0.0013	0.155	HELIEFR	K	R	0.9	2.36	0.533	0	1	0	0	2	2581.04	71952.2
PBS_Rep1	Clathrin heavy chain 1 OS=Mus musculus GN=Cltc PE=1 SV=3	sp|Q68FD5|CLH1_MOUSE,tr|Q5SXR6|Q5SXR6_MOUSE	191561	1	22	28	0.0013	0.155	HSSLAGCQIINYR	R	T	0.997	3.32	0.584	0	1	0	0	2	2953.54	18121.6
PBS_Rep1	Clathrin heavy chain 1 OS=Mus musculus GN=Cltc PE=1 SV=3	sp|Q68FD5|CLH1_MOUSE,tr|Q5SXR6|Q5SXR6_MOUSE	191561	1	22	28	0.0013	0.155	IHEGCEEPATHNALAK	R	I	0.997	3.29	0.601	0	0	1	0	2	219.762	115261
PBS_Rep1	Clathrin heavy chain 1 OS=Mus musculus GN=Cltc PE=1 SV=3	sp|Q68FD5|CLH1_MOUSE,tr|Q5SXR6|Q5SXR6_MOUSE	191561	1	22	28	0.0013	0.155	ISGETIFVTAPHEATAGIIGVNR	R	K	0.997	3.83	0.5	0	0	2	0	2	4892.74	77866.6
PBS_Rep1	Clathrin heavy chain 1 OS=Mus musculus GN=Cltc PE=1 SV=3	sp|Q68FD5|CLH1_MOUSE,tr|Q5SXR6|Q5SXR6_MOUSE	191561	1	22	28	0.0013	0.155	IVLDNSVFSEHR	K	N	0.996	2.7	0.439	0	1	0	0	2	3696.4	14865.8
PBS_Rep1	Clathrin heavy chain 1 OS=Mus musculus GN=Cltc PE=1 SV=3	sp|Q68FD5|CLH1_MOUSE,tr|Q5SXR6|Q5SXR6_MOUSE	191561	1	22	28	0.0013	0.155	KDPELWGSVLLESNPYR	R	R	0.988	2.75	0.382	0	0	1	0	2	5268.23	27291.5
PBS_Rep1	Clathrin heavy chain 1 OS=Mus musculus GN=Cltc PE=1 SV=3	sp|Q68FD5|CLH1_MOUSE,tr|Q5SXR6|Q5SXR6_MOUSE	191561	1	22	28	0.0013	0.155	KFDVNTSAVQVLIEHIGNLDR	R	A	0.997	3.47	0.574	0	0	2	1	2	6100.75	22934.5
PBS_Rep1	Clathrin heavy chain 1 OS=Mus musculus GN=Cltc PE=1 SV=3	sp|Q68FD5|CLH1_MOUSE,tr|Q5SXR6|Q5SXR6_MOUSE	191561	1	22	28	0.0013	0.155	KFNALFAQGNYSEAAK	R	V	0.997	3.32	0.476	0	1	1	0	2	3702.9	67480.8
PBS_Rep1	Clathrin heavy chain 1 OS=Mus musculus GN=Cltc PE=1 SV=3	sp|Q68FD5|CLH1_MOUSE,tr|Q5SXR6|Q5SXR6_MOUSE	191561	1	22	28	0.0013	0.155	KVGYTPDWIFLLR	K	N	0.997	3.06	0.473	0	1	1	0	2	5715.48	41347.9
PBS_Rep1	Clathrin heavy chain 1 OS=Mus musculus GN=Cltc PE=1 SV=3	sp|Q68FD5|CLH1_MOUSE,tr|Q5SXR6|Q5SXR6_MOUSE	191561	1	22	28	0.0013	0.155	LASTLVHLGEYQAAVDGAR	R	K	0.997	3.29	0.543	0	0	1	0	2	4465.63	58150.5
PBS_Rep1	Clathrin heavy chain 1 OS=Mus musculus GN=Cltc PE=1 SV=3	sp|Q68FD5|CLH1_MOUSE,tr|Q5SXR6|Q5SXR6_MOUSE	191561	1	22	28	0.0013	0.155	LEKHELIEFR	R	R	0.997	3.15	0.533	0	0	1	0	2	2449.65	41019.3
PBS_Rep1	Clathrin heavy chain 1 OS=Mus musculus GN=Cltc PE=1 SV=3	sp|Q68FD5|CLH1_MOUSE,tr|Q5SXR6|Q5SXR6_MOUSE	191561	1	22	28	0.0013	0.155	MREHLELFWSR	K	V	0.997	3.3	0.523	0	0	1	0	2	4317.45	29681.2
PBS_Rep1	Clathrin heavy chain 1 OS=Mus musculus GN=Cltc PE=1 SV=3	sp|Q68FD5|CLH1_MOUSE,tr|Q5SXR6|Q5SXR6_MOUSE	191561	1	22	28	0.0013	0.155	QLPLVKPYLR	K	S	0.942	1.27	0.372	0	0	1	0	2	3723.77	30168.8
PBS_Rep1	Clathrin heavy chain 1 OS=Mus musculus GN=Cltc PE=1 SV=3	sp|Q68FD5|CLH1_MOUSE,tr|Q5SXR6|Q5SXR6_MOUSE	191561	1	22	28	0.0013	0.155	RKDPELWGSVLLESNPYR	R	R	0.997	3.41	0.483	0	0	1	0	2	4953.05	34451.7
PBS_Rep1	Clathrin heavy chain 1 OS=Mus musculus GN=Cltc PE=1 SV=3	sp|Q68FD5|CLH1_MOUSE,tr|Q5SXR6|Q5SXR6_MOUSE	191561	1	22	28	0.0013	0.155	WLKEDKLECSEELGDLVK	K	S	0.997	4.13	0.558	0	0	1	1	2	4492.14	108716
PBS_Rep1	Clathrin heavy chain 1 OS=Mus musculus GN=Cltc PE=1 SV=3	sp|Q68FD5|CLH1_MOUSE,tr|Q5SXR6|Q5SXR6_MOUSE	191561	1	22	28	0.0013	0.155	YESLELCRPVLQQGR	K	K	0.986	2.46	0.468	0	0	1	0	2	3879.2	26834
PBS_Rep1	Fibrillin-1 OS=Mus musculus GN=Fbn1 PE=4 SV=1	tr|A2AQ53|A2AQ53_MOUSE	312287	1	5	9	0.00203	0.111	ACEDIDECSLPNICVFGTCHNLPGLFR	K	C	0.997	2.9	0.603	0	0	2	0	2	5785.72	9107.08
PBS_Rep1	Fibrillin-1 OS=Mus musculus GN=Fbn1 PE=4 SV=1	tr|A2AQ53|A2AQ53_MOUSE	312287	1	5	9	0.00203	0.111	AWGHPCEMCPAQPHPCR	R	R	0.997	2.78	0.666	0	0	3	5	2	2149.71	484767
PBS_Rep1	Fibrillin-1 OS=Mus musculus GN=Fbn1 PE=4 SV=1	tr|A2AQ53|A2AQ53_MOUSE	312287	1	5	9	0.00203	0.111	CICKPGFQLASDGR	K	Y	0.994	2.98	0.319	0	0	1	0	2	2681.1	68235.2
PBS_Rep1	Fibrillin-1 OS=Mus musculus GN=Fbn1 PE=4 SV=1	tr|A2AQ53|A2AQ53_MOUSE	312287	1	5	9	0.00203	0.111	CPPGFTQHHTACIDNNECTSDINLCGSK	K	G	0.99	2.72	0.295	0	0	0	2	2	3294.54	17754
PBS_Rep1	Fibrillin-1 OS=Mus musculus GN=Fbn1 PE=4 SV=1	tr|A2AQ53|A2AQ53_MOUSE	312287	1	5	9	0.00203	0.111	GFSLDQSGASCEDVDECEGNHR	R	C	0.988	1.96	0.591	0	0	1	0	2	3106.27	20018
PBS_Rep1	Fibrillin-1 OS=Mus musculus GN=Fbn1 PE=4 SV=1	tr|A2AQ53|A2AQ53_MOUSE	312287	1	5	9	0.00203	0.111	GFVYKPDLK	K	T	0.982	2.3	0.396	0	3	0	0	2	2559.17	353233
PBS_Rep1	Fibrillin-1 OS=Mus musculus GN=Fbn1 PE=4 SV=1	tr|A2AQ53|A2AQ53_MOUSE	312287	1	5	9	0.00203	0.111	GQCVKPLFGAVTK	R	S	0.997	3.08	0.476	0	2	2	0	2	2800.53	362264
PBS_Rep1	Fibrillin-1 OS=Mus musculus GN=Fbn1 PE=4 SV=1	tr|A2AQ53|A2AQ53_MOUSE	312287	1	5	9	0.00203	0.111	GWGPHCEICPFEGTVAYK	R	K	0.997	5.49	0.696	0	1	1	0	2	4549.71	84207.3
PBS_Rep1	Fibrillin-1 OS=Mus musculus GN=Fbn1 PE=4 SV=1	tr|A2AQ53|A2AQ53_MOUSE	312287	1	5	9	0.00203	0.111	GWGPHCEICPFEGTVAYKK	R	L	0.984	2.93	0.445	0	0	1	0	2	4216.76	16429.8
PBS_Rep1	Fibrillin-1 OS=Mus musculus GN=Fbn1 PE=4 SV=1	tr|A2AQ53|A2AQ53_MOUSE	312287	1	5	9	0.00203	0.111	GYIGTHCGQPVCESGCLNGGR	K	C	0.997	3.42	0.621	0	0	2	0	2	2483.04	22853.9
PBS_Rep1	Fibrillin-1 OS=Mus musculus GN=Fbn1 PE=4 SV=1	tr|A2AQ53|A2AQ53_MOUSE	312287	1	5	9	0.00203	0.111	IGQGHCVSGMGMGR	R	G	0.997	4.31	0.619	0	1	4	0	2	234.025	709411
PBS_Rep1	Fibrillin-1 OS=Mus musculus GN=Fbn1 PE=4 SV=1	tr|A2AQ53|A2AQ53_MOUSE	312287	1	5	9	0.00203	0.111	IKGTQCEDINECEVFPGVCK	R	N	0.997	5.06	0.551	0	0	2	0	2	3876.61	56992.6
PBS_Rep1	Fibrillin-1 OS=Mus musculus GN=Fbn1 PE=4 SV=1	tr|A2AQ53|A2AQ53_MOUSE	312287	1	5	9	0.00203	0.111	NCMDIDECQRDPLLCR	K	G	0.97	1.76	0.394	0	0	1	0	2	3877.45	13261
PBS_Rep1	Fibrillin-1 OS=Mus musculus GN=Fbn1 PE=4 SV=1	tr|A2AQ53|A2AQ53_MOUSE	312287	1	5	9	0.00203	0.111	QICPFGSGIIVGPDDSAVDMDECKEPDVCR	R	H	0.997	3.51	0.567	0	0	1	0	2	5014.04	10583.1
PBS_Rep1	Fibrillin-1 OS=Mus musculus GN=Fbn1 PE=4 SV=1	tr|A2AQ53|A2AQ53_MOUSE	312287	1	5	9	0.00203	0.111	RGFIPNIR	R	T	0.981	2.41	0.232	0	2	0	0	2	2920.86	101949
PBS_Rep1	Fibrillin-1 OS=Mus musculus GN=Fbn1 PE=4 SV=1	tr|A2AQ53|A2AQ53_MOUSE	312287	1	5	9	0.00203	0.111	SGNCYLDIRPR	R	G	0.968	1.91	0.405	0	1	2	0	2	2706.8	429963
PBS_Rep1	Fibrillin-1 OS=Mus musculus GN=Fbn1 PE=4 SV=1	tr|A2AQ53|A2AQ53_MOUSE	312287	1	5	9	0.00203	0.111	SIQHCSIR	R	C	0.923	1.94	0.225	0	1	0	0	2	197.407	540258
PBS_Rep1	Fibrillin-1 OS=Mus musculus GN=Fbn1 PE=4 SV=1	tr|A2AQ53|A2AQ53_MOUSE	312287	1	5	9	0.00203	0.111	TGCTDINECEIGAHNCGR	K	H	0.997	3.59	0.756	0	0	1	0	2	1932.97	77925.4
PBS_Rep1	Fibrillin-1 OS=Mus musculus GN=Fbn1 PE=4 SV=1	tr|A2AQ53|A2AQ53_MOUSE	312287	1	5	9	0.00203	0.111	VCVDTHMR	R	S	0.921	1.68	0.449	0	1	0	0	2	195.847	146940
PBS_Rep1	Fibrillin-1 OS=Mus musculus GN=Fbn1 PE=4 SV=1	tr|A2AQ53|A2AQ53_MOUSE	312287	1	5	9	0.00203	0.111	YQCACNPGYHPTHDR	K	L	0.997	2.24	0.758	0	0	3	1	2	600.45	646626
PBS_Rep1	Copine-1 OS=Mus musculus GN=Cpne1 PE=1 SV=1	sp|Q8C166|CPNE1_MOUSE,tr|B7ZCP4|B7ZCP4_MOUSE	58886	1	2	2	8.66e-05	0.0672	FSVSLQHFCGGDLSTPIQVR	R	C	0.975	2.86	0.285	0	0	1	0	2	4990.53	23826.6
PBS_Rep1	Copine-1 OS=Mus musculus GN=Cpne1 PE=1 SV=1	sp|Q8C166|CPNE1_MOUSE,tr|B7ZCP4|B7ZCP4_MOUSE	58886	1	2	2	8.66e-05	0.0672	LYGPTNFAPIINHVAR	R	F	0.986	2.02	0.509	0	0	1	0	2	4836.91	38259.4
PBS_Rep1	Nucleophosmin OS=Mus musculus GN=Npm1 PE=1 SV=1	sp|Q61937|NPM_MOUSE	32560.3	1	2	2	0.00013	0.14	TVSLGAGAKDELHIVEAEAMNYEGSPIK	R	V	0.997	5.76	0.682	0	0	2	0	2	5434.69	22773.2
PBS_Rep1	Nucleophosmin OS=Mus musculus GN=Npm1 PE=1 SV=1	sp|Q61937|NPM_MOUSE	32560.3	1	2	2	0.00013	0.14	VDNDENEHQLSLR	K	T	0.958	2.3	0.307	0	0	1	0	2	1548.89	30647.2
PBS_Rep1	Complement C4-B OS=Mus musculus GN=C4b PE=1 SV=3	sp|P01029|CO4B_MOUSE	192917	1	2	2	8.66e-05	0.0282	ASAGLLGAHAAAITAYALTLTK	K	A	0.996	2.47	0.611	0	0	1	0	2	5744.26	8896.3
PBS_Rep1	Complement C4-B OS=Mus musculus GN=C4b PE=1 SV=3	sp|P01029|CO4B_MOUSE	192917	1	2	2	8.66e-05	0.0282	LQETASWLLAQQLGDGSFHDPCPVIHR	K	A	0.997	3.16	0.496	0	0	0	1	2	5253.33	22622.2
PBS_Rep1	Histone H2B type 1-F/J/L OS=Mus musculus GN=Hist1h2bf PE=1 SV=2	sp|P10853|H2B1F_MOUSE,sp|P10854|H2B1M_MOUSE,sp|Q64475|H2B1B_MOUSE,sp|Q64478|H2B1H_MOUSE,sp|Q64525|H2B2B_MOUSE,sp|Q6ZWY9|H2B1C_MOUSE,sp|Q8CGP1|H2B1K_MOUSE,sp|Q8CGP2|H2B1P_MOUSE,tr|Q8CBB6|Q8CBB6_MOUSE	13952.7	1	3	4	0.00151	0.397	AMGIMNSFVNDIFER	K	I	0.997	4.41	0.69	0	7	0	0	2	6151.43	32660.9
PBS_Rep1	Histone H2B type 1-F/J/L OS=Mus musculus GN=Hist1h2bf PE=1 SV=2	sp|P10853|H2B1F_MOUSE,sp|P10854|H2B1M_MOUSE,sp|Q64475|H2B1B_MOUSE,sp|Q64478|H2B1H_MOUSE,sp|Q64525|H2B2B_MOUSE,sp|Q6ZWY9|H2B1C_MOUSE,sp|Q8CGP1|H2B1K_MOUSE,sp|Q8CGP2|H2B1P_MOUSE,tr|Q8CBB6|Q8CBB6_MOUSE	13952.7	1	3	4	0.00151	0.397	ESYSVYVYK	K	V	0.99	2.21	0.505	0	1	0	0	2	3015.29	111332
PBS_Rep1	Histone H2B type 1-F/J/L OS=Mus musculus GN=Hist1h2bf PE=1 SV=2	sp|P10853|H2B1F_MOUSE,sp|P10854|H2B1M_MOUSE,sp|Q64475|H2B1B_MOUSE,sp|Q64478|H2B1H_MOUSE,sp|Q64525|H2B2B_MOUSE,sp|Q6ZWY9|H2B1C_MOUSE,sp|Q8CGP1|H2B1K_MOUSE,sp|Q8CGP2|H2B1P_MOUSE,tr|Q8CBB6|Q8CBB6_MOUSE	13952.7	1	3	4	0.00151	0.397	KESYSVYVYK	R	V	0.997	3.19	0.625	0	7	3	0	2	2317.25	1438290
PBS_Rep1	Histone H2B type 1-F/J/L OS=Mus musculus GN=Hist1h2bf PE=1 SV=2	sp|P10853|H2B1F_MOUSE,sp|P10854|H2B1M_MOUSE,sp|Q64475|H2B1B_MOUSE,sp|Q64478|H2B1H_MOUSE,sp|Q64525|H2B2B_MOUSE,sp|Q6ZWY9|H2B1C_MOUSE,sp|Q8CGP1|H2B1K_MOUSE,sp|Q8CGP2|H2B1P_MOUSE,tr|Q8CBB6|Q8CBB6_MOUSE	13952.7	1	3	4	0.00151	0.397	LLLPGELAK	R	H	0.876	1.92	0.164	0	1	0	0	2	4010.53	192944
PBS_Rep1	Histone H2B type 1-F/J/L OS=Mus musculus GN=Hist1h2bf PE=1 SV=2	sp|P10853|H2B1F_MOUSE,sp|P10854|H2B1M_MOUSE,sp|Q64475|H2B1B_MOUSE,sp|Q64478|H2B1H_MOUSE,sp|Q64525|H2B2B_MOUSE,sp|Q6ZWY9|H2B1C_MOUSE,sp|Q8CGP1|H2B1K_MOUSE,sp|Q8CGP2|H2B1P_MOUSE,tr|Q8CBB6|Q8CBB6_MOUSE	13952.7	1	3	4	0.00151	0.397	QVHPDTGISSK	K	A	0.987	2.23	0.471	0	4	7	0	2	471.338	3917010
PBS_Rep1	Histone H2B type 1-F/J/L OS=Mus musculus GN=Hist1h2bf PE=1 SV=2	sp|P10853|H2B1F_MOUSE,sp|P10854|H2B1M_MOUSE,sp|Q64475|H2B1B_MOUSE,sp|Q64478|H2B1H_MOUSE,sp|Q64525|H2B2B_MOUSE,sp|Q6ZWY9|H2B1C_MOUSE,sp|Q8CGP1|H2B1K_MOUSE,sp|Q8CGP2|H2B1P_MOUSE,tr|Q8CBB6|Q8CBB6_MOUSE	13952.7	1	3	4	0.00151	0.397	SRKESYSVYVYK	R	V	0.997	4.08	0.619	0	0	3	0	2	1828.52	134709
PBS_Rep1	Histone H2B type 1-F/J/L OS=Mus musculus GN=Hist1h2bf PE=1 SV=2	sp|P10853|H2B1F_MOUSE,sp|P10854|H2B1M_MOUSE,sp|Q64475|H2B1B_MOUSE,sp|Q64478|H2B1H_MOUSE,sp|Q64525|H2B2B_MOUSE,sp|Q6ZWY9|H2B1C_MOUSE,sp|Q8CGP1|H2B1K_MOUSE,sp|Q8CGP2|H2B1P_MOUSE,tr|Q8CBB6|Q8CBB6_MOUSE	13952.7	1	3	4	0.00151	0.397	VLKQVHPDTGISSK	K	A	0.997	3.62	0.635	0	1	1	0	2	249.336	68683.9
PBS_Rep1	Cysteine and glycine-rich protein 1 OS=Mus musculus GN=Csrp1 PE=1 SV=3	sp|P97315|CSRP1_MOUSE	20583.1	1	4	5	0.000216	0.378	GLESTTLADKDGEIYCK	K	G	0.997	3.81	0.721	0	1	1	0	2	3080.24	23276.9
PBS_Rep1	Cysteine and glycine-rich protein 1 OS=Mus musculus GN=Csrp1 PE=1 SV=3	sp|P97315|CSRP1_MOUSE	20583.1	1	4	5	0.000216	0.378	GYGYGQGAGTLSTDKGESLGIK	K	H	0.996	2.39	0.586	0	0	1	0	2	3619.65	24840.3
PBS_Rep1	Cysteine and glycine-rich protein 1 OS=Mus musculus GN=Csrp1 PE=1 SV=3	sp|P97315|CSRP1_MOUSE	20583.1	1	4	5	0.000216	0.378	HEEAPGHRPTTNPNASK	K	F	0.897	2.33	0.366	0	0	0	1	2	179.594	343329
PBS_Rep1	Cysteine and glycine-rich protein 1 OS=Mus musculus GN=Csrp1 PE=1 SV=3	sp|P97315|CSRP1_MOUSE	20583.1	1	4	5	0.000216	0.378	TVYFAEEVQCEGNSFHK	K	S	0.906	1.54	0.263	0	0	1	0	2	4245.91	28102.3
PBS_Rep1	Protein disulfide-isomerase A4 OS=Mus musculus GN=Pdia4 PE=1 SV=3	sp|P08003|PDIA4_MOUSE	71984.4	1	2	2	8.66e-05	0.0502	FHHTFSPEIAK	K	F	0.891	2.22	0.233	0	0	1	0	2	1776.15	34100.7
PBS_Rep1	Protein disulfide-isomerase A4 OS=Mus musculus GN=Pdia4 PE=1 SV=3	sp|P08003|PDIA4_MOUSE	71984.4	1	2	2	8.66e-05	0.0502	FHVMDVQGSTEASAIKDYVVK	R	H	0.997	4.01	0.614	0	0	1	0	2	4607.97	45579.8
PBS_Rep1	Myosin phosphatase Rho-interacting protein OS=Mus musculus GN=Mprip PE=1 SV=1	tr|Q5SWZ5|Q5SWZ5_MOUSE	257288	1	2	3	0.00013	0.0145	FSLCILTPDKEHFIR	K	A	0.968	2.22	0.324	0	0	1	1	2	4886.25	70248
PBS_Rep1	Myosin phosphatase Rho-interacting protein OS=Mus musculus GN=Mprip PE=1 SV=1	tr|Q5SWZ5|Q5SWZ5_MOUSE	257288	1	2	3	0.00013	0.0145	HVLPASAPDVTSSLPEGK	K	N	0.997	2.94	0.34	0	0	1	0	2	3475.69	13035.6
PBS_Rep1	78 kDa glucose-regulated protein OS=Mus musculus GN=Hspa5 PE=1 SV=3	sp|P20029|GRP78_MOUSE	72423.6	1	12	17	0.000866	0.234	AKFEELNMDLFR	R	S	0.997	3.29	0.57	0	1	1	0	2	4928.95	104473
PBS_Rep1	78 kDa glucose-regulated protein OS=Mus musculus GN=Hspa5 PE=1 SV=3	sp|P20029|GRP78_MOUSE	72423.6	1	12	17	0.000866	0.234	IEWLESHQDADIEDFK	K	A	0.979	2.58	0.449	0	0	1	0	2	4693.31	110874
PBS_Rep1	78 kDa glucose-regulated protein OS=Mus musculus GN=Hspa5 PE=1 SV=3	sp|P20029|GRP78_MOUSE	72423.6	1	12	17	0.000866	0.234	IINEPTAAAIAYGLDKR	R	E	0.997	3.61	0.565	0	1	0	0	2	4586.05	12754.3
PBS_Rep1	78 kDa glucose-regulated protein OS=Mus musculus GN=Hspa5 PE=1 SV=3	sp|P20029|GRP78_MOUSE	72423.6	1	12	17	0.000866	0.234	KKELEEIVQPIISK	K	L	0.997	3.49	0.526	0	1	1	0	2	3715.06	70087.2
PBS_Rep1	78 kDa glucose-regulated protein OS=Mus musculus GN=Hspa5 PE=1 SV=3	sp|P20029|GRP78_MOUSE	72423.6	1	12	17	0.000866	0.234	KSDIDEIVLVGGSTR	K	I	0.997	4.21	0.568	0	1	1	0	2	3992.43	39231.9
PBS_Rep1	78 kDa glucose-regulated protein OS=Mus musculus GN=Hspa5 PE=1 SV=3	sp|P20029|GRP78_MOUSE	72423.6	1	12	17	0.000866	0.234	KSQIFSTASDNQPTVTIK	K	V	0.994	2.91	0.466	0	0	1	0	2	3202.45	12682.6
PBS_Rep1	78 kDa glucose-regulated protein OS=Mus musculus GN=Hspa5 PE=1 SV=3	sp|P20029|GRP78_MOUSE	72423.6	1	12	17	0.000866	0.234	KTKPYIQVDIGGGQTK	K	T	0.997	4.2	0.565	0	0	1	0	2	2206.88	47933.4
PBS_Rep1	78 kDa glucose-regulated protein OS=Mus musculus GN=Hspa5 PE=1 SV=3	sp|P20029|GRP78_MOUSE	72423.6	1	12	17	0.000866	0.234	MKETAEAYLGK	K	K	0.997	3.16	0.454	0	1	2	0	2	1835.86	151399
PBS_Rep1	78 kDa glucose-regulated protein OS=Mus musculus GN=Hspa5 PE=1 SV=3	sp|P20029|GRP78_MOUSE	72423.6	1	12	17	0.000866	0.234	TKPYIQVDIGGGQTK	K	T	0.997	3.07	0.453	0	2	1	0	2	2892.61	85489.2
PBS_Rep1	78 kDa glucose-regulated protein OS=Mus musculus GN=Hspa5 PE=1 SV=3	sp|P20029|GRP78_MOUSE	72423.6	1	12	17	0.000866	0.234	VMEHFIK	R	L	0.9	1.82	0.215	0	1	0	0	2	1554.22	39982.6
PBS_Rep1	78 kDa glucose-regulated protein OS=Mus musculus GN=Hspa5 PE=1 SV=3	sp|P20029|GRP78_MOUSE	72423.6	1	12	17	0.000866	0.234	VTHAVVTVPAYFNDAQR	K	Q	0.997	3.38	0.462	0	0	1	0	2	4085.63	32592.1
PBS_Rep1	78 kDa glucose-regulated protein OS=Mus musculus GN=Hspa5 PE=1 SV=3	sp|P20029|GRP78_MOUSE	72423.6	1	12	17	0.000866	0.234	VYEGERPLTK	K	D	0.997	2.49	0.44	0	2	0	0	2	436.754	8053.46
PBS_Rep1	EH domain-containing protein 2 OS=Mus musculus GN=Ehd2 PE=1 SV=1	sp|Q8BH64|EHD2_MOUSE	61176.4	1	10	17	0.00104	0.32	FGSFHSPALEDADFDGKPMVLVAGQYSTGK	R	T	0.997	4.72	0.645	0	0	2	2	2	5121.32	75576.1
PBS_Rep1	EH domain-containing protein 2 OS=Mus musculus GN=Ehd2 PE=1 SV=1	sp|Q8BH64|EHD2_MOUSE	61176.4	1	10	17	0.00104	0.32	IQLEHHISPGDFPDCQK	K	M	0.997	3.34	0.623	0	0	2	0	2	3264.67	40845
PBS_Rep1	EH domain-containing protein 2 OS=Mus musculus GN=Ehd2 PE=1 SV=1	sp|Q8BH64|EHD2_MOUSE	61176.4	1	10	17	0.00104	0.32	KLNDLVK	R	R	0.9	2.32	0.163	0	1	0	0	2	784.239	37625.5
PBS_Rep1	EH domain-containing protein 2 OS=Mus musculus GN=Ehd2 PE=1 SV=1	sp|Q8BH64|EHD2_MOUSE	61176.4	1	10	17	0.00104	0.32	KLNPFGNTFLNR	R	F	0.997	2.45	0.509	0	1	1	0	2	4327.97	57130.8
PBS_Rep1	EH domain-containing protein 2 OS=Mus musculus GN=Ehd2 PE=1 SV=1	sp|Q8BH64|EHD2_MOUSE	61176.4	1	10	17	0.00104	0.32	LEGHGLPTNLPR	K	R	0.995	2.72	0.477	0	0	1	0	2	2706.61	123855
PBS_Rep1	EH domain-containing protein 2 OS=Mus musculus GN=Ehd2 PE=1 SV=1	sp|Q8BH64|EHD2_MOUSE	61176.4	1	10	17	0.00104	0.32	LLPLEEHYR	K	F	0.915	0.47	-0.344	0	0	1	0	2	2874.74	134269
PBS_Rep1	EH domain-containing protein 2 OS=Mus musculus GN=Ehd2 PE=1 SV=1	sp|Q8BH64|EHD2_MOUSE	61176.4	1	10	17	0.00104	0.32	LSDVDRDGMLDDEEFALASHLIEAK	K	L	0.997	5.95	0.642	0	0	1	2	2	5624.88	110503
PBS_Rep1	EH domain-containing protein 2 OS=Mus musculus GN=Ehd2 PE=1 SV=1	sp|Q8BH64|EHD2_MOUSE	61176.4	1	10	17	0.00104	0.32	MQELLMAHDFTK	K	F	0.997	3.23	0.363	0	1	1	0	2	4125.22	108298
PBS_Rep1	EH domain-containing protein 2 OS=Mus musculus GN=Ehd2 PE=1 SV=1	sp|Q8BH64|EHD2_MOUSE	61176.4	1	10	17	0.00104	0.32	RLFELEEQDLFR	R	D	0.997	3.8	0.404	0	0	1	0	2	5031.88	30052.6
PBS_Rep1	EH domain-containing protein 2 OS=Mus musculus GN=Ehd2 PE=1 SV=1	sp|Q8BH64|EHD2_MOUSE	61176.4	1	10	17	0.00104	0.32	SKYDEIFYNLAPADGK	K	L	0.997	4.45	0.681	0	2	1	0	2	4631.84	113718
PBS_Rep1	EH domain-containing protein 2 OS=Mus musculus GN=Ehd2 PE=1 SV=1	sp|Q8BH64|EHD2_MOUSE	61176.4	1	10	17	0.00104	0.32	VDLIILLFDAHK	R	L	0.997	3.08	0.363	0	1	1	0	2	6042.53	12541.5
PBS_Rep1	EH domain-containing protein 2 OS=Mus musculus GN=Ehd2 PE=1 SV=1	sp|Q8BH64|EHD2_MOUSE	61176.4	1	10	17	0.00104	0.32	VHAYIISYLK	R	K	0.992	2.51	0.401	0	1	1	0	2	4101.49	86604.3
PBS_Rep1	Flavin reductase (NADPH) OS=Mus musculus GN=Blvrb PE=2 SV=3	sp|Q923D2|BLVRB_MOUSE,tr|E9PZC3|E9PZC3_MOUSE	22196.7	1	2	2	8.66e-05	0.126	HDLGHFMLR	K	C	0.997	2.33	0.49	0	0	1	0	2	2688.54	49393.7
PBS_Rep1	Flavin reductase (NADPH) OS=Mus musculus GN=Blvrb PE=2 SV=3	sp|Q923D2|BLVRB_MOUSE,tr|E9PZC3|E9PZC3_MOUSE	22196.7	1	2	2	8.66e-05	0.126	LPSEGPQPAHVVVGDVR	R	Q	0.95	2.1	0.315	0	0	1	0	2	2952.57	63178.7
PBS_Rep1	Plasminogen OS=Mus musculus GN=Plg PE=1 SV=3	sp|P20918|PLMN_MOUSE	90807.4	1	5	5	0.000303	0.128	KLYDYCDIPLCASASSFECGKPQVEPK	R	K	0.997	3.01	0.556	0	0	0	2	2	4682.02	59950.4
PBS_Rep1	Plasminogen OS=Mus musculus GN=Plg PE=1 SV=3	sp|P20918|PLMN_MOUSE	90807.4	1	5	5	0.000303	0.128	TAVTAAGTPCQGWAAQEPHR	K	H	0.997	2.88	0.508	0	0	1	0	2	2746.83	13868.7
PBS_Rep1	Plasminogen OS=Mus musculus GN=Plg PE=1 SV=3	sp|P20918|PLMN_MOUSE	90807.4	1	5	5	0.000303	0.128	VILGAHEEYIR	K	G	0.977	1.55	0.469	0	1	0	0	2	2720.69	16317
PBS_Rep1	Plasminogen OS=Mus musculus GN=Plg PE=1 SV=3	sp|P20918|PLMN_MOUSE	90807.4	1	5	5	0.000303	0.128	VVGGCVANPHSWPWQISLR	R	T	0.997	3.17	0.469	0	0	2	0	2	5242.29	41985.9
PBS_Rep1	Plasminogen OS=Mus musculus GN=Plg PE=1 SV=3	sp|P20918|PLMN_MOUSE	90807.4	1	5	5	0.000303	0.128	WGATFPHVPNYSPSTHPNEGLEENYCR	K	N	0.997	3.44	0.466	0	0	0	1	2	4547.64	28632.9
PBS_Rep1	EGF-containing fibulin-like extracellular matrix protein 1 OS=Mus musculus GN=Efemp1 PE=2 SV=1	sp|Q8BPB5|FBLN3_MOUSE	54951.3	1	5	8	0.000563	0.211	CVNHYGGYLCLPK	K	T	0.997	4.04	0.514	0	0	1	0	2	3736.11	37608
PBS_Rep1	EGF-containing fibulin-like extracellular matrix protein 1 OS=Mus musculus GN=Efemp1 PE=2 SV=1	sp|Q8BPB5|FBLN3_MOUSE	54951.3	1	5	8	0.000563	0.211	IQCAAGYEQSEHNVCQDIDECTSGTHNCR	R	T	0.997	3.76	0.65	0	0	1	1	2	3684.81	21747.3
PBS_Rep1	EGF-containing fibulin-like extracellular matrix protein 1 OS=Mus musculus GN=Efemp1 PE=2 SV=1	sp|Q8BPB5|FBLN3_MOUSE	54951.3	1	5	8	0.000563	0.211	NPCQDHYVLTSENR	R	C	0.997	3.31	0.624	0	3	1	0	2	1716.12	49923.8
PBS_Rep1	EGF-containing fibulin-like extracellular matrix protein 1 OS=Mus musculus GN=Efemp1 PE=2 SV=1	sp|Q8BPB5|FBLN3_MOUSE	54951.3	1	5	8	0.000563	0.211	RGEQCVDIDECTVPPYCHQR	K	C	0.997	3.42	0.488	0	0	2	3	2	2841.8	71585.4
PBS_Rep1	EGF-containing fibulin-like extracellular matrix protein 1 OS=Mus musculus GN=Efemp1 PE=2 SV=1	sp|Q8BPB5|FBLN3_MOUSE	54951.3	1	5	8	0.000563	0.211	TCQDINECETTNECREDEMCWNYHGGFR	R	C	0.997	3.93	1	0	0	0	1	2	4153.76	22183.1
PBS_Rep1	Protein Ighg2b (Fragment) OS=Mus musculus GN=Ighg2b PE=4 SV=1	tr|A0A075B5P3|A0A075B5P3_MOUSE	36678.9	1	2	3	0.00013	0.11	ISWFVNNVEVHTAQTQTHR	R	E	0.876	2.03	0.191	0	0	1	1	2	4276.12	67051.7
PBS_Rep1	Protein Ighg2b (Fragment) OS=Mus musculus GN=Ighg2b PE=4 SV=1	tr|A0A075B5P3|A0A075B5P3_MOUSE	36678.9	1	2	3	0.00013	0.11	KLEPSGPISTINPCPPCK	K	E	0.997	3.19	0.249	0	0	1	0	2	3293.38	7544
PBS_Rep1	Glutathione S-transferase Mu 1 (Fragment) OS=Mus musculus GN=Gstm1 PE=3 SV=1	tr|A2AE89|A2AE89_MOUSE	23537.6	1	1	1	0.00026	0.264	IRADIVENQVMDTR	R	M	0.997	3.08	0.484	0	0	1	0	2	3525.06	39296.9
PBS_Rep1	Glutathione S-transferase Mu 1 (Fragment) OS=Mus musculus GN=Gstm1 PE=3 SV=1	tr|A2AE89|A2AE89_MOUSE	23537.6	1	1	1	0.00026	0.264	LGLDFPNLPYLIDGSHK	K	I	0.997	2.82	0.582	0	1	1	0	2	5785.83	22170.2
PBS_Rep1	Glutathione S-transferase Mu 1 (Fragment) OS=Mus musculus GN=Gstm1 PE=3 SV=1	tr|A2AE89|A2AE89_MOUSE	23537.6	1	1	1	0.00026	0.264	MLLEYTDSSYDEKR	R	Y	0.997	3.01	0.552	0	0	1	0	2	3402.51	23612.8
PBS_Rep1	Glutathione S-transferase Mu 1 (Fragment) OS=Mus musculus GN=Gstm1 PE=3 SV=1	tr|A2AE89|A2AE89_MOUSE	23537.6	1	1	1	0.00026	0.264	RPWFAGDK	K	V	0.99	2.2	0.476	0	2	0	0	2	1692.68	103479
PBS_Rep1	Heterogeneous nuclear ribonucleoprotein F OS=Mus musculus GN=Hnrnpf PE=1 SV=3	sp|Q9Z2X1|HNRPF_MOUSE	45730	0.999	2	2	0.00026	0.108	HSGPNSADSANDGFVR	K	L	0.939	2.09	0.239	0	0	2	0	2	1079.82	36584.6
PBS_Rep1	Heterogeneous nuclear ribonucleoprotein F OS=Mus musculus GN=Hnrnpf PE=1 SV=3	sp|Q9Z2X1|HNRPF_MOUSE	45730	0.999	2	2	0.00026	0.108	VHIEIGPDGR	R	V	0.997	2.91	0.59	0	2	1	0	2	1989.89	125671
PBS_Rep1	Heterogeneous nuclear ribonucleoprotein F OS=Mus musculus GN=Hnrnpf PE=1 SV=3	sp|Q9Z2X1|HNRPF_MOUSE	45730	0.999	2	2	0.00026	0.108	YGDSEFTVQSTTGHCVHMR	R	G	0.954	2.55	0.293	0	0	0	1	2	2929.14	95986
PBS_Rep1	Protein NipSnap homolog 2 OS=Mus musculus GN=Gbas PE=2 SV=1	sp|O55126|NIPS2_MOUSE,tr|Q7TMG8|Q7TMG8_MOUSE	32933.6	1	3	5	0.00026	0.16	LKENQEFVNFR	K	K	0.997	2.63	0.399	0	2	1	0	2	3072.57	48220.7
PBS_Rep1	Protein NipSnap homolog 2 OS=Mus musculus GN=Gbas PE=2 SV=1	sp|O55126|NIPS2_MOUSE,tr|Q7TMG8|Q7TMG8_MOUSE	32933.6	1	3	5	0.00026	0.16	LQFHNVKPECLDAYNK	K	I	0.997	2.94	0.495	0	0	1	1	2	3381.07	33233.3
PBS_Rep1	Protein NipSnap homolog 2 OS=Mus musculus GN=Gbas PE=2 SV=1	sp|O55126|NIPS2_MOUSE,tr|Q7TMG8|Q7TMG8_MOUSE	32933.6	1	3	5	0.00026	0.16	SYQLRPGTMIEWGNYWAR	R	A	0.997	3.87	0.506	0	0	1	0	2	5388.52	16652.8
PBS_Rep1	Myosin light chain 3 OS=Mus musculus GN=Myl3 PE=1 SV=4	sp|P09542|MYL3_MOUSE	22422.2	0.996	1	1	8.66e-05	0.123	HVLATLGER	R	L	0.975	1.93	0.356	0	1	0	0	2	1260.6	36183
PBS_Rep1	Myosin light chain 3 OS=Mus musculus GN=Myl3 PE=1 SV=4	sp|P09542|MYL3_MOUSE	22422.2	0.996	1	1	8.66e-05	0.123	VFDKEGNGTVMGAELR	R	H	0.987	2.79	0.155	0	0	1	0	2	2989.29	51732.3
PBS_Rep1	Transforming growth factor beta-1-induced transcript 1 protein OS=Mus musculus GN=Tgfb1i1 PE=4 SV=1	tr|E9PYQ1|E9PYQ1_MOUSE	43771.1	1	2	2	8.66e-05	0.0752	GLCGSCNKPIAGQVVTALGR	K	A	0.997	3.24	0.494	0	0	1	0	2	4139.04	22907.8
PBS_Rep1	Transforming growth factor beta-1-induced transcript 1 protein OS=Mus musculus GN=Tgfb1i1 PE=4 SV=1	tr|E9PYQ1|E9PYQ1_MOUSE	43771.1	1	2	2	8.66e-05	0.0752	RDFLQLFAPR	R	C	0.9	2.46	0.257	0	0	1	0	2	5091.31	10800.7
PBS_Rep1	Glutathione S-transferase Mu 2 OS=Mus musculus GN=Gstm2 PE=1 SV=2	sp|P15626|GSTM2_MOUSE	25718.5	1	2	2	0.00026	0.239	FLSKPIFAK	R	M	0.984	1.38	0.539	0	0	2	0	2	2863.7	53315.5
PBS_Rep1	Glutathione S-transferase Mu 2 OS=Mus musculus GN=Gstm2 PE=1 SV=2	sp|P15626|GSTM2_MOUSE	25718.5	1	2	2	0.00026	0.239	IRVDILENQAMDTR	R	I	0.997	2.73	0.415	0	0	1	0	2	4153.03	44170.8
PBS_Rep1	Glutathione S-transferase Mu 2 OS=Mus musculus GN=Gstm2 PE=1 SV=2	sp|P15626|GSTM2_MOUSE	25718.5	1	2	2	0.00026	0.239	KKPEYLEGLPEK	K	M	0.975	2.69	0.191	0	0	1	0	2	2182.74	77603.8
PBS_Rep1	Glutathione S-transferase Mu 2 OS=Mus musculus GN=Gstm2 PE=1 SV=2	sp|P15626|GSTM2_MOUSE	25718.5	1	2	2	0.00026	0.239	LGLDFPNLPYLIDGSHK	K	I	0.997	2.82	0.582	0	1	1	0	2	5785.83	22170.2
PBS_Rep1	Angiotensin-converting enzyme OS=Mus musculus GN=Ace PE=1 SV=3	sp|P09470|ACE_MOUSE	150922	1	12	17	0.000866	0.165	EAGHQGPLHQCDIYQSAQAGAK	K	L	0.997	3.3	0.493	0	0	2	1	2	2135.2	63993.1
PBS_Rep1	Angiotensin-converting enzyme OS=Mus musculus GN=Ace PE=1 SV=3	sp|P09470|ACE_MOUSE	150922	1	12	17	0.000866	0.165	EGANPGFHEAIGDIMALSVSTPK	R	H	0.992	2.9	0.444	0	0	1	0	2	5559.1	16069
PBS_Rep1	Angiotensin-converting enzyme OS=Mus musculus GN=Ace PE=1 SV=3	sp|P09470|ACE_MOUSE	150922	1	12	17	0.000866	0.165	EVVCHASAWDFYNR	R	K	0.965	2.41	0.231	0	0	1	0	2	4052.79	24510.8
PBS_Rep1	Angiotensin-converting enzyme OS=Mus musculus GN=Ace PE=1 SV=3	sp|P09470|ACE_MOUSE	150922	1	12	17	0.000866	0.165	GANPGFHEAIGDVLALSVSTPAHLHK	R	I	0.997	3.42	0.551	0	0	1	0	2	5231.59	43245.2
PBS_Rep1	Angiotensin-converting enzyme OS=Mus musculus GN=Ace PE=1 SV=3	sp|P09470|ACE_MOUSE	150922	1	12	17	0.000866	0.165	HGETLGWPEYNWAPNTAR	R	A	0.997	4.56	0.669	0	0	2	0	2	4730.91	69915.5
PBS_Rep1	Angiotensin-converting enzyme OS=Mus musculus GN=Ace PE=1 SV=3	sp|P09470|ACE_MOUSE	150922	1	12	17	0.000866	0.165	KYEELLWAWK	R	S	0.997	2.41	0.45	0	1	1	0	2	5020.88	65275.1
PBS_Rep1	Angiotensin-converting enzyme OS=Mus musculus GN=Ace PE=1 SV=3	sp|P09470|ACE_MOUSE	150922	1	12	17	0.000866	0.165	LGYSKPWPEAMK	K	L	0.984	2.45	0.422	0	1	1	0	2	3328.51	41399.8
PBS_Rep1	Angiotensin-converting enzyme OS=Mus musculus GN=Ace PE=1 SV=3	sp|P09470|ACE_MOUSE	150922	1	12	17	0.000866	0.165	LKQVLQAGCSRPWQEVLK	K	D	0.97	2.49	0.272	0	0	1	0	2	4208.69	13927.5
PBS_Rep1	Angiotensin-converting enzyme OS=Mus musculus GN=Ace PE=1 SV=3	sp|P09470|ACE_MOUSE	150922	1	12	17	0.000866	0.165	LLFAWEGWHDAVGIPLKPLYQDFTAISNEAYR	K	Q	0.964	2.71	0.35	0	0	0	2	2	6765.94	4420.49
PBS_Rep1	Angiotensin-converting enzyme OS=Mus musculus GN=Ace PE=1 SV=3	sp|P09470|ACE_MOUSE	150922	1	12	17	0.000866	0.165	RGANPGFHEAIGDVLALSVSTPAHLHK	R	I	0.944	1.72	-0.146	0	0	0	0	2	4993.19	37147.6
PBS_Rep1	Angiotensin-converting enzyme OS=Mus musculus GN=Ace PE=1 SV=3	sp|P09470|ACE_MOUSE	150922	1	12	17	0.000866	0.165	RQEEAALVSQEFAEVWGK	R	K	0.997	2.91	0.587	0	0	1	0	2	5306.35	27703.3
PBS_Rep1	Angiotensin-converting enzyme OS=Mus musculus GN=Ace PE=1 SV=3	sp|P09470|ACE_MOUSE	150922	1	12	17	0.000866	0.165	VTMEQLATVHHEMGHVQYYLQYK	R	D	0.997	5.87	0.692	0	0	1	1	2	4824.29	76940.7
PBS_Rep1	Serine/threonine-protein phosphatase PP1-alpha catalytic subunit OS=Mus musculus GN=Ppp1ca PE=1 SV=1	sp|P62137|PP1A_MOUSE	37541.9	1	2	2	0.000216	0.176	AHQVVEDGYEFFAK	R	R	0.997	4.04	0.672	0	1	1	0	2	4211.12	50261.2
PBS_Rep1	Serine/threonine-protein phosphatase PP1-alpha catalytic subunit OS=Mus musculus GN=Ppp1ca PE=1 SV=1	sp|P62137|PP1A_MOUSE	37541.9	1	2	2	0.000216	0.176	ICGDIHGQYYDLLR	K	L	0.986	2.17	0.398	0	0	1	0	2	4331.57	26292.3
PBS_Rep1	Serine/threonine-protein phosphatase PP1-alpha catalytic subunit OS=Mus musculus GN=Ppp1ca PE=1 SV=1	sp|P62137|PP1A_MOUSE	37541.9	1	2	2	0.000216	0.176	IFCCHGGLSPDLQSMEQIR	K	R	0.997	4.72	0.551	0	0	1	0	2	4637.24	49257.7
PBS_Rep1	Serine/threonine-protein phosphatase PP1-alpha catalytic subunit OS=Mus musculus GN=Ppp1ca PE=1 SV=1	sp|P62137|PP1A_MOUSE	37541.9	1	2	2	0.000216	0.176	IRYPENFFLLR	K	G	0.997	3.12	0.416	0	0	1	0	2	5060.29	20452.6
PBS_Rep1	ATP synthase F(0) complex subunit B1, mitochondrial OS=Mus musculus GN=Atp5f1 PE=1 SV=1	sp|Q9CQQ7|AT5F1_MOUSE	28949.4	1	3	3	0.00013	0.105	LDYHISVQNMMR	R	R	0.997	3.26	0.525	0	0	1	0	2	4389.22	28436.5
PBS_Rep1	ATP synthase F(0) complex subunit B1, mitochondrial OS=Mus musculus GN=Atp5f1 PE=1 SV=1	sp|Q9CQQ7|AT5F1_MOUSE	28949.4	1	3	3	0.00013	0.105	NRLDYHISVQNMMR	K	R	0.997	2.61	0.464	0	0	1	0	2	4065.11	24648.9
PBS_Rep1	ATP synthase F(0) complex subunit B1, mitochondrial OS=Mus musculus GN=Atp5f1 PE=1 SV=1	sp|Q9CQQ7|AT5F1_MOUSE	28949.4	1	3	3	0.00013	0.105	RKEEEHMIDWVEK	R	H	0.997	2.64	0.379	0	0	0	1	2	2615.25	73693.7
PBS_Rep1	Myosin regulatory light polypeptide 9 OS=Mus musculus GN=Myl9 PE=1 SV=3	sp|Q9CQ19|MYL9_MOUSE	19855.1	1	2	5	0.000303	0.221	DGFIDKEDLHDMLASLGK	R	N	0.997	3.65	0.628	0	1	2	2	2	5459.96	180926
PBS_Rep1	Myosin regulatory light polypeptide 9 OS=Mus musculus GN=Myl9 PE=1 SV=3	sp|Q9CQ19|MYL9_MOUSE	19855.1	1	2	5	0.000303	0.221	NAFACFDEEASGFIHEDHLR	R	E	0.997	2.92	0.546	0	0	1	1	2	5347.68	63391.3
PBS_Rep1	Tubulin polymerization-promoting protein family member 3 OS=Mus musculus GN=Tppp3 PE=1 SV=1	sp|Q9CRB6|TPPP3_MOUSE	18966.2	1	4	5	0.00026	0.244	ALEELATKR	K	F	0.981	2.14	0.402	0	1	0	0	2	1251.77	23491.5
PBS_Rep1	Tubulin polymerization-promoting protein family member 3 OS=Mus musculus GN=Tppp3 PE=1 SV=1	sp|Q9CRB6|TPPP3_MOUSE	18966.2	1	4	5	0.00026	0.244	SKEEAFDAICQLIAGK	K	E	0.997	5.23	0.472	0	1	0	0	2	5452.28	11189.5
PBS_Rep1	Tubulin polymerization-promoting protein family member 3 OS=Mus musculus GN=Tppp3 PE=1 SV=1	sp|Q9CRB6|TPPP3_MOUSE	18966.2	1	4	5	0.00026	0.244	SKEEAFDAICQLIAGKEPANIGVTK	K	A	0.997	4.73	0.671	0	0	1	1	2	5454.31	39667.8
PBS_Rep1	Tubulin polymerization-promoting protein family member 3 OS=Mus musculus GN=Tppp3 PE=1 SV=1	sp|Q9CRB6|TPPP3_MOUSE	18966.2	1	4	5	0.00026	0.244	VINYEEFKK	R	A	0.962	1.98	0.422	0	2	0	0	2	2298.9	32439.1
PBS_Rep1	CDGSH iron-sulfur domain-containing protein 1 OS=Mus musculus GN=Cisd1 PE=1 SV=1	sp|Q91WS0|CISD1_MOUSE	12097.1	1	4	6	0.000303	0.361	FPFCDGAHIK	K	H	0.947	1.78	0.313	0	0	1	0	2	3107.24	23285.9
PBS_Rep1	CDGSH iron-sulfur domain-containing protein 1 OS=Mus musculus GN=Cisd1 PE=1 SV=1	sp|Q91WS0|CISD1_MOUSE	12097.1	1	4	6	0.000303	0.361	HNEETGDNVGPLIIK	K	K	0.997	4.6	0.669	0	1	1	0	2	3021.38	42599.1
PBS_Rep1	CDGSH iron-sulfur domain-containing protein 1 OS=Mus musculus GN=Cisd1 PE=1 SV=1	sp|Q91WS0|CISD1_MOUSE	12097.1	1	4	6	0.000303	0.361	KFPFCDGAHIK	K	H	0.997	3.89	0.446	0	0	1	0	2	2651.73	31348.5
PBS_Rep1	CDGSH iron-sulfur domain-containing protein 1 OS=Mus musculus GN=Cisd1 PE=1 SV=1	sp|Q91WS0|CISD1_MOUSE	12097.1	1	4	6	0.000303	0.361	VVHAFDMEDLGDK	K	A	0.997	3.36	0.466	0	1	2	0	2	3791.59	52640.1
PBS_Rep1	Estradiol 17-beta-dehydrogenase 12 OS=Mus musculus GN=Hsd17b12 PE=2 SV=1	sp|O70503|DHB12_MOUSE	34743.2	1	2	2	8.66e-05	0.0994	AFVDFFSQCLHEEYK	K	S	0.968	2.01	0.325	0	0	1	0	2	5377.19	35689.6
PBS_Rep1	Estradiol 17-beta-dehydrogenase 12 OS=Mus musculus GN=Hsd17b12 PE=2 SV=1	sp|O70503|DHB12_MOUSE	34743.2	1	2	2	8.66e-05	0.0994	IQKPTLDKPSAETFVK	K	S	0.961	1.73	0.377	0	0	1	0	2	2876.79	22253.7
PBS_Rep1	Dynamin-2 OS=Mus musculus GN=Dnm2 PE=1 SV=1	tr|G3X9G4|G3X9G4_MOUSE,tr|Q3TCR7|Q3TCR7_MOUSE	97990.9	0.99	0	0	0.000173	0.0333	KFFLSHPAYR	R	H	0.938	1.72	0.283	0	0	1	0	2	2394.62	27544.8
PBS_Rep1	Dynamin-2 OS=Mus musculus GN=Dnm2 PE=1 SV=1	tr|G3X9G4|G3X9G4_MOUSE,tr|Q3TCR7|Q3TCR7_MOUSE	97990.9	0.99	0	0	0.000173	0.0333	VYSPHVLNLTLIDLPGITK	R	V	0.997	2.7	0.587	0	0	3	0	2	5739.08	41492.3
PBS_Rep1	LIM and senescent cell antigen-like-containing domain protein 1 OS=Mus musculus GN=Lims1 PE=1 SV=3	sp|Q99JW4|LIMS1_MOUSE	37239.7	1	1	1	0.000173	0.0831	FVEFDMKPVCK	K	K	0.983	2.1	0.355	0	1	1	0	2	3707.32	47767.7
PBS_Rep1	LIM and senescent cell antigen-like-containing domain protein 1 OS=Mus musculus GN=Lims1 PE=1 SV=3	sp|Q99JW4|LIMS1_MOUSE	37239.7	1	1	1	0.000173	0.0831	NDPYHPDHFNCANCGK	K	E	0.997	2.38	0.695	0	0	2	0	2	1376.94	29783.9
PBS_Rep1	Integrin alpha-1 OS=Mus musculus GN=Itga1 PE=1 SV=2	sp|Q3V3R4|ITA1_MOUSE	130812	1	9	10	0.000476	0.109	DLNVDGFNDVVIGAPLEDDHAGAVYIYHGSGK	K	T	0.937	2.42	0.217	0	0	0	1	2	5373.8	12599.8
PBS_Rep1	Integrin alpha-1 OS=Mus musculus GN=Itga1 PE=1 SV=2	sp|Q3V3R4|ITA1_MOUSE	130812	1	9	10	0.000476	0.109	FSIAILGHYNR	R	G	0.971	2.15	0.34	0	0	1	0	2	4544.7	62446.3
PBS_Rep1	Integrin alpha-1 OS=Mus musculus GN=Itga1 PE=1 SV=2	sp|Q3V3R4|ITA1_MOUSE	130812	1	9	10	0.000476	0.109	GHFPMPELR	R	L	0.928	1.68	0.225	0	0	1	0	2	3434.85	13584
PBS_Rep1	Integrin alpha-1 OS=Mus musculus GN=Itga1 PE=1 SV=2	sp|Q3V3R4|ITA1_MOUSE	130812	1	9	10	0.000476	0.109	HSFYMLDK	R	H	0.98	1.72	0.527	0	1	0	0	2	2696.15	43835.6
PBS_Rep1	Integrin alpha-1 OS=Mus musculus GN=Itga1 PE=1 SV=2	sp|Q3V3R4|ITA1_MOUSE	130812	1	9	10	0.000476	0.109	HSFYMLDKHDFQDSVR	R	V	0.997	3.73	0.368	0	0	0	1	2	3851.88	67373.5
PBS_Rep1	Integrin alpha-1 OS=Mus musculus GN=Itga1 PE=1 SV=2	sp|Q3V3R4|ITA1_MOUSE	130812	1	9	10	0.000476	0.109	KVMVIVTDGESHDNYR	K	L	0.997	3.28	0.551	0	0	1	0	2	2326.5	20409.9
PBS_Rep1	Integrin alpha-1 OS=Mus musculus GN=Itga1 PE=1 SV=2	sp|Q3V3R4|ITA1_MOUSE	130812	1	9	10	0.000476	0.109	LKQVIQDCEDENIQR	R	F	0.997	3.89	0.558	0	0	2	0	2	2129.26	50404
PBS_Rep1	Integrin alpha-1 OS=Mus musculus GN=Itga1 PE=1 SV=2	sp|Q3V3R4|ITA1_MOUSE	130812	1	9	10	0.000476	0.109	RGGLQTMTALGIDTAR	R	K	0.986	1.9	0.3	0	0	1	0	2	4011.87	33831.1
PBS_Rep1	Integrin alpha-1 OS=Mus musculus GN=Itga1 PE=1 SV=2	sp|Q3V3R4|ITA1_MOUSE	130812	1	9	10	0.000476	0.109	SKEDSVYEADLQYR	K	V	0.997	4.26	0.68	0	1	1	0	2	2986.41	49908
PBS_Rep1	Laminin subunit beta-1 OS=Mus musculus GN=Lamb1 PE=1 SV=3	sp|P02469|LAMB1_MOUSE,tr|E9QN70|E9QN70_MOUSE	202439	1	13	15	0.000995	0.118	AELLLEEAKR	R	A	0.986	2.23	0.372	0	1	0	0	2	2495.37	21508.3
PBS_Rep1	Laminin subunit beta-1 OS=Mus musculus GN=Lamb1 PE=1 SV=3	sp|P02469|LAMB1_MOUSE,tr|E9QN70|E9QN70_MOUSE	202439	1	13	15	0.000995	0.118	CGGPGCGGLVTVAHSAWQK	K	A	0.997	2.9	0.384	0	0	2	0	2	3806.88	33695.6
PBS_Rep1	Laminin subunit beta-1 OS=Mus musculus GN=Lamb1 PE=1 SV=3	sp|P02469|LAMB1_MOUSE,tr|E9QN70|E9QN70_MOUSE	202439	1	13	15	0.000995	0.118	CLAGYYGDPIIGSGDHCRPCPCPDGPDSGR	R	Q	0.997	2.77	0.631	0	0	0	2	2	4036.45	45485.7
PBS_Rep1	Laminin subunit beta-1 OS=Mus musculus GN=Lamb1 PE=1 SV=3	sp|P02469|LAMB1_MOUSE,tr|E9QN70|E9QN70_MOUSE	202439	1	13	15	0.000995	0.118	DPYHETLNPDSHLIENVVTTFAPNR	R	L	0.997	3.79	0.602	0	0	2	2	2	5603	62217.2
PBS_Rep1	Laminin subunit beta-1 OS=Mus musculus GN=Lamb1 PE=1 SV=3	sp|P02469|LAMB1_MOUSE,tr|E9QN70|E9QN70_MOUSE	202439	1	13	15	0.000995	0.118	ERVETLSQVEVILQQSAADIAR	R	A	0.997	2.6	0.514	0	0	1	0	2	6029.45	4853.49
PBS_Rep1	Laminin subunit beta-1 OS=Mus musculus GN=Lamb1 PE=1 SV=3	sp|P02469|LAMB1_MOUSE,tr|E9QN70|E9QN70_MOUSE	202439	1	13	15	0.000995	0.118	KAELLQNEAK	R	T	0.988	2.73	0.433	0	1	0	0	2	253.576	32987.7
PBS_Rep1	Laminin subunit beta-1 OS=Mus musculus GN=Lamb1 PE=1 SV=3	sp|P02469|LAMB1_MOUSE,tr|E9QN70|E9QN70_MOUSE	202439	1	13	15	0.000995	0.118	KVDDIICDSR	K	Y	0.982	2.14	0.258	0	3	0	0	2	1658.98	64834.1
PBS_Rep1	Laminin subunit beta-1 OS=Mus musculus GN=Lamb1 PE=1 SV=3	sp|P02469|LAMB1_MOUSE,tr|E9QN70|E9QN70_MOUSE	202439	1	13	15	0.000995	0.118	KVESLIAQK	K	T	0.968	2.48	0.299	0	3	0	0	2	883.404	57028.1
PBS_Rep1	Laminin subunit beta-1 OS=Mus musculus GN=Lamb1 PE=1 SV=3	sp|P02469|LAMB1_MOUSE,tr|E9QN70|E9QN70_MOUSE	202439	1	13	15	0.000995	0.118	LHTLGDNLLDSR	K	M	0.943	3.16	0.196	0	0	1	0	2	3463.24	35270.7
PBS_Rep1	Laminin subunit beta-1 OS=Mus musculus GN=Lamb1 PE=1 SV=3	sp|P02469|LAMB1_MOUSE,tr|E9QN70|E9QN70_MOUSE	202439	1	13	15	0.000995	0.118	LSVTSTCGLHKPEPYCIVSHLQEDKK	K	C	0.984	2.74	0.337	0	0	0	1	2	3987.28	45660.9
PBS_Rep1	Laminin subunit beta-1 OS=Mus musculus GN=Lamb1 PE=1 SV=3	sp|P02469|LAMB1_MOUSE,tr|E9QN70|E9QN70_MOUSE	202439	1	13	15	0.000995	0.118	NCEQCKPFYFQHPER	R	D	0.969	2.43	0.329	0	0	1	0	2	2450.34	22943.1
PBS_Rep1	Laminin subunit beta-1 OS=Mus musculus GN=Lamb1 PE=1 SV=3	sp|P02469|LAMB1_MOUSE,tr|E9QN70|E9QN70_MOUSE	202439	1	13	15	0.000995	0.118	TFRPAAMLIER	K	S	0.966	2.9	0.255	0	0	1	0	2	3959.53	21458.2
PBS_Rep1	Laminin subunit beta-1 OS=Mus musculus GN=Lamb1 PE=1 SV=3	sp|P02469|LAMB1_MOUSE,tr|E9QN70|E9QN70_MOUSE	202439	1	13	15	0.000995	0.118	YFQMSLEAEKR	K	V	0.894	2	0.186	0	0	1	0	2	3232.96	31901.5
PBS_Rep1	Hexokinase-1 OS=Mus musculus GN=Hk1 PE=1 SV=3	sp|P17710|HXK1_MOUSE,tr|G3UVV4|G3UVV4_MOUSE	101875	0.999	2	2	8.66e-05	0.0462	GKFTTSDVAAIETDKEGVQNAK	R	E	0.949	2.31	0.323	0	0	1	0	2	3091.09	12995.6
PBS_Rep1	Hexokinase-1 OS=Mus musculus GN=Hk1 PE=1 SV=3	sp|P17710|HXK1_MOUSE,tr|G3UVV4|G3UVV4_MOUSE	101875	0.999	2	2	8.66e-05	0.0462	LGVEPSHDDCVSVQHVCTIVSFR	R	S	0.954	2.61	0.225	0	0	0	1	2	4505.68	37674.3
PBS_Rep1	Eukaryotic translation initiation factor 3 subunit M OS=Mus musculus GN=Eif3m PE=2 SV=1	sp|Q99JX4|EIF3M_MOUSE	42518	1	2	3	0.00013	0.0882	ALKDPNAFLFDHLLTLKPVK	R	F	0.997	3.19	0.519	0	0	0	1	2	5339.29	39722.7
PBS_Rep1	Eukaryotic translation initiation factor 3 subunit M OS=Mus musculus GN=Eif3m PE=2 SV=1	sp|Q99JX4|EIF3M_MOUSE	42518	1	2	3	0.00013	0.0882	LQLLSNLFHGMDK	R	N	0.971	2.22	0.363	0	0	1	0	2	5323.91	17238.7
PBS_Rep1	Radixin OS=Mus musculus GN=Rdx PE=1 SV=3	sp|P26043|RADI_MOUSE	68544.2	1	3	3	0.00138	0.175	APDFVFYAPR	K	L	0.997	2.41	0.557	0	1	0	0	2	4620.27	28338
PBS_Rep1	Radixin OS=Mus musculus GN=Rdx PE=1 SV=3	sp|P26043|RADI_MOUSE	68544.2	1	3	3	0.00138	0.175	FVIKPIDK	K	K	0.977	2.16	0.229	0	1	0	0	2	2219.14	360411
PBS_Rep1	Radixin OS=Mus musculus GN=Rdx PE=1 SV=3	sp|P26043|RADI_MOUSE	68544.2	1	3	3	0.00138	0.175	FVIKPIDKK	K	A	0.876	1.5	0.235	0	0	1	0	2	1528.57	148174
PBS_Rep1	Radixin OS=Mus musculus GN=Rdx PE=1 SV=3	sp|P26043|RADI_MOUSE	68544.2	1	3	3	0.00138	0.175	GMLREDSMMEYLK	R	I	0.997	3.12	0.427	0	0	1	0	2	4583.85	40476.1
PBS_Rep1	Radixin OS=Mus musculus GN=Rdx PE=1 SV=3	sp|P26043|RADI_MOUSE	68544.2	1	3	3	0.00138	0.175	IGFPWSEIR	K	N	0.959	2.01	0.267	0	1	0	0	2	5152.4	27955.6
PBS_Rep1	Radixin OS=Mus musculus GN=Rdx PE=1 SV=3	sp|P26043|RADI_MOUSE	68544.2	1	3	3	0.00138	0.175	ILALCMGNHELYMR	R	R	0.997	4.07	0.245	0	1	0	0	2	4670.9	51112.3
PBS_Rep1	Radixin OS=Mus musculus GN=Rdx PE=1 SV=3	sp|P26043|RADI_MOUSE	68544.2	1	3	3	0.00138	0.175	KAPDFVFYAPR	K	L	0.997	3.23	0.61	0	1	1	0	2	4133.31	128078
PBS_Rep1	Radixin OS=Mus musculus GN=Rdx PE=1 SV=3	sp|P26043|RADI_MOUSE	68544.2	1	3	3	0.00138	0.175	KFVIKPIDK	K	K	0.997	2.48	0.35	0	0	3	0	2	1639.22	132022
PBS_Rep1	Radixin OS=Mus musculus GN=Rdx PE=1 SV=3	sp|P26043|RADI_MOUSE	68544.2	1	3	3	0.00138	0.175	KPDTIEVQQMK	R	A	0.997	3.34	0.485	0	3	2	0	2	1439.09	151866
PBS_Rep1	Radixin OS=Mus musculus GN=Rdx PE=1 SV=3	sp|P26043|RADI_MOUSE	68544.2	1	3	3	0.00138	0.175	KQLQALSSELAQAR	K	D	0.977	2.56	0.291	0	0	1	0	2	3203.89	24734.9
PBS_Rep1	Radixin OS=Mus musculus GN=Rdx PE=1 SV=3	sp|P26043|RADI_MOUSE	68544.2	1	3	3	0.00138	0.175	KTQNDVLHAENVK	K	A	0.981	2.56	0.311	0	0	1	0	2	257.206	46686
PBS_Rep1	Radixin OS=Mus musculus GN=Rdx PE=1 SV=3	sp|P26043|RADI_MOUSE	68544.2	1	3	3	0.00138	0.175	NISFNDKK	R	F	0.971	2.41	0.321	0	5	0	0	2	368.095	149050
PBS_Rep1	Radixin OS=Mus musculus GN=Rdx PE=1 SV=3	sp|P26043|RADI_MOUSE	68544.2	1	3	3	0.00138	0.175	RKPDTIEVQQMK	R	A	0.997	3.67	0.518	0	3	6	0	2	1112.12	1064920
PBS_Rep1	H-2 class I histocompatibility antigen, K-B alpha chain OS=Mus musculus GN=H2-K1 PE=1 SV=1	sp|P01901|HA1B_MOUSE,tr|Q3TH01|Q3TH01_MOUSE	41301.6	0.999	1	1	8.66e-05	0.0921	GGSHTIQVISGCEVGSDGR	K	L	0.997	3.46	0.683	0	0	1	0	2	2541.53	29740.8
PBS_Rep1	H-2 class I histocompatibility antigen, K-B alpha chain OS=Mus musculus GN=H2-K1 PE=1 SV=1	sp|P01901|HA1B_MOUSE,tr|Q3TH01|Q3TH01_MOUSE	41301.6	0.999	1	1	8.66e-05	0.0921	YFVTAVSRPGLGEPR	R	Y	0.956	3.04	0.426	0	1	0	0	2	3558.67	11350.5
PBS_Rep1	Myosin-6 OS=Mus musculus GN=Myh6 PE=1 SV=2	sp|Q02566|MYH6_MOUSE	223571	1	37	52	0.0048	0.307	AGLLGLLEEMR	K	D	0.997	3.17	0.573	0	1	0	0	2	6029.23	4228.99
PBS_Rep1	Myosin-6 OS=Mus musculus GN=Myh6 PE=1 SV=2	sp|Q02566|MYH6_MOUSE	223571	1	37	52	0.0048	0.307	AGLLGLLEEMRDER	K	L	0.997	2.43	0.535	0	0	3	0	2	5729.83	126550
PBS_Rep1	Myosin-6 OS=Mus musculus GN=Myh6 PE=1 SV=2	sp|Q02566|MYH6_MOUSE	223571	1	37	52	0.0048	0.307	AITDAAMMAEELKK	K	E	0.997	3.04	0.441	0	1	0	0	2	4073.42	19411.2
PBS_Rep1	Myosin-6 OS=Mus musculus GN=Myh6 PE=1 SV=2	sp|Q02566|MYH6_MOUSE	223571	1	37	52	0.0048	0.307	ALQEAHQQALDDLQAEEDKVNTLTK	K	S	0.997	7.39	0.513	0	0	2	0	2	4701.37	48747.1
PBS_Rep1	Myosin-6 OS=Mus musculus GN=Myh6 PE=1 SV=2	sp|Q02566|MYH6_MOUSE	223571	1	37	52	0.0048	0.307	DLEEATLQHEATAAALR	R	K	0.997	4.68	0.681	0	1	0	0	2	4368.51	15393.5
PBS_Rep1	Myosin-6 OS=Mus musculus GN=Myh6 PE=1 SV=2	sp|Q02566|MYH6_MOUSE	223571	1	37	52	0.0048	0.307	DLEEATLQHEATAAALRK	R	K	0.943	2.39	0.242	0	0	1	0	2	4069.93	20665.4
PBS_Rep1	Myosin-6 OS=Mus musculus GN=Myh6 PE=1 SV=2	sp|Q02566|MYH6_MOUSE	223571	1	37	52	0.0048	0.307	DTQLQLDDAVHANDDLKENIAIVER	K	R	0.997	4.78	0.621	0	0	2	1	2	4842.9	111930
PBS_Rep1	Myosin-6 OS=Mus musculus GN=Myh6 PE=1 SV=2	sp|Q02566|MYH6_MOUSE	223571	1	37	52	0.0048	0.307	EDQVMQQNPPKFDK	K	I	0.977	2.31	0.306	0	0	1	0	2	2112.1	36798.8
PBS_Rep1	Myosin-6 OS=Mus musculus GN=Myh6 PE=1 SV=2	sp|Q02566|MYH6_MOUSE	223571	1	37	52	0.0048	0.307	GSSFQTVSALHR	K	E	0.979	2.55	0.356	0	1	0	0	2	2194.39	26293.6
PBS_Rep1	Myosin-6 OS=Mus musculus GN=Myh6 PE=1 SV=2	sp|Q02566|MYH6_MOUSE	223571	1	37	52	0.0048	0.307	HADSVAELGEQIDNLQR	K	V	0.997	4.89	0.735	0	1	2	0	2	4420.65	108877
PBS_Rep1	Myosin-6 OS=Mus musculus GN=Myh6 PE=1 SV=2	sp|Q02566|MYH6_MOUSE	223571	1	37	52	0.0048	0.307	HDCDLLR	R	E	0.9	2.05	0.378	0	5	0	0	2	873.129	251108
PBS_Rep1	Myosin-6 OS=Mus musculus GN=Myh6 PE=1 SV=2	sp|Q02566|MYH6_MOUSE	223571	1	37	52	0.0048	0.307	IEDMAMLTFLHEPAVLYNLK	K	E	0.997	3.43	0.538	0	0	2	0	2	6163.07	11032.7
PBS_Rep1	Myosin-6 OS=Mus musculus GN=Myh6 PE=1 SV=2	sp|Q02566|MYH6_MOUSE	223571	1	37	52	0.0048	0.307	IHFGATGK	R	L	0.941	1.96	0.267	0	1	0	0	2	442.166	27546.9
PBS_Rep1	Myosin-6 OS=Mus musculus GN=Myh6 PE=1 SV=2	sp|Q02566|MYH6_MOUSE	223571	1	37	52	0.0048	0.307	IKELTYQTEEDKK	R	N	0.997	3.18	0.365	0	0	2	0	2	1209.24	72696
PBS_Rep1	Myosin-6 OS=Mus musculus GN=Myh6 PE=1 SV=2	sp|Q02566|MYH6_MOUSE	223571	1	37	52	0.0048	0.307	KAITDAAMMAEELKK	K	E	0.997	3.79	0.528	0	0	1	0	2	3567.17	91724
PBS_Rep1	Myosin-6 OS=Mus musculus GN=Myh6 PE=1 SV=2	sp|Q02566|MYH6_MOUSE	223571	1	37	52	0.0048	0.307	KALQEAHQQALDDLQAEEDKVNTLTK	K	S	0.997	4.68	0.65	0	0	0	2	2	4531.71	99259.4
PBS_Rep1	Myosin-6 OS=Mus musculus GN=Myh6 PE=1 SV=2	sp|Q02566|MYH6_MOUSE	223571	1	37	52	0.0048	0.307	KAPGVMDNPLVMHQLR	R	C	0.997	3.63	0.54	0	0	3	0	2	3918.31	128678
PBS_Rep1	Myosin-6 OS=Mus musculus GN=Myh6 PE=1 SV=2	sp|Q02566|MYH6_MOUSE	223571	1	37	52	0.0048	0.307	KGSSFQTVSALHR	K	E	0.997	3.62	0.548	0	0	3	0	2	1657.3	257348
PBS_Rep1	Myosin-6 OS=Mus musculus GN=Myh6 PE=1 SV=2	sp|Q02566|MYH6_MOUSE	223571	1	37	52	0.0048	0.307	KHADSVAELGEQIDNLQR	K	V	0.997	2.39	0.449	0	0	1	1	2	4103.53	72850.9
PBS_Rep1	Myosin-6 OS=Mus musculus GN=Myh6 PE=1 SV=2	sp|Q02566|MYH6_MOUSE	223571	1	37	52	0.0048	0.307	KKMESDLTQLQTEVEEAVQECR	K	N	0.997	4.07	0.625	0	0	1	1	2	5340.88	41866
PBS_Rep1	Myosin-6 OS=Mus musculus GN=Myh6 PE=1 SV=2	sp|Q02566|MYH6_MOUSE	223571	1	37	52	0.0048	0.307	KLAEQELIETSER	R	V	0.997	4.01	0.665	0	3	1	0	2	2729.71	73664.9
PBS_Rep1	Myosin-6 OS=Mus musculus GN=Myh6 PE=1 SV=2	sp|Q02566|MYH6_MOUSE	223571	1	37	52	0.0048	0.307	KMEGDLNEMEIQLSQANR	K	I	0.997	3.5	0.441	0	0	1	0	2	4445.6	93213.6
PBS_Rep1	Myosin-6 OS=Mus musculus GN=Myh6 PE=1 SV=2	sp|Q02566|MYH6_MOUSE	223571	1	37	52	0.0048	0.307	KMESDLTQLQTEVEEAVQECR	K	N	0.997	3.82	0.584	0	0	2	0	2	5546.79	23544.2
PBS_Rep1	Myosin-6 OS=Mus musculus GN=Myh6 PE=1 SV=2	sp|Q02566|MYH6_MOUSE	223571	1	37	52	0.0048	0.307	KQLEVEKLELQSALEEAEASLEHEEGK	R	I	0.997	4.95	0.605	0	0	0	2	2	5689.34	24663.4
PBS_Rep1	Myosin-6 OS=Mus musculus GN=Myh6 PE=1 SV=2	sp|Q02566|MYH6_MOUSE	223571	1	37	52	0.0048	0.307	LEAQTRPFDIR	R	T	0.89	2.27	0.27	0	0	1	0	2	2755.52	200001
PBS_Rep1	Myosin-6 OS=Mus musculus GN=Myh6 PE=1 SV=2	sp|Q02566|MYH6_MOUSE	223571	1	37	52	0.0048	0.307	LELQSALEEAEASLEHEEGK	K	I	0.968	2.16	0.263	0	0	2	0	2	5789.43	20383.2
PBS_Rep1	Myosin-6 OS=Mus musculus GN=Myh6 PE=1 SV=2	sp|Q02566|MYH6_MOUSE	223571	1	37	52	0.0048	0.307	LKNAYEESLEHLETFK	K	R	0.984	2.71	0.36	0	0	0	1	2	4604.71	48089.8
PBS_Rep1	Myosin-6 OS=Mus musculus GN=Myh6 PE=1 SV=2	sp|Q02566|MYH6_MOUSE	223571	1	37	52	0.0048	0.307	LKNAYEESLEHLETFKR	K	E	0.914	2.97	0.472	0	0	0	1	2	4332.43	131660
PBS_Rep1	Myosin-6 OS=Mus musculus GN=Myh6 PE=1 SV=2	sp|Q02566|MYH6_MOUSE	223571	1	37	52	0.0048	0.307	LLGSLDIDHNQYK	K	F	0.997	3.5	0.544	0	1	0	0	2	3575.24	41230.9
PBS_Rep1	Myosin-6 OS=Mus musculus GN=Myh6 PE=1 SV=2	sp|Q02566|MYH6_MOUSE	223571	1	37	52	0.0048	0.307	LQDLVDKLQLK	R	V	0.997	3.01	0.282	0	1	1	0	2	4187.73	68084.5
PBS_Rep1	Myosin-6 OS=Mus musculus GN=Myh6 PE=1 SV=2	sp|Q02566|MYH6_MOUSE	223571	1	37	52	0.0048	0.307	LQQFFNHHMFVLEQEEYKK	K	E	0.997	3.94	0.467	0	0	1	0	2	4415.01	92165.5
PBS_Rep1	Myosin-6 OS=Mus musculus GN=Myh6 PE=1 SV=2	sp|Q02566|MYH6_MOUSE	223571	1	37	52	0.0048	0.307	LSYTQQMEDLKR	K	Q	0.997	3.43	0.505	0	1	1	0	2	3109.68	183909
PBS_Rep1	Myosin-6 OS=Mus musculus GN=Myh6 PE=1 SV=2	sp|Q02566|MYH6_MOUSE	223571	1	37	52	0.0048	0.307	LTQESIMDLENDKLQLEEK	K	L	0.997	3.08	0.446	0	0	1	0	2	4766.26	47081.1
PBS_Rep1	Myosin-6 OS=Mus musculus GN=Myh6 PE=1 SV=2	sp|Q02566|MYH6_MOUSE	223571	1	37	52	0.0048	0.307	NALAHALQSSR	K	H	0.997	2.53	0.459	0	3	1	0	2	1647.13	291487
PBS_Rep1	Myosin-6 OS=Mus musculus GN=Myh6 PE=1 SV=2	sp|Q02566|MYH6_MOUSE	223571	1	37	52	0.0048	0.307	NAYEESLEHLETFKR	K	E	0.924	1.52	0.349	0	0	1	0	2	4389.46	75223.3
PBS_Rep1	Myosin-6 OS=Mus musculus GN=Myh6 PE=1 SV=2	sp|Q02566|MYH6_MOUSE	223571	1	37	52	0.0048	0.307	NKDPLNETVVGLYQK	K	S	0.985	2.45	0.347	0	0	1	0	2	3988.48	21688
PBS_Rep1	Myosin-6 OS=Mus musculus GN=Myh6 PE=1 SV=2	sp|Q02566|MYH6_MOUSE	223571	1	37	52	0.0048	0.307	NLQEEISDLTEQLGEGGK	K	N	0.997	2.83	0.552	0	1	2	0	2	5877.75	14728.9
PBS_Rep1	Myosin-6 OS=Mus musculus GN=Myh6 PE=1 SV=2	sp|Q02566|MYH6_MOUSE	223571	1	37	52	0.0048	0.307	QLEVEKLELQSALEEAEASLEHEEGK	K	I	0.997	3.1	0.532	0	0	2	0	2	5986.42	4633.63
PBS_Rep1	Myosin-6 OS=Mus musculus GN=Myh6 PE=1 SV=2	sp|Q02566|MYH6_MOUSE	223571	1	37	52	0.0048	0.307	RDLEEATLQHEATAAALR	R	K	0.997	3.28	0.348	0	0	1	0	2	3747.41	19461.4
PBS_Rep1	Myosin-6 OS=Mus musculus GN=Myh6 PE=1 SV=2	sp|Q02566|MYH6_MOUSE	223571	1	37	52	0.0048	0.307	RNNLLQAELEELR	R	A	0.997	4.59	0.541	0	0	1	0	2	4853.64	39194.8
PBS_Rep1	Myosin-6 OS=Mus musculus GN=Myh6 PE=1 SV=2	sp|Q02566|MYH6_MOUSE	223571	1	37	52	0.0048	0.307	SAETEKEMANMKEEFGR	K	V	0.997	4.44	0.66	0	0	3	1	2	3325.37	97446.1
PBS_Rep1	Myosin-6 OS=Mus musculus GN=Myh6 PE=1 SV=2	sp|Q02566|MYH6_MOUSE	223571	1	37	52	0.0048	0.307	SEAPPHIFSISDNAYQYMLTDR	R	E	0.997	4.15	0.535	0	0	1	0	2	5358.53	20133.5
PBS_Rep1	Myosin-6 OS=Mus musculus GN=Myh6 PE=1 SV=2	sp|Q02566|MYH6_MOUSE	223571	1	37	52	0.0048	0.307	SNAAAAALDKK	R	Q	0.997	3.97	0.524	0	6	1	0	2	701.931	488182
PBS_Rep1	Myosin-6 OS=Mus musculus GN=Myh6 PE=1 SV=2	sp|Q02566|MYH6_MOUSE	223571	1	37	52	0.0048	0.307	TECFVPDDKEEYVK	R	A	0.997	3.41	0.381	0	1	2	0	2	3009.9	82062.9
PBS_Rep1	Myosin-6 OS=Mus musculus GN=Myh6 PE=1 SV=2	sp|Q02566|MYH6_MOUSE	223571	1	37	52	0.0048	0.307	TKYETDAIQR	R	T	0.997	2.84	0.487	0	7	2	0	2	411.407	108432
PBS_Rep1	Myosin-6 OS=Mus musculus GN=Myh6 PE=1 SV=2	sp|Q02566|MYH6_MOUSE	223571	1	37	52	0.0048	0.307	TVTIKEDQVMQQNPPK	K	F	0.997	3.35	0.508	0	0	2	0	2	2354.27	36524.3
PBS_Rep1	Myosin-6 OS=Mus musculus GN=Myh6 PE=1 SV=2	sp|Q02566|MYH6_MOUSE	223571	1	37	52	0.0048	0.307	VKEMTERLEDEEEMNAELTAK	K	K	0.997	3.92	0.355	0	0	1	0	2	3856.54	12607.7
PBS_Rep1	Myosin-6 OS=Mus musculus GN=Myh6 PE=1 SV=2	sp|Q02566|MYH6_MOUSE	223571	1	37	52	0.0048	0.307	VKLEQQVDDLEGSLEQEK	K	K	0.997	4.33	0.665	0	1	1	0	2	4641.35	164581
PBS_Rep1	Myosin-6 OS=Mus musculus GN=Myh6 PE=1 SV=2	sp|Q02566|MYH6_MOUSE	223571	1	37	52	0.0048	0.307	VKLEQQVDDLEGSLEQEKK	K	V	0.997	4.37	0.546	0	0	1	1	2	4422.76	228489
PBS_Rep1	Myosin-6 OS=Mus musculus GN=Myh6 PE=1 SV=2	sp|Q02566|MYH6_MOUSE	223571	1	37	52	0.0048	0.307	VQLLHSQNTSLINQK	R	K	0.997	4.9	0.596	0	2	2	0	2	2893.6	126357
PBS_Rep1	Myosin-6 OS=Mus musculus GN=Myh6 PE=1 SV=2	sp|Q02566|MYH6_MOUSE	223571	1	37	52	0.0048	0.307	VRELENELEAEQKR	R	N	0.997	4.02	0.462	0	0	1	0	2	2153.46	38205.5
PBS_Rep1	Ras-interacting protein 1 OS=Mus musculus GN=Rasip1 PE=1 SV=3	sp|Q3U0S6|RAIN_MOUSE	103561	1	3	4	0.000173	0.0583	GEALAAYLDGREPVLR	R	F	0.997	2.67	0.569	0	0	1	0	2	4653.34	27848.9
PBS_Rep1	Ras-interacting protein 1 OS=Mus musculus GN=Rasip1 PE=1 SV=3	sp|Q3U0S6|RAIN_MOUSE	103561	1	3	4	0.000173	0.0583	TDYPTLTPAQLHHLLSHYQLGPGR	R	G	0.968	2.18	0.33	0	0	0	1	2	5163.4	58402.2
PBS_Rep1	Ras-interacting protein 1 OS=Mus musculus GN=Rasip1 PE=1 SV=3	sp|Q3U0S6|RAIN_MOUSE	103561	1	3	4	0.000173	0.0583	VLADAERPLLVQDLWR	R	A	0.996	2.66	0.466	0	0	1	0	2	5282.27	39915
PBS_Rep1	Uteroglobin OS=Mus musculus GN=Scgb1a1 PE=1 SV=1	sp|Q06318|UTER_MOUSE	10520	1	2	2	0.00013	0.115	LVDTLPQETR	R	I	0.975	2.37	0.38	0	1	0	0	2	2162.55	23716
PBS_Rep1	Uteroglobin OS=Mus musculus GN=Scgb1a1 PE=1 SV=1	sp|Q06318|UTER_MOUSE	10520	1	2	2	0.00013	0.115	RLVDTLPQETR	K	I	0.974	2.27	0.306	0	2	0	0	2	2099.07	40356
PBS_Rep1	Dihydropyrimidinase-related protein 2 OS=Mus musculus GN=Dpysl2 PE=1 SV=2	sp|O08553|DPYL2_MOUSE	62277.9	1	7	8	0.000476	0.203	DRFQLTDSQIYEVLSVIR	K	D	0.959	2.22	0.392	0	0	1	0	2	6274.72	2339.81
PBS_Rep1	Dihydropyrimidinase-related protein 2 OS=Mus musculus GN=Dpysl2 PE=1 SV=2	sp|O08553|DPYL2_MOUSE	62277.9	1	7	8	0.000476	0.203	ILDLGITGPEGHVLSRPEEVEAEAVNR	R	S	0.997	3.37	0.479	0	0	2	1	2	4833.59	108877
PBS_Rep1	Dihydropyrimidinase-related protein 2 OS=Mus musculus GN=Dpysl2 PE=1 SV=2	sp|O08553|DPYL2_MOUSE	62277.9	1	7	8	0.000476	0.203	KGTVVYGEPITASLGTDGSHYWSK	K	N	0.953	2.31	0.273	0	0	0	1	2	4474.85	38181.9
PBS_Rep1	Dihydropyrimidinase-related protein 2 OS=Mus musculus GN=Dpysl2 PE=1 SV=2	sp|O08553|DPYL2_MOUSE	62277.9	1	7	8	0.000476	0.203	KKGTVVYGEPITASLGTDGSHYWSK	R	N	0.992	3.2	0.301	0	0	0	1	2	4210.03	47026.7
PBS_Rep1	Dihydropyrimidinase-related protein 2 OS=Mus musculus GN=Dpysl2 PE=1 SV=2	sp|O08553|DPYL2_MOUSE	62277.9	1	7	8	0.000476	0.203	KPFPDFVYK	R	R	0.997	2.79	0.529	0	3	0	0	2	3755.66	79548.9
PBS_Rep1	Dihydropyrimidinase-related protein 2 OS=Mus musculus GN=Dpysl2 PE=1 SV=2	sp|O08553|DPYL2_MOUSE	62277.9	1	7	8	0.000476	0.203	NLHQSGFSLSGAQIDDNIPR	R	R	0.997	4.18	0.526	0	0	1	0	2	4405.57	33791.7
PBS_Rep1	Dihydropyrimidinase-related protein 2 OS=Mus musculus GN=Dpysl2 PE=1 SV=2	sp|O08553|DPYL2_MOUSE	62277.9	1	7	8	0.000476	0.203	THNSALEYNIFEGMECR	K	G	0.997	4.39	0.477	0	0	1	0	2	4857.14	59070.6
PBS_Rep1	Extracellular superoxide dismutase [Cu-Zn] OS=Mus musculus GN=Sod3 PE=1 SV=1	sp|O09164|SODE_MOUSE	27391.7	1	3	5	0.000216	0.275	AIHVHEFGDLSQGCDSTGPHYNPMEVPHPQHPGDFGNFVVR	R	N	0.997	3.98	0.424	0	0	0	0	2	4757.15	92817.6
PBS_Rep1	Extracellular superoxide dismutase [Cu-Zn] OS=Mus musculus GN=Sod3 PE=1 SV=1	sp|O09164|SODE_MOUSE	27391.7	1	3	5	0.000216	0.275	EVDAAEMHAICR	R	V	0.997	3.06	0.609	0	1	0	0	2	2171.76	15321.3
PBS_Rep1	Extracellular superoxide dismutase [Cu-Zn] OS=Mus musculus GN=Sod3 PE=1 SV=1	sp|O09164|SODE_MOUSE	27391.7	1	3	5	0.000216	0.275	VGLTASLAGPHAILGR	R	S	0.997	3.65	0.639	0	1	1	0	2	4349.02	70439.5
PBS_Rep1	60S ribosomal protein L38 OS=Mus musculus GN=Rpl38 PE=2 SV=3	sp|Q9JJI8|RL38_MOUSE	8204.5	1	2	2	8.66e-05	0.357	KIEEIKDFLLTAR	R	R	0.997	4.27	0.57	0	0	1	0	2	4617.39	85844.6
PBS_Rep1	60S ribosomal protein L38 OS=Mus musculus GN=Rpl38 PE=2 SV=3	sp|Q9JJI8|RL38_MOUSE	8204.5	1	2	2	8.66e-05	0.357	YLYTLVITDKEK	R	A	0.942	1.57	0.347	0	0	1	0	2	4184.99	27646.1
PBS_Rep1	40S ribosomal protein S12 OS=Mus musculus GN=Rps12 PE=2 SV=1	tr|Q6ZWZ6|Q6ZWZ6_MOUSE	14514.8	1	4	7	0.00039	0.409	KVVGCSCVVVK	R	D	0.973	2.4	0.33	0	3	1	0	2	853.655	68636.4
PBS_Rep1	40S ribosomal protein S12 OS=Mus musculus GN=Rps12 PE=2 SV=1	tr|Q6ZWZ6|Q6ZWZ6_MOUSE	14514.8	1	4	7	0.00039	0.409	LVEALCAEHQINLIK	K	V	0.997	4.53	0.528	0	1	1	0	2	4374.72	104838
PBS_Rep1	40S ribosomal protein S12 OS=Mus musculus GN=Rps12 PE=2 SV=1	tr|Q6ZWZ6|Q6ZWZ6_MOUSE	14514.8	1	4	7	0.00039	0.409	QAHLCVLASNCDEPMYVK	R	L	0.997	3.09	0.414	0	0	1	0	2	3963.41	17196.6
PBS_Rep1	40S ribosomal protein S12 OS=Mus musculus GN=Rps12 PE=2 SV=1	tr|Q6ZWZ6|Q6ZWZ6_MOUSE	14514.8	1	4	7	0.00039	0.409	TALIHDGLAR	K	G	0.975	1.56	0.447	0	1	1	0	2	1738.98	96155.7
PBS_Rep1	Methylcrotonoyl-CoA carboxylase subunit alpha, mitochondrial OS=Mus musculus GN=Mccc1 PE=1 SV=2	sp|Q99MR8|MCCA_MOUSE	79344.8	1	2	2	8.66e-05	0.0502	HVEVQVFGDHHGNAVYLFER	R	D	0.997	2.99	0.244	0	0	0	1	2	4448.31	28848.2
PBS_Rep1	Methylcrotonoyl-CoA carboxylase subunit alpha, mitochondrial OS=Mus musculus GN=Mccc1 PE=1 SV=2	sp|Q99MR8|MCCA_MOUSE	79344.8	1	2	2	8.66e-05	0.0502	LHTQDQFSPFSFSSGR	K	R	0.958	2.36	0.27	0	0	1	0	2	4440.59	31280.3
PBS_Rep1	Platelet glycoprotein 4 OS=Mus musculus GN=Cd36 PE=1 SV=2	sp|Q08857|CD36_MOUSE	52699	1	3	6	0.000433	0.148	EGKPVYISLPHFLHASPDVSEPIEGLHPNEDEHR	K	T	0.997	5.78	0.537	0	0	0	1	2	4826.7	281090
PBS_Rep1	Platelet glycoprotein 4 OS=Mus musculus GN=Cd36 PE=1 SV=2	sp|Q08857|CD36_MOUSE	52699	1	3	6	0.000433	0.148	EVVLEEGTTAFK	R	N	0.997	2.77	0.505	0	1	0	0	2	3622.12	12668.7
PBS_Rep1	Platelet glycoprotein 4 OS=Mus musculus GN=Cd36 PE=1 SV=2	sp|Q08857|CD36_MOUSE	52699	1	3	6	0.000433	0.148	FVLPANAFASPLQNPDNHCFCTEK	R	V	0.997	3.21	0.6	0	0	2	1	2	5083.48	80280.7
PBS_Rep1	Calreticulin OS=Mus musculus GN=Calr PE=1 SV=1	sp|P14211|CALR_MOUSE	47996.1	1	9	14	0.000866	0.373	AKIDDPTDSKPEDWDKPEHIPDPDAK	R	K	0.997	4.11	0.469	0	0	1	2	2	3387.03	126041
PBS_Rep1	Calreticulin OS=Mus musculus GN=Calr PE=1 SV=1	sp|P14211|CALR_MOUSE	47996.1	1	9	14	0.000866	0.373	CKDDEFTHLYTLIVRPDNTYEVK	R	I	0.997	3.71	0.459	0	0	1	1	2	5202.79	48357.1
PBS_Rep1	Calreticulin OS=Mus musculus GN=Calr PE=1 SV=1	sp|P14211|CALR_MOUSE	47996.1	1	9	14	0.000866	0.373	FYGDLEKDK	K	G	0.983	2.22	0.414	0	2	0	0	2	1680.74	49611.9
PBS_Rep1	Calreticulin OS=Mus musculus GN=Calr PE=1 SV=1	sp|P14211|CALR_MOUSE	47996.1	1	9	14	0.000866	0.373	GTWIHPEIDNPEYSPDANIYAYDSFAVLGLDLWQVK	K	S	0.997	3.66	0.648	0	0	2	0	2	6964.63	4158.16
PBS_Rep1	Calreticulin OS=Mus musculus GN=Calr PE=1 SV=1	sp|P14211|CALR_MOUSE	47996.1	1	9	14	0.000866	0.373	HEQNIDCGGGYVK	K	L	0.995	2.4	0.58	0	1	0	0	2	1045.07	12464.4
PBS_Rep1	Calreticulin OS=Mus musculus GN=Calr PE=1 SV=1	sp|P14211|CALR_MOUSE	47996.1	1	9	14	0.000866	0.373	IDDPTDSKPEDWDKPEHIPDPDAK	K	K	0.981	2.79	0.313	0	0	0	2	2	3594.66	61128.9
PBS_Rep1	Calreticulin OS=Mus musculus GN=Calr PE=1 SV=1	sp|P14211|CALR_MOUSE	47996.1	1	9	14	0.000866	0.373	IKDPDAAKPEDWDER	K	A	0.997	2.63	0.397	0	1	0	1	2	2110.97	180642
PBS_Rep1	Calreticulin OS=Mus musculus GN=Calr PE=1 SV=1	sp|P14211|CALR_MOUSE	47996.1	1	9	14	0.000866	0.373	KPEDWDEEMDGEWEPPVIQNPEYK	K	G	0.997	4.27	0.537	0	0	3	0	2	5062.94	42929.3
PBS_Rep1	Calreticulin OS=Mus musculus GN=Calr PE=1 SV=1	sp|P14211|CALR_MOUSE	47996.1	1	9	14	0.000866	0.373	KVHVIFNYK	K	G	0.973	2.14	0.444	0	1	0	0	2	1990.82	16861.5
PBS_Rep1	Isocitrate dehydrogenase [NADP], mitochondrial OS=Mus musculus GN=Idh2 PE=1 SV=3	sp|P54071|IDHP_MOUSE	50907.2	1	10	12	0.000736	0.252	DLAGCIHGLSNVK	K	L	0.997	3.82	0.575	0	1	0	0	2	3987.98	18380.3
PBS_Rep1	Isocitrate dehydrogenase [NADP], mitochondrial OS=Mus musculus GN=Idh2 PE=1 SV=3	sp|P54071|IDHP_MOUSE	50907.2	1	10	12	0.000736	0.252	FKDIFQEIFDK	R	H	0.997	3.45	0.444	0	0	1	0	2	5652.91	109018
PBS_Rep1	Isocitrate dehydrogenase [NADP], mitochondrial OS=Mus musculus GN=Idh2 PE=1 SV=3	sp|P54071|IDHP_MOUSE	50907.2	1	10	12	0.000736	0.252	FKDIFQEIFDKHYK	R	T	0.997	3.49	0.492	0	0	1	1	2	5056.8	55371.8
PBS_Rep1	Isocitrate dehydrogenase [NADP], mitochondrial OS=Mus musculus GN=Idh2 PE=1 SV=3	sp|P54071|IDHP_MOUSE	50907.2	1	10	12	0.000736	0.252	GKLDGNQDLIR	R	F	0.996	2.57	0.423	0	3	0	0	2	1680.59	81938.5
PBS_Rep1	Isocitrate dehydrogenase [NADP], mitochondrial OS=Mus musculus GN=Idh2 PE=1 SV=3	sp|P54071|IDHP_MOUSE	50907.2	1	10	12	0.000736	0.252	GRPTSTNPIASIFAWTR	K	G	0.997	3.35	0.463	0	0	1	0	2	5621.45	46644.7
PBS_Rep1	Isocitrate dehydrogenase [NADP], mitochondrial OS=Mus musculus GN=Idh2 PE=1 SV=3	sp|P54071|IDHP_MOUSE	50907.2	1	10	12	0.000736	0.252	IKVEKPVVEMDGDEMTR	R	I	0.997	3.55	0.628	0	1	0	0	2	3081.24	3566.15
PBS_Rep1	Isocitrate dehydrogenase [NADP], mitochondrial OS=Mus musculus GN=Idh2 PE=1 SV=3	sp|P54071|IDHP_MOUSE	50907.2	1	10	12	0.000736	0.252	LNEHFLNTTDFLDTIK	K	S	0.997	3.81	0.508	0	1	1	0	2	5277.65	128062
PBS_Rep1	Isocitrate dehydrogenase [NADP], mitochondrial OS=Mus musculus GN=Idh2 PE=1 SV=3	sp|P54071|IDHP_MOUSE	50907.2	1	10	12	0.000736	0.252	LVPGWTKPITIGR	R	H	0.938	1.07	0.298	0	1	0	0	2	4218.35	37746.2
PBS_Rep1	Isocitrate dehydrogenase [NADP], mitochondrial OS=Mus musculus GN=Idh2 PE=1 SV=3	sp|P54071|IDHP_MOUSE	50907.2	1	10	12	0.000736	0.252	TIEAEAAHGTVTR	K	H	0.997	3.15	0.604	0	4	0	0	2	1256.42	42036.9
PBS_Rep1	Isocitrate dehydrogenase [NADP], mitochondrial OS=Mus musculus GN=Idh2 PE=1 SV=3	sp|P54071|IDHP_MOUSE	50907.2	1	10	12	0.000736	0.252	VEKPVVEMDGDEMTR	K	I	0.997	3.85	0.55	0	0	1	0	2	2671.71	23255.8
PBS_Rep1	60S ribosomal protein L7a OS=Mus musculus GN=Rpl7a PE=1 SV=2	sp|P12970|RL7A_MOUSE	29977.2	1	3	3	0.00013	0.177	HWGGNVLGPK	R	S	0.941	1.42	0.337	0	1	0	0	2	1948.94	41078.2
PBS_Rep1	60S ribosomal protein L7a OS=Mus musculus GN=Rpl7a PE=1 SV=2	sp|P12970|RL7A_MOUSE	29977.2	1	3	3	0.00013	0.177	KTCTTVAFTQVNSEDKGALAK	R	L	0.997	4.18	0.549	0	0	1	0	2	2662.28	11475.2
PBS_Rep1	60S ribosomal protein L7a OS=Mus musculus GN=Rpl7a PE=1 SV=2	sp|P12970|RL7A_MOUSE	29977.2	1	3	3	0.00013	0.177	LKVPPAINQFTQALDR	R	Q	0.997	3.22	0.442	0	0	1	0	2	5157.17	28881.3
PBS_Rep1	Complement component C1q receptor OS=Mus musculus GN=Cd93 PE=1 SV=1	sp|O89103|C1QR1_MOUSE	69353.7	1	2	2	8.66e-05	0.0512	SETHYFLCNEK	K	T	0.895	1.59	0.226	0	1	0	0	2	2106.79	5936.94
PBS_Rep1	Complement component C1q receptor OS=Mus musculus GN=Cd93 PE=1 SV=1	sp|O89103|C1QR1_MOUSE	69353.7	1	2	2	8.66e-05	0.0512	WHESPCGTPEAPGNSIEGFLCK	K	F	0.997	4.91	0.676	0	0	1	0	2	4694.94	37501.2
PBS_Rep1	Tight junction protein ZO-2 OS=Mus musculus GN=Tjp2 PE=1 SV=2	sp|Q9Z0U1|ZO2_MOUSE	131283	1	4	4	0.00026	0.0488	GQHDPDRPIGVLLTK	K	S	0.95	1.85	0.319	0	0	1	0	2	2861.75	23028.3
PBS_Rep1	Tight junction protein ZO-2 OS=Mus musculus GN=Tjp2 PE=1 SV=2	sp|Q9Z0U1|ZO2_MOUSE	131283	1	4	4	0.00026	0.0488	LGHWLAVR	K	I	0.939	1.47	0.322	0	1	0	0	2	2810.44	32190.8
PBS_Rep1	Tight junction protein ZO-2 OS=Mus musculus GN=Tjp2 PE=1 SV=2	sp|Q9Z0U1|ZO2_MOUSE	131283	1	4	4	0.00026	0.0488	RPVVLFGPIADIAMER	K	L	0.997	2.99	0.561	0	0	2	0	2	5484.8	98218.3
PBS_Rep1	Tight junction protein ZO-2 OS=Mus musculus GN=Tjp2 PE=1 SV=2	sp|Q9Z0U1|ZO2_MOUSE	131283	1	4	4	0.00026	0.0488	VFLRPSPEDEAIYGPNTK	R	M	0.97	2.37	0.246	0	0	2	0	2	3922.74	34679
PBS_Rep1	Acyl-coenzyme A thioesterase 2, mitochondrial OS=Mus musculus GN=Acot2 PE=1 SV=2	sp|Q9QYR9|ACOT2_MOUSE	49658	1	2	3	0.00026	0.0993	AHAVAQVDAWQQLQTFFHK	R	Q	0.997	3.18	0.507	0	0	2	1	2	5489.81	51420.8
PBS_Rep1	Acyl-coenzyme A thioesterase 2, mitochondrial OS=Mus musculus GN=Acot2 PE=1 SV=2	sp|Q9QYR9|ACOT2_MOUSE	49658	1	2	3	0.00026	0.0993	HFLAPGVR	R	R	0.971	1.64	0.387	0	1	0	0	2	1442.32	58625.6
PBS_Rep1	Acyl-coenzyme A thioesterase 2, mitochondrial OS=Mus musculus GN=Acot2 PE=1 SV=2	sp|Q9QYR9|ACOT2_MOUSE	49658	1	2	3	0.00026	0.0993	SIETMHMEYFEEAVNYLR	K	S	0.997	3.46	0.449	0	0	2	0	2	5812.75	15011.5
PBS_Rep1	Elongation factor 1-alpha 1 OS=Mus musculus GN=Eef1a1 PE=1 SV=3	sp|P10126|EF1A1_MOUSE	50114.2	1	8	13	0.00104	0.236	DGSASGTTLLEALDCILPPTRPTDKPLR	K	L	0.997	4.11	0.662	0	0	2	1	2	5989.6	68078.6
PBS_Rep1	Elongation factor 1-alpha 1 OS=Mus musculus GN=Eef1a1 PE=1 SV=3	sp|P10126|EF1A1_MOUSE	50114.2	1	8	13	0.00104	0.236	EHALLAYTLGVK	R	Q	0.997	3.43	0.638	0	1	1	0	2	4149.79	125249
PBS_Rep1	Elongation factor 1-alpha 1 OS=Mus musculus GN=Eef1a1 PE=1 SV=3	sp|P10126|EF1A1_MOUSE	50114.2	1	8	13	0.00104	0.236	KDGSASGTTLLEALDCILPPTRPTDKPLR	R	L	0.997	3.7	0.441	0	0	1	4	2	5599.11	134427
PBS_Rep1	Elongation factor 1-alpha 1 OS=Mus musculus GN=Eef1a1 PE=1 SV=3	sp|P10126|EF1A1_MOUSE	50114.2	1	8	13	0.00104	0.236	RYEEIVK	K	E	0.882	2.17	0.123	0	1	0	0	2	322.265	19228.5
PBS_Rep1	Elongation factor 1-alpha 1 OS=Mus musculus GN=Eef1a1 PE=1 SV=3	sp|P10126|EF1A1_MOUSE	50114.2	1	8	13	0.00104	0.236	STTTGHLIYK	K	C	0.997	2.76	0.56	0	4	0	0	2	973.521	155049
PBS_Rep1	Elongation factor 1-alpha 1 OS=Mus musculus GN=Eef1a1 PE=1 SV=3	sp|P10126|EF1A1_MOUSE	50114.2	1	8	13	0.00104	0.236	THINIVVIGHVDSGK	K	S	0.997	4.44	0.65	0	1	3	0	2	3169.8	166517
PBS_Rep1	Elongation factor 1-alpha 1 OS=Mus musculus GN=Eef1a1 PE=1 SV=3	sp|P10126|EF1A1_MOUSE	50114.2	1	8	13	0.00104	0.236	VETGVLKPGMVVTFAPVNVTTEVK	R	S	0.997	3.78	0.484	0	0	2	0	2	5119	32127.4
PBS_Rep1	Elongation factor 1-alpha 1 OS=Mus musculus GN=Eef1a1 PE=1 SV=3	sp|P10126|EF1A1_MOUSE	50114.2	1	8	13	0.00104	0.236	YYVTIIDAPGHR	K	D	0.997	2.84	0.544	0	1	2	0	2	3567.64	119189
PBS_Rep1	Collagen alpha-1(IV) chain OS=Mus musculus GN=Col4a1 PE=2 SV=4	sp|P02463|CO4A1_MOUSE	160680	1	5	10	0.0013	0.0695	AHGQDLGTAGSCLR	R	K	0.997	3.24	0.697	0	4	1	0	2	1359.06	277343
PBS_Rep1	Collagen alpha-1(IV) chain OS=Mus musculus GN=Col4a1 PE=2 SV=4	sp|P02463|CO4A1_MOUSE	160680	1	5	10	0.0013	0.0695	GTCNYYANAYSFWLATIER	R	S	0.997	2.85	0.714	0	3	2	0	2	6445.49	7589.24
PBS_Rep1	Collagen alpha-1(IV) chain OS=Mus musculus GN=Col4a1 PE=2 SV=4	sp|P02463|CO4A1_MOUSE	160680	1	5	10	0.0013	0.0695	HSQTTDDPLCPPGTK	R	I	0.997	4.38	0.713	0	6	5	0	2	1532.24	755386
PBS_Rep1	Collagen alpha-1(IV) chain OS=Mus musculus GN=Col4a1 PE=2 SV=4	sp|P02463|CO4A1_MOUSE	160680	1	5	10	0.0013	0.0695	ILYHGYSLLYVQGNER	K	A	0.997	4.7	0.593	0	1	2	0	2	4451.13	215734
PBS_Rep1	Collagen alpha-1(IV) chain OS=Mus musculus GN=Col4a1 PE=2 SV=4	sp|P02463|CO4A1_MOUSE	160680	1	5	10	0.0013	0.0695	KFSTMPFLFCNINNVCNFASR	R	N	0.997	5.33	0.582	0	0	3	0	2	5714.55	105537
PBS_Rep1	Collagen alpha-1(IV) chain OS=Mus musculus GN=Col4a1 PE=2 SV=4	sp|P02463|CO4A1_MOUSE	160680	1	5	10	0.0013	0.0695	NDYSYWLSTPEPMPMSMAPISGDNIRPFISR	R	C	0.997	3.36	0.534	0	0	2	1	2	5527.38	27149.3
PBS_Rep1	Cytochrome c oxidase subunit 6A1, mitochondrial OS=Mus musculus GN=Cox6a1 PE=1 SV=2	sp|P43024|CX6A1_MOUSE,tr|Q9DCW5|Q9DCW5_MOUSE	12483.4	1	3	4	0.000216	0.423	HEEHERPPFVAYPHLR	R	I	0.997	3.32	0.495	0	0	0	1	2	2763.8	123093
PBS_Rep1	Cytochrome c oxidase subunit 6A1, mitochondrial OS=Mus musculus GN=Cox6a1 PE=1 SV=2	sp|P43024|CX6A1_MOUSE,tr|Q9DCW5|Q9DCW5_MOUSE	12483.4	1	3	4	0.000216	0.423	SRHEEHERPPFVAYPHLR	K	I	0.997	3.4	0.479	0	0	0	0	2	2427.32	45984.1
PBS_Rep1	Cytochrome c oxidase subunit 6A1, mitochondrial OS=Mus musculus GN=Cox6a1 PE=1 SV=2	sp|P43024|CX6A1_MOUSE,tr|Q9DCW5|Q9DCW5_MOUSE	12483.4	1	3	4	0.000216	0.423	TKPFPWGDGNHTLFHNPHVNPLPTGYEDE	R	-	0.925	2.3	0.277	0	0	0	1	2	4793.51	54927
PBS_Rep1	Glycerol-3-phosphate dehydrogenase, mitochondrial OS=Mus musculus GN=Gpd2 PE=1 SV=2	sp|Q64521|GPDM_MOUSE,tr|A2AQR0|A2AQR0_MOUSE	80955.1	1	2	2	0.00013	0.055	ANLLEIAPHLSAPLPIMLPLYK	R	W	0.923	2.02	0.39	0	0	1	0	2	6421.7	1823.57
PBS_Rep1	Glycerol-3-phosphate dehydrogenase, mitochondrial OS=Mus musculus GN=Gpd2 PE=1 SV=2	sp|Q64521|GPDM_MOUSE,tr|A2AQR0|A2AQR0_MOUSE	80955.1	1	2	2	0.00013	0.055	NGQVELHEFLQLMSAVQK	K	G	0.997	3.4	0.27	0	0	2	0	2	6031.98	8629.26
PBS_Rep1	Endoplasmic reticulum resident protein 44 OS=Mus musculus GN=Erp44 PE=1 SV=1	sp|Q9D1Q6|ERP44_MOUSE	46854.4	1	3	3	0.000216	0.135	GTINFLHADCDKFR	K	H	0.99	2.5	0.477	0	0	2	0	2	3753.56	43906.2
PBS_Rep1	Endoplasmic reticulum resident protein 44 OS=Mus musculus GN=Erp44 PE=1 SV=1	sp|Q9D1Q6|ERP44_MOUSE	46854.4	1	3	3	0.000216	0.135	SNPVHEIQSLDEVTNLDR	K	S	0.997	3.52	0.522	0	0	1	0	2	4616.45	37135.1
PBS_Rep1	Endoplasmic reticulum resident protein 44 OS=Mus musculus GN=Erp44 PE=1 SV=1	sp|Q9D1Q6|ERP44_MOUSE	46854.4	1	3	3	0.000216	0.135	VASILHDDCAFLSAFGDLSKPER	R	Y	0.997	5.24	0.687	0	0	2	0	2	5549.58	29013.3
PBS_Rep1	Syntaxin-binding protein 1 OS=Mus musculus GN=Stxbp1 PE=1 SV=2	sp|O08599|STXB1_MOUSE	67571.8	1	2	2	0.000173	0.0724	HIAEVSQEVTR	K	S	0.989	2.13	0.525	0	2	0	0	2	986.852	15691.2
PBS_Rep1	Syntaxin-binding protein 1 OS=Mus musculus GN=Stxbp1 PE=1 SV=2	sp|O08599|STXB1_MOUSE	67571.8	1	2	2	0.000173	0.0724	LIQHAQIPPEDSEIITNMAHLGVPIVTDSTLR	K	R	0.996	3.03	0.463	0	0	0	2	2	5914.25	8562.91
PBS_Rep1	Carboxylesterase 1D OS=Mus musculus GN=Ces1d PE=1 SV=1	sp|Q8VCT4|CES1D_MOUSE	61788.7	1	4	6	0.000346	0.124	AVIGDHGDEIFSVFGSPFLK	K	D	0.997	4.8	0.614	0	2	2	0	2	5920.43	32192.8
PBS_Rep1	Carboxylesterase 1D OS=Mus musculus GN=Ces1d PE=1 SV=1	sp|Q8VCT4|CES1D_MOUSE	61788.7	1	4	6	0.000346	0.124	DAGASTYMYEFEYRPSFVSAMRPK	R	A	0.997	3.26	0.41	0	0	1	1	2	5151.32	97846.8
PBS_Rep1	Carboxylesterase 1D OS=Mus musculus GN=Ces1d PE=1 SV=1	sp|Q8VCT4|CES1D_MOUSE	61788.7	1	4	6	0.000346	0.124	GNWGHLDQVAALR	R	W	0.997	3.24	0.443	0	0	1	0	2	4088.29	38164.6
PBS_Rep1	Carboxylesterase 1D OS=Mus musculus GN=Ces1d PE=1 SV=1	sp|Q8VCT4|CES1D_MOUSE	61788.7	1	4	6	0.000346	0.124	LKDKEVSFWAELR	R	A	0.997	4.32	0.542	0	0	1	0	2	4384.93	64260.9
PBS_Rep1	ADP/ATP translocase 2 OS=Mus musculus GN=Slc25a5 PE=1 SV=3	sp|P51881|ADT2_MOUSE	32932.6	1	1	2	0.00039	0.138	GMGGAFVLVLYDEIKK	R	Y	0.997	4.51	0.525	0	2	0	0	2	6005.63	12510
PBS_Rep1	ADP/ATP translocase 2 OS=Mus musculus GN=Slc25a5 PE=1 SV=3	sp|P51881|ADT2_MOUSE	32932.6	1	1	2	0.00039	0.138	KGTDIMYTGTLDCWR	R	K	0.997	4.44	0.586	0	1	1	0	2	4461.27	129068
PBS_Rep1	ADP/ATP translocase 2 OS=Mus musculus GN=Slc25a5 PE=1 SV=3	sp|P51881|ADT2_MOUSE	32932.6	1	1	2	0.00039	0.138	LLLQVQHASK	K	Q	0.997	2.5	0.437	0	3	2	0	2	1735.47	462584
PBS_Rep1	Endothelial cell-selective adhesion molecule OS=Mus musculus GN=Esam PE=1 SV=1	sp|Q925F2|ESAM_MOUSE	41809.9	0.999	1	1	0.000216	0.0711	SKPTAQYQWER	R	L	0.997	3.13	0.33	0	1	3	0	2	1670.27	120113
PBS_Rep1	Endothelial cell-selective adhesion molecule OS=Mus musculus GN=Esam PE=1 SV=1	sp|Q925F2|ESAM_MOUSE	41809.9	0.999	1	1	0.000216	0.0711	TLEELANDIKEDAIAPR	K	T	0.997	3.81	0.398	0	0	1	0	2	5228.53	39044.8
PBS_Rep1	14-3-3 protein zeta/delta OS=Mus musculus GN=Ywhaz PE=1 SV=1	sp|P63101|1433Z_MOUSE	27771.9	1	2	3	0.000346	0.098	DICNDVLSLLEK	R	F	0.997	3.44	0.479	0	1	0	0	2	6072.26	5427.48
PBS_Rep1	14-3-3 protein zeta/delta OS=Mus musculus GN=Ywhaz PE=1 SV=1	sp|P63101|1433Z_MOUSE	27771.9	1	2	3	0.000346	0.098	YLAEVAAGDDKK	R	G	0.997	3.3	0.382	0	6	1	0	2	1209.16	159777
PBS_Rep1	Homeodomain-only protein OS=Mus musculus GN=Hopx PE=1 SV=1	sp|Q8R1H0|HOP_MOUSE	8282.1	1	2	2	8.66e-05	0.356	HPDPTTLCLIAAEAGLTEEQTQK	K	W	0.997	4.37	0.519	0	0	1	0	2	5250.42	15393.4
PBS_Rep1	Homeodomain-only protein OS=Mus musculus GN=Hopx PE=1 SV=1	sp|Q8R1H0|HOP_MOUSE	8282.1	1	2	2	8.66e-05	0.356	VNKHPDPTTLCLIAAEAGLTEEQTQK	K	W	0.997	3.41	0.38	0	0	0	1	2	4965.26	34753.7
PBS_Rep1	Guanine nucleotide-binding protein G(I)/G(S)/G(T) subunit beta-2 OS=Mus musculus GN=Gnb2 PE=1 SV=1	tr|E9QKR0|E9QKR0_MOUSE	41409.6	1	1	1	0.00039	0.223	ADQELLMYSHDNIICGITSVAFSR	R	S	0.997	2.65	0.405	0	0	1	0	2	5991.31	3500.03
PBS_Rep1	Guanine nucleotide-binding protein G(I)/G(S)/G(T) subunit beta-2 OS=Mus musculus GN=Gnb2 PE=1 SV=1	tr|E9QKR0|E9QKR0_MOUSE	41409.6	1	1	1	0.00039	0.223	AGVLAGHDNR	R	V	0.966	1.61	0.236	0	1	0	0	2	198.752	638302
PBS_Rep1	Guanine nucleotide-binding protein G(I)/G(S)/G(T) subunit beta-2 OS=Mus musculus GN=Gnb2 PE=1 SV=1	tr|E9QKR0|E9QKR0_MOUSE	41409.6	1	1	1	0.00039	0.223	ELPGHTGYLSCCR	R	F	0.967	1.58	0.391	0	1	1	0	2	2161.77	52364.9
PBS_Rep1	Guanine nucleotide-binding protein G(I)/G(S)/G(T) subunit beta-2 OS=Mus musculus GN=Gnb2 PE=1 SV=1	tr|E9QKR0|E9QKR0_MOUSE	41409.6	1	1	1	0.00039	0.223	IYAMHWGTDSR	K	L	0.997	2.86	0.501	0	1	1	0	2	3161.19	113362
PBS_Rep1	Guanine nucleotide-binding protein G(I)/G(S)/G(T) subunit beta-2 OS=Mus musculus GN=Gnb2 PE=1 SV=1	tr|E9QKR0|E9QKR0_MOUSE	41409.6	1	1	1	0.00039	0.223	KACGDSTLTQITAGLDPVGR	R	I	0.997	3.4	0.622	0	0	1	0	2	4658.89	48738.2
PBS_Rep1	Guanine nucleotide-binding protein G(I)/G(S)/G(T) subunit beta-2 OS=Mus musculus GN=Gnb2 PE=1 SV=1	tr|E9QKR0|E9QKR0_MOUSE	41409.6	1	1	1	0.00039	0.223	VHAIPLR	K	S	0.9	1.75	0.357	0	2	0	0	2	958.639	163618
PBS_Rep1	Fibrillin-2 OS=Mus musculus GN=Fbn2 PE=1 SV=2	sp|Q61555|FBN2_MOUSE	313804	1	1	1	0.000173	0.02	RGFIPNIR	R	T	0.981	2.41	0.232	0	2	0	0	2	2920.86	101949
PBS_Rep1	Fibrillin-2 OS=Mus musculus GN=Fbn2 PE=1 SV=2	sp|Q61555|FBN2_MOUSE	313804	1	1	1	0.000173	0.02	SCADIDECENNPDICDGGQCTNIPGEYRCLCYDGFMASMDMK	R	T	0.867	0.59	-0.268	0	0	0	0	2	3688.8	13178.9
PBS_Rep1	Fibrillin-2 OS=Mus musculus GN=Fbn2 PE=1 SV=2	sp|Q61555|FBN2_MOUSE	313804	1	1	1	0.000173	0.02	VCVDTHMR	R	S	0.921	1.68	0.449	0	1	0	0	2	195.847	146940
PBS_Rep1	Acyl-coenzyme A thioesterase 9, mitochondrial OS=Mus musculus GN=Acot9 PE=1 SV=1	sp|Q9R0X4|ACOT9_MOUSE	50561	1	2	3	0.00013	0.0888	DSENKGPAFVNPLIPENKEEEELFK	R	Q	0.989	2.82	0.275	0	0	0	1	2	5143.62	29861.4
PBS_Rep1	Acyl-coenzyme A thioesterase 9, mitochondrial OS=Mus musculus GN=Acot9 PE=1 SV=1	sp|Q9R0X4|ACOT9_MOUSE	50561	1	2	3	0.00013	0.0888	NIIHELFLTTLDPK	R	T	0.997	3.18	0.479	0	1	1	0	2	5570.23	37718.9
PBS_Rep1	Protein Utrn OS=Mus musculus GN=Utrn PE=1 SV=1	tr|E9Q6R7|E9Q6R7_MOUSE	392704	1	3	3	0.000216	0.0149	HPQLDCVFTLAQNLK	R	N	0.98	2.19	0.361	0	0	1	0	2	5089.1	46405.6
PBS_Rep1	Protein Utrn OS=Mus musculus GN=Utrn PE=1 SV=1	tr|E9Q6R7|E9Q6R7_MOUSE	392704	1	3	3	0.000216	0.0149	KLLDLLEGLTGTSLPK	R	E	0.99	2.31	0.381	0	0	2	0	2	5939.53	9867.63
PBS_Rep1	Protein Utrn OS=Mus musculus GN=Utrn PE=1 SV=1	tr|E9Q6R7|E9Q6R7_MOUSE	392704	1	3	3	0.000216	0.0149	MQILEDHNK	R	Q	0.888	2.24	0.108	0	0	1	0	2	1094.8	52067.1
PBS_Rep1	Protein Utrn OS=Mus musculus GN=Utrn PE=1 SV=1	tr|E9Q6R7|E9Q6R7_MOUSE	392704	1	3	3	0.000216	0.0149	WLNMKDEELKK	K	Q	0.952	2.41	0.211	0	0	1	0	2	2595.44	30931
PBS_Rep1	F-actin-capping protein subunit beta OS=Mus musculus GN=Capzb PE=1 SV=3	sp|P47757|CAPZB_MOUSE,tr|A2AMW0|A2AMW0_MOUSE	31346.5	1	5	6	0.000303	0.278	GCWDSIHVVEVQEK	K	S	0.98	1.84	0.464	0	0	1	0	2	4023.86	26505.1
PBS_Rep1	F-actin-capping protein subunit beta OS=Mus musculus GN=Capzb PE=1 SV=3	sp|P47757|CAPZB_MOUSE,tr|A2AMW0|A2AMW0_MOUSE	31346.5	1	5	6	0.000303	0.278	KLEVEANNAFDQYR	R	D	0.997	3.74	0.611	0	2	1	0	2	3504.02	38005.9
PBS_Rep1	F-actin-capping protein subunit beta OS=Mus musculus GN=Capzb PE=1 SV=3	sp|P47757|CAPZB_MOUSE,tr|A2AMW0|A2AMW0_MOUSE	31346.5	1	5	6	0.000303	0.278	QMEKDETVSDCSPHIANIGR	R	L	0.997	3.04	0.446	0	0	1	0	2	2600.72	15613.7
PBS_Rep1	F-actin-capping protein subunit beta OS=Mus musculus GN=Capzb PE=1 SV=3	sp|P47757|CAPZB_MOUSE,tr|A2AMW0|A2AMW0_MOUSE	31346.5	1	5	6	0.000303	0.278	RLPPQQIEK	R	N	0.972	2.19	0.384	0	1	0	0	2	894.356	17694
PBS_Rep1	F-actin-capping protein subunit beta OS=Mus musculus GN=Capzb PE=1 SV=3	sp|P47757|CAPZB_MOUSE,tr|A2AMW0|A2AMW0_MOUSE	31346.5	1	5	6	0.000303	0.278	SPWSNKYDPPLEDGAMPSAR	R	L	0.988	2.31	0.338	0	0	1	0	2	4229.44	35273.5
PBS_Rep1	Histone H1.4 OS=Mus musculus GN=Hist1h1e PE=1 SV=2	sp|P43274|H14_MOUSE	21978.9	1	2	3	0.00117	0.174	ALAAAGYDVEK	K	N	0.997	3.2	0.578	0	2	0	0	2	2031.98	130223
PBS_Rep1	Histone H1.4 OS=Mus musculus GN=Hist1h1e PE=1 SV=2	sp|P43274|H14_MOUSE	21978.9	1	2	3	0.00117	0.174	ALAAAGYDVEKNNSR	K	I	0.997	3.5	0.643	0	3	2	0	2	1661.8	163638
PBS_Rep1	Histone H1.4 OS=Mus musculus GN=Hist1h1e PE=1 SV=2	sp|P43274|H14_MOUSE	21978.9	1	2	3	0.00117	0.174	KALAAAGYDVEK	K	N	0.997	3.64	0.645	0	4	3	0	2	1477.14	668111
PBS_Rep1	Histone H1.4 OS=Mus musculus GN=Hist1h1e PE=1 SV=2	sp|P43274|H14_MOUSE	21978.9	1	2	3	0.00117	0.174	KALAAAGYDVEKNNSR	K	I	0.991	2.78	0.388	0	0	1	0	2	1136.98	22315.5
PBS_Rep1	Histone H1.4 OS=Mus musculus GN=Hist1h1e PE=1 SV=2	sp|P43274|H14_MOUSE	21978.9	1	2	3	0.00117	0.174	KTSGPPVSELITK	R	A	0.997	4.74	0.54	0	3	3	0	2	2502.91	994351
PBS_Rep1	Histone H1.4 OS=Mus musculus GN=Hist1h1e PE=1 SV=2	sp|P43274|H14_MOUSE	21978.9	1	2	3	0.00117	0.174	SGVSLAALK	R	K	0.997	3.07	0.321	0	1	0	0	2	2763.59	43340.3
PBS_Rep1	Histone H1.4 OS=Mus musculus GN=Hist1h1e PE=1 SV=2	sp|P43274|H14_MOUSE	21978.9	1	2	3	0.00117	0.174	SGVSLAALKK	R	A	0.997	3.61	0.519	0	3	0	0	2	1925.39	1342970
PBS_Rep1	Histone H1.4 OS=Mus musculus GN=Hist1h1e PE=1 SV=2	sp|P43274|H14_MOUSE	21978.9	1	2	3	0.00117	0.174	TSGPPVSELITK	K	A	0.997	2.6	0.533	0	2	0	0	2	3312.98	40977.4
PBS_Rep1	14-3-3 protein theta OS=Mus musculus GN=Ywhaq PE=1 SV=1	sp|P68254|1433T_MOUSE,tr|F6VW30|F6VW30_MOUSE,tr|F6YY69|F6YY69_MOUSE	27779.4	1	2	2	0.00013	0.106	KQTIENSQGAYQEAFDISK	R	K	0.997	3.15	0.483	0	0	2	0	2	3795.33	19992.4
PBS_Rep1	14-3-3 protein theta OS=Mus musculus GN=Ywhaq PE=1 SV=1	sp|P68254|1433T_MOUSE,tr|F6VW30|F6VW30_MOUSE,tr|F6YY69|F6YY69_MOUSE	27779.4	1	2	2	0.00013	0.106	MKGDYFR	K	Y	0.9	2.09	0.322	0	1	0	0	2	1093.16	33759.6
PBS_Rep1	Plectin OS=Mus musculus GN=Plec PE=1 SV=3	sp|Q9QXS1|PLEC_MOUSE	534181	1	21	24	0.00126	0.0703	AHAFVVQQR	K	E	0.982	1.92	0.508	0	2	0	0	2	526.4	9692.78
PBS_Rep1	Plectin OS=Mus musculus GN=Plec PE=1 SV=3	sp|Q9QXS1|PLEC_MOUSE	534181	1	21	24	0.00126	0.0703	AKLEQLFQDEVAK	K	A	0.994	2.52	0.335	0	0	1	0	2	4314.11	40409
PBS_Rep1	Plectin OS=Mus musculus GN=Plec PE=1 SV=3	sp|Q9QXS1|PLEC_MOUSE	534181	1	21	24	0.00126	0.0703	ARQEEVYSELQAR	R	E	0.993	2.92	0.266	0	0	1	0	2	2358.89	30836.5
PBS_Rep1	Plectin OS=Mus musculus GN=Plec PE=1 SV=3	sp|Q9QXS1|PLEC_MOUSE	534181	1	21	24	0.00126	0.0703	FRELAEEAAR	R	L	0.907	2.37	0.192	0	1	0	0	2	1482.59	10350.8
PBS_Rep1	Plectin OS=Mus musculus GN=Plec PE=1 SV=3	sp|Q9QXS1|PLEC_MOUSE	534181	1	21	24	0.00126	0.0703	GFFDPNTHENLTYLQLLER	K	C	0.997	4.82	0.47	0	0	2	0	2	5656.52	71752.8
PBS_Rep1	Plectin OS=Mus musculus GN=Plec PE=1 SV=3	sp|Q9QXS1|PLEC_MOUSE	534181	1	21	24	0.00126	0.0703	GHVPLIAVCDYK	R	Q	0.986	1.8	0.558	0	1	1	0	2	3443.65	33603.9
PBS_Rep1	Plectin OS=Mus musculus GN=Plec PE=1 SV=3	sp|Q9QXS1|PLEC_MOUSE	534181	1	21	24	0.00126	0.0703	GMHQSIEEFR	R	A	0.957	1.98	0.337	0	1	1	0	2	2027.59	69857.5
PBS_Rep1	Plectin OS=Mus musculus GN=Plec PE=1 SV=3	sp|Q9QXS1|PLEC_MOUSE	534181	1	21	24	0.00126	0.0703	HISDLYEDLR	R	D	0.997	2.18	0.49	0	1	0	0	2	3658.32	21596.3
PBS_Rep1	Plectin OS=Mus musculus GN=Plec PE=1 SV=3	sp|Q9QXS1|PLEC_MOUSE	534181	1	21	24	0.00126	0.0703	HYQQLLQSLEQGEQEESR	R	C	0.997	4.84	0.578	0	0	1	0	2	4468.99	33507.7
PBS_Rep1	Plectin OS=Mus musculus GN=Plec PE=1 SV=3	sp|Q9QXS1|PLEC_MOUSE	534181	1	21	24	0.00126	0.0703	KGLVGPELHDR	R	L	0.978	2.4	0.305	0	0	1	0	2	1046.02	40055.3
PBS_Rep1	Plectin OS=Mus musculus GN=Plec PE=1 SV=3	sp|Q9QXS1|PLEC_MOUSE	534181	1	21	24	0.00126	0.0703	KQEELQHLEQQR	R	Q	0.931	2.26	0.348	0	0	1	0	2	1296.19	24195.8
PBS_Rep1	Plectin OS=Mus musculus GN=Plec PE=1 SV=3	sp|Q9QXS1|PLEC_MOUSE	534181	1	21	24	0.00126	0.0703	LEAQHQALVTLWHQLHVDMK	R	S	0.997	3.02	0.465	0	0	0	1	2	5192.51	46036.2
PBS_Rep1	Plectin OS=Mus musculus GN=Plec PE=1 SV=3	sp|Q9QXS1|PLEC_MOUSE	534181	1	21	24	0.00126	0.0703	LEDLLQDAQDEKEQLNEYK	R	G	0.958	1.95	0.301	0	0	1	0	2	4814.42	27982
PBS_Rep1	Plectin OS=Mus musculus GN=Plec PE=1 SV=3	sp|Q9QXS1|PLEC_MOUSE	534181	1	21	24	0.00126	0.0703	LFNAIIHR	R	H	0.99	2.5	0.391	0	1	0	0	2	2978.55	25349.7
PBS_Rep1	Plectin OS=Mus musculus GN=Plec PE=1 SV=3	sp|Q9QXS1|PLEC_MOUSE	534181	1	21	24	0.00126	0.0703	LGFHLPLEVAYQR	R	G	0.997	4	0.467	0	0	1	0	2	5010.88	47308.3
PBS_Rep1	Plectin OS=Mus musculus GN=Plec PE=1 SV=3	sp|Q9QXS1|PLEC_MOUSE	534181	1	21	24	0.00126	0.0703	LHVAILER	K	E	0.99	2.44	0.546	0	1	0	0	2	2789.29	60451.1
PBS_Rep1	Plectin OS=Mus musculus GN=Plec PE=1 SV=3	sp|Q9QXS1|PLEC_MOUSE	534181	1	21	24	0.00126	0.0703	LKAEAELLQQQK	R	E	0.997	3.44	0.414	0	1	0	0	2	2207.81	13000.9
PBS_Rep1	Plectin OS=Mus musculus GN=Plec PE=1 SV=3	sp|Q9QXS1|PLEC_MOUSE	534181	1	21	24	0.00126	0.0703	LKQSAEEQAQAQAQAQAAAEK	R	L	0.997	5.4	0.495	0	0	1	0	2	2270.81	12275.5
PBS_Rep1	Plectin OS=Mus musculus GN=Plec PE=1 SV=3	sp|Q9QXS1|PLEC_MOUSE	534181	1	21	24	0.00126	0.0703	LKTEAEIALK	R	E	0.878	2.15	0.196	0	1	0	0	2	1821.23	19348.5
PBS_Rep1	Plectin OS=Mus musculus GN=Plec PE=1 SV=3	sp|Q9QXS1|PLEC_MOUSE	534181	1	21	24	0.00126	0.0703	LLEAQIATGGIIDPEESHRLPVEVAYK	R	R	0.892	3.02	0.13	0	0	0	1	2	4986.43	22287
PBS_Rep1	Plectin OS=Mus musculus GN=Plec PE=1 SV=3	sp|Q9QXS1|PLEC_MOUSE	534181	1	21	24	0.00126	0.0703	LLEAQIATGGIIDPVHSHR	R	V	0.995	2.46	0.436	0	0	1	1	2	4288.96	73232.2
PBS_Rep1	Plectin OS=Mus musculus GN=Plec PE=1 SV=3	sp|Q9QXS1|PLEC_MOUSE	534181	1	21	24	0.00126	0.0703	QYINAIKDYELQLITYK	K	A	0.997	3.1	0.507	0	0	1	0	2	5335.12	22767.4
PBS_Rep1	Plectin OS=Mus musculus GN=Plec PE=1 SV=3	sp|Q9QXS1|PLEC_MOUSE	534181	1	21	24	0.00126	0.0703	VYHDPSTQEPVTYSQLQQR	R	C	0.997	3.5	0.294	0	0	1	0	2	2996.82	23417.9
PBS_Rep1	Eukaryotic translation initiation factor 5A-1 OS=Mus musculus GN=Eif5a PE=1 SV=2	sp|P63242|IF5A1_MOUSE,tr|A0A0A0MQM0|A0A0A0MQM0_MOUSE	16832.7	1	2	2	8.66e-05	0.195	KYEDICPSTHNMDVPNIK	K	R	0.883	1.75	0.213	0	0	0	1	2	3441.16	21746.9
PBS_Rep1	Eukaryotic translation initiation factor 5A-1 OS=Mus musculus GN=Eif5a PE=1 SV=2	sp|P63242|IF5A1_MOUSE,tr|A0A0A0MQM0|A0A0A0MQM0_MOUSE	16832.7	1	2	2	8.66e-05	0.195	VHLVGIDIFTGK	K	K	0.997	3.25	0.624	0	0	1	0	2	4864.93	52661.6
PBS_Rep1	Peptidyl-prolyl cis-trans isomerase A OS=Mus musculus GN=Ppia PE=1 SV=2	sp|P17742|PPIA_MOUSE	17971.8	1	4	5	0.000303	0.47	HTGPGILSMANAGPNTNGSQFFICTAK	K	T	0.997	4.99	0.63	0	0	1	0	2	4983.52	19386.5
PBS_Rep1	Peptidyl-prolyl cis-trans isomerase A OS=Mus musculus GN=Ppia PE=1 SV=2	sp|P17742|PPIA_MOUSE	17971.8	1	4	5	0.000303	0.47	KITISDCGQL	K	-	0.984	2.31	0.397	0	2	0	0	2	2900.97	46477.8
PBS_Rep1	Peptidyl-prolyl cis-trans isomerase A OS=Mus musculus GN=Ppia PE=1 SV=2	sp|P17742|PPIA_MOUSE	17971.8	1	4	5	0.000303	0.47	SIYGEKFEDENFILK	R	H	0.997	4.35	0.581	0	1	0	0	2	4685.67	24708.3
PBS_Rep1	Peptidyl-prolyl cis-trans isomerase A OS=Mus musculus GN=Ppia PE=1 SV=2	sp|P17742|PPIA_MOUSE	17971.8	1	4	5	0.000303	0.47	VKEGMNIVEAMER	K	F	0.997	3.02	0.357	0	1	1	0	2	3933.14	68568.9
PBS_Rep1	Peptidyl-prolyl cis-trans isomerase A OS=Mus musculus GN=Ppia PE=1 SV=2	sp|P17742|PPIA_MOUSE	17971.8	1	4	5	0.000303	0.47	VSFELFADKVPK	R	T	0.943	1.67	0.293	0	0	1	0	2	4682.1	74037.8
PBS_Rep1	Transforming protein RhoA OS=Mus musculus GN=Rhoa PE=1 SV=1	sp|Q9QUI0|RHOA_MOUSE,tr|A0A0A6YXF6|A0A0A6YXF6_MOUSE	21782.5	1	3	4	0.000216	0.233	HFCPNVPIILVGNK	K	K	0.997	3.38	0.552	0	1	1	0	2	4532.78	67395.5
PBS_Rep1	Transforming protein RhoA OS=Mus musculus GN=Rhoa PE=1 SV=1	sp|Q9QUI0|RHOA_MOUSE,tr|A0A0A6YXF6|A0A0A6YXF6_MOUSE	21782.5	1	3	4	0.000216	0.233	HFCPNVPIILVGNKK	K	D	0.997	3.69	0.583	0	0	1	0	2	4119.2	52993.1
PBS_Rep1	Transforming protein RhoA OS=Mus musculus GN=Rhoa PE=1 SV=1	sp|Q9QUI0|RHOA_MOUSE,tr|A0A0A6YXF6|A0A0A6YXF6_MOUSE	21782.5	1	3	4	0.000216	0.233	LRPLSYPDTDVILMCFSIDSPDSLENIPEK	R	W	0.997	3.05	0.601	0	0	2	0	2	6118.73	5553.25
PBS_Rep1	Succinate dehydrogenase [ubiquinone] flavoprotein subunit, mitochondrial OS=Mus musculus GN=Sdha PE=1 SV=1	sp|Q8K2B3|SDHA_MOUSE	72585.6	1	7	7	0.000433	0.152	ACALSIAESCRPGDKVPSIK	R	A	0.988	2.78	0.421	0	0	2	0	2	3746.14	32217.3
PBS_Rep1	Succinate dehydrogenase [ubiquinone] flavoprotein subunit, mitochondrial OS=Mus musculus GN=Sdha PE=1 SV=1	sp|Q8K2B3|SDHA_MOUSE	72585.6	1	7	7	0.000433	0.152	KPFGEHWR	K	K	0.929	1.61	0.28	0	0	1	0	2	1062.83	40424.8
PBS_Rep1	Succinate dehydrogenase [ubiquinone] flavoprotein subunit, mitochondrial OS=Mus musculus GN=Sdha PE=1 SV=1	sp|Q8K2B3|SDHA_MOUSE	72585.6	1	7	7	0.000433	0.152	LGANSLLDLVVFGR	R	A	0.994	2.46	0.532	0	2	0	0	2	6365.74	4222.87
PBS_Rep1	Succinate dehydrogenase [ubiquinone] flavoprotein subunit, mitochondrial OS=Mus musculus GN=Sdha PE=1 SV=1	sp|Q8K2B3|SDHA_MOUSE	72585.6	1	7	7	0.000433	0.152	SMQNHAAVFR	K	V	0.955	2.15	0.353	0	1	0	0	2	1068.24	16960.6
PBS_Rep1	Succinate dehydrogenase [ubiquinone] flavoprotein subunit, mitochondrial OS=Mus musculus GN=Sdha PE=1 SV=1	sp|Q8K2B3|SDHA_MOUSE	72585.6	1	7	7	0.000433	0.152	TYFSCTSAHTSTGDGTAMVTR	R	A	0.997	3.89	0.658	0	0	1	0	2	2876.55	11835.4
PBS_Rep1	Succinate dehydrogenase [ubiquinone] flavoprotein subunit, mitochondrial OS=Mus musculus GN=Sdha PE=1 SV=1	sp|Q8K2B3|SDHA_MOUSE	72585.6	1	7	7	0.000433	0.152	VRVDEYDYSKPIQGQQK	K	K	0.997	3.32	0.533	0	0	2	0	2	2359.62	34253.1
PBS_Rep1	Succinate dehydrogenase [ubiquinone] flavoprotein subunit, mitochondrial OS=Mus musculus GN=Sdha PE=1 SV=1	sp|Q8K2B3|SDHA_MOUSE	72585.6	1	7	7	0.000433	0.152	VTLEYRPVIDK	K	T	0.989	2.64	0.412	0	1	0	0	2	3136.96	13073.5
PBS_Rep1	60S ribosomal protein L4 OS=Mus musculus GN=Rpl4 PE=1 SV=3	sp|Q9D8E6|RL4_MOUSE	47155.3	1	3	4	0.000216	0.115	APIRPDIVNFVHTNLR	K	K	0.997	2.44	0.504	0	0	0	1	2	4622.92	75345
PBS_Rep1	60S ribosomal protein L4 OS=Mus musculus GN=Rpl4 PE=1 SV=3	sp|Q9D8E6|RL4_MOUSE	47155.3	1	3	4	0.000216	0.115	KLDELYGTWR	R	K	0.997	2.6	0.388	0	1	1	0	2	3730.62	50262.1
PBS_Rep1	60S ribosomal protein L4 OS=Mus musculus GN=Rpl4 PE=1 SV=3	sp|Q9D8E6|RL4_MOUSE	47155.3	1	3	4	0.000216	0.115	QPYAVSELAGHQTSAESWGTGR	R	A	0.997	3.01	0.486	0	0	2	0	2	4114.7	42082.1
PBS_Rep1	Ankyrin-1 OS=Mus musculus GN=Ank1 PE=1 SV=2	sp|Q02357|ANK1_MOUSE,tr|B7ZW98|B7ZW98_MOUSE,tr|D3YTV8|D3YTV8_MOUSE,tr|D3Z5M4|D3Z5M4_MOUSE,tr|E9QNT8|E9QNT8_MOUSE,tr|G5E8J2|G5E8J2_MOUSE,tr|G8JL84|G8JL84_MOUSE,tr|Q0VGY9|Q0VGY9_MOUSE	204226	1	10	11	0.000519	0.0924	EGHVDTALALLEK	R	E	0.997	3.16	0.325	0	0	1	0	2	4356.82	23179.6
PBS_Rep1	Ankyrin-1 OS=Mus musculus GN=Ank1 PE=1 SV=2	sp|Q02357|ANK1_MOUSE,tr|B7ZW98|B7ZW98_MOUSE,tr|D3YTV8|D3YTV8_MOUSE,tr|D3Z5M4|D3Z5M4_MOUSE,tr|E9QNT8|E9QNT8_MOUSE,tr|G5E8J2|G5E8J2_MOUSE,tr|G8JL84|G8JL84_MOUSE,tr|Q0VGY9|Q0VGY9_MOUSE	204226	1	10	11	0.000519	0.0924	EHLGLSWAELAR	R	E	0.997	2.89	0.322	0	0	1	0	2	4645.09	31865.8
PBS_Rep1	Ankyrin-1 OS=Mus musculus GN=Ank1 PE=1 SV=2	sp|Q02357|ANK1_MOUSE,tr|B7ZW98|B7ZW98_MOUSE,tr|D3YTV8|D3YTV8_MOUSE,tr|D3Z5M4|D3Z5M4_MOUSE,tr|E9QNT8|E9QNT8_MOUSE,tr|G5E8J2|G5E8J2_MOUSE,tr|G8JL84|G8JL84_MOUSE,tr|Q0VGY9|Q0VGY9_MOUSE	204226	1	10	11	0.000519	0.0924	IIALGPTGAQFLSPVIVEIPHFASHGR	R	G	0.997	3.26	0.39	0	0	0	1	2	5944.31	12182.4
PBS_Rep1	Ankyrin-1 OS=Mus musculus GN=Ank1 PE=1 SV=2	sp|Q02357|ANK1_MOUSE,tr|B7ZW98|B7ZW98_MOUSE,tr|D3YTV8|D3YTV8_MOUSE,tr|D3Z5M4|D3Z5M4_MOUSE,tr|E9QNT8|E9QNT8_MOUSE,tr|G5E8J2|G5E8J2_MOUSE,tr|G8JL84|G8JL84_MOUSE,tr|Q0VGY9|Q0VGY9_MOUSE	204226	1	10	11	0.000519	0.0924	ISEILLDHGAPIQAK	R	T	0.895	2.27	0.215	0	0	2	0	2	3763.6	54683.5
PBS_Rep1	Ankyrin-1 OS=Mus musculus GN=Ank1 PE=1 SV=2	sp|Q02357|ANK1_MOUSE,tr|B7ZW98|B7ZW98_MOUSE,tr|D3YTV8|D3YTV8_MOUSE,tr|D3Z5M4|D3Z5M4_MOUSE,tr|E9QNT8|E9QNT8_MOUSE,tr|G5E8J2|G5E8J2_MOUSE,tr|G8JL84|G8JL84_MOUSE,tr|Q0VGY9|Q0VGY9_MOUSE	204226	1	10	11	0.000519	0.0924	LAELLLEHDAHPNAAGK	R	N	0.997	3.02	0.517	0	0	1	0	2	3090.61	18422.5
PBS_Rep1	Ankyrin-1 OS=Mus musculus GN=Ank1 PE=1 SV=2	sp|Q02357|ANK1_MOUSE,tr|B7ZW98|B7ZW98_MOUSE,tr|D3YTV8|D3YTV8_MOUSE,tr|D3Z5M4|D3Z5M4_MOUSE,tr|E9QNT8|E9QNT8_MOUSE,tr|G5E8J2|G5E8J2_MOUSE,tr|G8JL84|G8JL84_MOUSE,tr|Q0VGY9|Q0VGY9_MOUSE	204226	1	10	11	0.000519	0.0924	LGYSPLHQAAQQGHTDIVTLLLK	K	N	0.997	4.16	0.537	0	0	1	0	2	5230.5	18628.9
PBS_Rep1	Ankyrin-1 OS=Mus musculus GN=Ank1 PE=1 SV=2	sp|Q02357|ANK1_MOUSE,tr|B7ZW98|B7ZW98_MOUSE,tr|D3YTV8|D3YTV8_MOUSE,tr|D3Z5M4|D3Z5M4_MOUSE,tr|E9QNT8|E9QNT8_MOUSE,tr|G5E8J2|G5E8J2_MOUSE,tr|G8JL84|G8JL84_MOUSE,tr|Q0VGY9|Q0VGY9_MOUSE	204226	1	10	11	0.000519	0.0924	MGYTPLHVASHYGNIK	R	L	0.937	1.97	0.283	0	0	1	0	2	3325.91	12998
PBS_Rep1	Ankyrin-1 OS=Mus musculus GN=Ank1 PE=1 SV=2	sp|Q02357|ANK1_MOUSE,tr|B7ZW98|B7ZW98_MOUSE,tr|D3YTV8|D3YTV8_MOUSE,tr|D3Z5M4|D3Z5M4_MOUSE,tr|E9QNT8|E9QNT8_MOUSE,tr|G5E8J2|G5E8J2_MOUSE,tr|G8JL84|G8JL84_MOUSE,tr|Q0VGY9|Q0VGY9_MOUSE	204226	1	10	11	0.000519	0.0924	SGLTPLHLVSQEGHVPVADVLIK	K	H	0.997	3.72	0.429	0	0	1	1	2	5068.15	71810.8
PBS_Rep1	Ankyrin-1 OS=Mus musculus GN=Ank1 PE=1 SV=2	sp|Q02357|ANK1_MOUSE,tr|B7ZW98|B7ZW98_MOUSE,tr|D3YTV8|D3YTV8_MOUSE,tr|D3Z5M4|D3Z5M4_MOUSE,tr|E9QNT8|E9QNT8_MOUSE,tr|G5E8J2|G5E8J2_MOUSE,tr|G8JL84|G8JL84_MOUSE,tr|Q0VGY9|Q0VGY9_MOUSE	204226	1	10	11	0.000519	0.0924	TAEAVHFATLLYK	R	E	0.969	1.71	0.374	0	0	1	0	2	4520.9	24146.4
PBS_Rep1	Ankyrin-1 OS=Mus musculus GN=Ank1 PE=1 SV=2	sp|Q02357|ANK1_MOUSE,tr|B7ZW98|B7ZW98_MOUSE,tr|D3YTV8|D3YTV8_MOUSE,tr|D3Z5M4|D3Z5M4_MOUSE,tr|E9QNT8|E9QNT8_MOUSE,tr|G5E8J2|G5E8J2_MOUSE,tr|G8JL84|G8JL84_MOUSE,tr|Q0VGY9|Q0VGY9_MOUSE	204226	1	10	11	0.000519	0.0924	TLEQHENFVEVAR	K	S	0.997	3.58	0.432	0	0	1	0	2	2726.56	36869.8
PBS_Rep1	Serine protease inhibitor A3K OS=Mus musculus GN=Serpina3k PE=1 SV=2	sp|P07759|SPA3K_MOUSE	46881.6	1	3	3	0.00013	0.0861	DLQILAEFHEK	K	T	0.997	3.35	0.516	0	1	0	0	2	4709.1	29820.5
PBS_Rep1	Serine protease inhibitor A3K OS=Mus musculus GN=Serpina3k PE=1 SV=2	sp|P07759|SPA3K_MOUSE	46881.6	1	3	3	0.00013	0.0861	HFRDEELSCSVLELK	R	Y	0.997	3.56	0.395	0	0	1	0	2	4114.67	71915
PBS_Rep1	Serine protease inhibitor A3K OS=Mus musculus GN=Serpina3k PE=1 SV=2	sp|P07759|SPA3K_MOUSE	46881.6	1	3	3	0.00013	0.0861	KLSVSQVVHK	K	A	0.99	2.34	0.482	0	0	1	0	2	957.172	55867.7
PBS_Rep1	Mimecan OS=Mus musculus GN=Ogn PE=2 SV=1	sp|Q62000|MIME_MOUSE	34014.3	1	3	4	0.00026	0.171	HPNSFICLK	K	R	0.951	1.61	0.436	0	1	0	0	2	2392.46	41254.1
PBS_Rep1	Mimecan OS=Mus musculus GN=Ogn PE=2 SV=1	sp|Q62000|MIME_MOUSE	34014.3	1	3	4	0.00026	0.171	LSFLYLDHNDLESVPPNLPESLR	K	V	0.911	1.84	0.263	0	0	1	0	2	5588.43	10755.5
PBS_Rep1	Mimecan OS=Mus musculus GN=Ogn PE=2 SV=1	sp|Q62000|MIME_MOUSE	34014.3	1	3	4	0.00026	0.171	RLDFTGNLIEDIEDGTFSK	R	L	0.997	4.16	0.54	0	1	3	0	2	6105.48	16596.7
PBS_Rep1	Biglycan OS=Mus musculus GN=Bgn PE=2 SV=1	sp|P28653|PGS1_MOUSE	41641.3	1	4	5	0.00039	0.184	DLPETLNELHLDHNK	K	I	0.997	3.07	0.597	0	1	0	0	2	4327.48	14571.5
PBS_Rep1	Biglycan OS=Mus musculus GN=Bgn PE=2 SV=1	sp|P28653|PGS1_MOUSE	41641.3	1	4	5	0.00039	0.184	EISPDTTLLDLQNNDISELRK	K	D	0.961	2.29	0.297	0	0	1	0	2	5036.75	33583.9
PBS_Rep1	Biglycan OS=Mus musculus GN=Bgn PE=2 SV=1	sp|P28653|PGS1_MOUSE	41641.3	1	4	5	0.00039	0.184	GLQHLYALVLVNNK	K	I	0.997	4.53	0.481	0	1	1	0	2	4819.77	66414.2
PBS_Rep1	Biglycan OS=Mus musculus GN=Bgn PE=2 SV=1	sp|P28653|PGS1_MOUSE	41641.3	1	4	5	0.00039	0.184	NHLVEIPPNLPSSLVELR	K	I	0.997	3.41	0.39	0	0	5	0	2	5294.16	167824
PBS_Rep1	Neprilysin OS=Mus musculus GN=Mme PE=1 SV=3	sp|Q61391|NEP_MOUSE	85705	1	2	2	0.00013	0.06	HVVEDLIAQIR	K	E	0.981	2.23	0.319	0	0	1	0	2	4443.96	25152.6
PBS_Rep1	Neprilysin OS=Mus musculus GN=Mme PE=1 SV=3	sp|Q61391|NEP_MOUSE	85705	1	2	2	0.00013	0.06	IIGTLQNSAEFADAFHCR	R	K	0.99	2.17	0.559	0	0	1	0	2	4713.91	31568.5
PBS_Rep1	Neprilysin OS=Mus musculus GN=Mme PE=1 SV=3	sp|Q61391|NEP_MOUSE	85705	1	2	2	0.00013	0.06	YSNFDILRDELEVILK	R	D	0.888	1.56	0.327	0	0	1	0	2	6660.5	1603.88
PBS_Rep1	Thrombomodulin OS=Mus musculus GN=Thbd PE=1 SV=1	sp|P15306|TRBM_MOUSE	61865.8	0.999	2	2	0.00013	0.0433	CICAPGFAPKPDEPHK	R	C	0.939	2.09	0.211	0	0	0	1	2	2362.47	47589.4
PBS_Rep1	Thrombomodulin OS=Mus musculus GN=Thbd PE=1 SV=1	sp|P15306|TRBM_MOUSE	61865.8	0.999	2	2	0.00013	0.0433	LQGHLMTVR	R	S	0.978	1.98	0.441	0	0	2	0	2	1450.18	189007
PBS_Rep1	NADH dehydrogenase [ubiquinone] 1 alpha subcomplex subunit 8 OS=Mus musculus GN=Ndufa8 PE=1 SV=3	sp|Q9DCJ5|NDUA8_MOUSE	19992	1	2	2	8.66e-05	0.174	ARPEPNPVIEGDLKPAK	R	H	0.997	5.13	0.693	0	0	1	0	2	2273.28	21168.6
PBS_Rep1	NADH dehydrogenase [ubiquinone] 1 alpha subcomplex subunit 8 OS=Mus musculus GN=Ndufa8 PE=1 SV=3	sp|Q9DCJ5|NDUA8_MOUSE	19992	1	2	2	8.66e-05	0.174	LGWVRPDLGQLSK	K	V	0.997	3.15	0.565	0	0	1	0	2	4417.13	38026.6
PBS_Rep1	Plectin OS=Mus musculus GN=Plec PE=1 SV=3	sp|Q9QXS1|PLEC_MOUSE-DECOY	0	0.996	2	2	8.66e-05	0	LRTAESIAALKETLVR	?	?	0.875	0.633	-0.32	0	0	1	0	2	5730.03	34237.2
PBS_Rep1	Plectin OS=Mus musculus GN=Plec PE=1 SV=3	sp|Q9QXS1|PLEC_MOUSE-DECOY	0	0.996	2	2	8.66e-05	0	SRMTDEANSR	?	?	0.871	0.696	-0.29	0	1	0	0	2	2014.5	14243.1
PBS_Rep1	Glutamyl aminopeptidase OS=Mus musculus GN=Enpep PE=1 SV=1	sp|P16406|AMPE_MOUSE	107960	1	4	4	0.000173	0.0476	DLWLHIR	R	E	0.9	2.17	0.368	0	1	0	0	2	4355.88	27480.9
PBS_Rep1	Glutamyl aminopeptidase OS=Mus musculus GN=Enpep PE=1 SV=1	sp|P16406|AMPE_MOUSE	107960	1	4	4	0.000173	0.0476	LPDFINPVHYDLEVK	R	A	0.993	2.62	0.318	0	0	1	0	2	5151.43	33133.7
PBS_Rep1	Glutamyl aminopeptidase OS=Mus musculus GN=Enpep PE=1 SV=1	sp|P16406|AMPE_MOUSE	107960	1	4	4	0.000173	0.0476	STYSISIIHPK	K	E	0.997	2.46	0.441	0	1	0	0	2	3144.63	26136.7
PBS_Rep1	Glutamyl aminopeptidase OS=Mus musculus GN=Enpep PE=1 SV=1	sp|P16406|AMPE_MOUSE	107960	1	4	4	0.000173	0.0476	YLEMLKDPNIIK	R	T	0.982	1.86	0.473	0	0	1	0	2	4435.04	40570.9
PBS_Rep1	Histone H3.3C OS=Mus musculus GN=H3f3c PE=3 SV=3	sp|P02301|H3C_MOUSE,sp|P84244|H33_MOUSE	15328.7	1	1	1	0.000519	0.441	EIAQDFKTDLR	R	F	0.997	2.91	0.453	0	1	1	0	2	2920.18	324382
PBS_Rep1	Histone H3.3C OS=Mus musculus GN=H3f3c PE=3 SV=3	sp|P02301|H3C_MOUSE,sp|P84244|H33_MOUSE	15328.7	1	1	1	0.000519	0.441	FQSAAIGALQEASEAYLVGLFEDTNLCAIHAK	R	R	0.997	5.51	0.636	0	0	0	2	2	7133.51	8488.48
PBS_Rep1	Histone H3.3C OS=Mus musculus GN=H3f3c PE=3 SV=3	sp|P02301|H3C_MOUSE,sp|P84244|H33_MOUSE	15328.7	1	1	1	0.000519	0.441	STELLIR	K	K	0.9	2.01	0.335	0	2	0	0	2	2187.81	295904
PBS_Rep1	Histone H3.3C OS=Mus musculus GN=H3f3c PE=3 SV=3	sp|P02301|H3C_MOUSE,sp|P84244|H33_MOUSE	15328.7	1	1	1	0.000519	0.441	STELLIRK	K	L	0.962	2	0.241	0	1	0	0	2	1195.8	41624.8
PBS_Rep1	Histone H3.3C OS=Mus musculus GN=H3f3c PE=3 SV=3	sp|P02301|H3C_MOUSE,sp|P84244|H33_MOUSE	15328.7	1	1	1	0.000519	0.441	YRPGTVALR	R	E	0.973	2.38	0.369	0	5	0	0	2	1401.57	3981160
PBS_Rep1	SpspoJ protein OS=Streptococcus pneumoniae serotype 4 (strain ATCC BAA-334 / TIGR4) GN=SP_2240 PE=4 SV=1	tr|Q97N36|Q97N36_STRPN	29155	0.997	2	2	8.66e-05	0.0833	NPYQPRKEFDR	K	E	0.979	2.47	0.349	0	0	1	0	2	1787.74	24345
PBS_Rep1	SpspoJ protein OS=Streptococcus pneumoniae serotype 4 (strain ATCC BAA-334 / TIGR4) GN=SP_2240 PE=4 SV=1	tr|Q97N36|Q97N36_STRPN	29155	0.997	2	2	8.66e-05	0.0833	TNHFIQNEEK	K	Q	0.868	0.751	-0.32	0	1	0	0	2	1857.8	9941.02
PBS_Rep1	Cytochrome b-c1 complex subunit 7 OS=Mus musculus GN=Uqcrb PE=2 SV=1	tr|Q9CQB4|Q9CQB4_MOUSE	13562.3	1	2	2	8.66e-05	0.207	RLPEDLYNDR	R	M	0.97	1.99	0.412	0	1	0	0	2	2568.84	12117.7
PBS_Rep1	Cytochrome b-c1 complex subunit 7 OS=Mus musculus GN=Uqcrb PE=2 SV=1	tr|Q9CQB4|Q9CQB4_MOUSE	13562.3	1	2	2	8.66e-05	0.207	YEEDKFYLEPYLK	K	E	0.971	2.53	0.445	0	0	1	0	2	4696.88	197093
PBS_Rep1	Electron transfer flavoprotein subunit beta OS=Mus musculus GN=Etfb PE=1 SV=3	sp|Q9DCW4|ETFB_MOUSE	27623.2	1	4	5	0.000216	0.231	EKVDLLFLGK	K	Q	0.958	2	0.324	0	1	1	0	2	4510.05	55358
PBS_Rep1	Electron transfer flavoprotein subunit beta OS=Mus musculus GN=Etfb PE=1 SV=3	sp|Q9DCW4|ETFB_MOUSE	27623.2	1	4	5	0.000216	0.231	GIHVEIPGAQAESLGPLQVAR	R	V	0.997	3.59	0.331	0	0	1	0	2	4846.7	47568.5
PBS_Rep1	Electron transfer flavoprotein subunit beta OS=Mus musculus GN=Etfb PE=1 SV=3	sp|Q9DCW4|ETFB_MOUSE	27623.2	1	4	5	0.000216	0.231	HSMNPFCEIAVEEAVR	K	L	0.997	3.24	0.382	0	0	1	0	2	4808.44	48497.5
PBS_Rep1	Electron transfer flavoprotein subunit beta OS=Mus musculus GN=Etfb PE=1 SV=3	sp|Q9DCW4|ETFB_MOUSE	27623.2	1	4	5	0.000216	0.231	LKLPAVVTADLR	R	L	0.992	1.95	0.459	0	0	1	0	2	4501.8	24844.5
PBS_Rep1	Protein Dnah1 OS=Mus musculus GN=Dnah1 PE=1 SV=1	tr|E9Q8T7|E9Q8T7_MOUSE	487076	0.998	2	2	8.66e-05	0.008	QQHVEDEEK	R	F	0.927	0.562	-0.382	0	0	1	0	2	925.026	31303.4
PBS_Rep1	Protein Dnah1 OS=Mus musculus GN=Dnah1 PE=1 SV=1	tr|E9Q8T7|E9Q8T7_MOUSE	487076	0.998	2	2	8.66e-05	0.008	QTYKQQGNIVLKLGDTVIPYHEDFR	K	M	0.919	0.622	-0.37	0	0	1	0	2	5339.76	6889.61
PBS_Rep1	Ubiquitin-40S ribosomal protein S27a OS=Mus musculus GN=Rps27a PE=1 SV=2	sp|P62983|RS27A_MOUSE	17951.6	1	3	3	0.000216	0.244	CCLTYCFNKPEDK	K	-	0.991	2.35	0.521	0	0	1	0	2	2860.09	28929.4
PBS_Rep1	Ubiquitin-40S ribosomal protein S27a OS=Mus musculus GN=Rps27a PE=1 SV=2	sp|P62983|RS27A_MOUSE	17951.6	1	3	3	0.000216	0.244	ESTLHLVLR	K	L	0.991	2.54	0.512	0	2	0	0	2	3032.07	149556
PBS_Rep1	Ubiquitin-40S ribosomal protein S27a OS=Mus musculus GN=Rps27a PE=1 SV=2	sp|P62983|RS27A_MOUSE	17951.6	1	3	3	0.000216	0.244	TITLEVEPSDTIENVK	K	A	0.993	3.05	0.362	0	2	0	0	2	4434.72	29411.6
PBS_Rep1	Spectrin alpha chain, non-erythrocytic 1 OS=Mus musculus GN=Sptan1 PE=1 SV=1	tr|A3KGU5|A3KGU5_MOUSE,tr|A3KGU7|A3KGU7_MOUSE,tr|E9Q447|E9Q447_MOUSE	285156	1	1	1	0.00524	0.344	AGTFQAFEQFGQQLLAHGHYASPEIK	R	E	0.997	4.18	0.541	0	0	3	2	2	5989.83	46206.5
PBS_Rep1	Spectrin alpha chain, non-erythrocytic 1 OS=Mus musculus GN=Sptan1 PE=1 SV=1	tr|A3KGU5|A3KGU5_MOUSE,tr|A3KGU7|A3KGU7_MOUSE,tr|E9Q447|E9Q447_MOUSE	285156	1	1	1	0.00524	0.344	ALCAEADRLQQSHPLSASQIQVK	K	R	0.997	3.53	0.451	0	0	1	0	2	3850.42	5992.36
PBS_Rep1	Spectrin alpha chain, non-erythrocytic 1 OS=Mus musculus GN=Sptan1 PE=1 SV=1	tr|A3KGU5|A3KGU5_MOUSE,tr|A3KGU7|A3KGU7_MOUSE,tr|E9Q447|E9Q447_MOUSE	285156	1	1	1	0.00524	0.344	ALSSEGKPYVTK	R	E	0.977	2.54	0.429	0	2	0	0	2	809.219	9942.04
PBS_Rep1	Spectrin alpha chain, non-erythrocytic 1 OS=Mus musculus GN=Sptan1 PE=1 SV=1	tr|A3KGU5|A3KGU5_MOUSE,tr|A3KGU7|A3KGU7_MOUSE,tr|E9Q447|E9Q447_MOUSE	285156	1	1	1	0.00524	0.344	ALSSEGKPYVTKEELYQNLTR	R	E	0.997	3.48	0.387	0	0	1	1	2	4094.19	71442.4
PBS_Rep1	Spectrin alpha chain, non-erythrocytic 1 OS=Mus musculus GN=Sptan1 PE=1 SV=1	tr|A3KGU5|A3KGU5_MOUSE,tr|A3KGU7|A3KGU7_MOUSE,tr|E9Q447|E9Q447_MOUSE	285156	1	1	1	0.00524	0.344	AQLADSFHLQQFFR	R	D	0.997	4.13	0.643	0	1	1	0	2	5286.27	46970.3
PBS_Rep1	Spectrin alpha chain, non-erythrocytic 1 OS=Mus musculus GN=Sptan1 PE=1 SV=1	tr|A3KGU5|A3KGU5_MOUSE,tr|A3KGU7|A3KGU7_MOUSE,tr|E9Q447|E9Q447_MOUSE	285156	1	1	1	0.00524	0.344	DLAALEDKVK	R	A	0.997	2.75	0.414	0	1	0	0	2	3256.3	31704.5
PBS_Rep1	Spectrin alpha chain, non-erythrocytic 1 OS=Mus musculus GN=Sptan1 PE=1 SV=1	tr|A3KGU5|A3KGU5_MOUSE,tr|A3KGU7|A3KGU7_MOUSE,tr|E9Q447|E9Q447_MOUSE	285156	1	1	1	0.00524	0.344	EAFLNTEDKGDSLDSVEALIK	R	K	0.997	3.61	0.297	0	0	1	0	2	5232.69	31147.8
PBS_Rep1	Spectrin alpha chain, non-erythrocytic 1 OS=Mus musculus GN=Sptan1 PE=1 SV=1	tr|A3KGU5|A3KGU5_MOUSE,tr|A3KGU7|A3KGU7_MOUSE,tr|E9Q447|E9Q447_MOUSE	285156	1	1	1	0.00524	0.344	EKEPIVGSTDYGKDEDSAEALLK	R	K	0.997	2.83	0.566	0	0	1	1	2	4254.66	97135.5
PBS_Rep1	Spectrin alpha chain, non-erythrocytic 1 OS=Mus musculus GN=Sptan1 PE=1 SV=1	tr|A3KGU5|A3KGU5_MOUSE,tr|A3KGU7|A3KGU7_MOUSE,tr|E9Q447|E9Q447_MOUSE	285156	1	1	1	0.00524	0.344	EKEQLMASDDFGR	K	D	0.997	2.69	0.578	0	1	0	0	2	2457.65	10826.9
PBS_Rep1	Spectrin alpha chain, non-erythrocytic 1 OS=Mus musculus GN=Sptan1 PE=1 SV=1	tr|A3KGU5|A3KGU5_MOUSE,tr|A3KGU7|A3KGU7_MOUSE,tr|E9Q447|E9Q447_MOUSE	285156	1	1	1	0.00524	0.344	EKLDILDQER	K	T	0.997	3.09	0.565	0	1	0	0	2	2793.66	46683.6
PBS_Rep1	Spectrin alpha chain, non-erythrocytic 1 OS=Mus musculus GN=Sptan1 PE=1 SV=1	tr|A3KGU5|A3KGU5_MOUSE,tr|A3KGU7|A3KGU7_MOUSE,tr|E9Q447|E9Q447_MOUSE	285156	1	1	1	0.00524	0.344	GKDLIGVQNLLK	R	K	0.997	3.84	0.285	0	1	1	0	2	4285.58	68750.4
PBS_Rep1	Spectrin alpha chain, non-erythrocytic 1 OS=Mus musculus GN=Sptan1 PE=1 SV=1	tr|A3KGU5|A3KGU5_MOUSE,tr|A3KGU7|A3KGU7_MOUSE,tr|E9Q447|E9Q447_MOUSE	285156	1	1	1	0.00524	0.344	GNAMVEEGHFAAEDVK	K	A	0.997	4.47	0.604	0	1	2	0	2	2938.96	75395.4
PBS_Rep1	Spectrin alpha chain, non-erythrocytic 1 OS=Mus musculus GN=Sptan1 PE=1 SV=1	tr|A3KGU5|A3KGU5_MOUSE,tr|A3KGU7|A3KGU7_MOUSE,tr|E9Q447|E9Q447_MOUSE	285156	1	1	1	0.00524	0.344	HALLEADVAAHQDR	K	I	0.997	3.7	0.43	0	0	2	0	2	1709.89	108920
PBS_Rep1	Spectrin alpha chain, non-erythrocytic 1 OS=Mus musculus GN=Sptan1 PE=1 SV=1	tr|A3KGU5|A3KGU5_MOUSE,tr|A3KGU7|A3KGU7_MOUSE,tr|E9Q447|E9Q447_MOUSE	285156	1	1	1	0.00524	0.344	HALLEADVAAHQDRIDGITIQAR	K	Q	0.997	2.86	0.451	0	0	0	1	2	4187.13	72401
PBS_Rep1	Spectrin alpha chain, non-erythrocytic 1 OS=Mus musculus GN=Sptan1 PE=1 SV=1	tr|A3KGU5|A3KGU5_MOUSE,tr|A3KGU7|A3KGU7_MOUSE,tr|E9Q447|E9Q447_MOUSE	285156	1	1	1	0.00524	0.344	HEALMSDLSAYGSSIQALR	K	E	0.997	2.95	0.407	0	0	1	0	2	5104.75	30458.5
PBS_Rep1	Spectrin alpha chain, non-erythrocytic 1 OS=Mus musculus GN=Sptan1 PE=1 SV=1	tr|A3KGU5|A3KGU5_MOUSE,tr|A3KGU7|A3KGU7_MOUSE,tr|E9Q447|E9Q447_MOUSE	285156	1	1	1	0.00524	0.344	HQAFEAELHANADR	K	I	0.997	2.89	0.355	0	0	5	0	2	1882.06	287876
PBS_Rep1	Spectrin alpha chain, non-erythrocytic 1 OS=Mus musculus GN=Sptan1 PE=1 SV=1	tr|A3KGU5|A3KGU5_MOUSE,tr|A3KGU7|A3KGU7_MOUSE,tr|E9Q447|E9Q447_MOUSE	285156	1	1	1	0.00524	0.344	HQAFEAELSANQSR	K	I	0.997	3.38	0.579	0	1	2	0	2	2090.39	112931
PBS_Rep1	Spectrin alpha chain, non-erythrocytic 1 OS=Mus musculus GN=Sptan1 PE=1 SV=1	tr|A3KGU5|A3KGU5_MOUSE,tr|A3KGU7|A3KGU7_MOUSE,tr|E9Q447|E9Q447_MOUSE	285156	1	1	1	0.00524	0.344	HQAFEAEVQANSGAIVK	K	L	0.997	4.52	0.496	0	1	1	0	2	3229.7	22327.1
PBS_Rep1	Spectrin alpha chain, non-erythrocytic 1 OS=Mus musculus GN=Sptan1 PE=1 SV=1	tr|A3KGU5|A3KGU5_MOUSE,tr|A3KGU7|A3KGU7_MOUSE,tr|E9Q447|E9Q447_MOUSE	285156	1	1	1	0.00524	0.344	HQALQAEIAGHEPR	K	I	0.997	4.56	0.64	0	0	2	0	2	1948.63	131003
PBS_Rep1	Spectrin alpha chain, non-erythrocytic 1 OS=Mus musculus GN=Sptan1 PE=1 SV=1	tr|A3KGU5|A3KGU5_MOUSE,tr|A3KGU7|A3KGU7_MOUSE,tr|E9Q447|E9Q447_MOUSE	285156	1	1	1	0.00524	0.344	HQLLEADISAHEDR	K	L	0.997	3.46	0.672	0	0	3	0	2	2252.71	151647
PBS_Rep1	Spectrin alpha chain, non-erythrocytic 1 OS=Mus musculus GN=Sptan1 PE=1 SV=1	tr|A3KGU5|A3KGU5_MOUSE,tr|A3KGU7|A3KGU7_MOUSE,tr|E9Q447|E9Q447_MOUSE	285156	1	1	1	0.00524	0.344	IAALQAFADQLIAVDHYAK	K	G	0.997	2.93	0.65	0	2	3	0	2	6162.2	43957.6
PBS_Rep1	Spectrin alpha chain, non-erythrocytic 1 OS=Mus musculus GN=Sptan1 PE=1 SV=1	tr|A3KGU5|A3KGU5_MOUSE,tr|A3KGU7|A3KGU7_MOUSE,tr|E9Q447|E9Q447_MOUSE	285156	1	1	1	0.00524	0.344	KASAFNSWFENAEEDLTDPVR	K	C	0.997	3.26	0.465	0	0	2	0	2	5768.38	21553.2
PBS_Rep1	Spectrin alpha chain, non-erythrocytic 1 OS=Mus musculus GN=Sptan1 PE=1 SV=1	tr|A3KGU5|A3KGU5_MOUSE,tr|A3KGU7|A3KGU7_MOUSE,tr|E9Q447|E9Q447_MOUSE	285156	1	1	1	0.00524	0.344	KFEEFQTDLAAHEER	K	V	0.997	4.08	0.611	0	0	3	0	2	3255.36	86637.1
PBS_Rep1	Spectrin alpha chain, non-erythrocytic 1 OS=Mus musculus GN=Sptan1 PE=1 SV=1	tr|A3KGU5|A3KGU5_MOUSE,tr|A3KGU7|A3KGU7_MOUSE,tr|E9Q447|E9Q447_MOUSE	285156	1	1	1	0.00524	0.344	KGDILTLLNSTNKDWWK	K	V	0.997	3.04	0.566	0	0	1	0	2	5436.87	27391.9
PBS_Rep1	Spectrin alpha chain, non-erythrocytic 1 OS=Mus musculus GN=Sptan1 PE=1 SV=1	tr|A3KGU5|A3KGU5_MOUSE,tr|A3KGU7|A3KGU7_MOUSE,tr|E9Q447|E9Q447_MOUSE	285156	1	1	1	0.00524	0.344	KHALLEADVAAHQDRIDGITIQAR	K	Q	0.997	3.06	0.427	0	0	0	2	2	3897.72	63824.1
PBS_Rep1	Spectrin alpha chain, non-erythrocytic 1 OS=Mus musculus GN=Sptan1 PE=1 SV=1	tr|A3KGU5|A3KGU5_MOUSE,tr|A3KGU7|A3KGU7_MOUSE,tr|E9Q447|E9Q447_MOUSE	285156	1	1	1	0.00524	0.344	KHEAFETDFTVHK	K	D	0.997	2.12	0.432	0	0	1	1	2	2046.65	180240
PBS_Rep1	Spectrin alpha chain, non-erythrocytic 1 OS=Mus musculus GN=Sptan1 PE=1 SV=1	tr|A3KGU5|A3KGU5_MOUSE,tr|A3KGU7|A3KGU7_MOUSE,tr|E9Q447|E9Q447_MOUSE	285156	1	1	1	0.00524	0.344	KHQALQAEIAGHEPR	K	I	0.997	3.42	0.51	0	0	3	3	2	1484.01	294129
PBS_Rep1	Spectrin alpha chain, non-erythrocytic 1 OS=Mus musculus GN=Sptan1 PE=1 SV=1	tr|A3KGU5|A3KGU5_MOUSE,tr|A3KGU7|A3KGU7_MOUSE,tr|E9Q447|E9Q447_MOUSE	285156	1	1	1	0.00524	0.344	KIEDLGAAMEEALILDNK	K	Y	0.997	2.87	0.494	0	0	1	0	2	5500.03	22160.9
PBS_Rep1	Spectrin alpha chain, non-erythrocytic 1 OS=Mus musculus GN=Sptan1 PE=1 SV=1	tr|A3KGU5|A3KGU5_MOUSE,tr|A3KGU7|A3KGU7_MOUSE,tr|E9Q447|E9Q447_MOUSE	285156	1	1	1	0.00524	0.344	KLLVSSEDYGR	K	D	0.997	2.88	0.419	0	1	2	0	2	1972.19	96642.6
PBS_Rep1	Spectrin alpha chain, non-erythrocytic 1 OS=Mus musculus GN=Sptan1 PE=1 SV=1	tr|A3KGU5|A3KGU5_MOUSE,tr|A3KGU7|A3KGU7_MOUSE,tr|E9Q447|E9Q447_MOUSE	285156	1	1	1	0.00524	0.344	KLSDDNTIGQEEIQQR	K	L	0.997	4.21	0.496	0	0	1	0	2	2187.79	20955.9
PBS_Rep1	Spectrin alpha chain, non-erythrocytic 1 OS=Mus musculus GN=Sptan1 PE=1 SV=1	tr|A3KGU5|A3KGU5_MOUSE,tr|A3KGU7|A3KGU7_MOUSE,tr|E9Q447|E9Q447_MOUSE	285156	1	1	1	0.00524	0.344	KVEDLFLTFAK	R	K	0.997	3.89	0.526	0	1	1	0	2	4973.89	100545
PBS_Rep1	Spectrin alpha chain, non-erythrocytic 1 OS=Mus musculus GN=Sptan1 PE=1 SV=1	tr|A3KGU5|A3KGU5_MOUSE,tr|A3KGU7|A3KGU7_MOUSE,tr|E9Q447|E9Q447_MOUSE	285156	1	1	1	0.00524	0.344	LAQFVEHWK	R	E	0.993	2.13	0.347	0	1	2	0	2	3227.99	75539.3
PBS_Rep1	Spectrin alpha chain, non-erythrocytic 1 OS=Mus musculus GN=Sptan1 PE=1 SV=1	tr|A3KGU5|A3KGU5_MOUSE,tr|A3KGU7|A3KGU7_MOUSE,tr|E9Q447|E9Q447_MOUSE	285156	1	1	1	0.00524	0.344	LDETGNLMISEGHFASETIR	K	T	0.997	3.38	0.458	0	0	1	0	2	4691.45	34567.2
PBS_Rep1	Spectrin alpha chain, non-erythrocytic 1 OS=Mus musculus GN=Sptan1 PE=1 SV=1	tr|A3KGU5|A3KGU5_MOUSE,tr|A3KGU7|A3KGU7_MOUSE,tr|E9Q447|E9Q447_MOUSE	285156	1	1	1	0.00524	0.344	LEAELAAHEPAIQGVLDTGKK	R	L	0.997	4.5	0.634	0	0	1	1	2	4303.39	57688.9
PBS_Rep1	Spectrin alpha chain, non-erythrocytic 1 OS=Mus musculus GN=Sptan1 PE=1 SV=1	tr|A3KGU5|A3KGU5_MOUSE,tr|A3KGU7|A3KGU7_MOUSE,tr|E9Q447|E9Q447_MOUSE	285156	1	1	1	0.00524	0.344	LIQEQHPEEELIK	K	T	0.997	3.47	0.391	0	1	2	0	2	2780.37	120515
PBS_Rep1	Spectrin alpha chain, non-erythrocytic 1 OS=Mus musculus GN=Sptan1 PE=1 SV=1	tr|A3KGU5|A3KGU5_MOUSE,tr|A3KGU7|A3KGU7_MOUSE,tr|E9Q447|E9Q447_MOUSE	285156	1	1	1	0.00524	0.344	LIQNNHYAMEDVATR	K	R	0.997	3.88	0.506	0	0	1	0	2	2657.26	63387
PBS_Rep1	Spectrin alpha chain, non-erythrocytic 1 OS=Mus musculus GN=Sptan1 PE=1 SV=1	tr|A3KGU5|A3KGU5_MOUSE,tr|A3KGU7|A3KGU7_MOUSE,tr|E9Q447|E9Q447_MOUSE	285156	1	1	1	0.00524	0.344	LIQSHPESAEDLKEK	R	C	0.893	1.57	0.217	0	0	0	2	2	1287.4	281069
PBS_Rep1	Spectrin alpha chain, non-erythrocytic 1 OS=Mus musculus GN=Sptan1 PE=1 SV=1	tr|A3KGU5|A3KGU5_MOUSE,tr|A3KGU7|A3KGU7_MOUSE,tr|E9Q447|E9Q447_MOUSE	285156	1	1	1	0.00524	0.344	LKDLNSQADSLMTSSAFDTSQVK	R	E	0.997	4.12	0.561	0	0	1	0	2	4548.78	47628.1
PBS_Rep1	Spectrin alpha chain, non-erythrocytic 1 OS=Mus musculus GN=Sptan1 PE=1 SV=1	tr|A3KGU5|A3KGU5_MOUSE,tr|A3KGU7|A3KGU7_MOUSE,tr|E9Q447|E9Q447_MOUSE	285156	1	1	1	0.00524	0.344	LMVHTVATFNSIK	R	E	0.997	3.37	0.564	0	1	1	0	2	3712.77	72251.9
PBS_Rep1	Spectrin alpha chain, non-erythrocytic 1 OS=Mus musculus GN=Sptan1 PE=1 SV=1	tr|A3KGU5|A3KGU5_MOUSE,tr|A3KGU7|A3KGU7_MOUSE,tr|E9Q447|E9Q447_MOUSE	285156	1	1	1	0.00524	0.344	LQQSHPLSASQIQVK	R	R	0.995	2.29	0.515	0	0	1	0	2	2175.36	62917.5
PBS_Rep1	Spectrin alpha chain, non-erythrocytic 1 OS=Mus musculus GN=Sptan1 PE=1 SV=1	tr|A3KGU5|A3KGU5_MOUSE,tr|A3KGU7|A3KGU7_MOUSE,tr|E9Q447|E9Q447_MOUSE	285156	1	1	1	0.00524	0.344	LQTASDESYKDPTNIQLSK	K	L	0.987	2.58	0.381	0	0	2	0	2	3013.71	36821.7
PBS_Rep1	Spectrin alpha chain, non-erythrocytic 1 OS=Mus musculus GN=Sptan1 PE=1 SV=1	tr|A3KGU5|A3KGU5_MOUSE,tr|A3KGU7|A3KGU7_MOUSE,tr|E9Q447|E9Q447_MOUSE	285156	1	1	1	0.00524	0.344	LQVASDENYKDPTNLQGK	K	L	0.967	1.99	0.405	0	0	1	0	2	2655.3	21965.2
PBS_Rep1	Spectrin alpha chain, non-erythrocytic 1 OS=Mus musculus GN=Sptan1 PE=1 SV=1	tr|A3KGU5|A3KGU5_MOUSE,tr|A3KGU7|A3KGU7_MOUSE,tr|E9Q447|E9Q447_MOUSE	285156	1	1	1	0.00524	0.344	MMLDHCLELQLFHR	R	D	0.997	4.57	0.641	0	0	1	1	2	5009.78	89565.9
PBS_Rep1	Spectrin alpha chain, non-erythrocytic 1 OS=Mus musculus GN=Sptan1 PE=1 SV=1	tr|A3KGU5|A3KGU5_MOUSE,tr|A3KGU7|A3KGU7_MOUSE,tr|E9Q447|E9Q447_MOUSE	285156	1	1	1	0.00524	0.344	MQHNLEQQIQAR	R	N	0.997	4.31	0.446	0	0	2	0	2	1873.31	127705
PBS_Rep1	Spectrin alpha chain, non-erythrocytic 1 OS=Mus musculus GN=Sptan1 PE=1 SV=1	tr|A3KGU5|A3KGU5_MOUSE,tr|A3KGU7|A3KGU7_MOUSE,tr|E9Q447|E9Q447_MOUSE	285156	1	1	1	0.00524	0.344	NQALNTDNYGHDLASVQALQR	K	K	0.997	4.7	0.531	0	0	2	0	2	4302	52914.6
PBS_Rep1	Spectrin alpha chain, non-erythrocytic 1 OS=Mus musculus GN=Sptan1 PE=1 SV=1	tr|A3KGU5|A3KGU5_MOUSE,tr|A3KGU7|A3KGU7_MOUSE,tr|E9Q447|E9Q447_MOUSE	285156	1	1	1	0.00524	0.344	QEFAQHANAFHQWIQETR	R	T	0.997	3.44	0.513	0	0	1	1	2	4258.48	102144
PBS_Rep1	Spectrin alpha chain, non-erythrocytic 1 OS=Mus musculus GN=Sptan1 PE=1 SV=1	tr|A3KGU5|A3KGU5_MOUSE,tr|A3KGU7|A3KGU7_MOUSE,tr|E9Q447|E9Q447_MOUSE	285156	1	1	1	0.00524	0.344	QQVAPMDDETGKELVLALYDYQEK	R	S	0.987	2.61	0.391	0	0	2	0	2	5605.3	27416.8
PBS_Rep1	Spectrin alpha chain, non-erythrocytic 1 OS=Mus musculus GN=Sptan1 PE=1 SV=1	tr|A3KGU5|A3KGU5_MOUSE,tr|A3KGU7|A3KGU7_MOUSE,tr|E9Q447|E9Q447_MOUSE	285156	1	1	1	0.00524	0.344	RAQLADSFHLQQFFR	R	D	0.871	1.89	0.121	0	0	0	1	2	4962.82	26635.9
PBS_Rep1	Spectrin alpha chain, non-erythrocytic 1 OS=Mus musculus GN=Sptan1 PE=1 SV=1	tr|A3KGU5|A3KGU5_MOUSE,tr|A3KGU7|A3KGU7_MOUSE,tr|E9Q447|E9Q447_MOUSE	285156	1	1	1	0.00524	0.344	REELITNWEQIR	K	T	0.997	3.36	0.297	0	1	1	0	2	4362.26	71981.2
PBS_Rep1	Spectrin alpha chain, non-erythrocytic 1 OS=Mus musculus GN=Sptan1 PE=1 SV=1	tr|A3KGU5|A3KGU5_MOUSE,tr|A3KGU7|A3KGU7_MOUSE,tr|E9Q447|E9Q447_MOUSE	285156	1	1	1	0.00524	0.344	RLEAELAAHEPAIQGVLDTGK	K	K	0.997	3.2	0.553	0	0	1	1	2	4472.15	77827.5
PBS_Rep1	Spectrin alpha chain, non-erythrocytic 1 OS=Mus musculus GN=Sptan1 PE=1 SV=1	tr|A3KGU5|A3KGU5_MOUSE,tr|A3KGU7|A3KGU7_MOUSE,tr|E9Q447|E9Q447_MOUSE	285156	1	1	1	0.00524	0.344	RLEAELAAHEPAIQGVLDTGKK	K	L	0.997	4.76	0.647	0	0	0	2	2	4234.21	126934
PBS_Rep1	Spectrin alpha chain, non-erythrocytic 1 OS=Mus musculus GN=Sptan1 PE=1 SV=1	tr|A3KGU5|A3KGU5_MOUSE,tr|A3KGU7|A3KGU7_MOUSE,tr|E9Q447|E9Q447_MOUSE	285156	1	1	1	0.00524	0.344	RQDLEDSLQAQQYFADANEAESWMR	R	E	0.997	5.88	0.625	0	0	1	0	2	5544.53	8065.66
PBS_Rep1	Spectrin alpha chain, non-erythrocytic 1 OS=Mus musculus GN=Sptan1 PE=1 SV=1	tr|A3KGU5|A3KGU5_MOUSE,tr|A3KGU7|A3KGU7_MOUSE,tr|E9Q447|E9Q447_MOUSE	285156	1	1	1	0.00524	0.344	SADESGQALLAASHYASDEVR	K	E	0.997	3.75	0.545	0	0	1	0	2	4446.18	69785.5
PBS_Rep1	Spectrin alpha chain, non-erythrocytic 1 OS=Mus musculus GN=Sptan1 PE=1 SV=1	tr|A3KGU5|A3KGU5_MOUSE,tr|A3KGU7|A3KGU7_MOUSE,tr|E9Q447|E9Q447_MOUSE	285156	1	1	1	0.00524	0.344	SQLLGSAHEVQR	R	F	0.997	3.41	0.569	0	3	1	0	2	1435.12	85604.4
PBS_Rep1	Spectrin alpha chain, non-erythrocytic 1 OS=Mus musculus GN=Sptan1 PE=1 SV=1	tr|A3KGU5|A3KGU5_MOUSE,tr|A3KGU7|A3KGU7_MOUSE,tr|E9Q447|E9Q447_MOUSE	285156	1	1	1	0.00524	0.344	TALLELWELRR	R	Q	0.955	1.74	0.305	0	0	1	0	2	5156.45	30693.7
PBS_Rep1	Spectrin alpha chain, non-erythrocytic 1 OS=Mus musculus GN=Sptan1 PE=1 SV=1	tr|A3KGU5|A3KGU5_MOUSE,tr|A3KGU7|A3KGU7_MOUSE,tr|E9Q447|E9Q447_MOUSE	285156	1	1	1	0.00524	0.344	TATDEAYKDPSNLQGK	K	V	0.948	2.19	0.414	0	0	1	0	2	1487.32	34403.5
PBS_Rep1	Spectrin alpha chain, non-erythrocytic 1 OS=Mus musculus GN=Sptan1 PE=1 SV=1	tr|A3KGU5|A3KGU5_MOUSE,tr|A3KGU7|A3KGU7_MOUSE,tr|E9Q447|E9Q447_MOUSE	285156	1	1	1	0.00524	0.344	TKQDEVNAAWQR	K	L	0.997	3.8	0.577	0	1	1	0	2	1524.04	79241.3
PBS_Rep1	Spectrin alpha chain, non-erythrocytic 1 OS=Mus musculus GN=Sptan1 PE=1 SV=1	tr|A3KGU5|A3KGU5_MOUSE,tr|A3KGU7|A3KGU7_MOUSE,tr|E9Q447|E9Q447_MOUSE	285156	1	1	1	0.00524	0.344	YEALKEPMVAR	R	K	0.997	2.31	0.47	0	2	1	0	2	2344.34	110172
PBS_Rep1	Spectrin alpha chain, non-erythrocytic 1 OS=Mus musculus GN=Sptan1 PE=1 SV=1	tr|A3KGU5|A3KGU5_MOUSE,tr|A3KGU7|A3KGU7_MOUSE,tr|E9Q447|E9Q447_MOUSE	285156	1	1	1	0.00524	0.344	YTEHSTVGLAQQWDQLDQLGMR	K	M	0.997	4.35	0.476	0	0	1	0	2	4930.01	15931.9
PBS_Rep1	Hemopexin OS=Mus musculus GN=Hpx PE=1 SV=2	sp|Q91X72|HEMO_MOUSE	51318.1	1	3	3	0.00013	0.0804	RLWWLDLK	R	S	0.906	1.99	0.209	0	1	0	0	2	5235.63	40468
PBS_Rep1	Hemopexin OS=Mus musculus GN=Hpx PE=1 SV=2	sp|Q91X72|HEMO_MOUSE	51318.1	1	3	3	0.00013	0.0804	SGAQATWTEVSWPHEK	K	V	0.932	1.64	0.239	0	0	1	0	2	4184.03	34101.7
PBS_Rep1	Hemopexin OS=Mus musculus GN=Hpx PE=1 SV=2	sp|Q91X72|HEMO_MOUSE	51318.1	1	3	3	0.00013	0.0804	WKNPITSVDAAFR	R	G	0.997	3.49	0.532	0	0	1	0	2	4683.55	29169.1
PBS_Rep1	Fibrinogen alpha chain OS=Mus musculus GN=Fga PE=2 SV=1	sp|E9PV24|FIBA_MOUSE	87430.6	1	5	6	0.000303	0.0798	AQQIQALQSNVR	K	A	0.997	3.96	0.577	0	1	0	0	2	2120.92	9396.17
PBS_Rep1	Fibrinogen alpha chain OS=Mus musculus GN=Fga PE=2 SV=1	sp|E9PV24|FIBA_MOUSE	87430.6	1	5	6	0.000303	0.0798	EINLQDYEGHQK	R	Q	0.997	3.5	0.555	0	2	1	0	2	2582.19	53926.8
PBS_Rep1	Fibrinogen alpha chain OS=Mus musculus GN=Fga PE=2 SV=1	sp|E9PV24|FIBA_MOUSE	87430.6	1	5	6	0.000303	0.0798	GDFANANNFDNTYGQVSEDLRR	R	R	0.997	3.34	0.562	0	0	1	0	2	4723.93	40293.7
PBS_Rep1	Fibrinogen alpha chain OS=Mus musculus GN=Fga PE=2 SV=1	sp|E9PV24|FIBA_MOUSE	87430.6	1	5	6	0.000303	0.0798	GDKELLIGK	K	E	0.979	2.03	0.426	0	1	0	0	2	1316.94	29043.6
PBS_Rep1	Fibrinogen alpha chain OS=Mus musculus GN=Fga PE=2 SV=1	sp|E9PV24|FIBA_MOUSE	87430.6	1	5	6	0.000303	0.0798	MELERPGK	R	D	0.952	2.23	0.233	0	1	0	0	2	733.071	28745.7
PBS_Rep1	ATP synthase subunit alpha, mitochondrial OS=Mus musculus GN=Atp5a1 PE=1 SV=1	sp|Q03265|ATPA_MOUSE	59754.1	1	10	14	0.000692	0.219	EAYPGDVFYLHSR	R	L	0.982	1.94	0.442	0	1	0	0	2	4160.69	20069
PBS_Rep1	ATP synthase subunit alpha, mitochondrial OS=Mus musculus GN=Atp5a1 PE=1 SV=1	sp|Q03265|ATPA_MOUSE	59754.1	1	10	14	0.000692	0.219	FENAFLSHVISQHQSLLGNIR	K	S	0.997	4.33	0.65	0	0	1	1	2	5405.27	77678.6
PBS_Rep1	ATP synthase subunit alpha, mitochondrial OS=Mus musculus GN=Atp5a1 PE=1 SV=1	sp|Q03265|ATPA_MOUSE	59754.1	1	10	14	0.000692	0.219	GIRPAINVGLSVSR	K	V	0.997	3.05	0.57	0	1	1	0	2	3648.92	42430.9
PBS_Rep1	ATP synthase subunit alpha, mitochondrial OS=Mus musculus GN=Atp5a1 PE=1 SV=1	sp|Q03265|ATPA_MOUSE	59754.1	1	10	14	0.000692	0.219	GYLDKLEPSK	R	I	0.997	2.21	0.557	0	2	1	0	2	2689.01	125460
PBS_Rep1	ATP synthase subunit alpha, mitochondrial OS=Mus musculus GN=Atp5a1 PE=1 SV=1	sp|Q03265|ATPA_MOUSE	59754.1	1	10	14	0.000692	0.219	HALIIYDDLSK	K	Q	0.997	3.26	0.711	0	2	0	0	2	3709.5	156000
PBS_Rep1	ATP synthase subunit alpha, mitochondrial OS=Mus musculus GN=Atp5a1 PE=1 SV=1	sp|Q03265|ATPA_MOUSE	59754.1	1	10	14	0.000692	0.219	ITKFENAFLSHVISQHQSLLGNIR	K	S	0.972	2.59	0.403	0	0	0	1	2	5393.67	47903.3
PBS_Rep1	ATP synthase subunit alpha, mitochondrial OS=Mus musculus GN=Atp5a1 PE=1 SV=1	sp|Q03265|ATPA_MOUSE	59754.1	1	10	14	0.000692	0.219	LKEIVTNFLAGFEP	K	-	0.985	2.15	0.402	0	1	0	0	2	5900.54	8770.16
PBS_Rep1	ATP synthase subunit alpha, mitochondrial OS=Mus musculus GN=Atp5a1 PE=1 SV=1	sp|Q03265|ATPA_MOUSE	59754.1	1	10	14	0.000692	0.219	RLTDADAMK	K	Y	0.996	2.49	0.348	0	1	0	0	2	235.163	137646
PBS_Rep1	ATP synthase subunit alpha, mitochondrial OS=Mus musculus GN=Atp5a1 PE=1 SV=1	sp|Q03265|ATPA_MOUSE	59754.1	1	10	14	0.000692	0.219	RSTVAQLVK	K	R	0.946	2.02	0.19	0	1	0	0	2	880.529	23530.6
PBS_Rep1	ATP synthase subunit alpha, mitochondrial OS=Mus musculus GN=Atp5a1 PE=1 SV=1	sp|Q03265|ATPA_MOUSE	59754.1	1	10	14	0.000692	0.219	RTGAIVDVPVGEELLGR	K	V	0.997	2.51	0.515	0	0	1	0	2	4724.41	28964.5
PBS_Rep1	Laminin subunit gamma-1 OS=Mus musculus GN=Lamc1 PE=4 SV=1	tr|F8VQJ3|F8VQJ3_MOUSE	177186	0.999	0	0	0.00199	0.173	CKPGFFNLESSNPK	R	G	0.982	2.08	0.372	0	0	1	0	2	3386.56	28442.7
PBS_Rep1	Laminin subunit gamma-1 OS=Mus musculus GN=Lamc1 PE=4 SV=1	tr|F8VQJ3|F8VQJ3_MOUSE	177186	0.999	0	0	0.00199	0.173	DIAEIIKDIHNLEDIKK	R	T	0.997	4.04	0.492	0	0	2	0	2	5813.14	32294.4
PBS_Rep1	Laminin subunit gamma-1 OS=Mus musculus GN=Lamc1 PE=4 SV=1	tr|F8VQJ3|F8VQJ3_MOUSE	177186	0.999	0	0	0.00199	0.173	DIHNLEDIKK	K	T	0.984	2.68	0.288	0	1	2	0	2	1687.96	130495
PBS_Rep1	Laminin subunit gamma-1 OS=Mus musculus GN=Lamc1 PE=4 SV=1	tr|F8VQJ3|F8VQJ3_MOUSE	177186	0.999	0	0	0.00199	0.173	FHTSRPESFAIYK	K	R	0.997	2.75	0.447	0	2	1	0	2	2773.38	132197
PBS_Rep1	Laminin subunit gamma-1 OS=Mus musculus GN=Lamc1 PE=4 SV=1	tr|F8VQJ3|F8VQJ3_MOUSE	177186	0.999	0	0	0.00199	0.173	GKAEQQTADQLLAR	K	A	0.997	4.29	0.556	0	2	1	0	2	2115.39	92869.3
PBS_Rep1	Laminin subunit gamma-1 OS=Mus musculus GN=Lamc1 PE=4 SV=1	tr|F8VQJ3|F8VQJ3_MOUSE	177186	0.999	0	0	0.00199	0.173	HNTYGVDCEK	K	C	0.979	2.08	0.536	0	1	0	0	2	214.641	44847.2
PBS_Rep1	Laminin subunit gamma-1 OS=Mus musculus GN=Lamc1 PE=4 SV=1	tr|F8VQJ3|F8VQJ3_MOUSE	177186	0.999	0	0	0.00199	0.173	KQEAAIMDYNR	R	D	0.997	2.45	0.433	0	4	1	0	2	300.64	134370
PBS_Rep1	Laminin subunit gamma-1 OS=Mus musculus GN=Lamc1 PE=4 SV=1	tr|F8VQJ3|F8VQJ3_MOUSE	177186	0.999	0	0	0.00199	0.173	LCRPCQCNDNIDPNAVGNCNR	R	L	0.997	5.48	0.671	0	0	3	0	2	2247.95	76674.4
PBS_Rep1	Laminin subunit gamma-1 OS=Mus musculus GN=Lamc1 PE=4 SV=1	tr|F8VQJ3|F8VQJ3_MOUSE	177186	0.999	0	0	0.00199	0.173	LGNTEACSPCHCSPVGSLSTQCDSYGR	R	C	0.997	5.34	0.864	0	0	2	0	2	3251.97	15054.2
PBS_Rep1	Laminin subunit gamma-1 OS=Mus musculus GN=Lamc1 PE=4 SV=1	tr|F8VQJ3|F8VQJ3_MOUSE	177186	0.999	0	0	0.00199	0.173	LHEATDYPWRPALSPFEFQK	R	L	0.997	2.47	0.434	0	0	2	1	2	5019.83	379785
PBS_Rep1	Laminin subunit gamma-1 OS=Mus musculus GN=Lamc1 PE=4 SV=1	tr|F8VQJ3|F8VQJ3_MOUSE	177186	0.999	0	0	0.00199	0.173	LKDYEDLR	K	E	0.983	2.45	0.336	0	0	3	0	2	1638.75	107424
PBS_Rep1	Laminin subunit gamma-1 OS=Mus musculus GN=Lamc1 PE=4 SV=1	tr|F8VQJ3|F8VQJ3_MOUSE	177186	0.999	0	0	0.00199	0.173	LKDYEDLREDMR	K	G	0.968	2.01	0.344	0	0	1	1	2	2913.45	180027
PBS_Rep1	Laminin subunit gamma-1 OS=Mus musculus GN=Lamc1 PE=4 SV=1	tr|F8VQJ3|F8VQJ3_MOUSE	177186	0.999	0	0	0.00199	0.173	LKFHTSRPESFAIYK	R	R	0.944	1.97	0.252	0	0	1	1	2	3150.84	106504
PBS_Rep1	Laminin subunit gamma-1 OS=Mus musculus GN=Lamc1 PE=4 SV=1	tr|F8VQJ3|F8VQJ3_MOUSE	177186	0.999	0	0	0.00199	0.173	NEFDKLMCNCK	K	H	0.997	2.51	0.788	0	1	1	0	2	1891.18	54437.8
PBS_Rep1	Laminin subunit gamma-1 OS=Mus musculus GN=Lamc1 PE=4 SV=1	tr|F8VQJ3|F8VQJ3_MOUSE	177186	0.999	0	0	0.00199	0.173	NTIEETGILAER	R	A	0.997	3.23	0.471	0	1	0	0	2	3450.29	10770.5
PBS_Rep1	Laminin subunit gamma-1 OS=Mus musculus GN=Lamc1 PE=4 SV=1	tr|F8VQJ3|F8VQJ3_MOUSE	177186	0.999	0	0	0.00199	0.173	RCELCDDGYFGDPLGSNGPVR	K	L	0.997	4.59	0.655	0	0	1	0	2	4523	33051.9
PBS_Rep1	Laminin subunit gamma-1 OS=Mus musculus GN=Lamc1 PE=4 SV=1	tr|F8VQJ3|F8VQJ3_MOUSE	177186	0.999	0	0	0.00199	0.173	SRVESTEQLIEIASR	R	E	0.997	4.72	0.51	0	1	1	0	2	4267.74	52970.9
PBS_Rep1	Laminin subunit gamma-1 OS=Mus musculus GN=Lamc1 PE=4 SV=1	tr|F8VQJ3|F8VQJ3_MOUSE	177186	0.999	0	0	0.00199	0.173	STLQEANDILNNLKDFDR	R	R	0.997	4.1	0.625	0	2	1	0	2	5751.27	28335.6
PBS_Rep1	Laminin subunit gamma-1 OS=Mus musculus GN=Lamc1 PE=4 SV=1	tr|F8VQJ3|F8VQJ3_MOUSE	177186	0.999	0	0	0.00199	0.173	STLQEANDILNNLKDFDRR	R	V	0.981	2.16	0.431	0	0	0	1	2	5531.53	76103.4
PBS_Rep1	Laminin subunit gamma-1 OS=Mus musculus GN=Lamc1 PE=4 SV=1	tr|F8VQJ3|F8VQJ3_MOUSE	177186	0.999	0	0	0.00199	0.173	TKEVVCTHCPTGTAGK	K	R	0.99	2.72	0.555	0	0	1	0	2	195.345	135745
PBS_Rep1	Laminin subunit gamma-1 OS=Mus musculus GN=Lamc1 PE=4 SV=1	tr|F8VQJ3|F8VQJ3_MOUSE	177186	0.999	0	0	0.00199	0.173	TREDGPWIPYQYYSGSCENTYSK	R	A	0.997	5.38	0.696	0	0	2	0	2	4614.82	54562.2
PBS_Rep1	AP-2 complex subunit alpha-1 OS=Mus musculus GN=Ap2a1 PE=1 SV=1	sp|P17426|AP2A1_MOUSE	107667	0.999	1	1	0.000173	0.0522	ACNQLGQFLQHR	R	E	0.953	1.94	0.331	0	0	1	0	2	3665.85	20936.9
PBS_Rep1	AP-2 complex subunit alpha-1 OS=Mus musculus GN=Ap2a1 PE=1 SV=1	sp|P17426|AP2A1_MOUSE	107667	0.999	1	1	0.000173	0.0522	NPTFMCLALHCIANVGSR	R	E	0.997	3.3	0.436	0	0	2	0	2	5709.65	26833.6
PBS_Rep1	AP-2 complex subunit alpha-1 OS=Mus musculus GN=Ap2a1 PE=1 SV=1	sp|P17426|AP2A1_MOUSE	107667	0.999	1	1	0.000173	0.0522	YLALESMCTLASSEFSHEAVK	R	T	0.936	2.11	0.29	0	0	1	0	2	5380.15	23981.5
PBS_Rep1	Hepatoma-derived growth factor OS=Mus musculus GN=Hdgf PE=1 SV=2	sp|P51859|HDGF_MOUSE	26268.7	0.998	1	1	8.66e-05	0.105	GYPHWPAR	K	I	0.948	1.38	0.375	0	1	0	0	2	2187.57	32612.3
PBS_Rep1	Hepatoma-derived growth factor OS=Mus musculus GN=Hdgf PE=1 SV=2	sp|P51859|HDGF_MOUSE	26268.7	0.998	1	1	8.66e-05	0.105	KGFSEGLWEIENNPTVK	R	A	0.996	3.23	0.192	0	0	1	0	2	4588.24	33538.1
PBS_Rep1	EMILIN-1 OS=Mus musculus GN=Emilin1 PE=1 SV=1	sp|Q99K41|EMIL1_MOUSE	107584	1	6	10	0.000519	0.0718	GSELGGAAGQGGHPPGYTSLASR	R	L	0.937	2.31	0.22	0	0	1	0	2	2775.49	27591.7
PBS_Rep1	EMILIN-1 OS=Mus musculus GN=Emilin1 PE=1 SV=1	sp|Q99K41|EMIL1_MOUSE	107584	1	6	10	0.000519	0.0718	HVAGLWAAVR	R	E	0.974	2.31	0.267	0	0	1	0	2	3157.3	19137
PBS_Rep1	EMILIN-1 OS=Mus musculus GN=Emilin1 PE=1 SV=1	sp|Q99K41|EMIL1_MOUSE	107584	1	6	10	0.000519	0.0718	RGSELGGAAGQGGHPPGYTSLASR	R	L	0.995	2.87	0.304	0	0	1	1	2	2371.38	40546.7
PBS_Rep1	EMILIN-1 OS=Mus musculus GN=Emilin1 PE=1 SV=1	sp|Q99K41|EMIL1_MOUSE	107584	1	6	10	0.000519	0.0718	RLDVVTGSLTVLSGR	R	R	0.997	3.02	0.523	0	1	1	0	2	4650.96	87292.7
PBS_Rep1	EMILIN-1 OS=Mus musculus GN=Emilin1 PE=1 SV=1	sp|Q99K41|EMIL1_MOUSE	107584	1	6	10	0.000519	0.0718	RPPQECCPPELGR	R	R	0.997	3.35	0.587	0	1	3	0	2	1578.5	122151
PBS_Rep1	EMILIN-1 OS=Mus musculus GN=Emilin1 PE=1 SV=1	sp|Q99K41|EMIL1_MOUSE	107584	1	6	10	0.000519	0.0718	YLLSAVLTGHR	R	H	0.971	2.17	0.144	0	1	1	0	2	4448.5	69564.4
PBS_Rep1	Collagen alpha-5(VI) chain OS=Mus musculus GN=Col6a5 PE=1 SV=3	sp|A6H584|CO6A5_MOUSE-DECOY,tr|A0A087WNL6|A0A087WNL6_MOUSE-DECOY	0	0.999	2	3	0.00013	0	KRISSSGDILFYIDAEK	?	?	0.986	2.96	0.51	0	1	1	0	2	4396.53	183472
PBS_Rep1	Collagen alpha-5(VI) chain OS=Mus musculus GN=Col6a5 PE=1 SV=3	sp|A6H584|CO6A5_MOUSE-DECOY,tr|A0A087WNL6|A0A087WNL6_MOUSE-DECOY	0	0.999	2	3	0.00013	0	RISSSGDILFYIDAEK	?	?	0.927	2.68	0.341	0	1	0	0	2	4769.92	21444.9
PBS_Rep1	AP-2 complex subunit alpha-2 OS=Mus musculus GN=Ap2a2 PE=1 SV=2	sp|P17427|AP2A2_MOUSE	104019	1	3	3	0.000216	0.0938	ACNQLGQFLQHR	R	E	0.953	1.94	0.331	0	0	1	0	2	3665.85	20936.9
PBS_Rep1	AP-2 complex subunit alpha-2 OS=Mus musculus GN=Ap2a2 PE=1 SV=2	sp|P17427|AP2A2_MOUSE	104019	1	3	3	0.000216	0.0938	KGPSTVTDLEETKR	K	E	0.99	3.06	0.424	0	0	1	0	2	1346.92	28073
PBS_Rep1	AP-2 complex subunit alpha-2 OS=Mus musculus GN=Ap2a2 PE=1 SV=2	sp|P17427|AP2A2_MOUSE	104019	1	3	3	0.000216	0.0938	NAVLFEAISLIIHHDSEPNLLVR	K	A	0.934	1.52	0.447	0	0	0	1	2	6719.53	2413.7
PBS_Rep1	AP-2 complex subunit alpha-2 OS=Mus musculus GN=Ap2a2 PE=1 SV=2	sp|P17427|AP2A2_MOUSE	104019	1	3	3	0.000216	0.0938	NPTFMGLALHCIANVGSR	R	E	0.997	2.85	0.513	0	0	1	0	2	5576.04	28506.1
PBS_Rep1	AP-2 complex subunit alpha-2 OS=Mus musculus GN=Ap2a2 PE=1 SV=2	sp|P17427|AP2A2_MOUSE	104019	1	3	3	0.000216	0.0938	YLALESMCTLASSEFSHEAVK	R	T	0.936	2.11	0.29	0	0	1	0	2	5380.15	23981.5
PBS_Rep1	ATP synthase subunit beta, mitochondrial OS=Mus musculus GN=Atp5b PE=1 SV=2	sp|P56480|ATPB_MOUSE	56301.2	1	10	16	0.000909	0.338	AHGGYSVFAGVGER	K	T	0.997	2.53	0.6	0	2	2	0	2	3047.34	171791
PBS_Rep1	ATP synthase subunit beta, mitochondrial OS=Mus musculus GN=Atp5b PE=1 SV=2	sp|P56480|ATPB_MOUSE	56301.2	1	10	16	0.000909	0.338	EGNDLYHEMIESGVINLK	R	D	0.997	4.58	0.573	0	1	1	0	2	5326.45	66405.9
PBS_Rep1	ATP synthase subunit beta, mitochondrial OS=Mus musculus GN=Atp5b PE=1 SV=2	sp|P56480|ATPB_MOUSE	56301.2	1	10	16	0.000909	0.338	FLSQPFQVAEVFTGHMGK	R	L	0.997	3.83	0.619	0	2	1	0	2	5627.32	55820.7
PBS_Rep1	ATP synthase subunit beta, mitochondrial OS=Mus musculus GN=Atp5b PE=1 SV=2	sp|P56480|ATPB_MOUSE	56301.2	1	10	16	0.000909	0.338	IMDPNIVGNEHYDVAR	R	G	0.997	4.11	0.643	0	1	3	0	2	3426.02	97499.7
PBS_Rep1	ATP synthase subunit beta, mitochondrial OS=Mus musculus GN=Atp5b PE=1 SV=2	sp|P56480|ATPB_MOUSE	56301.2	1	10	16	0.000909	0.338	KGSITSVQAIYVPADDLTDPAPATTFAHLDATTVLSR	K	A	0.997	3.02	0.331	0	0	0	1	2	5539.16	25700.8
PBS_Rep1	ATP synthase subunit beta, mitochondrial OS=Mus musculus GN=Atp5b PE=1 SV=2	sp|P56480|ATPB_MOUSE	56301.2	1	10	16	0.000909	0.338	LVLEVAQHLGESTVR	R	T	0.997	3.51	0.662	0	1	1	0	2	4337.05	105084
PBS_Rep1	ATP synthase subunit beta, mitochondrial OS=Mus musculus GN=Atp5b PE=1 SV=2	sp|P56480|ATPB_MOUSE	56301.2	1	10	16	0.000909	0.338	QFAPIHAEAPEFIEMSVEQEILVTGIK	K	V	0.997	3.04	0.525	0	0	1	0	2	6380.79	2012.33
PBS_Rep1	ATP synthase subunit beta, mitochondrial OS=Mus musculus GN=Atp5b PE=1 SV=2	sp|P56480|ATPB_MOUSE	56301.2	1	10	16	0.000909	0.338	TREGNDLYHEMIESGVINLK	R	D	0.997	4.18	0.468	0	0	2	0	2	5047.54	98738.1
PBS_Rep1	ATP synthase subunit beta, mitochondrial OS=Mus musculus GN=Atp5b PE=1 SV=2	sp|P56480|ATPB_MOUSE	56301.2	1	10	16	0.000909	0.338	TVLIMELINNVAK	K	A	0.997	4.54	0.408	0	1	0	0	2	6233.36	4299.64
PBS_Rep1	ATP synthase subunit beta, mitochondrial OS=Mus musculus GN=Atp5b PE=1 SV=2	sp|P56480|ATPB_MOUSE	56301.2	1	10	16	0.000909	0.338	VLDSGAPIKIPVGPETLGR	K	I	0.997	3.94	0.666	0	0	1	0	2	4630.38	72448
PBS_Rep1	Endonuclease domain-containing 1 protein OS=Mus musculus GN=Endod1 PE=1 SV=2	sp|Q8C522|ENDD1_MOUSE	55263.2	0.999	2	2	8.66e-05	0.0719	HTQDIDVIEDVMLR	K	D	0.978	2.66	0.189	0	0	1	0	2	5051.98	21936.2
PBS_Rep1	Endonuclease domain-containing 1 protein OS=Mus musculus GN=Endod1 PE=1 SV=2	sp|Q8C522|ENDD1_MOUSE	55263.2	0.999	2	2	8.66e-05	0.0719	LLPHKPQLFQDNCGEMEQDTEK	K	M	0.966	2.31	0.236	0	0	0	1	2	3494.83	19328
PBS_Rep1	sp|TRYP_PIG|	sp|TRYP_PIG|	24409.3	1	3	5	0.00039	0.216	IITHPNFNGNTLDNDIMLIK	K	L	0.997	4.14	0.469	0	1	2	0	2	5097.7	88277.6
PBS_Rep1	sp|TRYP_PIG|	sp|TRYP_PIG|	24409.3	1	3	5	0.00039	0.216	IITHPNFNGNTLDNDIMLIKLSSPATLNSR	K	V	0.905	2.48	0.277	0	0	0	2	2	5747.36	32490.6
PBS_Rep1	sp|TRYP_PIG|	sp|TRYP_PIG|	24409.3	1	3	5	0.00039	0.216	LGEHNIDVLEGNEQFINAAK	R	I	0.997	5.16	0.539	0	1	3	0	2	4615.73	258055
PBS_Rep1	60S ribosomal protein L12 OS=Mus musculus GN=Rpl12 PE=1 SV=2	sp|P35979|RL12_MOUSE	17805	1	2	2	8.66e-05	0.206	HPHDIIDDINSGAVECPAS	R	-	0.997	3.6	0.677	0	0	1	0	2	4112.81	28221.9
PBS_Rep1	60S ribosomal protein L12 OS=Mus musculus GN=Rpl12 PE=1 SV=2	sp|P35979|RL12_MOUSE	17805	1	2	2	8.66e-05	0.206	HSGNITFDEIVNIAR	K	Q	0.997	3.64	0.463	0	0	1	0	2	4975.3	27734.1
PBS_Rep1	Amine oxidase [flavin-containing] B OS=Mus musculus GN=Maob PE=1 SV=4	sp|Q8BW75|AOFB_MOUSE	58559.1	1	3	3	0.00013	0.121	IPEDEIWQPEPESLDVPARPITSTFLER	K	H	0.982	2.55	0.371	0	0	1	0	2	5576.77	8416.62
PBS_Rep1	Amine oxidase [flavin-containing] B OS=Mus musculus GN=Maob PE=1 SV=4	sp|Q8BW75|AOFB_MOUSE	58559.1	1	3	3	0.00013	0.121	LLHDCGLSVVVLEAR	K	D	0.997	3.46	0.483	0	0	1	0	2	4591.02	54945.1
PBS_Rep1	Amine oxidase [flavin-containing] B OS=Mus musculus GN=Maob PE=1 SV=4	sp|Q8BW75|AOFB_MOUSE	58559.1	1	3	3	0.00013	0.121	VKLERPVIHIDQTGENVIVK	R	T	0.997	3.7	0.426	0	0	0	1	2	3933.62	33320.5
PBS_Rep1	Actin-related protein 2/3 complex subunit 2 OS=Mus musculus GN=Arpc2 PE=1 SV=3	sp|Q9CVB6|ARPC2_MOUSE	34357.8	1	3	4	0.00026	0.127	ASHTAPQVLFSHR	R	E	0.997	3.21	0.337	0	0	2	1	2	1880.06	105138
PBS_Rep1	Actin-related protein 2/3 complex subunit 2 OS=Mus musculus GN=Arpc2 PE=1 SV=3	sp|Q9CVB6|ARPC2_MOUSE	34357.8	1	3	4	0.00026	0.127	DSIVHQAGMLK	K	R	0.997	2.59	0.417	0	2	0	0	2	2309.17	26628.3
PBS_Rep1	Actin-related protein 2/3 complex subunit 2 OS=Mus musculus GN=Arpc2 PE=1 SV=3	sp|Q9CVB6|ARPC2_MOUSE	34357.8	1	3	4	0.00026	0.127	YFQFQEEGKEGENR	K	A	0.997	2.61	0.639	0	0	1	0	2	2591.64	22608.1
PBS_Rep1	Junction plakoglobin OS=Mus musculus GN=Jup PE=1 SV=3	sp|Q02257|PLAK_MOUSE	81801.9	1	6	6	0.000303	0.164	AGDKDDITEPAVCALR	R	H	0.997	2.96	0.41	0	0	1	0	2	3088.14	20213.8
PBS_Rep1	Junction plakoglobin OS=Mus musculus GN=Jup PE=1 SV=3	sp|Q02257|PLAK_MOUSE	81801.9	1	6	6	0.000303	0.164	HVAAGTQQPYTDGVR	R	M	0.997	2.85	0.588	0	1	0	0	2	1130.03	1820.83
PBS_Rep1	Junction plakoglobin OS=Mus musculus GN=Jup PE=1 SV=3	sp|Q02257|PLAK_MOUSE	81801.9	1	6	6	0.000303	0.164	NLALCPANHAPLQEAAVIPR	R	L	0.997	4.63	0.656	0	0	1	0	2	4423.89	27905.2
PBS_Rep1	Junction plakoglobin OS=Mus musculus GN=Jup PE=1 SV=3	sp|Q02257|PLAK_MOUSE	81801.9	1	6	6	0.000303	0.164	SAIVHLINYQDDAELATR	K	A	0.997	5	0.588	0	0	1	0	2	4499.1	44992.1
PBS_Rep1	Junction plakoglobin OS=Mus musculus GN=Jup PE=1 SV=3	sp|Q02257|PLAK_MOUSE	81801.9	1	6	6	0.000303	0.164	TLVTQNSGVEALIHAILR	K	A	0.973	2.26	0.458	0	0	2	0	2	6368.03	7187.05
PBS_Rep1	Junction plakoglobin OS=Mus musculus GN=Jup PE=1 SV=3	sp|Q02257|PLAK_MOUSE	81801.9	1	6	6	0.000303	0.164	VAAGVLCELAQDKEAADAIDAEGASAPLMELLHSR	R	N	0.987	2.67	0.501	0	0	0	1	2	6202.77	2053.75
PBS_Rep1	Dipeptidyl peptidase 4 OS=Mus musculus GN=Dpp4 PE=1 SV=3	sp|P28843|DPP4_MOUSE	87438.6	1	5	5	0.000216	0.107	FRPAEPHFTSDGSSFYK	R	I	0.997	3.24	0.54	0	0	1	0	2	3617.95	39970.3
PBS_Rep1	Dipeptidyl peptidase 4 OS=Mus musculus GN=Dpp4 PE=1 SV=3	sp|P28843|DPP4_MOUSE	87438.6	1	5	5	0.000216	0.107	GDHYLCDVVWATEER	R	I	0.997	2.96	0.54	0	0	1	0	2	4669.25	40855.9
PBS_Rep1	Dipeptidyl peptidase 4 OS=Mus musculus GN=Dpp4 PE=1 SV=3	sp|P28843|DPP4_MOUSE	87438.6	1	5	5	0.000216	0.107	HSYTASYNIYDVNKR	R	Q	0.997	3.92	0.501	0	0	1	0	2	2658.21	44969.8
PBS_Rep1	Dipeptidyl peptidase 4 OS=Mus musculus GN=Dpp4 PE=1 SV=3	sp|P28843|DPP4_MOUSE	87438.6	1	5	5	0.000216	0.107	KYPLLLDVYAGPCSQK	K	A	0.969	2.43	0.274	0	0	1	0	2	4726.86	26062.3
PBS_Rep1	Dipeptidyl peptidase 4 OS=Mus musculus GN=Dpp4 PE=1 SV=3	sp|P28843|DPP4_MOUSE	87438.6	1	5	5	0.000216	0.107	YYQLGCWGPGLPLYTLHR	K	S	0.997	2.81	0.499	0	0	1	0	2	5556.12	22539.3
PBS_Rep1	Actin, alpha skeletal muscle OS=Mus musculus GN=Acta1 PE=1 SV=1	sp|P68134|ACTS_MOUSE	42052.2	0.989	0	0	0.00299	0.621	AGFAGDDAPR	K	A	0.997	2.49	0.461	0	1	0	0	2	996.928	42723.6
PBS_Rep1	Actin, alpha skeletal muscle OS=Mus musculus GN=Acta1 PE=1 SV=1	sp|P68134|ACTS_MOUSE	42052.2	0.989	0	0	0.00299	0.621	AVFPSIVGRPR	R	H	0.997	2.82	0.576	0	4	0	0	2	3323.38	814616
PBS_Rep1	Actin, alpha skeletal muscle OS=Mus musculus GN=Acta1 PE=1 SV=1	sp|P68134|ACTS_MOUSE	42052.2	0.989	0	0	0.00299	0.621	CPETLFQPSFIGMESAGIHETTYNSIMK	R	C	0.997	4.69	0.619	0	0	2	0	2	5626.66	24417.3
PBS_Rep1	Actin, alpha skeletal muscle OS=Mus musculus GN=Acta1 PE=1 SV=1	sp|P68134|ACTS_MOUSE	42052.2	0.989	0	0	0.00299	0.621	DLTDYLMK	R	I	0.97	2.02	0.355	0	1	0	0	2	4503.51	42009
PBS_Rep1	Actin, alpha skeletal muscle OS=Mus musculus GN=Acta1 PE=1 SV=1	sp|P68134|ACTS_MOUSE	42052.2	0.989	0	0	0.00299	0.621	EITALAPSTMK	K	I	0.997	2.66	0.424	0	1	0	0	2	2751.87	132463
PBS_Rep1	Actin, alpha skeletal muscle OS=Mus musculus GN=Acta1 PE=1 SV=1	sp|P68134|ACTS_MOUSE	42052.2	0.989	0	0	0.00299	0.621	EKLCYVALDFENEMATAASSSSLEK	K	S	0.997	3.15	0.406	0	0	1	0	2	5720.09	7216.86
PBS_Rep1	Actin, alpha skeletal muscle OS=Mus musculus GN=Acta1 PE=1 SV=1	sp|P68134|ACTS_MOUSE	42052.2	0.989	0	0	0.00299	0.621	GYSFVTTAER	R	E	0.997	2.88	0.601	0	1	0	0	2	2771.73	32680.4
PBS_Rep1	Actin, alpha skeletal muscle OS=Mus musculus GN=Acta1 PE=1 SV=1	sp|P68134|ACTS_MOUSE	42052.2	0.989	0	0	0.00299	0.621	HQGVMVGMGQK	R	D	0.997	3.1	0.493	0	12	11	0	2	934.396	5521420
PBS_Rep1	Actin, alpha skeletal muscle OS=Mus musculus GN=Acta1 PE=1 SV=1	sp|P68134|ACTS_MOUSE	42052.2	0.989	0	0	0.00299	0.621	IKIIAPPERK	K	Y	0.962	2.25	0.276	0	0	1	0	2	1375.05	38429.7
PBS_Rep1	Actin, alpha skeletal muscle OS=Mus musculus GN=Acta1 PE=1 SV=1	sp|P68134|ACTS_MOUSE	42052.2	0.989	0	0	0.00299	0.621	IWHHTFYNELR	K	V	0.997	3.82	0.588	0	2	5	0	2	3059.69	3668930
PBS_Rep1	Actin, alpha skeletal muscle OS=Mus musculus GN=Acta1 PE=1 SV=1	sp|P68134|ACTS_MOUSE	42052.2	0.989	0	0	0.00299	0.621	LDLAGRDLTDYLMK	R	I	0.967	2.26	0.317	0	1	1	0	2	5073.34	62908.3
PBS_Rep1	Actin, alpha skeletal muscle OS=Mus musculus GN=Acta1 PE=1 SV=1	sp|P68134|ACTS_MOUSE	42052.2	0.989	0	0	0.00299	0.621	QEYDEAGPSIVHR	K	K	0.997	2.75	0.595	0	1	2	0	2	2053.27	221325
PBS_Rep1	Actin, alpha skeletal muscle OS=Mus musculus GN=Acta1 PE=1 SV=1	sp|P68134|ACTS_MOUSE	42052.2	0.989	0	0	0.00299	0.621	SYELPDGQVITIGNER	K	F	0.997	3.12	0.488	0	2	0	0	2	4870.35	46676.4
PBS_Rep1	Actin, alpha skeletal muscle OS=Mus musculus GN=Acta1 PE=1 SV=1	sp|P68134|ACTS_MOUSE	42052.2	0.989	0	0	0.00299	0.621	TTGIVLDSGDGVTHNVPIYEGYALPHAIMR	R	L	0.997	6.2	0.632	0	0	2	2	2	5168.93	283889
PBS_Rep1	Actin, alpha skeletal muscle OS=Mus musculus GN=Acta1 PE=1 SV=1	sp|P68134|ACTS_MOUSE	42052.2	0.989	0	0	0.00299	0.621	VAPEEHPTLLTEAPLNPK	R	A	0.997	3.71	0.694	0	2	1	0	2	3921.68	302184
PBS_Rep1	Actin, alpha skeletal muscle OS=Mus musculus GN=Acta1 PE=1 SV=1	sp|P68134|ACTS_MOUSE	42052.2	0.989	0	0	0.00299	0.621	YPIEHGIITNWDDMEK	K	I	0.997	4.54	0.507	0	3	8	0	2	4511.5	1654270
PBS_Rep1	Prolow-density lipoprotein receptor-related protein 1 OS=Mus musculus GN=Lrp1 PE=1 SV=1	sp|Q91ZX7|LRP1_MOUSE	504727	1	9	9	0.000476	0.035	IFFSDIHFGNIQQINDDGSGR	R	T	0.949	2.75	0.121	0	0	1	0	2	5281.05	20253.9
PBS_Rep1	Prolow-density lipoprotein receptor-related protein 1 OS=Mus musculus GN=Lrp1 PE=1 SV=1	sp|Q91ZX7|LRP1_MOUSE	504727	1	9	9	0.000476	0.035	IVFPHGITLDLVSR	K	L	0.997	4.1	0.435	0	0	1	0	2	5156.69	24322.3
PBS_Rep1	Prolow-density lipoprotein receptor-related protein 1 OS=Mus musculus GN=Lrp1 PE=1 SV=1	sp|Q91ZX7|LRP1_MOUSE	504727	1	9	9	0.000476	0.035	SERPPIFEIR	R	M	0.936	2.02	0.2	0	0	1	0	2	3550.79	17013.1
PBS_Rep1	Prolow-density lipoprotein receptor-related protein 1 OS=Mus musculus GN=Lrp1 PE=1 SV=1	sp|Q91ZX7|LRP1_MOUSE	504727	1	9	9	0.000476	0.035	SGFHTVPGQPGCQDINECLR	R	F	0.997	2.81	0.532	0	0	1	0	2	3517.8	19966.9
PBS_Rep1	Prolow-density lipoprotein receptor-related protein 1 OS=Mus musculus GN=Lrp1 PE=1 SV=1	sp|Q91ZX7|LRP1_MOUSE	504727	1	9	9	0.000476	0.035	SHACENDQYGKPGGCSDICLLANSHK	R	A	0.997	4.12	0.689	0	0	0	3	2	2856.59	28432.2
PBS_Rep1	Prolow-density lipoprotein receptor-related protein 1 OS=Mus musculus GN=Lrp1 PE=1 SV=1	sp|Q91ZX7|LRP1_MOUSE	504727	1	9	9	0.000476	0.035	SLDPFKPFIIFSNR	R	H	0.997	3.05	0.375	0	0	1	0	2	5691.4	14387.4
PBS_Rep1	Prolow-density lipoprotein receptor-related protein 1 OS=Mus musculus GN=Lrp1 PE=1 SV=1	sp|Q91ZX7|LRP1_MOUSE	504727	1	9	9	0.000476	0.035	SLFPGHPHSAYEQTFQGDESVR	R	I	0.991	2.64	0.467	0	0	1	0	2	3830.82	10023.7
PBS_Rep1	Prolow-density lipoprotein receptor-related protein 1 OS=Mus musculus GN=Lrp1 PE=1 SV=1	sp|Q91ZX7|LRP1_MOUSE	504727	1	9	9	0.000476	0.035	TLLISTLHRPMDLHVFHALR	K	Q	0.996	2.44	0.344	0	0	0	1	2	4832.86	36953.9
PBS_Rep1	Prolow-density lipoprotein receptor-related protein 1 OS=Mus musculus GN=Lrp1 PE=1 SV=1	sp|Q91ZX7|LRP1_MOUSE	504727	1	9	9	0.000476	0.035	YVVISQGLDKPR	R	A	0.997	2.59	0.52	0	1	0	0	2	2512.9	18280.7
PBS_Rep1	Cytochrome c oxidase subunit 5A, mitochondrial OS=Mus musculus GN=Cox5a PE=1 SV=2	sp|P12787|COX5A_MOUSE	16101.9	1	3	3	0.00013	0.185	RLNDFASAVR	R	I	0.988	2.46	0.391	0	1	0	0	2	2162.06	39557.5
PBS_Rep1	Cytochrome c oxidase subunit 5A, mitochondrial OS=Mus musculus GN=Cox5a PE=1 SV=2	sp|P12787|COX5A_MOUSE	16101.9	1	3	3	0.00013	0.185	WVTYFNKPDIDAWELR	R	K	0.979	2.15	0.466	0	0	1	0	2	5395.57	30662
PBS_Rep1	Cytochrome c oxidase subunit 5A, mitochondrial OS=Mus musculus GN=Cox5a PE=1 SV=2	sp|P12787|COX5A_MOUSE	16101.9	1	3	3	0.00013	0.185	WVTYFNKPDIDAWELRK	R	G	0.997	3.37	0.534	0	0	1	0	2	5005.88	29859
PBS_Rep1	Syntaxin-binding protein 3 OS=Mus musculus GN=Stxbp3 PE=1 SV=1	sp|Q60770|STXB3_MOUSE	67945.2	1	2	2	8.66e-05	0.0507	SCEVIIGSTHILTPR	K	K	0.927	1.74	0.299	0	0	1	0	2	4086.11	23852.8
PBS_Rep1	Syntaxin-binding protein 3 OS=Mus musculus GN=Stxbp3 PE=1 SV=1	sp|Q60770|STXB3_MOUSE	67945.2	1	2	2	8.66e-05	0.0507	VKDSMLVLLPVLLNK	R	N	0.997	2.93	0.799	0	0	1	0	2	5801.92	7479.47
PBS_Rep1	Myosin-9 OS=Mus musculus GN=Myh9 PE=1 SV=4	sp|Q8VDD5|MYH9_MOUSE	226378	1	30	40	0.00398	0.249	ADFCIIHYAGK	K	V	0.997	3.13	0.475	0	1	0	0	2	3752.57	24251.9
PBS_Rep1	Myosin-9 OS=Mus musculus GN=Myh9 PE=1 SV=4	sp|Q8VDD5|MYH9_MOUSE	226378	1	30	40	0.00398	0.249	AGKLDPHLVLDQLR	K	C	0.937	1.71	0.294	0	0	1	0	2	4410.55	32660.7
PBS_Rep1	Myosin-9 OS=Mus musculus GN=Myh9 PE=1 SV=4	sp|Q8VDD5|MYH9_MOUSE	226378	1	30	40	0.00398	0.249	AGVLAHLEEER	R	D	0.997	3.35	0.489	0	2	1	0	2	2918.49	142997
PBS_Rep1	Myosin-9 OS=Mus musculus GN=Myh9 PE=1 SV=4	sp|Q8VDD5|MYH9_MOUSE	226378	1	30	40	0.00398	0.249	AGVLAHLEEERDLK	R	I	0.997	2.18	0.512	0	0	1	0	2	3336.72	32436.1
PBS_Rep1	Myosin-9 OS=Mus musculus GN=Myh9 PE=1 SV=4	sp|Q8VDD5|MYH9_MOUSE	226378	1	30	40	0.00398	0.249	ALELDSNLYR	K	I	0.977	2.62	0.309	0	1	0	0	2	3881.87	12952.4
PBS_Rep1	Myosin-9 OS=Mus musculus GN=Myh9 PE=1 SV=4	sp|Q8VDD5|MYH9_MOUSE	226378	1	30	40	0.00398	0.249	ASREEILAQAK	R	E	0.935	2.28	0.122	0	0	1	0	2	1358.83	76831.6
PBS_Rep1	Myosin-9 OS=Mus musculus GN=Myh9 PE=1 SV=4	sp|Q8VDD5|MYH9_MOUSE	226378	1	30	40	0.00398	0.249	DKADFCIIHYAGK	K	V	0.997	3.36	0.499	0	1	0	0	2	3438.52	7276.34
PBS_Rep1	Myosin-9 OS=Mus musculus GN=Myh9 PE=1 SV=4	sp|Q8VDD5|MYH9_MOUSE	226378	1	30	40	0.00398	0.249	HEAMITDLEER	K	L	0.997	2.62	0.622	0	2	0	0	2	2703.39	58274.2
PBS_Rep1	Myosin-9 OS=Mus musculus GN=Myh9 PE=1 SV=4	sp|Q8VDD5|MYH9_MOUSE	226378	1	30	40	0.00398	0.249	HEMPPHIYAITDTAYR	R	S	0.997	4.01	0.68	0	0	5	0	2	3648.92	192202
PBS_Rep1	Myosin-9 OS=Mus musculus GN=Myh9 PE=1 SV=4	sp|Q8VDD5|MYH9_MOUSE	226378	1	30	40	0.00398	0.249	HSQAVEELADQLEQTK	K	R	0.997	3.94	0.355	0	0	1	0	2	4309.5	85485.9
PBS_Rep1	Myosin-9 OS=Mus musculus GN=Myh9 PE=1 SV=4	sp|Q8VDD5|MYH9_MOUSE	226378	1	30	40	0.00398	0.249	HSQAVEELADQLEQTKR	K	V	0.997	4.37	0.563	0	0	1	0	2	4064.39	56617.9
PBS_Rep1	Myosin-9 OS=Mus musculus GN=Myh9 PE=1 SV=4	sp|Q8VDD5|MYH9_MOUSE	226378	1	30	40	0.00398	0.249	IRELETQISELQEDLESER	K	A	0.997	3.62	0.447	0	0	1	0	2	5308.58	23670.6
PBS_Rep1	Myosin-9 OS=Mus musculus GN=Myh9 PE=1 SV=4	sp|Q8VDD5|MYH9_MOUSE	226378	1	30	40	0.00398	0.249	KANLQIDQINTDLNLER	K	S	0.997	5.17	0.624	0	1	1	0	2	4456.74	80028.6
PBS_Rep1	Myosin-9 OS=Mus musculus GN=Myh9 PE=1 SV=4	sp|Q8VDD5|MYH9_MOUSE	226378	1	30	40	0.00398	0.249	KEEELQAALAR	K	V	0.997	3.3	0.483	0	2	1	0	2	2011.63	96570
PBS_Rep1	Myosin-9 OS=Mus musculus GN=Myh9 PE=1 SV=4	sp|Q8VDD5|MYH9_MOUSE	226378	1	30	40	0.00398	0.249	KFDQLLAEEK	K	T	0.997	3.06	0.393	0	3	2	0	2	2588.84	452260
PBS_Rep1	Myosin-9 OS=Mus musculus GN=Myh9 PE=1 SV=4	sp|Q8VDD5|MYH9_MOUSE	226378	1	30	40	0.00398	0.249	KKVEAQLQELQVK	R	F	0.997	3.5	0.523	0	1	2	0	2	2121.38	116284
PBS_Rep1	Myosin-9 OS=Mus musculus GN=Myh9 PE=1 SV=4	sp|Q8VDD5|MYH9_MOUSE	226378	1	30	40	0.00398	0.249	KLEEDQIIMEDQNCK	K	L	0.997	3	0.473	0	0	1	0	2	2764.28	31623.6
PBS_Rep1	Myosin-9 OS=Mus musculus GN=Myh9 PE=1 SV=4	sp|Q8VDD5|MYH9_MOUSE	226378	1	30	40	0.00398	0.249	KLEGDSTDLSDQIAELQAQIAELK	R	M	0.997	3.46	0.454	0	0	1	0	2	6077.37	2101.58
PBS_Rep1	Myosin-9 OS=Mus musculus GN=Myh9 PE=1 SV=4	sp|Q8VDD5|MYH9_MOUSE	226378	1	30	40	0.00398	0.249	KLEMDLKDLEAHIDTANK	K	N	0.968	1.77	0.375	0	0	0	1	2	4630.87	40363.5
PBS_Rep1	Myosin-9 OS=Mus musculus GN=Myh9 PE=1 SV=4	sp|Q8VDD5|MYH9_MOUSE	226378	1	30	40	0.00398	0.249	KLVWVPSSK	K	N	0.939	1.44	0.33	0	1	0	0	2	2415.8	55126.7
PBS_Rep1	Myosin-9 OS=Mus musculus GN=Myh9 PE=1 SV=4	sp|Q8VDD5|MYH9_MOUSE	226378	1	30	40	0.00398	0.249	KMEDGVGCLETAEEAKR	K	R	0.997	3.55	0.421	0	0	1	0	2	2541.78	32960
PBS_Rep1	Myosin-9 OS=Mus musculus GN=Myh9 PE=1 SV=4	sp|Q8VDD5|MYH9_MOUSE	226378	1	30	40	0.00398	0.249	KMQQNIQELEEQLEEEESAR	K	Q	0.997	4.29	0.542	0	0	1	0	2	4981.79	31790.4
PBS_Rep1	Myosin-9 OS=Mus musculus GN=Myh9 PE=1 SV=4	sp|Q8VDD5|MYH9_MOUSE	226378	1	30	40	0.00398	0.249	KQELEEICHDLEAR	K	V	0.997	3.95	0.562	0	1	3	0	2	3835.67	156904
PBS_Rep1	Myosin-9 OS=Mus musculus GN=Myh9 PE=1 SV=4	sp|Q8VDD5|MYH9_MOUSE	226378	1	30	40	0.00398	0.249	KVEAQLQELQVK	K	F	0.997	3.69	0.434	0	1	1	0	2	2668.71	53170.4
PBS_Rep1	Myosin-9 OS=Mus musculus GN=Myh9 PE=1 SV=4	sp|Q8VDD5|MYH9_MOUSE	226378	1	30	40	0.00398	0.249	KVIQYLAHVASSHK	K	S	0.995	3.15	0.428	0	0	1	0	2	2427.57	28359.3
PBS_Rep1	Myosin-9 OS=Mus musculus GN=Myh9 PE=1 SV=4	sp|Q8VDD5|MYH9_MOUSE	226378	1	30	40	0.00398	0.249	LDPHLVLDQLR	K	C	0.997	3.23	0.484	0	1	2	0	2	4675.6	110057
PBS_Rep1	Myosin-9 OS=Mus musculus GN=Myh9 PE=1 SV=4	sp|Q8VDD5|MYH9_MOUSE	226378	1	30	40	0.00398	0.249	LKDVLLQVEDERR	K	N	0.966	2.74	0.0524	0	1	1	1	2	3434.61	85881
PBS_Rep1	Myosin-9 OS=Mus musculus GN=Myh9 PE=1 SV=4	sp|Q8VDD5|MYH9_MOUSE	226378	1	30	40	0.00398	0.249	LKNKHEAMITDLEER	K	L	0.997	2.86	0.412	0	0	2	0	2	2058.38	48399.7
PBS_Rep1	Myosin-9 OS=Mus musculus GN=Myh9 PE=1 SV=4	sp|Q8VDD5|MYH9_MOUSE	226378	1	30	40	0.00398	0.249	LQQELDDLLVDLDHQR	R	Q	0.981	2.29	0.383	0	0	2	0	2	5532.96	46183.6
PBS_Rep1	Myosin-9 OS=Mus musculus GN=Myh9 PE=1 SV=4	sp|Q8VDD5|MYH9_MOUSE	226378	1	30	40	0.00398	0.249	LQQLFNHTMFILEQEEYQR	K	E	0.997	4.69	0.501	0	0	2	0	2	5161.35	57508.1
PBS_Rep1	Myosin-9 OS=Mus musculus GN=Myh9 PE=1 SV=4	sp|Q8VDD5|MYH9_MOUSE	226378	1	30	40	0.00398	0.249	LRLEVNLQAMK	K	A	0.997	3.88	0.198	0	0	1	0	2	4241.82	23643.4
PBS_Rep1	Myosin-9 OS=Mus musculus GN=Myh9 PE=1 SV=4	sp|Q8VDD5|MYH9_MOUSE	226378	1	30	40	0.00398	0.249	NKHEAMITDLEER	K	L	0.997	4.2	0.509	0	0	1	0	2	2177.03	40432.3
PBS_Rep1	Myosin-9 OS=Mus musculus GN=Myh9 PE=1 SV=4	sp|Q8VDD5|MYH9_MOUSE	226378	1	30	40	0.00398	0.249	QIATLHAQVTDMK	K	K	0.982	2.16	0.445	0	1	0	0	2	2428.5	11075.7
PBS_Rep1	Myosin-9 OS=Mus musculus GN=Myh9 PE=1 SV=4	sp|Q8VDD5|MYH9_MOUSE	226378	1	30	40	0.00398	0.249	RGDLPFVVTR	R	R	0.997	3.49	0.378	0	1	2	0	2	3313.6	128308
PBS_Rep1	Myosin-9 OS=Mus musculus GN=Myh9 PE=1 SV=4	sp|Q8VDD5|MYH9_MOUSE	226378	1	30	40	0.00398	0.249	RKLEGDSTDLSDQIAELQAQIAELK	R	M	0.997	3.94	0.65	0	0	2	1	2	5835.1	18706.7
PBS_Rep1	Myosin-9 OS=Mus musculus GN=Myh9 PE=1 SV=4	sp|Q8VDD5|MYH9_MOUSE	226378	1	30	40	0.00398	0.249	SMMQDREDQSILCTGESGAGK	R	T	0.997	3.49	0.641	0	0	1	0	2	3201.47	41599.2
PBS_Rep1	Myosin-9 OS=Mus musculus GN=Myh9 PE=1 SV=4	sp|Q8VDD5|MYH9_MOUSE	226378	1	30	40	0.00398	0.249	TFHIFYYLLSGAGEHLK	R	T	0.997	4.27	0.616	0	0	5	3	2	5824.61	109747
PBS_Rep1	Myosin-9 OS=Mus musculus GN=Myh9 PE=1 SV=4	sp|Q8VDD5|MYH9_MOUSE	226378	1	30	40	0.00398	0.249	THEAQIQEMR	K	Q	0.997	2.31	0.568	0	5	0	0	2	428.58	13874.1
PBS_Rep1	Myosin-9 OS=Mus musculus GN=Myh9 PE=1 SV=4	sp|Q8VDD5|MYH9_MOUSE	226378	1	30	40	0.00398	0.249	VDYKADEWLMK	K	N	0.969	2.65	0.24	0	0	1	0	2	4095.72	48312.5
PBS_Rep1	Myosin-9 OS=Mus musculus GN=Myh9 PE=1 SV=4	sp|Q8VDD5|MYH9_MOUSE	226378	1	30	40	0.00398	0.249	VIQYLAHVASSHK	K	S	0.997	3.76	0.508	0	4	3	0	2	2319.17	384236
PBS_Rep1	Myosin-9 OS=Mus musculus GN=Myh9 PE=1 SV=4	sp|Q8VDD5|MYH9_MOUSE	226378	1	30	40	0.00398	0.249	VSHLLGINVTDFTR	K	G	0.997	2.98	0.5	0	1	2	0	2	4789.43	148785
PBS_Rep1	Myosin-9 OS=Mus musculus GN=Myh9 PE=1 SV=4	sp|Q8VDD5|MYH9_MOUSE	226378	1	30	40	0.00398	0.249	YLYVDKNFINNPLAQADWAAK	K	K	0.997	3.53	0.334	0	0	1	0	2	5346.21	24864.5
PBS_Rep1	Epoxide hydrolase 1 OS=Mus musculus GN=Ephx1 PE=1 SV=2	sp|Q9D379|HYEP_MOUSE	52578.7	1	0	0	0.000476	0.24	EDESIRPFKVETSDEEIKDLHQR	K	I	0.968	2.32	0.304	0	0	0	1	2	3634.85	16660.5
PBS_Rep1	Epoxide hydrolase 1 OS=Mus musculus GN=Ephx1 PE=1 SV=2	sp|Q9D379|HYEP_MOUSE	52578.7	1	0	0	0.000476	0.24	FHYGFNSSYLK	R	K	0.989	2.32	0.402	0	1	1	0	2	3986.64	56972.5
PBS_Rep1	Epoxide hydrolase 1 OS=Mus musculus GN=Ephx1 PE=1 SV=2	sp|Q9D379|HYEP_MOUSE	52578.7	1	0	0	0.000476	0.24	FYKENLGQGVMVHR	R	H	0.997	3.58	0.503	0	0	1	0	2	2729.89	37941.4
PBS_Rep1	Epoxide hydrolase 1 OS=Mus musculus GN=Ephx1 PE=1 SV=2	sp|Q9D379|HYEP_MOUSE	52578.7	1	0	0	0.000476	0.24	GGHFAAFEEPK	R	L	0.994	1.88	0.475	0	1	1	0	2	2183.67	86717.4
PBS_Rep1	Epoxide hydrolase 1 OS=Mus musculus GN=Ephx1 PE=1 SV=2	sp|Q9D379|HYEP_MOUSE	52578.7	1	0	0	0.000476	0.24	IEGLDIHFIHVKPPQLPSGR	K	T	0.981	2.13	0.398	0	0	0	1	2	4841.07	50295.7
PBS_Rep1	Epoxide hydrolase 1 OS=Mus musculus GN=Ephx1 PE=1 SV=2	sp|Q9D379|HYEP_MOUSE	52578.7	1	0	0	0.000476	0.24	THGLSDEHVFEVICPSIPGYGFSEASSK	K	K	0.997	3.39	0.38	0	0	2	1	2	5143.18	99254.2
PBS_Rep1	Epoxide hydrolase 1 OS=Mus musculus GN=Ephx1 PE=1 SV=2	sp|Q9D379|HYEP_MOUSE	52578.7	1	0	0	0.000476	0.24	TKIEGLDIHFIHVKPPQLPSGR	K	T	0.997	2.91	0.382	0	0	0	0	2	4693.52	91289.4
PBS_Rep1	Transmembrane protein 2 OS=Mus musculus GN=Tmem2 PE=1 SV=1	sp|Q5FWI3|TMEM2_MOUSE	153804	0.999	2	2	8.66e-05	0.021	GFQIYDGPIHLTK	R	S	0.958	1.85	0.316	0	0	1	0	2	4516.12	39083.4
PBS_Rep1	Transmembrane protein 2 OS=Mus musculus GN=Tmem2 PE=1 SV=1	sp|Q5FWI3|TMEM2_MOUSE	153804	0.999	2	2	8.66e-05	0.021	TLHSSGLPFGSYAFEK	R	D	0.982	2.81	0.247	0	0	1	0	2	4546.41	39437.8
PBS_Rep1	Splicing factor, proline- and glutamine-rich OS=Mus musculus GN=Sfpq PE=1 SV=1	sp|Q8VIJ6|SFPQ_MOUSE	75441.9	1	4	5	0.000346	0.0815	DKLESEMEDAYHEHQANLLR	K	Q	0.997	4.62	0.569	0	0	2	1	2	4493.62	168640
PBS_Rep1	Splicing factor, proline- and glutamine-rich OS=Mus musculus GN=Sfpq PE=1 SV=1	sp|Q8VIJ6|SFPQ_MOUSE	75441.9	1	4	5	0.000346	0.0815	FAQHGTFEYEYSQR	R	W	0.997	2.7	0.549	0	0	2	0	2	2865.4	63788.2
PBS_Rep1	Splicing factor, proline- and glutamine-rich OS=Mus musculus GN=Sfpq PE=1 SV=1	sp|Q8VIJ6|SFPQ_MOUSE	75441.9	1	4	5	0.000346	0.0815	FATHAAALSVR	R	N	0.997	3.35	0.531	0	0	2	0	2	1882.79	95964.8
PBS_Rep1	Splicing factor, proline- and glutamine-rich OS=Mus musculus GN=Sfpq PE=1 SV=1	sp|Q8VIJ6|SFPQ_MOUSE	75441.9	1	4	5	0.000346	0.0815	RMEELHSQEMQK	R	R	0.997	3.24	0.507	0	0	1	0	2	223.718	174166
PBS_Rep1	Plasmalemma vesicle-associated protein OS=Mus musculus GN=Plvap PE=2 SV=1	sp|Q91VC4|PLVAP_MOUSE,tr|G3X924|G3X924_MOUSE	49934.5	1	2	2	8.66e-05	0.0731	KVQSLCIPLDQEK	R	F	0.997	3.45	0.476	0	1	0	0	2	3223.16	12954.6
PBS_Rep1	Plasmalemma vesicle-associated protein OS=Mus musculus GN=Plvap PE=2 SV=1	sp|Q91VC4|PLVAP_MOUSE,tr|G3X924|G3X924_MOUSE	49934.5	1	2	2	8.66e-05	0.0731	TLETLPYHYQLMPEYASLR	R	R	0.997	2.9	0.488	0	0	1	0	2	5108.57	46371.2
PBS_Rep1	Annexin A1 OS=Mus musculus GN=Anxa1 PE=1 SV=2	sp|P10107|ANXA1_MOUSE	38735.7	1	10	14	0.000909	0.353	ALTGHLEEVVLAMLK	K	T	0.997	4.28	0.64	0	2	6	0	2	6155.23	61084.4
PBS_Rep1	Annexin A1 OS=Mus musculus GN=Anxa1 PE=1 SV=2	sp|P10107|ANXA1_MOUSE	38735.7	1	10	14	0.000909	0.353	GGPGSAVSPYPSFNVSSDVAALHK	K	A	0.995	3	0.476	0	0	1	0	2	4754.66	53594.2
PBS_Rep1	Annexin A1 OS=Mus musculus GN=Anxa1 PE=1 SV=2	sp|P10107|ANXA1_MOUSE	38735.7	1	10	14	0.000909	0.353	GLGTDEDTLIEILTTR	K	S	0.988	2.58	0.264	0	0	1	0	2	6186.1	3095.05
PBS_Rep1	Annexin A1 OS=Mus musculus GN=Anxa1 PE=1 SV=2	sp|P10107|ANXA1_MOUSE	38735.7	1	10	14	0.000909	0.353	GVDEATIIDILTK	K	R	0.997	4.49	0.621	0	1	0	0	2	5785.21	9554.37
PBS_Rep1	Annexin A1 OS=Mus musculus GN=Anxa1 PE=1 SV=2	sp|P10107|ANXA1_MOUSE	38735.7	1	10	14	0.000909	0.353	KGTDVNVFTTILTSR	R	S	0.997	2.98	0.55	0	1	1	0	2	5040.47	62539.3
PBS_Rep1	Annexin A1 OS=Mus musculus GN=Anxa1 PE=1 SV=2	sp|P10107|ANXA1_MOUSE	38735.7	1	10	14	0.000909	0.353	KYGISLCQAILDETK	K	G	0.994	2.63	0.285	0	0	1	0	2	4767.27	33230.9
PBS_Rep1	Annexin A1 OS=Mus musculus GN=Anxa1 PE=1 SV=2	sp|P10107|ANXA1_MOUSE	38735.7	1	10	14	0.000909	0.353	KYGISLCQAILDETKGDYEK	K	I	0.997	4.53	0.546	0	0	1	1	2	4821.42	81522.3
PBS_Rep1	Annexin A1 OS=Mus musculus GN=Anxa1 PE=1 SV=2	sp|P10107|ANXA1_MOUSE	38735.7	1	10	14	0.000909	0.353	RVFQNYGK	R	Y	0.99	2.68	0.442	0	3	0	0	2	353.368	54833.9
PBS_Rep1	Annexin A1 OS=Mus musculus GN=Anxa1 PE=1 SV=2	sp|P10107|ANXA1_MOUSE	38735.7	1	10	14	0.000909	0.353	TPAQFDADELR	K	G	0.997	3	0.544	0	1	0	0	2	3018.23	13885
PBS_Rep1	Annexin A1 OS=Mus musculus GN=Anxa1 PE=1 SV=2	sp|P10107|ANXA1_MOUSE	38735.7	1	10	14	0.000909	0.353	YGISLCQAILDETKGDYEK	K	I	0.997	3.32	0.449	0	0	1	0	2	5197.26	66134.3
PBS_Rep1	Cathepsin Z OS=Mus musculus GN=Ctsz PE=2 SV=1	sp|Q9WUU7|CATZ_MOUSE	33996.3	1	2	2	0.00013	0.121	HGIPDETCNNYQAK	K	D	0.955	2.07	0.375	0	0	2	0	2	1248.8	35457.7
PBS_Rep1	Cathepsin Z OS=Mus musculus GN=Ctsz PE=2 SV=1	sp|Q9WUU7|CATZ_MOUSE	33996.3	1	2	2	0.00013	0.121	NQHIPQYCGSCWAHGSTSAMADR	R	I	0.997	3.39	0.496	0	0	0	1	2	3286.11	20869.2
PBS_Rep1	Thioredoxin-dependent peroxide reductase, mitochondrial OS=Mus musculus GN=Prdx3 PE=1 SV=1	sp|P20108|PRDX3_MOUSE	28127	1	2	2	0.00013	0.163	AFQFVETHGEVCPANWTPESPTIKPSPTASK	K	E	0.997	3.81	0.539	0	0	0	2	2	4688.67	62721.9
PBS_Rep1	Thioredoxin-dependent peroxide reductase, mitochondrial OS=Mus musculus GN=Prdx3 PE=1 SV=1	sp|P20108|PRDX3_MOUSE	28127	1	2	2	0.00013	0.163	HLSVNDLPVGR	K	S	0.997	2.57	0.547	0	1	0	0	2	2937.29	33411.7
PBS_Rep1	Malate dehydrogenase, cytoplasmic OS=Mus musculus GN=Mdh1 PE=1 SV=3	sp|P14152|MDHC_MOUSE	36512.1	1	2	2	8.66e-05	0.105	EVGVYEALKDDSWLK	K	G	0.901	1.86	0.222	0	0	1	0	2	5072.31	28481.1
PBS_Rep1	Malate dehydrogenase, cytoplasmic OS=Mus musculus GN=Mdh1 PE=1 SV=3	sp|P14152|MDHC_MOUSE	36512.1	1	2	2	8.66e-05	0.105	NVIIWGNHSSTQYPDVNHAK	K	V	0.997	3.04	0.431	0	0	1	0	2	3484.48	9935.34
PBS_Rep1	Tight junction protein ZO-1 OS=Mus musculus GN=Tjp1 PE=1 SV=2	sp|P39447|ZO1_MOUSE,tr|B9EHJ3|B9EHJ3_MOUSE	188854	1	9	10	0.000519	0.0991	ADGATSDDLDLHDDRLSYLSAPGSEYSMYSTDSR	K	H	0.997	3.4	0.501	0	0	0	2	2	4849.35	43999.9
PBS_Rep1	Tight junction protein ZO-1 OS=Mus musculus GN=Tjp1 PE=1 SV=2	sp|P39447|ZO1_MOUSE,tr|B9EHJ3|B9EHJ3_MOUSE	188854	1	9	10	0.000519	0.0991	DNPHFQSGETSIVISDVLK	R	G	0.997	3.23	0.41	0	0	1	0	2	4986.92	28927.6
PBS_Rep1	Tight junction protein ZO-1 OS=Mus musculus GN=Tjp1 PE=1 SV=2	sp|P39447|ZO1_MOUSE,tr|B9EHJ3|B9EHJ3_MOUSE	188854	1	9	10	0.000519	0.0991	DVNDTASFKPPEVASKPPGASLAGPKPVPQSQFSEHDK	K	T	0.997	3.81	0.394	0	0	0	0	2	4027.48	17197.1
PBS_Rep1	Tight junction protein ZO-1 OS=Mus musculus GN=Tjp1 PE=1 SV=2	sp|P39447|ZO1_MOUSE,tr|B9EHJ3|B9EHJ3_MOUSE	188854	1	9	10	0.000519	0.0991	EAGFLRPVTIFGPIADVAR	R	E	0.997	4.34	0.606	0	0	2	0	2	5645.62	74368
PBS_Rep1	Tight junction protein ZO-1 OS=Mus musculus GN=Tjp1 PE=1 SV=2	sp|P39447|ZO1_MOUSE,tr|B9EHJ3|B9EHJ3_MOUSE	188854	1	9	10	0.000519	0.0991	HALLDVTPNAVDR	K	L	0.997	3.13	0.615	0	1	0	0	2	3164.48	18421.3
PBS_Rep1	Tight junction protein ZO-1 OS=Mus musculus GN=Tjp1 PE=1 SV=2	sp|P39447|ZO1_MOUSE,tr|B9EHJ3|B9EHJ3_MOUSE	188854	1	9	10	0.000519	0.0991	HEEQPAPAYEVHNR	R	Y	0.997	3.21	0.6	0	0	1	0	2	230.308	57205.5
PBS_Rep1	Tight junction protein ZO-1 OS=Mus musculus GN=Tjp1 PE=1 SV=2	sp|P39447|ZO1_MOUSE,tr|B9EHJ3|B9EHJ3_MOUSE	188854	1	9	10	0.000519	0.0991	STAMEETAIWEQHTVTLHR	K	A	0.98	2.09	0.436	0	0	1	1	2	4408.96	80817.6
PBS_Rep1	Tight junction protein ZO-1 OS=Mus musculus GN=Tjp1 PE=1 SV=2	sp|P39447|ZO1_MOUSE,tr|B9EHJ3|B9EHJ3_MOUSE	188854	1	9	10	0.000519	0.0991	THFEYEK	R	E	0.9	1.56	0.342	0	1	0	0	2	280.203	39799.6
PBS_Rep1	Tight junction protein ZO-1 OS=Mus musculus GN=Tjp1 PE=1 SV=2	sp|P39447|ZO1_MOUSE,tr|B9EHJ3|B9EHJ3_MOUSE	188854	1	9	10	0.000519	0.0991	THFEYEKESPYGLSFNK	R	G	0.991	2.32	0.459	0	0	1	0	2	3951.22	20543.2
PBS_Rep1	Mitogen-activated protein kinase 3 OS=Mus musculus GN=Mapk3 PE=1 SV=5	sp|Q63844|MK03_MOUSE	43068.2	1	2	3	0.00013	0.0789	IADPEHDHTGFLTEYVATR	R	W	0.993	2.8	0.396	0	0	1	1	2	4235.38	50275.4
PBS_Rep1	Mitogen-activated protein kinase 3 OS=Mus musculus GN=Mapk3 PE=1 SV=5	sp|Q63844|MK03_MOUSE	43068.2	1	2	3	0.00013	0.0789	LKELIFQETAR	R	F	0.988	2.89	0.312	0	0	1	0	2	3335.24	11967.7
PBS_Rep1	Atlastin-3 OS=Mus musculus GN=Atl3 PE=2 SV=1	sp|Q91YH5|ATLA3_MOUSE,tr|E9PYT3|E9PYT3_MOUSE	60576.4	1	2	2	0.000216	0.0961	EGGHSDWLGDPEEPLTGFSWR	K	G	0.997	3.42	0.309	0	0	3	0	2	5447.46	70214.6
PBS_Rep1	Atlastin-3 OS=Mus musculus GN=Atl3 PE=2 SV=1	sp|Q91YH5|ATLA3_MOUSE,tr|E9PYT3|E9PYT3_MOUSE	60576.4	1	2	2	0.000216	0.0961	NHIHSCFSDVTCFLLPHPGLQVATSPNFDGK	R	L	0.997	3.92	0.495	0	0	0	2	2	5305.55	25310.7
PBS_Rep1	Carbonic anhydrase 2 OS=Mus musculus GN=Ca2 PE=1 SV=4	sp|P00920|CAH2_MOUSE	29033	1	4	6	0.000649	0.288	AVQQPDGLAVLGIFLK	K	I	0.997	2.7	0.709	0	2	2	0	2	6343.08	10172.5
PBS_Rep1	Carbonic anhydrase 2 OS=Mus musculus GN=Ca2 PE=1 SV=4	sp|P00920|CAH2_MOUSE	29033	1	4	6	0.000649	0.288	EPITVSSEQMSHFR	R	T	0.996	2.75	0.566	0	2	1	0	2	3413.6	71185.6
PBS_Rep1	Carbonic anhydrase 2 OS=Mus musculus GN=Ca2 PE=1 SV=4	sp|P00920|CAH2_MOUSE	29033	1	4	6	0.000649	0.288	KYAAELHLVHWNTK	K	Y	0.983	2.35	0.44	0	0	1	0	2	3350.02	14289.8
PBS_Rep1	Carbonic anhydrase 2 OS=Mus musculus GN=Ca2 PE=1 SV=4	sp|P00920|CAH2_MOUSE	29033	1	4	6	0.000649	0.288	LIQFHFHWGSSDGQGSEHTVNK	R	K	0.955	2.57	0.177	0	0	0	1	2	4279.18	80404.5
PBS_Rep1	Carbonic anhydrase 2 OS=Mus musculus GN=Ca2 PE=1 SV=4	sp|P00920|CAH2_MOUSE	29033	1	4	6	0.000649	0.288	VLEALHSIK	K	T	0.997	2.53	0.474	0	1	0	0	2	2199.67	44018.4
PBS_Rep1	Carbonic anhydrase 2 OS=Mus musculus GN=Ca2 PE=1 SV=4	sp|P00920|CAH2_MOUSE	29033	1	4	6	0.000649	0.288	YAAELHLVHWNTK	K	Y	0.997	2.31	0.401	0	2	3	0	2	3822.92	188281
PBS_Rep1	Serum paraoxonase/arylesterase 2 OS=Mus musculus GN=Pon2 PE=1 SV=2	sp|Q62086|PON2_MOUSE	39618.7	1	3	3	0.00013	0.127	FQEEENSLLHLK	K	T	0.876	1.8	0.224	0	0	1	0	2	3728.81	54981
PBS_Rep1	Serum paraoxonase/arylesterase 2 OS=Mus musculus GN=Pon2 PE=1 SV=2	sp|Q62086|PON2_MOUSE	39618.7	1	3	3	0.00013	0.127	LFVYHPNHPPASEVLR	R	I	0.959	1.84	0.315	0	0	0	1	2	3502.8	24316.3
PBS_Rep1	Serum paraoxonase/arylesterase 2 OS=Mus musculus GN=Pon2 PE=1 SV=2	sp|Q62086|PON2_MOUSE	39618.7	1	3	3	0.00013	0.127	YVYVADILAHEIHVLEK	K	Q	0.919	1.46	0.268	0	0	1	0	2	5945.29	9479.7
PBS_Rep1	Coronin-1C OS=Mus musculus GN=Coro1c PE=1 SV=2	sp|Q9WUM4|COR1C_MOUSE	53122	1	1	1	0.00013	0.0464	KCEPIIMTVPR	R	K	0.997	2.88	0.275	0	1	1	0	2	3065.98	41127.8
PBS_Rep1	Coronin-1C OS=Mus musculus GN=Coro1c PE=1 SV=2	sp|Q9WUM4|COR1C_MOUSE	53122	1	1	1	0.00013	0.0464	VGIVAWHPTAR	R	N	0.994	2.33	0.509	0	0	1	0	2	3017.77	33022.6
PBS_Rep1	Uncharacterized protein OS=Mus musculus GN=Tpm3-rs7 PE=3 SV=1	tr|D3Z2H9|D3Z2H9_MOUSE	28992.2	0.999	1	1	0.000519	0.335	ALKDEEKMELQEIQLK	R	E	0.979	2.66	0.266	0	0	0	1	2	4137.35	46514.7
PBS_Rep1	Uncharacterized protein OS=Mus musculus GN=Tpm3-rs7 PE=3 SV=1	tr|D3Z2H9|D3Z2H9_MOUSE	28992.2	0.999	1	1	0.000519	0.335	KIQVLQQQADDAEER	R	A	0.997	5.74	0.645	0	1	2	0	2	2068.72	102131
PBS_Rep1	Uncharacterized protein OS=Mus musculus GN=Tpm3-rs7 PE=3 SV=1	tr|D3Z2H9|D3Z2H9_MOUSE	28992.2	0.999	1	1	0.000519	0.335	KLVIIEGDLER	R	T	0.997	2.86	0.435	0	2	0	0	2	3452.63	53155.9
PBS_Rep1	Uncharacterized protein OS=Mus musculus GN=Tpm3-rs7 PE=3 SV=1	tr|D3Z2H9|D3Z2H9_MOUSE	28992.2	0.999	1	1	0.000519	0.335	KYEEVAR	R	K	0.889	2.08	0.313	0	1	0	0	2	190.225	446888
PBS_Rep1	Uncharacterized protein OS=Mus musculus GN=Tpm3-rs7 PE=3 SV=1	tr|D3Z2H9|D3Z2H9_MOUSE	28992.2	0.999	1	1	0.000519	0.335	RIQLVEEELDR	R	A	0.997	3.69	0.454	0	1	2	0	2	3402.28	87537.2
PBS_Rep1	Uncharacterized protein OS=Mus musculus GN=Tpm3-rs7 PE=3 SV=1	tr|D3Z2H9|D3Z2H9_MOUSE	28992.2	0.999	1	1	0.000519	0.335	TIDDLEDKLK	K	C	0.98	2.24	0.489	0	1	0	0	2	3056.82	18107
PBS_Rep1	Uncharacterized protein OS=Mus musculus GN=Tpm3-rs7 PE=3 SV=1	tr|D3Z2H9|D3Z2H9_MOUSE	28992.2	0.999	1	1	0.000519	0.335	YSQKEDKYEEEIK	K	I	0.976	2.14	0.426	0	0	1	0	2	1282.53	32968.4
PBS_Rep1	F-actin-capping protein subunit alpha-2 OS=Mus musculus GN=Capza2 PE=1 SV=3	sp|P47754|CAZA2_MOUSE	32967.2	1	2	2	0.000173	0.189	EGAAHAFAQYNLDQFTPVK	R	I	0.997	3.15	0.434	0	0	1	0	2	4736.15	47492.4
PBS_Rep1	F-actin-capping protein subunit alpha-2 OS=Mus musculus GN=Capza2 PE=1 SV=3	sp|P47754|CAZA2_MOUSE	32967.2	1	2	2	0.000173	0.189	FIIHAPPGEFNEVFNDVR	K	L	0.997	4.38	0.566	0	0	2	0	2	5285.5	45941.5
PBS_Rep1	F-actin-capping protein subunit alpha-2 OS=Mus musculus GN=Capza2 PE=1 SV=3	sp|P47754|CAZA2_MOUSE	32967.2	1	2	2	0.000173	0.189	IQVHYYEDGNVQLVSHK	K	D	0.997	3.93	0.647	0	0	1	0	2	3300.73	15855.8
PBS_Rep1	Fructose-bisphosphate aldolase A OS=Mus musculus GN=Aldoa PE=1 SV=2	sp|P05064|ALDOA_MOUSE,tr|A6ZI44|A6ZI44_MOUSE	39356.5	0.999	1	1	0.00013	0.132	ALSDHHVYLEGTLLKPNMVTPGHACTQK	K	F	0.992	2.89	0.393	0	0	0	2	2	4105.88	35578.4
PBS_Rep1	Fructose-bisphosphate aldolase A OS=Mus musculus GN=Aldoa PE=1 SV=2	sp|P05064|ALDOA_MOUSE,tr|A6ZI44|A6ZI44_MOUSE	39356.5	0.999	1	1	0.00013	0.132	IGEHTPSALAIMENANVLAR	K	Y	0.997	3.39	0.5	0	0	1	0	2	5170.37	50363.6
PBS_Rep1	Ceruloplasmin OS=Mus musculus GN=Cp PE=1 SV=2	sp|Q61147|CERU_MOUSE,tr|E9PZD8|E9PZD8_MOUSE,tr|G3X8Q5|G3X8Q5_MOUSE,tr|G3X9T8|G3X9T8_MOUSE	121153	1	1	1	8.66e-05	0.05	ADDKVLPGQQYVYVLHANEPSPGEGDSNCVTR	R	I	0.997	3.17	0.438	0	0	0	1	2	4504.21	18077.7
PBS_Rep1	Ceruloplasmin OS=Mus musculus GN=Cp PE=1 SV=2	sp|Q61147|CERU_MOUSE,tr|E9PZD8|E9PZD8_MOUSE,tr|G3X8Q5|G3X8Q5_MOUSE,tr|G3X9T8|G3X9T8_MOUSE	121153	1	1	1	8.66e-05	0.05	RAEDEHLGILGPPIHANVGDK	R	V	0.997	2.81	0.509	0	0	0	1	2	3521.91	30063.7
PBS_Rep1	Hematopoietic progenitor cell antigen CD34 OS=Mus musculus GN=Cd34 PE=1 SV=1	sp|Q64314|CD34_MOUSE	40983.1	0.998	2	2	8.66e-05	0.0864	EKGEDLIQILCEK	K	E	0.954	2.07	0.0971	0	0	1	0	2	4709.57	25084.7
PBS_Rep1	Hematopoietic progenitor cell antigen CD34 OS=Mus musculus GN=Cd34 PE=1 SV=1	sp|Q64314|CD34_MOUSE	40983.1	0.998	2	2	8.66e-05	0.0864	LAQGICLELSEASSCEEFKK	R	E	0.907	2.04	0.258	0	0	1	0	2	4591.51	58105.8
PBS_Rep1	60S ribosomal protein L17 OS=Mus musculus GN=Rpl17 PE=2 SV=3	sp|Q9CPR4|RL17_MOUSE,tr|Q6ZWZ7|Q6ZWZ7_MOUSE	21397.5	1	2	2	8.66e-05	0.0598	KSAEFLLHMLK	K	N	0.996	2.86	0.256	0	0	1	0	2	4295.19	38106.7
PBS_Rep1	60S ribosomal protein L17 OS=Mus musculus GN=Rpl17 PE=2 SV=3	sp|Q9CPR4|RL17_MOUSE,tr|Q6ZWZ7|Q6ZWZ7_MOUSE	21397.5	1	2	2	8.66e-05	0.0598	SAEFLLHMLK	K	N	0.977	1.92	0.386	0	0	1	0	2	4881.88	24250.6
PBS_Rep1	Cytochrome c, somatic OS=Mus musculus GN=Cycs PE=1 SV=2	sp|P62897|CYC_MOUSE,tr|G3UWG1|G3UWG1_MOUSE	11606	1	2	2	0.00013	0.248	KTGQAAGFSYTDANK	R	N	0.997	2.8	0.475	0	0	2	0	2	1433.1	83790.1
PBS_Rep1	Cytochrome c, somatic OS=Mus musculus GN=Cycs PE=1 SV=2	sp|P62897|CYC_MOUSE,tr|G3UWG1|G3UWG1_MOUSE	11606	1	2	2	0.00013	0.248	TGPNLHGLFGR	K	K	0.984	1.19	0.536	0	0	1	0	2	3825.03	111706
PBS_Rep1	40S ribosomal protein S2 OS=Mus musculus GN=Rps2 PE=2 SV=3	sp|P25444|RS2_MOUSE	31232.2	1	2	2	0.000173	0.133	AEDKEWIPVTK	K	L	0.997	3.1	0.484	0	1	1	0	2	2505.27	74149.9
PBS_Rep1	40S ribosomal protein S2 OS=Mus musculus GN=Rps2 PE=2 SV=3	sp|P25444|RS2_MOUSE	31232.2	1	2	2	0.000173	0.133	KLLMMAGIDDCYTSAR	K	G	0.997	3.45	0.464	0	0	1	0	2	4389.95	43670.8
PBS_Rep1	40S ribosomal protein S2 OS=Mus musculus GN=Rps2 PE=2 SV=3	sp|P25444|RS2_MOUSE	31232.2	1	2	2	0.000173	0.133	SPYQEFTDHLVK	K	T	0.997	3.59	0.551	0	0	1	0	2	4223.19	21320.3
PBS_Rep1	Spectrin beta chain, non-erythrocytic 1 OS=Mus musculus GN=Sptbn1 PE=1 SV=2	sp|Q62261|SPTB2_MOUSE	274228	1	38	50	0.00325	0.267	AKDEQSAVSMLK	K	K	0.997	3.16	0.495	0	2	0	0	2	1823.89	31902.6
PBS_Rep1	Spectrin beta chain, non-erythrocytic 1 OS=Mus musculus GN=Sptbn1 PE=1 SV=2	sp|Q62261|SPTB2_MOUSE	274228	1	38	50	0.00325	0.267	DDEEMNTWIQAISSAISSDKHDTSASTQSTPASSR	K	A	0.997	3.09	0.474	0	0	0	1	2	6056.85	9946.46
PBS_Rep1	Spectrin beta chain, non-erythrocytic 1 OS=Mus musculus GN=Sptbn1 PE=1 SV=2	sp|Q62261|SPTB2_MOUSE	274228	1	38	50	0.00325	0.267	DLMLWMEDVIR	R	Q	0.903	1.93	0.419	0	1	0	0	2	6524.06	1621.23
PBS_Rep1	Spectrin beta chain, non-erythrocytic 1 OS=Mus musculus GN=Sptbn1 PE=1 SV=2	sp|Q62261|SPTB2_MOUSE	274228	1	38	50	0.00325	0.267	DVAEEITNYRPTIDTLHEQASALPQAHAESPDVK	K	G	0.997	5.52	0.639	0	0	0	2	2	4850.29	171668
PBS_Rep1	Spectrin beta chain, non-erythrocytic 1 OS=Mus musculus GN=Sptbn1 PE=1 SV=2	sp|Q62261|SPTB2_MOUSE	274228	1	38	50	0.00325	0.267	EAEKLESEHPDQAQAILSR	K	L	0.997	3.73	0.578	0	0	2	1	2	2699.42	172766
PBS_Rep1	Spectrin beta chain, non-erythrocytic 1 OS=Mus musculus GN=Sptbn1 PE=1 SV=2	sp|Q62261|SPTB2_MOUSE	274228	1	38	50	0.00325	0.267	ELEAENYHDIKR	R	I	0.991	2.1	0.446	0	0	3	0	2	1547.92	111665
PBS_Rep1	Spectrin beta chain, non-erythrocytic 1 OS=Mus musculus GN=Sptbn1 PE=1 SV=2	sp|Q62261|SPTB2_MOUSE	274228	1	38	50	0.00325	0.267	EMIDKWEDRWEWLR	K	L	0.933	1.73	0.25	0	0	1	0	2	5140.02	33023.4
PBS_Rep1	Spectrin beta chain, non-erythrocytic 1 OS=Mus musculus GN=Sptbn1 PE=1 SV=2	sp|Q62261|SPTB2_MOUSE	274228	1	38	50	0.00325	0.267	EQWLNNMQIPEKLEDLEVIQHR	K	F	0.997	3.02	0.293	0	0	1	0	2	5544.05	10800.9
PBS_Rep1	Spectrin beta chain, non-erythrocytic 1 OS=Mus musculus GN=Sptbn1 PE=1 SV=2	sp|Q62261|SPTB2_MOUSE	274228	1	38	50	0.00325	0.267	EVVAGSHELGQDYEHVTMLQER	R	F	0.997	5.25	0.724	0	0	1	2	2	3957.54	77021.2
PBS_Rep1	Spectrin beta chain, non-erythrocytic 1 OS=Mus musculus GN=Sptbn1 PE=1 SV=2	sp|Q62261|SPTB2_MOUSE	274228	1	38	50	0.00325	0.267	FATDGEGYKPCDPQVIR	K	D	0.997	3.06	0.498	0	0	1	0	2	3144.17	54438.9
PBS_Rep1	Spectrin beta chain, non-erythrocytic 1 OS=Mus musculus GN=Sptbn1 PE=1 SV=2	sp|Q62261|SPTB2_MOUSE	274228	1	38	50	0.00325	0.267	FQIQDISVETEDNKEK	R	K	0.971	2.54	0.263	0	0	2	0	2	3885.49	31591.3
PBS_Rep1	Spectrin beta chain, non-erythrocytic 1 OS=Mus musculus GN=Sptbn1 PE=1 SV=2	sp|Q62261|SPTB2_MOUSE	274228	1	38	50	0.00325	0.267	HALVEADIAIQAER	K	V	0.997	3.13	0.631	0	1	1	0	2	3474.13	51450.7
PBS_Rep1	Spectrin beta chain, non-erythrocytic 1 OS=Mus musculus GN=Sptbn1 PE=1 SV=2	sp|Q62261|SPTB2_MOUSE	274228	1	38	50	0.00325	0.267	HKDVAEEITNYRPTIDTLHEQASALPQAHAESPDVK	K	G	0.997	3.51	0.525	0	0	0	2	2	4434.16	205341
PBS_Rep1	Spectrin beta chain, non-erythrocytic 1 OS=Mus musculus GN=Sptbn1 PE=1 SV=2	sp|Q62261|SPTB2_MOUSE	274228	1	38	50	0.00325	0.267	HLLGVEDLLQK	K	H	0.997	3.23	0.519	0	1	1	0	2	4547.62	65541.3
PBS_Rep1	Spectrin beta chain, non-erythrocytic 1 OS=Mus musculus GN=Sptbn1 PE=1 SV=2	sp|Q62261|SPTB2_MOUSE	274228	1	38	50	0.00325	0.267	HQAFMAELASNK	K	E	0.997	3.06	0.289	0	0	1	0	2	2676.79	42561
PBS_Rep1	Spectrin beta chain, non-erythrocytic 1 OS=Mus musculus GN=Sptbn1 PE=1 SV=2	sp|Q62261|SPTB2_MOUSE	274228	1	38	50	0.00325	0.267	HQAFMAELASNKEWLDKIEK	K	E	0.997	4.2	0.586	0	0	0	1	2	4905.86	96300
PBS_Rep1	Spectrin beta chain, non-erythrocytic 1 OS=Mus musculus GN=Sptbn1 PE=1 SV=2	sp|Q62261|SPTB2_MOUSE	274228	1	38	50	0.00325	0.267	HQILEQAVEDYAETVHQLSK	K	T	0.997	4.46	0.635	0	0	3	0	2	5480.63	57894.9
PBS_Rep1	Spectrin beta chain, non-erythrocytic 1 OS=Mus musculus GN=Sptbn1 PE=1 SV=2	sp|Q62261|SPTB2_MOUSE	274228	1	38	50	0.00325	0.267	HRPDLIDFDK	K	L	0.997	3.44	0.361	0	1	2	0	2	2599.02	211789
PBS_Rep1	Spectrin beta chain, non-erythrocytic 1 OS=Mus musculus GN=Sptbn1 PE=1 SV=2	sp|Q62261|SPTB2_MOUSE	274228	1	38	50	0.00325	0.267	IHCLENVDK	R	A	0.989	2.46	0.362	0	4	3	0	2	624.882	166982
PBS_Rep1	Spectrin beta chain, non-erythrocytic 1 OS=Mus musculus GN=Sptbn1 PE=1 SV=2	sp|Q62261|SPTB2_MOUSE	274228	1	38	50	0.00325	0.267	ILSSDDYGKDLTSVMR	K	L	0.991	2.59	0.478	0	0	1	0	2	4401.97	27194.5
PBS_Rep1	Spectrin beta chain, non-erythrocytic 1 OS=Mus musculus GN=Sptbn1 PE=1 SV=2	sp|Q62261|SPTB2_MOUSE	274228	1	38	50	0.00325	0.267	KHEAIETDIAAYEER	K	V	0.997	4.17	0.603	0	1	0	0	2	3161.16	8994.42
PBS_Rep1	Spectrin beta chain, non-erythrocytic 1 OS=Mus musculus GN=Sptbn1 PE=1 SV=2	sp|Q62261|SPTB2_MOUSE	274228	1	38	50	0.00325	0.267	KHQILEQAVEDYAETVHQLSK	K	T	0.997	3.82	0.519	0	0	1	1	2	5164.02	76224.1
PBS_Rep1	Spectrin beta chain, non-erythrocytic 1 OS=Mus musculus GN=Sptbn1 PE=1 SV=2	sp|Q62261|SPTB2_MOUSE	274228	1	38	50	0.00325	0.267	KKEIEELQSQAQALSQEGK	R	S	0.997	4.02	0.523	0	0	1	0	2	3634.6	14569.3
PBS_Rep1	Spectrin beta chain, non-erythrocytic 1 OS=Mus musculus GN=Sptbn1 PE=1 SV=2	sp|Q62261|SPTB2_MOUSE	274228	1	38	50	0.00325	0.267	KQEDFMTTMDANEEK	K	I	0.997	4.14	0.679	0	1	1	0	2	2870.54	31039.2
PBS_Rep1	Spectrin beta chain, non-erythrocytic 1 OS=Mus musculus GN=Sptbn1 PE=1 SV=2	sp|Q62261|SPTB2_MOUSE	274228	1	38	50	0.00325	0.267	KQQMLENQMEVR	K	K	0.915	2.37	0.0349	0	0	1	0	2	1971.7	62630.3
PBS_Rep1	Spectrin beta chain, non-erythrocytic 1 OS=Mus musculus GN=Sptbn1 PE=1 SV=2	sp|Q62261|SPTB2_MOUSE	274228	1	38	50	0.00325	0.267	KSNAHYNLQNAFNLAEQHLGLTK	K	L	0.997	4.09	0.599	0	0	0	1	2	5119.15	29334.2
PBS_Rep1	Spectrin beta chain, non-erythrocytic 1 OS=Mus musculus GN=Sptbn1 PE=1 SV=2	sp|Q62261|SPTB2_MOUSE	274228	1	38	50	0.00325	0.267	LILEVHQFSR	R	D	0.997	2.76	0.486	0	1	0	0	2	3676.44	19025.1
PBS_Rep1	Spectrin beta chain, non-erythrocytic 1 OS=Mus musculus GN=Sptbn1 PE=1 SV=2	sp|Q62261|SPTB2_MOUSE	274228	1	38	50	0.00325	0.267	LLTQHENIKNEIDNYEEDYQK	K	M	0.997	5.31	0.648	0	0	1	1	2	4229.08	86589.4
PBS_Rep1	Spectrin beta chain, non-erythrocytic 1 OS=Mus musculus GN=Sptbn1 PE=1 SV=2	sp|Q62261|SPTB2_MOUSE	274228	1	38	50	0.00325	0.267	LQALDTGWNELHK	R	M	0.997	3.31	0.572	0	1	0	0	2	4080.02	27317.4
PBS_Rep1	Spectrin beta chain, non-erythrocytic 1 OS=Mus musculus GN=Sptbn1 PE=1 SV=2	sp|Q62261|SPTB2_MOUSE	274228	1	38	50	0.00325	0.267	LVDTGDKFR	R	F	0.93	1.74	0.339	0	1	0	0	2	1115.13	28577.1
PBS_Rep1	Spectrin beta chain, non-erythrocytic 1 OS=Mus musculus GN=Sptbn1 PE=1 SV=2	sp|Q62261|SPTB2_MOUSE	274228	1	38	50	0.00325	0.267	MHTTFEHDIQALGTQVR	R	Q	0.997	3.8	0.537	0	0	1	0	2	4260.21	45014.1
PBS_Rep1	Spectrin beta chain, non-erythrocytic 1 OS=Mus musculus GN=Sptbn1 PE=1 SV=2	sp|Q62261|SPTB2_MOUSE	274228	1	38	50	0.00325	0.267	MPLATSTDHGHNLQTVQLLIK	R	K	0.997	4.63	0.564	0	0	1	1	2	4445.88	95299.1
PBS_Rep1	Spectrin beta chain, non-erythrocytic 1 OS=Mus musculus GN=Sptbn1 PE=1 SV=2	sp|Q62261|SPTB2_MOUSE	274228	1	38	50	0.00325	0.267	QLWGLLIEETEKR	K	H	0.987	2.24	0.455	0	0	2	0	2	5318.87	39358
PBS_Rep1	Spectrin beta chain, non-erythrocytic 1 OS=Mus musculus GN=Sptbn1 PE=1 SV=2	sp|Q62261|SPTB2_MOUSE	274228	1	38	50	0.00325	0.267	QNLLSQSHAYQQFLR	R	D	0.971	2.15	0.333	0	0	1	0	2	4530.02	62895.6
PBS_Rep1	Spectrin beta chain, non-erythrocytic 1 OS=Mus musculus GN=Sptbn1 PE=1 SV=2	sp|Q62261|SPTB2_MOUSE	274228	1	38	50	0.00325	0.267	SGHFEQAIKEGEDMIAEEHFGSEK	R	I	0.997	3.68	0.455	0	0	0	1	2	5135.38	49152.2
PBS_Rep1	Spectrin beta chain, non-erythrocytic 1 OS=Mus musculus GN=Sptbn1 PE=1 SV=2	sp|Q62261|SPTB2_MOUSE	274228	1	38	50	0.00325	0.267	SIITYVVTYYHYFSK	K	M	0.982	2.25	0.616	0	2	0	0	2	6377.02	2829.74
PBS_Rep1	Spectrin beta chain, non-erythrocytic 1 OS=Mus musculus GN=Sptbn1 PE=1 SV=2	sp|Q62261|SPTB2_MOUSE	274228	1	38	50	0.00325	0.267	SNAHYNLQNAFNLAEQHLGLTK	K	L	0.981	2.83	0.221	0	0	0	1	2	5377.44	32249.9
PBS_Rep1	Spectrin beta chain, non-erythrocytic 1 OS=Mus musculus GN=Sptbn1 PE=1 SV=2	sp|Q62261|SPTB2_MOUSE	274228	1	38	50	0.00325	0.267	TQILAASYELHK	R	F	0.997	2.87	0.436	0	1	1	0	2	3089.83	46442.7
PBS_Rep1	Spectrin beta chain, non-erythrocytic 1 OS=Mus musculus GN=Sptbn1 PE=1 SV=2	sp|Q62261|SPTB2_MOUSE	274228	1	38	50	0.00325	0.267	VAHMEFCYQELCQLAAER	R	R	0.997	4.45	0.435	0	0	1	0	2	5159.07	61929
PBS_Rep1	Spectrin beta chain, non-erythrocytic 1 OS=Mus musculus GN=Sptbn1 PE=1 SV=2	sp|Q62261|SPTB2_MOUSE	274228	1	38	50	0.00325	0.267	VDTVNNMADELINSGHSDAATIAEWK	R	D	0.997	3.08	0.561	0	0	1	0	2	5610.53	10009.8
PBS_Rep1	Spectrin beta chain, non-erythrocytic 1 OS=Mus musculus GN=Sptbn1 PE=1 SV=2	sp|Q62261|SPTB2_MOUSE	274228	1	38	50	0.00325	0.267	VHLENMGSHDIVDGNHR	R	L	0.997	3.11	0.616	0	0	1	0	2	2007.06	20112.3
PBS_Rep1	Spectrin beta chain, non-erythrocytic 1 OS=Mus musculus GN=Sptbn1 PE=1 SV=2	sp|Q62261|SPTB2_MOUSE	274228	1	38	50	0.00325	0.267	WEDRWEWLR	K	L	0.917	1.83	0.174	0	0	1	0	2	4816.04	18908.8
PBS_Rep1	MICOS complex subunit Mic60 OS=Mus musculus GN=Immt PE=1 SV=1	sp|Q8CAQ8|MIC60_MOUSE	83901.1	1	8	8	0.000346	0.173	GIEQAVQSHAVAEEEAR	R	K	0.997	3.22	0.602	0	0	1	0	2	3240.36	17549.1
PBS_Rep1	MICOS complex subunit Mic60 OS=Mus musculus GN=Immt PE=1 SV=1	sp|Q8CAQ8|MIC60_MOUSE	83901.1	1	8	8	0.000346	0.173	KAHQLWLSVEALK	R	Y	0.997	3	0.558	0	0	1	0	2	4261.68	38628.3
PBS_Rep1	MICOS complex subunit Mic60 OS=Mus musculus GN=Immt PE=1 SV=1	sp|Q8CAQ8|MIC60_MOUSE	83901.1	1	8	8	0.000346	0.173	KAVDEAADALLK	R	A	0.997	2.91	0.538	0	1	0	0	2	2804.21	9890.47
PBS_Rep1	MICOS complex subunit Mic60 OS=Mus musculus GN=Immt PE=1 SV=1	sp|Q8CAQ8|MIC60_MOUSE	83901.1	1	8	8	0.000346	0.173	LHNMIVDLDNVVK	R	K	0.997	3.26	0.42	0	0	1	0	2	4648.83	50532.7
PBS_Rep1	MICOS complex subunit Mic60 OS=Mus musculus GN=Immt PE=1 SV=1	sp|Q8CAQ8|MIC60_MOUSE	83901.1	1	8	8	0.000346	0.173	LSTDDLNSLIAHAHR	K	R	0.953	2.78	0.17	0	0	0	1	2	4431.99	25392.8
PBS_Rep1	MICOS complex subunit Mic60 OS=Mus musculus GN=Immt PE=1 SV=1	sp|Q8CAQ8|MIC60_MOUSE	83901.1	1	8	8	0.000346	0.173	QHIELALEK	K	H	0.985	2.56	0.357	0	0	1	0	2	2180.85	23036.7
PBS_Rep1	MICOS complex subunit Mic60 OS=Mus musculus GN=Immt PE=1 SV=1	sp|Q8CAQ8|MIC60_MOUSE	83901.1	1	8	8	0.000346	0.173	TKGDTPASAASTGAAQIISAAGDTLSVPAPAVQHEDTIK	K	T	0.911	2.55	0.142	0	0	0	1	2	5241.36	13564.7
PBS_Rep1	MICOS complex subunit Mic60 OS=Mus musculus GN=Immt PE=1 SV=1	sp|Q8CAQ8|MIC60_MOUSE	83901.1	1	8	8	0.000346	0.173	VVSQYHELVVQAR	K	D	0.991	2.73	0.44	0	1	0	0	2	2565.75	9935.76
PBS_Rep1	Heterogeneous nuclear ribonucleoprotein L OS=Mus musculus GN=Hnrnpl PE=1 SV=2	sp|Q8R081|HNRPL_MOUSE,tr|G5E924|G5E924_MOUSE	63963.7	1	5	6	0.00026	0.154	AITHLNNNFMFGQK	R	M	0.996	2.85	0.335	0	0	1	0	2	4018.11	47966
PBS_Rep1	Heterogeneous nuclear ribonucleoprotein L OS=Mus musculus GN=Hnrnpl PE=1 SV=2	sp|Q8R081|HNRPL_MOUSE,tr|G5E924|G5E924_MOUSE	63963.7	1	5	6	0.00026	0.154	SDALETLGFLNHYQMK	K	N	0.997	4.25	0.604	0	1	0	0	2	5215.78	12485.4
PBS_Rep1	Heterogeneous nuclear ribonucleoprotein L OS=Mus musculus GN=Hnrnpl PE=1 SV=2	sp|Q8R081|HNRPL_MOUSE,tr|G5E924|G5E924_MOUSE	63963.7	1	5	6	0.00026	0.154	SKPGAAMVEMADGYAVDR	K	A	0.992	2.53	0.405	0	0	1	0	2	4145.05	66737.1
PBS_Rep1	Heterogeneous nuclear ribonucleoprotein L OS=Mus musculus GN=Hnrnpl PE=1 SV=2	sp|Q8R081|HNRPL_MOUSE,tr|G5E924|G5E924_MOUSE	63963.7	1	5	6	0.00026	0.154	TENAGDQHGGGGGGGSGAAGGGGGENYDDPHKTPASPVVHIR	K	G	0.921	1.39	-0.313	0	0	0	0	2	2163.01	17171.1
PBS_Rep1	Heterogeneous nuclear ribonucleoprotein L OS=Mus musculus GN=Hnrnpl PE=1 SV=2	sp|Q8R081|HNRPL_MOUSE,tr|G5E924|G5E924_MOUSE	63963.7	1	5	6	0.00026	0.154	TPASPVVHIR	K	G	0.99	2.32	0.515	0	1	1	0	2	1509.34	67316.7
PBS_Rep1	Sodium channel protein OS=Mus musculus GN=Scn7a PE=1 SV=1	tr|B1AYL1|B1AYL1_MOUSE	192188	1	2	2	8.66e-05	0.0274	LSDFAAALDPPLFMAKPNK	K	G	0.996	2.93	0.461	0	0	1	0	2	5431.78	20925.6
PBS_Rep1	Sodium channel protein OS=Mus musculus GN=Scn7a PE=1 SV=1	tr|B1AYL1|B1AYL1_MOUSE	192188	1	2	2	8.66e-05	0.0274	SPTSINTTLDILEDTTLGHREEPETSR	R	K	0.929	2.38	0.196	0	0	0	1	2	5353.6	17323.6
PBS_Rep1	Multimerin-2 OS=Mus musculus GN=Mmrn2 PE=2 SV=1	sp|A6H6E2|MMRN2_MOUSE	105206	1	2	2	8.66e-05	0.0329	LLHGSFTALLEDALR	R	H	0.98	2.32	0.242	0	0	1	0	2	5841.63	9734.38
PBS_Rep1	Multimerin-2 OS=Mus musculus GN=Mmrn2 PE=2 SV=1	sp|A6H6E2|MMRN2_MOUSE	105206	1	2	2	8.66e-05	0.0329	SVHHALSDVQAEVSTK	R	L	0.997	2.7	0.452	0	0	1	0	2	2157.94	31100.9
PBS_Rep1	Methyl-CpG-binding protein 2 OS=Mus musculus GN=Mecp2 PE=1 SV=1	sp|Q9Z2D6|MECP2_MOUSE	52308.1	1	3	3	0.000173	0.0558	GRKPGSVVAAAAAEAK	R	K	0.989	2.6	0.431	0	0	2	0	2	1468.41	53448.4
PBS_Rep1	Methyl-CpG-binding protein 2 OS=Mus musculus GN=Mecp2 PE=1 SV=1	sp|Q9Z2D6|MECP2_MOUSE	52308.1	1	3	3	0.000173	0.0558	KPGSVVAAAAAEAK	R	K	0.926	2.27	0.28	0	1	0	0	2	1684.68	11709.3
PBS_Rep1	Methyl-CpG-binding protein 2 OS=Mus musculus GN=Mecp2 PE=1 SV=1	sp|Q9Z2D6|MECP2_MOUSE	52308.1	1	3	3	0.000173	0.0558	SKVELIAYFEK	R	V	0.989	1.92	0.303	0	0	1	0	2	4565.64	16116.8
PBS_Rep1	Myosin regulatory light chain 2, atrial isoform OS=Mus musculus GN=Myl7 PE=2 SV=1	sp|Q9QVP4|MLRA_MOUSE	19450.5	1	3	6	0.000476	0.24	MFDPSGQGVVNKEEFK	R	Q	0.997	3.61	0.646	0	2	2	0	2	3560.45	82182.8
PBS_Rep1	Myosin regulatory light chain 2, atrial isoform OS=Mus musculus GN=Myl7 PE=2 SV=1	sp|Q9QVP4|MLRA_MOUSE	19450.5	1	3	6	0.000476	0.24	SDLKETYSQLGR	K	V	0.997	3.71	0.48	0	3	1	0	2	2307.44	112978
PBS_Rep1	Myosin regulatory light chain 2, atrial isoform OS=Mus musculus GN=Myl7 PE=2 SV=1	sp|Q9QVP4|MLRA_MOUSE	19450.5	1	3	6	0.000476	0.24	SLCYIITHGDEKEE	K	-	0.997	3.35	0.617	0	1	2	0	2	3359.3	136320
PBS_Rep1	Protein disulfide-isomerase A3 OS=Mus musculus GN=Pdia3 PE=1 SV=2	sp|P27773|PDIA3_MOUSE	56680.4	1	12	18	0.000866	0.309	ALEQFLQEYFDGNLKR	K	Y	0.997	3.5	0.609	0	2	1	0	2	5807.01	25855.1
PBS_Rep1	Protein disulfide-isomerase A3 OS=Mus musculus GN=Pdia3 PE=1 SV=2	sp|P27773|PDIA3_MOUSE	56680.4	1	12	18	0.000866	0.309	DLFSDGHSEFLK	R	A	0.997	2.92	0.528	0	1	0	0	2	4383.39	24646.9
PBS_Rep1	Protein disulfide-isomerase A3 OS=Mus musculus GN=Pdia3 PE=1 SV=2	sp|P27773|PDIA3_MOUSE	56680.4	1	12	18	0.000866	0.309	EYDDNGEGITIFRPLHLANK	K	F	0.975	2.28	0.341	0	0	1	0	2	4695.92	27588.7
PBS_Rep1	Protein disulfide-isomerase A3 OS=Mus musculus GN=Pdia3 PE=1 SV=2	sp|P27773|PDIA3_MOUSE	56680.4	1	12	18	0.000866	0.309	FAHTNIESLVK	R	E	0.997	3.73	0.418	0	1	1	0	2	3220.96	121644
PBS_Rep1	Protein disulfide-isomerase A3 OS=Mus musculus GN=Pdia3 PE=1 SV=2	sp|P27773|PDIA3_MOUSE	56680.4	1	12	18	0.000866	0.309	FIQDSIFGLCPHMTEDNKDLIQGK	K	D	0.997	3.23	0.491	0	0	1	0	2	5032.12	28477.9
[truncated: 17,884 more rows]
