# Supplementary material for: Polyamine transporter in Streptococcus pneumoniae is essential for evading early innate immune responses in pneumococcal pneumonia
Source: Sci Rep. 2016 Jun 1;6:26964. doi: 10.1038/srep26964 (PMC4887915; doi:10.1038/srep26964)
Supplement: Supplementary Table S7A and S7B [file srep26964-s4.xls]

## Sheet: Proteins
Supplementary table S7A. Proteins identified from mouse lung tissue (n=3) infected with S. pneumoniae TIGR4 strain or PBS treated control, 12h post infection. The probability of protein identification and quantitative value are given for proteins identified in each biological sample. Fold change in expression and Fisher's exact test based p value are also given.
		Fold Change	Quantitative value (normalized Weighted spectra)						Probability for protein Identification
Accession	Description	TIGR4/PBS	PBS_rep1	PBS_rep2	PBS_rep3	TIGR4_rep1	TIGR4_rep2	TIGR4_rep3	PBS_rep1	PBS_rep2	PBS_rep3	TIGR4_rep1	TIGR4_rep2	TIGR4_rep3	Fisher's Exact Test (P-Value): (p <= 0.05)
Q91VB8	Cluster of Alpha globin 1 OS=Mus musculus GN=Hba-a1 PE=2 SV=1 (tr|Q91VB8|Q91VB8_MOUSE)	-1.11111	948.76	954.68	702.54	940.97	643.8	678.3	1	1	1	1	1	1	< 0.00010
A8DUK4	Cluster of Beta-globin OS=Mus musculus GN=Hbbt1 PE=3 SV=1 (tr|A8DUK4|A8DUK4_MOUSE)	-1.11111	521.05	531.27	383.69	498.55	443.21	350.44	1	1	1	1	1	1	0.00055
P07724	Serum albumin OS=Mus musculus GN=Alb PE=1 SV=3	2.2	230.72	211.52	196.93	601.28	352.84	468.92	1	1	1	1	1	1	< 0.00010
E9Q616	Protein Ahnak OS=Mus musculus GN=Ahnak PE=1 SV=1	1	168.68	164.8	163.15	169.75	159.75	161.69	1	1	1	1	1	1	0.41
E9Q447	Cluster of Spectrin alpha chain, non-erythrocytic 1 OS=Mus musculus GN=Sptan1 PE=1 SV=1 (tr|E9Q447|E9Q447_MOUSE)	-1.25	96.542	105.19	136.35	92.485	82.178	90.106	1	1	1	1	1	1	0.0014
P63260	Cluster of Actin, cytoplasmic 2 OS=Mus musculus GN=Actg1 PE=1 SV=1 (sp|P63260|ACTG_MOUSE)	1	80.19	61.232	82.987	72.228	80.616	75.984	1	1	1	1	1	1	0.41
P26041	Cluster of Moesin OS=Mus musculus GN=Msn PE=1 SV=3 (sp|P26041|MOES_MOUSE)	-1.25	82.75	85.324	94.393	83.119	70.658	66.527	1	1	1	1	1	1	0.022
P08074	Cluster of Carbonyl reductase [NADPH] 2 OS=Mus musculus GN=Cbr2 PE=1 SV=1 (sp|P08074|CBR2_MOUSE)	-1.11111	104.97	75.974	91.995	85.461	77.57	72.374	1	1	1	1	1	1	0.037
Q8BTM8	Cluster of Filamin-A OS=Mus musculus GN=Flna PE=1 SV=5 (sp|Q8BTM8|FLNA_MOUSE)	-1.11111	53.045	56.104	73.84	59.705	48.385	60.632	1	1	1	1	1	1	0.23
P57780	Cluster of Alpha-actinin-4 OS=Mus musculus GN=Actn4 PE=1 SV=1 (sp|P57780|ACTN4_MOUSE)	1	56.804	56.743	58.75	58.139	55.169	51.816	1	1	1	1	1	1	0.34
Q921I1	Cluster of Serotransferrin OS=Mus musculus GN=Tf PE=1 SV=1 (sp|Q921I1|TRFE_MOUSE)	1.3	53.151	47.426	47.896	88.942	54.375	55.01	1	1	1	1	1	1	0.015
P47738	Cluster of Aldehyde dehydrogenase, mitochondrial OS=Mus musculus GN=Aldh2 PE=1 SV=1 (sp|P47738|ALDH2_MOUSE)	1.1	52.301	47.968	50.531	45.238	70.65	42.948	1	1	1	1	1	1	0.29
Q62261	Spectrin beta chain, non-erythrocytic 1 OS=Mus musculus GN=Sptbn1 PE=1 SV=2	-1.25	46.56	49.935	70.86	46.696	45.947	48.696	1	1	1	1	1	1	0.092
Q61838	Alpha-2-macroglobulin OS=Mus musculus GN=A2m PE=1 SV=3	1.5	42.436	40.909	27.968	78.437	33.025	56.422	1	1	1	1	1	1	0.0027
P08071	Lactotransferrin OS=Mus musculus GN=Ltf PE=2 SV=4	4.7	20.585	19.826	6.3403	93.568	21.046	104.26	1	1	1	1	1	1	< 0.00010
C5H3H4	Advanced glycosylation end product-specific receptor OS=Mus musculus GN=Ager PE=2 SV=1	-1.42857	47.741	54.935	51.275	43.316	22.273	34.527	1	1	1	1	1	1	0.00016
Q68FD5	Clathrin heavy chain 1 OS=Mus musculus GN=Cltc PE=1 SV=3	1	25.462	52.597	52.441	36.292	42.241	52.211	1	1	1	1	1	1	0.43
P26039	Talin-1 OS=Mus musculus GN=Tln1 PE=1 SV=2	1.1	34.857	34.896	44.944	52.174	42.565	36.81	1	1	1	1	1	1	0.18
P07758	Cluster of Alpha-1-antitrypsin 1-1 OS=Mus musculus GN=Serpina1a PE=1 SV=4 (sp|P07758|A1AT1_MOUSE)	2.2	40.315	39.454	24.119	88.963	55.812	78.693	1	1	1	1	1	1	< 0.00010
P56480	Cluster of ATP synthase subunit beta, mitochondrial OS=Mus musculus GN=Atp5b PE=1 SV=2 (sp|P56480|ATPB_MOUSE)	1	42.436	44.415	40.787	42.145	42.996	38.737	1	1	1	1	1	1	0.43
P01027	Complement C3 OS=Mus musculus GN=C3 PE=1 SV=3	2.1	21.218	31.558	17.48	57.364	26.881	60.632	1	1	1	1	1	1	< 0.00010
Q60597	Cluster of 2-oxoglutarate dehydrogenase, mitochondrial OS=Mus musculus GN=Ogdh PE=1 SV=3 (sp|Q60597|ODO1_MOUSE)	-1.11111	39.181	38.492	39.424	29.228	42.879	36.967	1	1	1	1	1	1	0.42
P27773	Cluster of Protein disulfide-isomerase A3 OS=Mus musculus GN=Pdia3 PE=1 SV=2 (sp|P27773|PDIA3_MOUSE)	-1.42857	38.07	40.698	42.945	30.361	29.071	30.219	1	1	1	1	1	1	0.019
P24270	Cluster of Catalase OS=Mus musculus GN=Cat PE=1 SV=4 (sp|P24270|CATA_MOUSE)	-1.66667	34.468	47.06	49.185	27.831	29.937	22.355	1	1	1	1	1	1	0.00033
P28665	Cluster of Murinoglobulin-1 OS=Mus musculus GN=Mug1 PE=1 SV=3 (sp|P28665|MUG1_MOUSE)	5.2	7.2915	18.219	4.4771	68.142	33.379	54.016	1	1	1	1	1	1	< 0.00010
P63017	Cluster of Heat shock cognate 71 kDa protein OS=Mus musculus GN=Hspa8 PE=1 SV=1 (sp|P63017|HSP7C_MOUSE)	-1.25	26.836	35.823	37.674	26.447	29.124	22.301	1	1	1	1	1	1	0.064
P00920	Cluster of Carbonic anhydrase 2 OS=Mus musculus GN=Ca2 PE=1 SV=4 (sp|P00920|CAH2_MOUSE)	-1.66667	33.628	35.779	39.169	26.673	20.604	22.446	1	1	1	1	1	1	0.0015
P08113	Endoplasmin OS=Mus musculus GN=Hsp90b1 PE=1 SV=2	1	27.198	32.302	28.71	29.267	28.138	28.326	1	1	1	1	1	1	0.44
Q9D6F9	Cluster of Tubulin beta-4A chain OS=Mus musculus GN=Tubb4a PE=1 SV=3 (sp|Q9D6F9|TBB4A_MOUSE)	1.1	19.376	17.284	25.778	22.39	20.377	23.079	1	1	1	1	1	1	0.42
P09103	Protein disulfide-isomerase OS=Mus musculus GN=P4hb PE=1 SV=2	-1.25	31.827	32.727	26.803	25.755	25.345	25.263	1	1	1	1	1	1	0.14
Q9QXS1	Plectin OS=Mus musculus GN=Plec PE=1 SV=3	1.1	22.12	23.201	25.375	19.726	30.375	27.537	1	1	1	1	1	1	0.22
Q64727	Vinculin OS=Mus musculus GN=Vcl PE=1 SV=4	-1.25	27.583	29.221	27.968	25.755	20.737	21.053	1	1	1	1	1	1	0.08
P09470	Angiotensin-converting enzyme OS=Mus musculus GN=Ace PE=1 SV=3	-3.33333	36.071	36.234	45.448	8.1949	17.664	14.316	1	1	1	1	1	1	< 0.00010
P14211	Calreticulin OS=Mus musculus GN=Calr PE=1 SV=1	-1.42857	31.827	29.221	34.96	26.926	23.041	20.211	1	1	1	1	1	1	0.022
O35639	Annexin A3 OS=Mus musculus GN=Anxa3 PE=1 SV=4	-1.25	29.705	28.052	24.472	22.243	22.273	22.737	1	1	1	1	1	1	0.12
Q99KI0	Aconitate hydratase, mitochondrial OS=Mus musculus GN=Aco2 PE=1 SV=1	1	26.523	23.376	26.803	19.902	31.489	22.737	1	1	1	1	1	1	0.51
Q00623	Apolipoprotein A-I OS=Mus musculus GN=Apoa1 PE=1 SV=2	1.4	19.096	21.039	16.315	37.462	19.2	24.421	1	1	1	1	1	1	0.046
P20029	78 kDa glucose-regulated protein OS=Mus musculus GN=Hspa5 PE=1 SV=3	-1.25	26.523	33.396	29.8	27.596	19.64	24.061	1	1	1	1	1	1	0.074
Q9JKF1	Ras GTPase-activating-like protein IQGAP1 OS=Mus musculus GN=Iqgap1 PE=1 SV=2	1.2	11.67	19.87	23.307	18.731	26.881	21.895	1	1	1	1	1	1	0.11
P26443	Glutamate dehydrogenase 1, mitochondrial OS=Mus musculus GN=Glud1 PE=1 SV=1	-1.25	23.34	24.545	26.803	22.243	17.664	21.053	1	1	1	1	1	1	0.12
Q8BH64	EH domain-containing protein 2 OS=Mus musculus GN=Ehd2 PE=1 SV=1	1.1	22.409	22.351	25.781	25.028	28.315	21.372	1	1	1	1	1	1	0.36
P17563	Cluster of Selenium-binding protein 1 OS=Mus musculus GN=Selenbp1 PE=1 SV=2 (sp|P17563|SBP1_MOUSE)	1.2	15.755	14.422	20.83	16.814	20.096	24.421	1	1	1	1	1	1	0.15
P54071	Isocitrate dehydrogenase [NADP], mitochondrial OS=Mus musculus GN=Idh2 PE=1 SV=3	-1.42857	26.523	22.208	32.63	19.902	19.2	19.369	1	1	1	1	1	1	0.031
Q8VCT4	Carboxylesterase 1D OS=Mus musculus GN=Ces1d PE=1 SV=1	1.2	22.279	23.376	16.315	26.926	28.281	21.895	1	1	1	1	1	1	0.12
P09055	Integrin beta-1 OS=Mus musculus GN=Itgb1 PE=1 SV=1	-1.42857	26.523	28.052	24.472	14.048	16.128	21.895	1	1	1	1	1	1	0.014
Q9JHU4	Cytoplasmic dynein 1 heavy chain 1 OS=Mus musculus GN=Dync1h1 PE=1 SV=2	1.6	5.3045	17.532	15.149	11.707	23.809	23.579	1	1	1	1	1	1	0.0093
A2ASS6	Cluster of Titin OS=Mus musculus GN=Ttn PE=1 SV=1 (sp|A2ASS6|TITIN_MOUSE)	5.8	1.538	0.5	1.6894	0.5	18.625	2.4416	1	0	1	0	1	1	< 0.00010
Q8VDN2	Cluster of Sodium/potassium-transporting ATPase subunit alpha-1 OS=Mus musculus GN=Atp1a1 PE=1 SV=1 (sp|Q8VDN2|AT1A1_MOUSE)	-1.42857	18.094	19.001	12.954	9.4303	14.426	12.73	1	1	1	1	1	1	0.12
Q9JHL1	Na(+)/H(+) exchange regulatory cofactor NHE-RF2 OS=Mus musculus GN=Slc9a3r2 PE=1 SV=2	-1.66667	20.157	25.714	23.307	10.536	13.056	16	1	1	1	1	1	1	0.0041
Q8K2I3	Dimethylaniline monooxygenase [N-oxide-forming] 2 OS=Mus musculus GN=Fmo2 PE=1 SV=3	1.1	18.035	18.701	17.48	18.731	18.432	21.895	1	1	1	1	1	1	0.36
P37040	NADPH--cytochrome P450 reductase OS=Mus musculus GN=Por PE=1 SV=2	-2	26.523	26.883	25.638	10.536	14.592	16.842	1	1	1	1	1	1	0.00071
P40142	Transketolase OS=Mus musculus GN=Tkt PE=1 SV=1	1.5	12.731	16.364	15.149	25.755	19.969	21.895	1	1	1	1	1	1	0.022
Q8BHN3	Neutral alpha-glucosidase AB OS=Mus musculus GN=Ganab PE=1 SV=1	1	20.157	14.026	17.48	18.731	18.432	16	1	1	1	1	1	1	0.5
P04919	Band 3 anion transport protein OS=Mus musculus GN=Slc4a1 PE=1 SV=1	-2.5	22.279	33.896	25.638	7.0242	13.824	10.105	1	1	1	1	1	1	< 0.00010
P15626	Cluster of Glutathione S-transferase Mu 2 OS=Mus musculus GN=Gstm2 PE=1 SV=2 (sp|P15626|GSTM2_MOUSE)	1.4	14.181	10.83	9.6326	13.047	21.872	14.056	1	1	1	1	1	1	0.064
Q91ZX7	Prolow-density lipoprotein receptor-related protein 1 OS=Mus musculus GN=Lrp1 PE=1 SV=1	-1.25	9.5481	21.039	24.472	5.8535	15.36	20.211	1	1	1	1	1	1	0.18
Q64462	Cytochrome P450 4B1 OS=Mus musculus GN=Cyp4b1 PE=1 SV=1	1	19.096	16.364	18.646	17.56	16.128	20.211	1	1	1	1	1	1	0.52
P20152	Cluster of Vimentin OS=Mus musculus GN=Vim PE=1 SV=3 (sp|P20152|VIME_MOUSE)	1	22.513	20.465	19.239	23.952	23.08	17.87	1	1	1	1	1	1	0.45
P10126	Cluster of Elongation factor 1-alpha 1 OS=Mus musculus GN=Eef1a1 PE=1 SV=3 (sp|P10126|EF1A1_MOUSE)	1.2	13.239	15.856	15.707	16.95	18.533	16.403	1	1	1	1	1	1	0.28
P19096	Fatty acid synthase OS=Mus musculus GN=Fasn PE=1 SV=2	1.2	13.792	14.026	11.653	4.6828	28.417	14.316	1	1	1	1	1	1	0.12
Q03265	ATP synthase subunit alpha, mitochondrial OS=Mus musculus GN=Atp5a1 PE=1 SV=1	-1.11111	18.035	18.701	23.307	12.878	22.273	16	1	1	1	1	1	1	0.29
E9QPD7	Pyruvate carboxylase OS=Mus musculus GN=Pcx PE=1 SV=1	-1.66667	22.279	21.039	16.315	10.536	14.592	12.632	1	1	1	1	1	1	0.02
Q5SQ27	Cluster of MCG140354 OS=Mus musculus GN=Sec14l3 PE=2 SV=1 (tr|Q5SQ27|Q5SQ27_MOUSE)	-1.11111	16.974	18.657	19.723	16.39	16.1	16.748	1	1	1	1	1	1	0.31
P18760	Cofilin-1 OS=Mus musculus GN=Cfl1 PE=1 SV=3	1	20.157	18.701	19.811	25.755	14.958	15.158	1	1	1	1	1	1	0.32
Q02357	Ankyrin-1 OS=Mus musculus GN=Ank1 PE=1 SV=2	-3.33333	26.396	40.769	18.506	7.0242	9.2162	6.7369	1	1	1	1	1	1	< 0.00010
P07759	Cluster of Serine protease inhibitor A3K OS=Mus musculus GN=Serpina3k PE=1 SV=2 (sp|P07759|SPA3K_MOUSE)	4.6	3.2466	11.334	4.5149	32.852	22.849	32.574	1	1	1	1	1	1	< 0.00010
Q01339	Beta-2-glycoprotein 1 OS=Mus musculus GN=Apoh PE=1 SV=1	1.1	15.914	16.364	15.149	25.755	9.9843	18.527	1	1	1	1	1	1	0.4
P40936	Indolethylamine N-methyltransferase OS=Mus musculus GN=Inmt PE=1 SV=1	1.3	13.792	16.364	16.315	23.414	21.505	16.842	1	1	1	1	1	1	0.096
Q6GT24	Peroxiredoxin 6 OS=Mus musculus GN=Prdx6 PE=2 SV=1	1	23.34	18.701	15.149	18.731	20.737	15.158	1	1	1	1	1	1	0.43
P29699	Alpha-2-HS-glycoprotein OS=Mus musculus GN=Ahsg PE=1 SV=1	1.5	14.853	19.87	10.488	30.438	15.36	21.895	1	1	1	1	1	1	0.041
P33267	Cytochrome P450 2F2 OS=Mus musculus GN=Cyp2f2 PE=2 SV=1	1	16.974	21.039	16.315	12.878	19.969	19.369	1	1	1	1	1	1	0.52
P14824	Annexin A6 OS=Mus musculus GN=Anxa6 PE=1 SV=3	-1.11111	16.974	15.195	25.638	23.414	13.056	15.158	1	1	1	1	1	1	0.24
P63101	Cluster of 14-3-3 protein zeta/delta OS=Mus musculus GN=Ywhaz PE=1 SV=1 (sp|P63101|1433Z_MOUSE)	1.3	12.706	12.346	18.765	19.363	21.289	16.929	1	1	1	1	1	1	0.11
P63158	High mobility group protein B1 OS=Mus musculus GN=Hmgb1 PE=1 SV=2	1	12.256	15.195	19.29	11.184	17.746	15.624	1	1	1	1	1	1	0.52
Q61425	Hydroxyacyl-coenzyme A dehydrogenase, mitochondrial OS=Mus musculus GN=Hadh PE=1 SV=2	1.4	18.035	15.195	10.488	22.243	19.969	18.527	1	1	1	1	1	1	0.072
P15327	Bisphosphoglycerate mutase OS=Mus musculus GN=Bpgm PE=2 SV=2	-1.66667	20.157	25.714	22.142	14.048	14.592	11.79	1	1	1	1	1	1	0.0054
P35564	Calnexin OS=Mus musculus GN=Canx PE=1 SV=1	1	13.792	17.532	19.811	18.731	16.128	16	1	1	1	1	1	1	0.52
P05202	Aspartate aminotransferase, mitochondrial OS=Mus musculus GN=Got2 PE=1 SV=1	-1.25	18.035	17.532	18.646	10.536	17.664	13.474	1	1	1	1	1	1	0.15
Q91X72	Hemopexin OS=Mus musculus GN=Hpx PE=1 SV=2	2.1	10.609	9.3506	8.1574	23.414	14.592	21.895	1	1	1	1	1	1	0.00094
Q99PL5	Ribosome-binding protein 1 OS=Mus musculus GN=Rrbp1 PE=1 SV=2	-2.5	21.218	18.701	23.307	7.0242	12.288	8.4212	1	1	1	1	1	1	0.0002
Q8K2B3	Succinate dehydrogenase [ubiquinone] flavoprotein subunit, mitochondrial OS=Mus musculus GN=Sdha PE=1 SV=1	-1.42857	20.157	15.195	16.315	8.1949	15.36	10.947	1	1	1	1	1	1	0.054
Q01853	Transitional endoplasmic reticulum ATPase OS=Mus musculus GN=Vcp PE=1 SV=4	-1.11111	15.914	16.364	13.984	12.878	16.128	13.474	1	1	1	1	1	1	0.41
Q69ZN7	Myoferlin OS=Mus musculus GN=Myof PE=1 SV=2	-2.5	16.974	24.545	25.638	0.5	9.9843	16	1	1	1	0	1	1	< 0.00010
A0A087WQM0	Protein Tns1 OS=Mus musculus GN=Tns1 PE=1 SV=1	1.2	11.67	12.857	13.984	12.878	13.824	18.527	1	1	1	1	1	1	0.25
Q8K0E8	Fibrinogen beta chain OS=Mus musculus GN=Fgb PE=2 SV=1	1.1	18.035	16.364	6.9921	22.243	7.6802	14.316	1	1	1	1	1	1	0.52
Q9R069	Basal cell adhesion molecule OS=Mus musculus GN=Bcam PE=2 SV=1	-1.42857	18.035	15.195	18.646	10.536	9.9843	16	1	1	1	1	1	1	0.066
O08692	Myeloid bactenecin (F1) OS=Mus musculus GN=Ngp PE=2 SV=1	22	2.1218	0.5	0.5	24.585	5.3761	39.579	1	0	0	1	1	1	< 0.00010
Q8BMS1	Trifunctional enzyme subunit alpha, mitochondrial OS=Mus musculus GN=Hadha PE=1 SV=1	1.2	14.853	15.195	11.653	10.536	22.273	16	1	1	1	1	1	1	0.2
Q9DCN2	NADH-cytochrome b5 reductase 3 OS=Mus musculus GN=Cyb5r3 PE=1 SV=3	-1.42857	22.279	23.376	17.48	9.3656	16.896	15.158	1	1	1	1	1	1	0.031
O89053	Coronin-1A OS=Mus musculus GN=Coro1a PE=1 SV=5	2.8	8.4872	10.519	4.6614	32.779	13.824	19.369	1	1	1	1	1	1	< 0.00010
P40124	Cluster of Adenylyl cyclase-associated protein 1 OS=Mus musculus GN=Cap1 PE=1 SV=4 (sp|P40124|CAP1_MOUSE)	1.2	13.298	14.561	11.292	18.005	15.414	13.794	1	1	1	1	1	1	0.26
P58252	Elongation factor 2 OS=Mus musculus GN=Eef2 PE=1 SV=2	1.2	11.67	12.857	11.653	16.39	13.056	13.474	1	1	1	1	1	1	0.29
Q8VCM7	Fibrinogen gamma chain OS=Mus musculus GN=Fgg PE=1 SV=1	-1.11111	19.096	19.87	9.3228	16.39	10.752	15.158	1	1	1	1	1	1	0.25
P05213	Cluster of Tubulin alpha-1B chain OS=Mus musculus GN=Tuba1b PE=1 SV=2 (sp|P05213|TBA1B_MOUSE)	1.1	8.869	7.8032	6.4623	6.8319	11.859	7.5969	1	1	1	1	1	1	0.38
Q8BWT1	3-ketoacyl-CoA thiolase, mitochondrial OS=Mus musculus GN=Acaa2 PE=1 SV=3	-1.25	15.914	14.026	13.984	9.3656	10.752	13.474	1	1	1	1	1	1	0.16
P13634	Cluster of Carbonic anhydrase 1 OS=Mus musculus GN=Ca1 PE=2 SV=4 (sp|P13634|CAH1_MOUSE)	-1.66667	20.679	19.277	22.597	19.307	9.7503	8.8357	1	1	1	1	1	1	0.0052
P20918	Plasminogen OS=Mus musculus GN=Plg PE=1 SV=3	2.8	13.792	3.5065	4.6614	31.609	10.752	18.527	1	1	1	1	1	1	0.00011
D3YYI5	Glyceraldehyde-3-phosphate dehydrogenase OS=Mus musculus GN=Gm7293 PE=3 SV=1	2	8.4872	10.519	8.1574	17.56	21.505	14.316	1	1	1	1	1	1	0.0023
O08553	Dihydropyrimidinase-related protein 2 OS=Mus musculus GN=Dpysl2 PE=1 SV=2	1	13.792	11.688	19.811	10.536	16.896	16	1	1	1	1	1	1	0.53
P11499	Heat shock protein HSP 90-beta OS=Mus musculus GN=Hsp90ab1 PE=1 SV=3	-1.11111	16.85	16.807	24.923	15.827	20.647	13.375	1	1	1	1	1	1	0.24
P51881	Cluster of ADP/ATP translocase 2 OS=Mus musculus GN=Slc25a5 PE=1 SV=3 (sp|P51881|ADT2_MOUSE)	-1.25	11.67	14.026	13.984	5.9366	13.775	10.947	1	1	1	1	1	1	0.23
Q9WUD0	Cytochrome P450 2B10 OS=Mus musculus GN=Cyp2b10 PE=2 SV=1	-1.25	17.75	18.386	21.671	15.759	15.05	13.247	1	1	1	1	1	1	0.1
A2API8	Cluster of A-kinase anchor protein 2 OS=Mus musculus GN=Akap2 PE=4 SV=1 (tr|A2API8|A2API8_MOUSE)	-1.25	11.608	14.026	18.578	11.707	12.244	10.105	1	1	1	1	1	1	0.16
E9PZF0	Cluster of Nucleoside diphosphate kinase OS=Mus musculus GN=Gm20390 PE=3 SV=1 (tr|E9PZF0|E9PZF0_MOUSE)	-1.42857	16.623	12.859	12.82	7.4155	9.9853	11.79	1	1	1	1	1	1	0.074
P50285	Dimethylaniline monooxygenase [N-oxide-forming] 1 OS=Mus musculus GN=Fmo1 PE=1 SV=1	1	11.67	12.857	13.984	15.219	14.592	9.2633	1	1	1	1	1	1	0.54
Q6XLQ8	Cluster of Calumenin OS=Mus musculus GN=Calu PE=2 SV=1 (tr|Q6XLQ8|Q6XLQ8_MOUSE)	-2	18.035	21.039	18.646	0.5	17.664	10.105	1	1	1	0	1	1	0.0036
Q8BXK9	Cluster of Chloride intracellular channel protein 5 OS=Mus musculus GN=Clic5 PE=1 SV=1 (sp|Q8BXK9|CLIC5_MOUSE)	-1.25	14.666	15.195	19.708	15.116	15.293	11.715	1	1	1	1	1	1	0.29
P08032	Spectrin alpha chain, erythrocytic 1 OS=Mus musculus GN=Spta1 PE=2 SV=3	-10	32.888	21.039	13.984	4.6828	4.6081	0.5	1	1	1	1	1	0	< 0.00010
P26231	Cluster of Catenin alpha-1 OS=Mus musculus GN=Ctnna1 PE=1 SV=1 (sp|P26231|CTNA1_MOUSE)	1.2	13.792	10.519	9.3228	14.048	12.288	12.632	1	1	1	1	1	1	0.34
P51174	Long-chain specific acyl-CoA dehydrogenase, mitochondrial OS=Mus musculus GN=Acadl PE=1 SV=2	1	14.853	10.519	16.315	11.707	18.432	10.947	1	1	1	1	1	1	0.53
P63038	60 kDa heat shock protein, mitochondrial OS=Mus musculus GN=Hspd1 PE=1 SV=1	-1.11111	13.792	9.3506	16.315	7.0242	19.2	10.105	1	1	1	1	1	1	0.5
P97447	Cluster of Four and a half LIM domains protein 1 OS=Mus musculus GN=Fhl1 PE=1 SV=3 (sp|P97447|FHL1_MOUSE)	-1.11111	13.221	12.6	10.686	11.687	10.707	8.7356	1	1	1	1	1	1	0.24
O08749	Dihydrolipoyl dehydrogenase, mitochondrial OS=Mus musculus GN=Dld PE=1 SV=2	-1.25	14.853	14.026	13.984	9.3656	13.056	11.79	1	1	1	1	1	1	0.22
Q3U7R1	Extended synaptotagmin-1 OS=Mus musculus GN=Esyt1 PE=1 SV=2	-1.66667	15.914	17.532	17.48	7.0242	9.9843	13.474	1	1	1	1	1	1	0.021
Q62470	Integrin alpha-3 OS=Mus musculus GN=Itga3 PE=1 SV=1	-2	10.609	14.026	17.48	0.5	12.288	9.2633	1	1	1	0	1	1	0.027
Q9D379	Cluster of Epoxide hydrolase 1 OS=Mus musculus GN=Ephx1 PE=1 SV=2 (sp|Q9D379|HYEP_MOUSE)	-1.25	13.662	12.714	16.173	10.441	12.931	10.879	1	1	1	1	1	1	0.25
P23953	Carboxylesterase 1C OS=Mus musculus GN=Ces1c PE=1 SV=4	1.5	11.67	11.688	8.1574	24.585	9.2162	14.316	1	1	1	1	1	1	0.084
P39447	Cluster of Tight junction protein ZO-1 OS=Mus musculus GN=Tjp1 PE=1 SV=2 (sp|P39447|ZO1_MOUSE)	-1.42857	16.974	12.857	6.0663	6.0942	4.4977	13.474	1	1	1	1	1	1	0.08
Q61171	Peroxiredoxin-2 OS=Mus musculus GN=Prdx2 PE=1 SV=3	-1.42857	13.792	15.195	17.48	15.219	9.2162	8.4212	1	1	1	1	1	1	0.057
Q91YQ5	Dolichyl-diphosphooligosaccharide--protein glycosyltransferase subunit 1 OS=Mus musculus GN=Rpn1 PE=1 SV=1	-2	15.914	17.532	22.142	8.1949	8.4482	13.474	1	1	1	1	1	1	0.0048
O88569	Heterogeneous nuclear ribonucleoproteins A2/B1 OS=Mus musculus GN=Hnrnpa2b1 PE=1 SV=2	-1.42857	17.113	16.863	19.776	12.442	10.949	11.692	1	1	1	1	1	1	0.034
P13020	Cluster of Gelsolin OS=Mus musculus GN=Gsn PE=1 SV=3 (sp|P13020|GELS_MOUSE)	1.2	10.432	10.324	12.575	14.877	8.9917	17.157	1	1	1	1	1	1	0.22
Q9DCX2	ATP synthase subunit d, mitochondrial OS=Mus musculus GN=Atp5h PE=1 SV=3	-1.42857	12.731	18.701	17.48	9.3656	11.52	11.79	1	1	1	1	1	1	0.056
P52480	Pyruvate kinase PKM OS=Mus musculus GN=Pkm PE=1 SV=4	1.6	6.3654	10.519	11.653	15.219	10.752	19.369	1	1	1	1	1	1	0.035
P06909	Cluster of Complement factor H OS=Mus musculus GN=Cfh PE=1 SV=2 (sp|P06909|CFAH_MOUSE)	2.9	8.3724	5.7176	3.496	24.585	7.5971	19.186	1	1	1	1	1	1	0.00022
P19001	Cluster of Keratin, type I cytoskeletal 19 OS=Mus musculus GN=Krt19 PE=1 SV=1 (sp|P19001|K1C19_MOUSE)	3.4	4.2436	3.4474	6.9332	13.989	9.9455	25.538	1	1	1	1	1	1	< 0.00010
Q923D2	Flavin reductase (NADPH) OS=Mus musculus GN=Blvrb PE=2 SV=3	-2	16.974	23.376	15.149	12.878	6.9122	5.8948	1	1	1	1	1	1	0.00031
Q9CZU6	Cluster of Citrate synthase, mitochondrial OS=Mus musculus GN=Cs PE=1 SV=1 (sp|Q9CZU6|CISY_MOUSE)	-1.25	11.031	9.8154	11.836	6.6011	11.15	7.3762	1	1	1	1	1	1	0.23
A6ZI44	Cluster of Fructose-bisphosphate aldolase OS=Mus musculus GN=Aldoa PE=2 SV=1 (tr|A6ZI44|A6ZI44_MOUSE)	1.7	7.2813	6.8532	8.1574	15.059	12.798	9.0947	1	1	1	1	1	1	0.056
P50405	Pulmonary surfactant-associated protein B OS=Mus musculus GN=Sftpb PE=2 SV=1	-2	13.792	17.532	16.315	10.536	3.0721	11.79	1	1	1	1	1	1	0.004
Q9WVK4	Cluster of EH domain-containing protein 1 OS=Mus musculus GN=Ehd1 PE=1 SV=1 (sp|Q9WVK4|EHD1_MOUSE)	1.3	6.5928	8.688	11.648	13.275	11.539	11.417	1	1	1	1	1	1	0.17
O35744	Cluster of Chitinase-like protein 3 OS=Mus musculus GN=Chil3 PE=1 SV=2 (sp|O35744|CHIL3_MOUSE)	42	0.5	0.5	0.5	30.112	10.6	21.694	0	0	0	1	1	1	< 0.00010
P97807	Fumarate hydratase, mitochondrial OS=Mus musculus GN=Fh PE=1 SV=3	1.7	10.609	5.8441	5.8267	5.8535	16.896	14.316	1	1	1	1	1	1	0.023
Q8VEK3	Heterogeneous nuclear ribonucleoprotein U OS=Mus musculus GN=Hnrnpu PE=1 SV=1	-1.66667	9.5481	15.195	18.646	9.3656	9.2162	8.4212	1	1	1	1	1	1	0.036
P09411	Phosphoglycerate kinase 1 OS=Mus musculus GN=Pgk1 PE=1 SV=4	1.2	11.67	10.519	8.1574	11.707	10.752	13.474	1	1	1	1	1	1	0.3
P30681	High mobility group protein B2 OS=Mus musculus GN=Hmgb2 PE=1 SV=3	1.9	2.5961	11.688	9.8438	20.425	7.5989	17.219	1	1	1	1	1	1	0.013
Q08857	Platelet glycoprotein 4 OS=Mus musculus GN=Cd36 PE=1 SV=2	-1.66667	11.67	14.026	12.819	9.3656	6.9122	7.579	1	1	1	1	1	1	0.036
Q99JY0	Trifunctional enzyme subunit beta, mitochondrial OS=Mus musculus GN=Hadhb PE=1 SV=1	1.1	12.731	4.6753	10.488	5.8535	16.128	7.579	1	1	1	1	1	1	0.39
Q99LC5	Electron transfer flavoprotein subunit alpha, mitochondrial OS=Mus musculus GN=Etfa PE=1 SV=2	1.2	7.4263	7.0129	8.1574	5.8535	7.6802	12.632	1	1	1	1	1	1	0.32
E9PYF4	Cluster of Protein Lmo7 OS=Mus musculus GN=Lmo7 PE=1 SV=1 (tr|E9PYF4|E9PYF4_MOUSE)	-1.25	5.1904	6.129	5.3547	2.2784	4.9824	6.8516	1	1	1	1	1	1	0.53
O55222	Integrin-linked protein kinase OS=Mus musculus GN=Ilk PE=1 SV=2	1	7.4263	12.857	13.984	12.878	9.9843	10.105	1	1	1	1	1	1	0.47
P08249	Malate dehydrogenase, mitochondrial OS=Mus musculus GN=Mdh2 PE=1 SV=3	-1.11111	12.731	10.519	13.984	11.707	11.52	10.105	1	1	1	1	1	1	0.36
P17742	Cluster of Peptidyl-prolyl cis-trans isomerase A OS=Mus musculus GN=Ppia PE=1 SV=2 (sp|P17742|PPIA_MOUSE)	1	10.05	9.7478	12.204	11.036	12.416	7.1698	1	1	1	1	1	1	0.49
P30999	Cluster of Catenin delta-1 OS=Mus musculus GN=Ctnnd1 PE=1 SV=2 (sp|P30999|CTND1_MOUSE)	-2.5	8.9666	9.1188	16.315	4.5667	3.9946	6.5699	1	1	1	1	1	1	0.0054
P21614	Vitamin D-binding protein OS=Mus musculus GN=Gc PE=1 SV=2	2.4	6.3654	5.8441	4.6614	17.56	8.4482	14.316	1	1	1	1	1	1	0.003
O88342	WD repeat-containing protein 1 OS=Mus musculus GN=Wdr1 PE=1 SV=3	1.1	8.4872	9.3506	11.653	10.536	9.2162	13.474	1	1	1	1	1	1	0.36
Q61490	CD166 antigen OS=Mus musculus GN=Alcam PE=1 SV=3	-1.42857	12.731	11.688	12.819	8.1949	6.9122	9.2633	1	1	1	1	1	1	0.062
Q61233	Plastin-2 OS=Mus musculus GN=Lcp1 PE=1 SV=4	3.2	1.7981	8.6373	3.1404	17.203	8.4482	18.27	1	1	1	1	1	1	0.0001
Q8BW75	Amine oxidase [flavin-containing] B OS=Mus musculus GN=Maob PE=1 SV=4	-2.5	13.478	16.017	17.135	4.3362	7.4528	6.4876	1	1	1	1	1	1	0.00043
Q99PT1	Rho GDP-dissociation inhibitor 1 OS=Mus musculus GN=Arhgdia PE=1 SV=3	-1.11111	11.67	12.857	13.984	12.878	11.52	9.2633	1	1	1	1	1	1	0.31
P10605	Cathepsin B OS=Mus musculus GN=Ctsb PE=1 SV=2	-1.42857	14.853	12.857	13.984	10.536	8.4482	10.947	1	1	1	1	1	1	0.093
O54724	Polymerase I and transcript release factor OS=Mus musculus GN=Ptrf PE=1 SV=1	1.1	7.4263	8.1818	10.488	10.536	10.752	6.7369	1	1	1	1	1	1	0.46
Q8QZT1	Acetyl-CoA acetyltransferase, mitochondrial OS=Mus musculus GN=Acat1 PE=1 SV=1	-1.11111	10.609	8.1818	12.819	8.1949	12.288	6.7369	1	1	1	1	1	1	0.36
Q8R081	Heterogeneous nuclear ribonucleoprotein L OS=Mus musculus GN=Hnrnpl PE=1 SV=2	-2.5	12.731	12.857	19.811	4.6828	6.9122	5.0527	1	1	1	1	1	1	0.00022
P08752	Cluster of Guanine nucleotide-binding protein G(i) subunit alpha-2 OS=Mus musculus GN=Gnai2 PE=1 SV=5 (sp|P08752|GNAI2_MOUSE)	-2	10.213	13.446	14.65	0.5	9.5935	8.0603	1	1	1	0	1	1	0.019
P48036	Annexin A5 OS=Mus musculus GN=Anxa5 PE=1 SV=1	1.2	7.4263	5.8441	11.653	8.1949	12.288	9.2633	1	1	1	1	1	1	0.27
Q6IRU2	Tropomyosin alpha-4 chain OS=Mus musculus GN=Tpm4 PE=2 SV=3	1	10.055	9.3506	11.045	11.707	9.5833	8.8236	1	1	1	1	1	1	0.5
Q80X90	Filamin-B OS=Mus musculus GN=Flnb PE=1 SV=3	-1.42857	8.4872	10.519	10.488	3.5121	7.6802	9.2633	1	1	1	1	1	1	0.17
B1ARU4	Cluster of Microtubule-actin cross-linking factor 1 OS=Mus musculus GN=Macf1 PE=1 SV=1 (tr|B1ARU4|B1ARU4_MOUSE-DECOY)	-2.5	2.628	0.5	0.5	0.5	0.5	0.5	1	0	0	0	0	0	0.39
O09164	Extracellular superoxide dismutase [Cu-Zn] OS=Mus musculus GN=Sod3 PE=1 SV=1	1	10.609	12.857	9.3228	10.536	12.288	10.105	1	1	1	1	1	1	0.53
P24527	Leukotriene A-4 hydrolase OS=Mus musculus GN=Lta4h PE=1 SV=4	1.5	5.3045	5.8441	6.9921	8.1949	7.6802	10.947	1	1	1	1	1	1	0.13
P62259	Cluster of 14-3-3 protein epsilon OS=Mus musculus GN=Ywhae PE=1 SV=1 (sp|P62259|1433E_MOUSE)	1.1	8.7192	7.6338	8.5943	10.426	9.8882	6.7894	1	1	1	1	1	1	0.44
Q3V3R4	Integrin alpha-1 OS=Mus musculus GN=Itga1 PE=1 SV=2	-2	11.67	12.857	17.48	7.0242	6.9122	8.4212	1	1	1	1	1	1	0.01
Q9R0X4	Cluster of Acyl-coenzyme A thioesterase 9, mitochondrial OS=Mus musculus GN=Acot9 PE=1 SV=1 (sp|Q9R0X4|ACOT9_MOUSE)	-1.25	7.0198	8.9923	10.131	6.6653	8.1539	5.7012	1	1	1	1	1	1	0.26
E9QPU1	von Willebrand factor OS=Mus musculus GN=Vwf PE=4 SV=1	-1.42857	12.731	0.5	12.819	5.8535	10.752	1.6842	1	0	1	1	1	1	0.14
P29758	Ornithine aminotransferase, mitochondrial OS=Mus musculus GN=Oat PE=1 SV=1	-1.11111	9.5481	8.1818	12.819	7.0242	8.4482	10.947	1	1	1	1	1	1	0.37
P97315	Cysteine and glycine-rich protein 1 OS=Mus musculus GN=Csrp1 PE=1 SV=3	1	8.4872	10.519	8.1574	9.3656	6.9122	11.79	1	1	1	1	1	1	0.52
Q63918	Serum deprivation-response protein OS=Mus musculus GN=Sdpr PE=1 SV=3	1.2	7.4263	8.1818	10.488	9.3656	11.52	10.947	1	1	1	1	1	1	0.25
Q9DBG3	Cluster of AP-2 complex subunit beta OS=Mus musculus GN=Ap2b1 PE=1 SV=1 (sp|Q9DBG3|AP2B1_MOUSE)	-1.25	6.3654	10.842	10.314	5.517	9.2162	8.4212	1	1	1	1	1	1	0.4
P06745	Cluster of Glucose-6-phosphate isomerase OS=Mus musculus GN=Gpi PE=1 SV=4 (sp|P06745|G6PI_MOUSE)	2	5.123	3.4065	6.693	12.076	10.995	7.1468	1	1	1	1	1	1	0.015
P06728	Apolipoprotein A-IV OS=Mus musculus GN=Apoa4 PE=1 SV=3	1.3	8.4872	7.0129	6.9921	11.707	8.4482	9.2633	1	1	1	1	1	1	0.24
P07356	Annexin A2 OS=Mus musculus GN=Anxa2 PE=1 SV=2	1.2	7.4263	12.857	8.1574	14.048	6.9122	12.632	1	1	1	1	1	1	0.35
Q9WUM5	Succinyl-CoA ligase [ADP/GDP-forming] subunit alpha, mitochondrial OS=Mus musculus GN=Suclg1 PE=1 SV=4	-1.11111	13.792	7.0129	8.1574	8.1949	8.4482	8.4212	1	1	1	1	1	1	0.33
P19324	Serpin H1 OS=Mus musculus GN=Serpinh1 PE=1 SV=3	-1.11111	5.3045	12.857	13.984	9.3656	9.9843	9.2633	1	1	1	1	1	1	0.4
Q9CVB6	Actin-related protein 2/3 complex subunit 2 OS=Mus musculus GN=Arpc2 PE=1 SV=3	1.4	7.4263	8.1818	5.8267	7.0242	8.4482	13.474	1	1	1	1	1	1	0.16
Q9JKR6	Hypoxia up-regulated protein 1 OS=Mus musculus GN=Hyou1 PE=1 SV=1	-1.25	7.4263	9.3506	10.488	8.1949	5.3761	8.4212	1	1	1	1	1	1	0.26
E9Q7G0	Protein Numa1 OS=Mus musculus GN=Numa1 PE=1 SV=1	-1.25	9.5481	7.0129	11.653	8.1949	6.9122	8.4212	1	1	1	1	1	1	0.29
E9PV24	Fibrinogen alpha chain OS=Mus musculus GN=Fga PE=2 SV=1	1.4	7.4263	8.1818	5.8267	14.048	5.3761	10.947	1	1	1	1	1	1	0.19
O55143	Sarcoplasmic/endoplasmic reticulum calcium ATPase 2 OS=Mus musculus GN=Atp2a2 PE=1 SV=2	1.1	6.9905	8.1818	11.653	11.707	9.5572	7.9529	1	1	1	1	1	1	0.52
P04247	Myoglobin OS=Mus musculus GN=Mb PE=1 SV=3	2	9.5481	2.3376	8.1574	11.707	19.969	9.2633	1	1	1	1	1	1	0.0044
P07901	Heat shock protein HSP 90-alpha OS=Mus musculus GN=Hsp90aa1 PE=1 SV=4	-1.11111	11.119	9.3322	13.957	8.7571	13.425	9.6677	1	1	1	1	1	1	0.42
P09671	Superoxide dismutase [Mn], mitochondrial OS=Mus musculus GN=Sod2 PE=1 SV=3	-1.25	11.67	9.3506	10.488	7.0242	9.2162	9.2633	1	1	1	1	1	1	0.27
Q9R0P5	Destrin OS=Mus musculus GN=Dstn PE=1 SV=3	1	6.3654	10.519	9.3228	8.1949	10.228	8.4212	1	1	1	1	1	1	0.51
D3Z2H9	Cluster of Uncharacterized protein OS=Mus musculus GN=Tpm3-rs7 PE=3 SV=1 (tr|D3Z2H9|D3Z2H9_MOUSE)	-1.25	12.189	6.8953	10.32	7.8406	9.8974	7.1953	1	1	1	1	1	1	0.33
O55103	Periaxin OS=Mus musculus GN=Prx PE=2 SV=1	-1.66667	11.67	11.688	6.9921	4.6828	6.1442	6.7369	1	1	1	1	1	1	0.048
P06151	L-lactate dehydrogenase A chain OS=Mus musculus GN=Ldha PE=1 SV=3	-1.25	9.5481	11.688	9.3228	9.3656	8.4482	7.579	1	1	1	1	1	1	0.28
P08003	Protein disulfide-isomerase A4 OS=Mus musculus GN=Pdia4 PE=1 SV=3	-1.25	9.5481	10.519	10.488	9.3656	6.9122	6.7369	1	1	1	1	1	1	0.17
P09528	Ferritin heavy chain OS=Mus musculus GN=Fth1 PE=1 SV=2	1.4	8.4872	8.1818	5.8267	11.707	11.52	7.579	1	1	1	1	1	1	0.18
Q8VEM8	Cluster of Phosphate carrier protein, mitochondrial OS=Mus musculus GN=Slc25a3 PE=1 SV=1 (sp|Q8VEM8|MPCP_MOUSE)	1.1	11.67	5.2597	5.8267	8.1949	6.9122	10.947	1	1	1	1	1	1	0.43
Q9D172	ES1 protein homolog, mitochondrial OS=Mus musculus GN=D10Jhu81e PE=1 SV=1	1.1	7.4263	5.8441	8.1574	5.8535	9.2162	9.2633	1	1	1	1	1	1	0.35
P16110	Galectin-3 OS=Mus musculus GN=Lgals3 PE=1 SV=3	-2	10.609	10.519	16.315	4.6828	3.0721	9.2633	1	1	1	1	1	1	0.0041
P50544	Very long-chain specific acyl-CoA dehydrogenase, mitochondrial OS=Mus musculus GN=Acadvl PE=1 SV=3	1.2	7.4263	5.8441	10.488	10.536	10.752	6.7369	1	1	1	1	1	1	0.34
P51660	Peroxisomal multifunctional enzyme type 2 OS=Mus musculus GN=Hsd17b4 PE=1 SV=3	-2	9.5481	14.026	15.149	3.5121	7.6802	6.7369	1	1	1	1	1	1	0.0066
Q9WV55	Vesicle-associated membrane protein-associated protein A OS=Mus musculus GN=Vapa PE=1 SV=2	-1.42857	8.4872	12.857	11.653	4.6828	6.9122	10.105	1	1	1	1	1	1	0.1
P35700	Cluster of Peroxiredoxin-1 OS=Mus musculus GN=Prdx1 PE=1 SV=1 (sp|P35700|PRDX1_MOUSE)	1	8.4872	8.1818	11.653	11.569	9.0355	6.7369	1	1	1	1	1	1	0.48
P63242	Cluster of Eukaryotic translation initiation factor 5A-1 OS=Mus musculus GN=Eif5a PE=1 SV=2 (sp|P63242|IF5A1_MOUSE)	1	3.5984	5.5913	6.74	7.8347	4.5925	3.4039	1	1	1	1	1	1	0.53
Q00898	Alpha-1-antitrypsin 1-5 OS=Mus musculus GN=Serpina1e PE=1 SV=1	55	0.5	0.5	0.5	33.96	15.613	33.308	0	0	0	1	1	1	< 0.00010
Q61646	Haptoglobin OS=Mus musculus GN=Hp PE=1 SV=1	1.8	7.4263	5.8441	4.6614	10.536	9.9843	12.632	1	1	1	1	1	1	0.026
Q9EQ20	Methylmalonate-semialdehyde dehydrogenase [acylating], mitochondrial OS=Mus musculus GN=Aldh6a1 PE=1 SV=1	-1.11111	10.609	8.1818	8.1574	9.3656	9.2162	6.7369	1	1	1	1	1	1	0.44
Q9EQP2	EH domain-containing protein 4 OS=Mus musculus GN=Ehd4 PE=1 SV=1	1	8.6414	9.5205	9.4921	8.0658	9.2806	9.1704	1	1	1	1	1	1	0.54
Q8C6B0	Cluster of MCG20149, isoform CRA_a OS=Mus musculus GN=Mettl7a1 PE=2 SV=1 (tr|Q8C6B0|Q8C6B0_MOUSE)	-1.42857	9.5481	10.285	12.585	8.1949	7.5264	8.4212	1	1	1	1	1	1	0.2
P07310	Cluster of Creatine kinase M-type OS=Mus musculus GN=Ckm PE=1 SV=1 (sp|P07310|KCRM_MOUSE)	3.5	4.1048	0.5	4.3564	0.5	22.273	8.8225	1	0	1	0	1	1	< 0.00010
P38647	Stress-70 protein, mitochondrial OS=Mus musculus GN=Hspa9 PE=1 SV=3	-1.11111	7.4263	8.1818	9.3228	8.1949	7.6802	6.7369	1	1	1	1	1	1	0.42
Q8CIB5	Fermitin family homolog 2 OS=Mus musculus GN=Fermt2 PE=1 SV=1	1.2	5.3045	6.9599	9.3228	8.1949	9.2162	7.5408	1	1	1	1	1	1	0.35
Q7TMG8	Glioblastoma amplified sequence OS=Mus musculus GN=Gbas PE=2 SV=1	-1.11111	9.5481	7.0129	8.1574	3.5121	10.752	8.4212	1	1	1	1	1	1	0.52
Q8BXC0	Prostacyclin synthase OS=Mus musculus GN=Ptgis PE=2 SV=1	-1.42857	8.4872	9.3506	9.3228	4.6828	7.6802	6.7369	1	1	1	1	1	1	0.18
Q91XD2	Cluster of LIM and senescent cell antigen-like-containing domain protein 2 OS=Mus musculus GN=Lims2 PE=1 SV=1 (sp|Q91XD2|LIMS2_MOUSE)	-1.66667	2.4104	2.6556	4.335	0.5	2.301	3.1326	1	1	1	0	1	1	0.33
A6H584	Collagen alpha-5(VI) chain OS=Mus musculus GN=Col6a5 PE=1 SV=3	-2.5	4.2436	3.5065	6.9921	3.5121	0.5	1.6842	1	1	1	1	0	1	0.03
P62137	Cluster of Serine/threonine-protein phosphatase PP1-alpha catalytic subunit OS=Mus musculus GN=Ppp1ca PE=1 SV=1 (sp|P62137|PP1A_MOUSE)	-1.66667	7.7656	5.7516	4.0558	1.8828	5.9545	3.0752	1	1	1	1	1	1	0.16
Q08481	Platelet endothelial cell adhesion molecule OS=Mus musculus GN=Pecam1 PE=1 SV=1	-1.66667	10.609	12.857	11.653	7.0242	6.9122	7.579	1	1	1	1	1	1	0.048
P68254	Cluster of 14-3-3 protein theta OS=Mus musculus GN=Ywhaq PE=1 SV=1 (sp|P68254|1433T_MOUSE)	1.1	7.4263	4.4051	12.672	8.7066	11.61	6.631	1	1	1	1	1	1	0.44
Q61598	Rab GDP dissociation inhibitor beta OS=Mus musculus GN=Gdi2 PE=1 SV=1	1	6.3654	8.1818	6.9921	5.6464	8.1766	8.2722	1	1	1	1	1	1	0.5
Q91ZA3	Propionyl-CoA carboxylase alpha chain, mitochondrial OS=Mus musculus GN=Pcca PE=1 SV=2	-1.25	12.731	8.1818	4.6614	3.5121	9.2162	6.7369	1	1	1	1	1	1	0.26
Q9CZ13	Cytochrome b-c1 complex subunit 1, mitochondrial OS=Mus musculus GN=Uqcrc1 PE=1 SV=2	-1.66667	10.609	10.519	10.488	2.3414	9.2162	7.579	1	1	1	1	1	1	0.083
O08677	Kininogen-1 OS=Mus musculus GN=Kng1 PE=1 SV=1	1.7	5.0396	6.4292	6.4101	16.099	6.7204	8.4221	1	1	1	1	1	1	0.082
P14733	Lamin-B1 OS=Mus musculus GN=Lmnb1 PE=1 SV=3	-1.11111	12.731	5.8441	5.8267	10.536	7.6802	4.2106	1	1	1	1	1	1	0.37
P35486	Pyruvate dehydrogenase E1 component subunit alpha, somatic form, mitochondrial OS=Mus musculus GN=Pdha1 PE=1 SV=1	-1.42857	10.609	5.8441	10.488	4.6828	11.52	2.5263	1	1	1	1	1	1	0.18
P62204	Calmodulin OS=Mus musculus GN=Calm1 PE=1 SV=2	1.2	8.4872	9.3506	6.9921	14.048	9.2162	6.7369	1	1	1	1	1	1	0.35
Q3U1U4	Integrin alpha-M OS=Mus musculus GN=Itgam PE=2 SV=1	33	0.5	0.5	0.5	23.414	2.3041	23.579	0	0	0	1	1	1	< 0.00010
Q9DBD0	Cluster of Inhibitor of carbonic anhydrase OS=Mus musculus GN=Ica PE=1 SV=1 (sp|Q9DBD0|ICA_MOUSE)	3.7	3.5018	3.8581	3.8466	19.765	7.3594	13.964	1	1	1	1	1	1	< 0.00010
B8JJN0	Cluster of Protein Gm20547 OS=Mus musculus GN=Gm20547 PE=3 SV=1 (tr|B8JJN0|B8JJN0_MOUSE)	3.9	3.5458	3.2502	0.5	12.251	4.5341	11.443	1	1	0	1	1	1	0.0011
Q9D0M3	Cytochrome c1, heme protein, mitochondrial OS=Mus musculus GN=Cyc1 PE=1 SV=1	-2.5	10.609	11.688	15.149	2.3414	6.1442	5.8948	1	1	1	1	1	1	0.0016
E9QNP1	Cluster of Microtubule-actin cross-linking factor 1 OS=Mus musculus GN=Macf1 PE=1 SV=2 (tr|E9QNP1|E9QNP1_MOUSE)	-10	0.5	4.2922	5.506	0.5	0.5	0.5	0	1	1	0	0	0	0.025
Q9CQQ7	ATP synthase F(0) complex subunit B1, mitochondrial OS=Mus musculus GN=Atp5f1 PE=1 SV=1	1	7.4263	7.0129	10.488	5.8535	9.9843	9.2633	1	1	1	1	1	1	0.49
B2RXM2	EG627828 protein OS=Mus musculus GN=Gm6793 PE=2 SV=1	-2.5	12.572	11.425	17.857	5.5896	7.5071	3.1786	1	1	1	1	1	1	0.00049
Q91YH5	Atlastin-3 OS=Mus musculus GN=Atl3 PE=2 SV=1	-1.42857	8.4872	11.688	8.1574	3.5121	8.4482	6.7369	1	1	1	1	1	1	0.14
P15508	Cluster of Spectrin beta chain, erythrocytic OS=Mus musculus GN=Sptb PE=1 SV=4 (sp|P15508|SPTB1_MOUSE)	-14.2857	14.883	7.0905	0.5	0.5	0.5	0.5	1	1	0	0	0	0	< 0.00010
Q61147	Cluster of Ceruloplasmin OS=Mus musculus GN=Cp PE=1 SV=2 (sp|Q61147|CERU_MOUSE)	4.8	4.2719	0.5	0.5	10.536	3.8606	10.948	1	0	0	1	1	1	0.0006
P10107	Annexin A1 OS=Mus musculus GN=Anxa1 PE=1 SV=2	-1.11111	7.4263	8.1818	6.9921	10.536	3.8401	5.8948	1	1	1	1	1	1	0.33
Q78PY7	Staphylococcal nuclease domain-containing protein 1 OS=Mus musculus GN=Snd1 PE=1 SV=1	-1.66667	8.4872	9.3506	4.6614	0.5	6.9122	5.0527	1	1	1	0	1	1	0.12
Q8BIJ6	Isoleucine--tRNA ligase, mitochondrial OS=Mus musculus GN=Iars2 PE=1 SV=1	-1.25	6.3654	4.6753	5.8267	0.5	7.6802	5.0527	1	1	1	0	1	1	0.45
Q9DCW4	Electron transfer flavoprotein subunit beta OS=Mus musculus GN=Etfb PE=1 SV=3	-1.25	9.5481	4.6753	12.819	9.3656	4.6081	7.579	1	1	1	1	1	1	0.21
Q9WTI7	Unconventional myosin-Ic OS=Mus musculus GN=Myo1c PE=1 SV=2	1	7.4263	4.6753	9.3228	4.6828	8.4482	7.579	1	1	1	1	1	1	0.56
Q9WUM4	Coronin-1C OS=Mus musculus GN=Coro1c PE=1 SV=2	-2	8.4872	8.1818	15.149	7.0242	6.1442	4.2106	1	1	1	1	1	1	0.025
Q9Z0X1	Apoptosis-inducing factor 1, mitochondrial OS=Mus musculus GN=Aifm1 PE=1 SV=1	-2	10.609	10.519	9.3228	3.5121	6.1442	6.7369	1	1	1	1	1	1	0.035
Q9Z1N5	Cluster of Spliceosome RNA helicase Ddx39b OS=Mus musculus GN=Ddx39b PE=1 SV=1 (sp|Q9Z1N5|DX39B_MOUSE)	-1.25	7.0091	6.5533	8.6353	5.6233	6.4591	4.6387	1	1	1	1	1	1	0.29
Q9JHI5	Isovaleryl-CoA dehydrogenase, mitochondrial OS=Mus musculus GN=Ivd PE=1 SV=1	1.1	7.4263	0.5	8.1574	5.8535	7.6802	3.3685	1	0	1	1	1	1	0.56
P32261	Antithrombin-III OS=Mus musculus GN=Serpinc1 PE=1 SV=1	27	0.5	0.5	0.5	17.56	9.9843	13.474	0	0	0	1	1	1	< 0.00010
P43274	Cluster of Histone H1.4 OS=Mus musculus GN=Hist1h1e PE=1 SV=2 (sp|P43274|H14_MOUSE)	1.3	6.2451	3.1567	1.5736	3.6771	3.9138	6.1322	1	1	1	1	1	1	0.41
Q02257	Junction plakoglobin OS=Mus musculus GN=Jup PE=1 SV=3	-1.66667	8.4872	10.519	7.6603	5.8535	5.3761	5.0527	1	1	1	1	1	1	0.064
Q8BFR5	Elongation factor Tu, mitochondrial OS=Mus musculus GN=Tufm PE=1 SV=1	1.1	9.5481	5.8441	5.8267	9.3656	7.6802	6.7369	1	1	1	1	1	1	0.45
Q02248	Cluster of Catenin beta-1 OS=Mus musculus GN=Ctnnb1 PE=1 SV=1 (sp|Q02248|CTNB1_MOUSE)	-1.42857	5.3045	12.796	7.4892	4.6828	6.8921	6.693	1	1	1	1	1	1	0.22
P62897	Cytochrome c, somatic OS=Mus musculus GN=Cycs PE=1 SV=2	-1.42857	8.4872	7.0129	8.1574	7.0242	4.6081	5.8948	1	1	1	1	1	1	0.19
Q93092	Transaldolase OS=Mus musculus GN=Taldo1 PE=1 SV=2	1.9	2.1218	3.5065	5.8267	10.536	0.5	10.947	1	1	1	1	0	1	0.073
A0A075B5P3	Cluster of Protein Ighg2b (Fragment) OS=Mus musculus GN=Ighg2b PE=4 SV=1 (tr|A0A075B5P3|A0A075B5P3_MOUSE)	2.1	7.1413	3.1894	0.5	10.963	4.4018	7.3528	1	1	0	1	1	1	0.056
P17182	Alpha-enolase OS=Mus musculus GN=Eno1 PE=1 SV=3	1.1	7.4263	8.1818	4.6614	10.536	5.8288	6.0453	1	1	1	1	1	1	0.49
P28843	Dipeptidyl peptidase 4 OS=Mus musculus GN=Dpp4 PE=1 SV=3	-5	9.2405	11.688	11.316	0.5	2.3041	3.9664	1	1	1	0	1	1	< 0.00010
P42125	Enoyl-CoA delta isomerase 1, mitochondrial OS=Mus musculus GN=Eci1 PE=1 SV=2	-1.66667	8.4872	9.3506	9.3228	4.6828	6.1442	5.0527	1	1	1	1	1	1	0.064
Q8CHT0	Delta-1-pyrroline-5-carboxylate dehydrogenase, mitochondrial OS=Mus musculus GN=Aldh4a1 PE=1 SV=3	1.6	5.3045	2.3376	2.3307	5.8535	6.1442	4.2106	1	1	1	1	1	1	0.17
Q9QYB1	Chloride intracellular channel protein 4 OS=Mus musculus GN=Clic4 PE=1 SV=3	1.6	8.4872	3.5065	3.496	10.536	6.1442	8.4212	1	1	1	1	1	1	0.12
Q8BGJ5	Cluster of MCG13402, isoform CRA_a OS=Mus musculus GN=Ptbp1 PE=2 SV=1 (tr|Q8BGJ5|Q8BGJ5_MOUSE)	-1.25	7.3272	5.7349	8.0485	4.5734	9.8407	3.2898	1	1	1	1	1	1	0.47
P16015	Carbonic anhydrase 3 OS=Mus musculus GN=Ca3 PE=1 SV=3	3.9	6.3654	0.5	0.5	4.6828	17.664	6.7369	1	0	0	1	1	1	0.00015
P97429	Annexin A4 OS=Mus musculus GN=Anxa4 PE=2 SV=4	-1.25	6.3654	7.0129	6.9921	2.3414	7.6802	5.8948	1	1	1	1	1	1	0.35
Q62087	Serum paraoxonase/lactonase 3 OS=Mus musculus GN=Pon3 PE=1 SV=2	-1.11111	7.4263	7.0129	9.3228	5.8535	11.52	5.0527	1	1	1	1	1	1	0.53
Q99JI6	Cluster of Ras-related protein Rap-1b OS=Mus musculus GN=Rap1b PE=2 SV=2 (sp|Q99JI6|RAP1B_MOUSE)	-1.42857	9.5481	7.0129	11.653	5.3756	6.9122	6.7369	1	1	1	1	1	1	0.14
P61205	Cluster of ADP-ribosylation factor 3 OS=Mus musculus GN=Arf3 PE=2 SV=2 (sp|P61205|ARF3_MOUSE)	1.4	8.0796	7.845	0.5	6.9117	6.6909	9.701	1	1	0	1	1	1	0.2
A0A075B5P4	Cluster of Ig gamma-1 chain C region secreted form (Fragment) OS=Mus musculus GN=Ighg1 PE=4 SV=1 (tr|A0A075B5P4|A0A075B5P4_MOUSE)	3.2	5.3393	0.5	0.5	9.1928	6.0308	5.2597	1	0	0	1	1	1	0.011
P07309	Transthyretin OS=Mus musculus GN=Ttr PE=1 SV=1	3.9	5.3045	0.5	0.5	9.3656	5.3761	10.105	1	0	0	1	1	1	0.0016
P20108	Thioredoxin-dependent peroxide reductase, mitochondrial OS=Mus musculus GN=Prdx3 PE=1 SV=1	-1.25	6.3654	5.8441	11.653	7.0242	6.9122	5.0527	1	1	1	1	1	1	0.28
Q8CFX1	GDH/6PGL endoplasmic bifunctional protein OS=Mus musculus GN=H6pd PE=1 SV=2	1.5	0.5	3.5065	9.3228	3.5121	5.3761	10.947	0	1	1	1	1	1	0.15
P11247	Myeloperoxidase OS=Mus musculus GN=Mpo PE=2 SV=2	4.1	3.9064	0.5	2.3307	12.932	3.596	11.293	1	0	1	1	1	1	0.00069
P19221	Prothrombin OS=Mus musculus GN=F2 PE=1 SV=1	1.8	4.2436	3.5065	4.6614	10.536	5.3761	6.7369	1	0.99	1	1	1	1	0.086
P48678	Prelamin-A/C OS=Mus musculus GN=Lmna PE=1 SV=2	-1.25	11.67	4.6753	3.496	5.8535	3.0721	7.579	1	1	1	1	1	1	0.3
Q91VR2	ATP synthase subunit gamma, mitochondrial OS=Mus musculus GN=Atp5c1 PE=1 SV=1	-1.42857	8.4872	4.6753	9.3228	5.8535	4.6081	5.0527	1	1	1	1	1	1	0.15
Q99MN9	Propionyl-CoA carboxylase beta chain, mitochondrial OS=Mus musculus GN=Pccb PE=1 SV=2	-1.11111	9.5481	8.1818	4.6614	4.6828	7.6802	6.7369	1	1	1	1	1	1	0.39
P07214	SPARC OS=Mus musculus GN=Sparc PE=1 SV=1	-1.42857	3.1827	5.8441	11.653	3.5121	5.3761	5.8948	1	1	1	1	1	1	0.25
P08226	Apolipoprotein E OS=Mus musculus GN=Apoe PE=1 SV=2	1	6.3654	7.0129	3.496	5.8535	3.0721	7.579	1	1	1	1	1	1	0.51
P45376	Aldose reductase OS=Mus musculus GN=Akr1b1 PE=1 SV=3	-1.25	6.9623	9.3506	6.4824	4.1708	6.1442	7.2107	1	1	1	1	1	1	0.28
P47757	F-actin-capping protein subunit beta OS=Mus musculus GN=Capzb PE=1 SV=3	1	7.4263	5.8441	6.9921	7.0242	4.6081	8.4212	1	1	1	1	1	1	0.52
P62702	Cluster of 40S ribosomal protein S4, X isoform OS=Mus musculus GN=Rps4x PE=2 SV=2 (sp|P62702|RS4X_MOUSE)	-1.42857	5.4012	6.3225	7.0983	5.5344	3.6308	3.4069	1	1	1	1	1	1	0.21
Q5FWI3	Transmembrane protein 2 OS=Mus musculus GN=Tmem2 PE=1 SV=1	-3.33333	8.4872	8.1818	10.488	0.5	4.6081	2.5263	1	1	1	0	1	1	0.0017
Q9QUI0	Cluster of Transforming protein RhoA OS=Mus musculus GN=Rhoa PE=1 SV=1 (sp|Q9QUI0|RHOA_MOUSE)	-1.42857	6.0512	5.195	7.5102	4.3361	3.6127	4.585	1	1	1	1	1	1	0.21
Q8R5M8	Cluster of Cell adhesion molecule 1 OS=Mus musculus GN=Cadm1 PE=1 SV=2 (sp|Q8R5M8|CADM1_MOUSE)	-2	5.6401	6.2139	4.6495	0.5	3.315	3.6349	1	1	1	0	1	1	0.056
O89103	Complement component C1q receptor OS=Mus musculus GN=Cd93 PE=1 SV=1	-1.11111	4.2436	9.3506	8.1574	5.8535	5.3761	7.579	1	1	1	1	1	1	0.4
Q921G7	Electron transfer flavoprotein-ubiquinone oxidoreductase, mitochondrial OS=Mus musculus GN=Etfdh PE=1 SV=1	-1.25	6.3654	5.8441	8.1574	2.3414	7.6802	6.7369	1	1	1	1	1	1	0.41
Q9CZM2	60S ribosomal protein L15 OS=Mus musculus GN=Rpl15 PE=2 SV=4	-1.11111	6.3654	4.6753	8.1574	7.0242	4.6081	5.8948	1	1	1	1	1	1	0.42
Q9D6R2	Isocitrate dehydrogenase [NAD] subunit alpha, mitochondrial OS=Mus musculus GN=Idh3a PE=1 SV=1	2	5.3045	2.3376	3.496	4.6828	10.752	6.7369	1	1	1	1	1	1	0.032
Q9QXC1	Fetuin-B OS=Mus musculus GN=Fetub PE=1 SV=1	8.4	2.1218	0.5	0.5	11.707	6.1442	8.4212	1	0	0	1	1	1	< 0.00010
P01921	Cluster of H-2 class II histocompatibility antigen, A-D beta chain OS=Mus musculus GN=H2-Ab1 PE=1 SV=1 (sp|P01921|HB2D_MOUSE)	-1.42857	6.7582	4.6671	3.9356	3.8433	3.014	3.8034	1	1	1	1	1	1	0.28
P23492	Purine nucleoside phosphorylase OS=Mus musculus GN=Pnp PE=1 SV=2	-1.66667	6.3654	10.519	11.653	7.0242	3.8401	5.0527	1	1	1	1	1	1	0.034
P97372	Proteasome activator complex subunit 2 OS=Mus musculus GN=Psme2 PE=2 SV=4	1	5.3045	7.0129	6.9921	7.0242	6.1442	6.7369	1	1	1	1	1	1	0.53
Q62465	Synaptic vesicle membrane protein VAT-1 homolog OS=Mus musculus GN=Vat1 PE=1 SV=3	1.2	7.4263	7.0129	3.496	7.0242	8.4482	6.7369	1	1	1	1	1	1	0.3
Q9QYR9	Cluster of Acyl-coenzyme A thioesterase 2, mitochondrial OS=Mus musculus GN=Acot2 PE=1 SV=2 (sp|Q9QYR9|ACOT2_MOUSE)	-1.25	8.023	6.672	5.3169	4.512	6.4641	4.9299	1	1	1	1	1	1	0.3
Q9D031	Cluster of Ras suppressor protein 1 OS=Mus musculus GN=Rsu1 PE=2 SV=1 (tr|Q9D031|Q9D031_MOUSE)	1	5.2393	7.0129	3.496	6.8804	5.2818	4.1589	1	1	1	1	1	1	0.55
Q99JY9	Cluster of Actin-related protein 3 OS=Mus musculus GN=Actr3 PE=1 SV=3 (sp|Q99JY9|ARP3_MOUSE)	1.2	3.104	4.5886	6.8193	6.5901	5.9733	4.9278	1	1	1	1	1	1	0.41
P49817	Cluster of Caveolin-1 OS=Mus musculus GN=Cav1 PE=1 SV=1 (sp|P49817|CAV1_MOUSE)	1.7	1.91	2.1043	4.8963	6.0895	5.6843	3.7063	1	1	1	1	1	1	0.15
O35459	Delta(3,5)-Delta(2,4)-dienoyl-CoA isomerase, mitochondrial OS=Mus musculus GN=Ech1 PE=1 SV=1	-1.66667	9.5481	3.5065	9.3228	4.6828	5.3761	4.2106	1	1	1	1	1	1	0.12
P16045	Galectin-1 OS=Mus musculus GN=Lgals1 PE=1 SV=3	-1.25	5.3045	4.6753	6.9921	0.5	8.4482	5.0527	1	1	1	0	1	1	0.51
P31725	Protein S100-A9 OS=Mus musculus GN=S100a9 PE=1 SV=3	17	0.5	0.5	0.5	11.707	0.5	12.632	0	0	0	1	0	1	< 0.00010
P62827	GTP-binding nuclear protein Ran OS=Mus musculus GN=Ran PE=1 SV=3	-1.11111	5.3045	5.8441	4.6614	7.0242	3.8401	3.3685	1	1	1	1	1	1	0.4
Q9D8N0	Elongation factor 1-gamma OS=Mus musculus GN=Eef1g PE=1 SV=3	-1.42857	7.4263	9.3506	6.9921	5.8535	6.1442	5.0527	1	1	1	1	1	1	0.19
P16406	Glutamyl aminopeptidase OS=Mus musculus GN=Enpep PE=1 SV=1	-2	4.2436	7.0129	11.653	2.3414	4.6081	4.2106	1	1	1	1	1	1	0.044
P24369	Peptidyl-prolyl cis-trans isomerase B OS=Mus musculus GN=Ppib PE=1 SV=2	-1.42857	7.4263	8.1818	6.9921	3.5121	5.3761	6.7369	1	1	1	1	1	1	0.19
Q9D8E6	60S ribosomal protein L4 OS=Mus musculus GN=Rpl4 PE=1 SV=3	1.3	5.3045	4.6753	4.6614	4.6828	7.6802	6.7369	1	1	1	1	1	1	0.25
Q921H8	Cluster of 3-ketoacyl-CoA thiolase A, peroxisomal OS=Mus musculus GN=Acaa1a PE=1 SV=1 (sp|Q921H8|THIKA_MOUSE)	-1.25	6.2396	7.9739	5.6886	4.6134	5.9325	5.3808	1	1	1	1	1	1	0.3
O35737	Cluster of Heterogeneous nuclear ribonucleoprotein H OS=Mus musculus GN=Hnrnph1 PE=1 SV=3 (sp|O35737|HNRH1_MOUSE)	-2.5	6.3654	7.0129	8.1574	2.6567	3.1095	2.7023	1	1	1	1	1	1	0.017
P97742	Carnitine O-palmitoyltransferase 1, liver isoform OS=Mus musculus GN=Cpt1a PE=1 SV=4	-1.66667	6.3654	7.0129	6.9921	5.8535	1.536	4.2106	1	1	1	1	1	1	0.061
Q8R2Y2	Cell surface glycoprotein MUC18 OS=Mus musculus GN=Mcam PE=1 SV=1	-1.66667	9.5481	4.6753	8.1574	3.5121	4.6081	4.2106	1	1	1	1	1	1	0.063
Q9DB77	Cytochrome b-c1 complex subunit 2, mitochondrial OS=Mus musculus GN=Uqcrc2 PE=1 SV=1	-1.42857	8.4872	8.1818	5.8267	3.5121	4.6081	6.7369	1	1	1	1	1	1	0.15
Q9WTP6	Adenylate kinase 2, mitochondrial OS=Mus musculus GN=Ak2 PE=1 SV=5	-1.11111	6.3654	4.6753	8.1574	5.8535	6.9122	4.2106	1	1	1	1	1	1	0.42
Q9Z0U1	Tight junction protein ZO-2 OS=Mus musculus GN=Tjp2 PE=1 SV=2	-2	6.3654	5.8441	2.3307	3.5121	1.536	2.5263	1	1	1	1	1	1	0.08
O55131	Septin-7 OS=Mus musculus GN=Sept7 PE=1 SV=1	1.2	3.1827	4.6753	3.496	4.6828	2.3041	6.7369	1	1	1	1	1	1	0.41
O88844	Isocitrate dehydrogenase [NADP] cytoplasmic OS=Mus musculus GN=Idh1 PE=1 SV=2	-1.25	5.3045	7.0129	5.8267	4.6828	6.1442	4.2106	1	1	1	1	1	1	0.38
P17710	Hexokinase-1 OS=Mus musculus GN=Hk1 PE=1 SV=3	-1.42857	6.3654	4.6753	3.496	2.3414	3.8401	4.2106	1	1	1	1	1	1	0.28
P45952	Medium-chain specific acyl-CoA dehydrogenase, mitochondrial OS=Mus musculus GN=Acadm PE=1 SV=1	1	5.3045	0.5	3.496	3.5121	5.3761	0.5	1	0	1	1	1	0	0.66
Q61335	B-cell receptor-associated protein 31 OS=Mus musculus GN=Bcap31 PE=1 SV=4	-2	9.5481	8.1818	5.8267	3.5121	3.8401	4.2106	1	1	1	1	1	1	0.03
Q9CQA3	Succinate dehydrogenase [ubiquinone] iron-sulfur subunit, mitochondrial OS=Mus musculus GN=Sdhb PE=1 SV=1	-1.11111	6.3654	4.6753	3.496	4.6828	3.8401	5.0527	1	1	1	1	1	1	0.48
Q9D7N9	Adipocyte plasma membrane-associated protein OS=Mus musculus GN=Apmap PE=1 SV=1	1.2	3.1827	3.5065	5.8267	5.8535	2.3041	6.7369	1	1	1	1	1	1	0.43
Q9JIW9	Cluster of Ras-related protein Ral-B OS=Mus musculus GN=Ralb PE=2 SV=1 (sp|Q9JIW9|RALB_MOUSE)	1	4.2436	5.8441	5.8267	4.6828	3.8401	6.7369	1	1	1	1	1	1	0.53
Q9Z2I0	LETM1 and EF-hand domain-containing protein 1, mitochondrial OS=Mus musculus GN=Letm1 PE=2 SV=1	-1.25	8.4872	4.6753	3.496	3.5121	5.3761	5.0527	1	1	1	1	1	1	0.39
P55284	Cadherin-5 OS=Mus musculus GN=Cdh5 PE=1 SV=2	-1.66667	2.1218	8.1818	5.8267	4.6828	2.3041	3.3685	1	1	1	1	1	1	0.16
Q76MZ3	Cluster of Serine/threonine-protein phosphatase 2A 65 kDa regulatory subunit A alpha isoform OS=Mus musculus GN=Ppp2r1a PE=1 SV=3 (sp|Q76MZ3|2AAA_MOUSE)	1.4	6.7051	5.5928	2.3307	5.8535	6.8855	7.8779	1	1	1	1	1	1	0.21
O35855	Branched-chain-amino-acid aminotransferase, mitochondrial OS=Mus musculus GN=Bcat2 PE=2 SV=2	-2	6.3654	4.6753	6.9921	0.5	3.8401	4.2106	1	1	1	0	1	1	0.085
P14148	60S ribosomal protein L7 OS=Mus musculus GN=Rpl7 PE=1 SV=2	2.7	3.1827	3.5065	0.5	7.0242	4.6081	7.579	1	1	0	1	1	1	0.029
P27005	Protein S100-A8 OS=Mus musculus GN=S100a8 PE=1 SV=3	14	0.5	0.5	0.5	9.3656	3.8401	7.579	0	0	0	1	1	1	0.00016
P60766	Cell division control protein 42 homolog OS=Mus musculus GN=Cdc42 PE=1 SV=2	-1.42857	6.3654	8.1818	6.9921	7.0242	3.8401	5.0527	1	1	1	1	1	1	0.19
Q60932	Voltage-dependent anion-selective channel protein 1 OS=Mus musculus GN=Vdac1 PE=1 SV=3	-2	7.4263	10.519	8.1574	4.6828	3.8401	3.3685	1	1	1	1	1	1	0.014
Q61599	Rho GDP-dissociation inhibitor 2 OS=Mus musculus GN=Arhgdib PE=1 SV=3	9.5	0.5	2.3376	0.5	15.219	3.8401	12.632	0	1	0	1	1	1	< 0.00010
Q8R164	Valacyclovir hydrolase OS=Mus musculus GN=Bphl PE=1 SV=1	1	4.2436	4.6753	6.9921	5.8535	5.3761	5.0527	1	1	1	1	1	1	0.55
Q9CQ62	2,4-dienoyl-CoA reductase, mitochondrial OS=Mus musculus GN=Decr1 PE=1 SV=1	-1.25	8.4872	3.5065	5.8267	3.5121	6.1442	5.0527	1	1	1	1	1	1	0.38
Q9R0M4	Podocalyxin OS=Mus musculus GN=Podxl PE=1 SV=2	-1.42857	4.2436	5.8441	6.9921	4.6828	4.6081	3.3685	1	1	1	1	1	1	0.27
Q9R269	Periplakin OS=Mus musculus GN=Ppl PE=1 SV=1	-1.11111	3.1827	2.3376	4.6614	0.5	2.3041	5.8948	1	1	1	0	1	1	0.56
O35566	CD151 antigen OS=Mus musculus GN=Cd151 PE=2 SV=2	-2	7.4263	4.6753	9.3228	3.5121	3.8401	4.2106	1	1	1	1	1	1	0.062
P46735	Unconventional myosin-Ib OS=Mus musculus GN=Myo1b PE=2 SV=3	1.2	3.1827	0.5	4.6614	0.5	5.3761	4.2106	1	0	1	0	1	1	0.44
P48193	Protein 4.1 OS=Mus musculus GN=Epb41 PE=1 SV=2	-3.33333	8.3104	7.987	10.294	2.3414	3.0721	2.5263	1	1	1	1	1	1	0.0015
P49312	Heterogeneous nuclear ribonucleoprotein A1 OS=Mus musculus GN=Hnrnpa1 PE=1 SV=2	-2	7.9361	12.358	14.019	3.9474	7.4833	6.8342	1	1	1	1	1	1	0.026
P50172	Corticosteroid 11-beta-dehydrogenase isozyme 1 OS=Mus musculus GN=Hsd11b1 PE=1 SV=3	2.3	3.1827	0.5	4.6614	4.6828	6.9122	7.579	1	0	1	1	1	1	0.037
P67778	Prohibitin OS=Mus musculus GN=Phb PE=1 SV=1	-5	10.609	10.519	8.1574	0.5	2.3041	1.6842	1	1	1	0	1	1	< 0.00010
P97351	40S ribosomal protein S3a OS=Mus musculus GN=Rps3a PE=1 SV=3	-1.25	5.3045	3.5065	4.6614	4.6828	4.6081	1.6842	1	1	1	1	1	1	0.36
Q8BY89	Choline transporter-like protein 2 OS=Mus musculus GN=Slc44a2 PE=1 SV=2	-1.42857	4.2436	3.5065	6.9921	0.5	5.3761	4.2106	1	1	1	0	1	1	0.35
Q9QX60	Deoxyguanosine kinase, mitochondrial OS=Mus musculus GN=Dguok PE=2 SV=3	1.1	5.3045	4.6753	4.6614	4.6828	4.6081	6.7369	1	1	1	1	1	1	0.47
Q9R111	Guanine deaminase OS=Mus musculus GN=Gda PE=1 SV=1	-2	5.3045	7.0129	6.9921	3.5121	0.5	5.8948	1	1	1	1	0	1	0.06
Q9WV91	Prostaglandin F2 receptor negative regulator OS=Mus musculus GN=Ptgfrn PE=1 SV=2	1	3.1827	4.6753	8.1574	4.6828	6.1442	5.8948	1	1	1	1	1	1	0.49
Q9CPX4	Ferritin OS=Mus musculus GN=Ftl1 PE=2 SV=1	1	5.3045	4.6753	5.8267	4.6828	3.8401	6.7369	1	1	1	1	1	1	0.53
O70400	PDZ and LIM domain protein 1 OS=Mus musculus GN=Pdlim1 PE=2 SV=4	-1.42857	3.1827	5.8441	3.496	0.5	5.3761	3.3685	1	1	1	0	1	1	0.44
P97300	Cluster of Neuroplastin OS=Mus musculus GN=Nptn PE=1 SV=3 (sp|P97300|NPTN_MOUSE)	-3.33333	0.5	4.8484	0.5	0.5	0.5	0.5	0	1	0	0	0	0	0.14
Q61029	Cluster of Lamina-associated polypeptide 2, isoforms beta/delta/epsilon/gamma OS=Mus musculus GN=Tmpo PE=1 SV=4 (sp|Q61029|LAP2B_MOUSE)	-1.11111	3.6996	5.2448	6.1954	2.1413	5.6191	5.3191	1	1	1	1	1	1	0.4
P62880	Cluster of Guanine nucleotide-binding protein G(I)/G(S)/G(T) subunit beta-2 OS=Mus musculus GN=Gnb2 PE=1 SV=3 (sp|P62880|GBB2_MOUSE)	-2	5.4193	9.0323	7.995	3.5888	3.5698	4.1467	1	1	1	1	1	1	0.062
Q8K4E0	Alstrom syndrome protein 1 homolog OS=Mus musculus GN=Alms1 PE=2 SV=2	-2	0.5	0.5	2.3307	0.5	0.5	0.5	0	0	1	0	0	0	0.39
G5E829	Cluster of Plasma membrane calcium-transporting ATPase 1 OS=Mus musculus GN=Atp2b1 PE=1 SV=1 (sp|G5E829|AT2B1_MOUSE)	-3.33333	2.7661	7.8356	10.963	0.5	1.536	3.5275	1	1	1	0	1	1	0.0047
O08529	Calpain-2 catalytic subunit OS=Mus musculus GN=Capn2 PE=2 SV=4	-1.11111	5.3045	5.8441	5.8267	3.5121	6.9122	4.2106	1	1	1	1	1	1	0.45
P06800	Receptor-type tyrosine-protein phosphatase C OS=Mus musculus GN=Ptprc PE=1 SV=3	1.3	2.1218	3.5065	4.6614	5.8535	0.5	6.7369	1	1	1	1	0	1	0.39
P11672	Neutrophil gelatinase-associated lipocalin OS=Mus musculus GN=Lcn2 PE=1 SV=1	4	0.5	2.3376	2.3307	11.707	0.5	8.4212	0	0.99	1	1	0	1	0.01
P12970	60S ribosomal protein L7a OS=Mus musculus GN=Rpl7a PE=1 SV=2	-1.42857	6.3654	5.8441	5.8267	0.5	6.1442	5.8948	1	1	1	0	1	1	0.32
P56395	Cytochrome b5 OS=Mus musculus GN=Cyb5a PE=1 SV=2	-1.25	7.4263	7.0129	3.496	5.8535	3.8401	4.2106	1	1	1	1	1	1	0.26
Q922R8	Protein disulfide-isomerase A6 OS=Mus musculus GN=Pdia6 PE=1 SV=3	-1.66667	5.3045	10.519	5.8267	2.3414	4.6081	5.0527	1	1	1	1	1	1	0.087
Q9D0K2	Succinyl-CoA:3-ketoacid coenzyme A transferase 1, mitochondrial OS=Mus musculus GN=Oxct1 PE=1 SV=1	-1.66667	7.4263	5.8441	8.1574	0.5	6.1442	5.8948	1	1	1	0	1	1	0.15
Q9D855	Cytochrome b-c1 complex subunit 7 OS=Mus musculus GN=Uqcrb PE=1 SV=3	-3.33333	8.4872	5.8441	5.8267	0.5	0.5	5.0527	1	1	1	0	0	1	0.0047
Q5SWZ5	Myosin phosphatase Rho-interacting protein OS=Mus musculus GN=Mprip PE=1 SV=1	-2	3.1827	5.8441	8.1574	0.5	1.536	6.7369	1	1	1	0	1	1	0.12
Q99N15	17beta-hydroxysteroid dehydrogenase type 10/short chain L-3-hydroxyacyl-CoA dehydrogenase OS=Mus musculus GN=Hsd17b10 PE=2 SV=1	1	6.3654	5.8441	3.496	2.3414	5.3761	7.579	1	1	1	1	1	1	0.55
P63254	Cysteine-rich protein 1 OS=Mus musculus GN=Crip1 PE=1 SV=2	-1.25	3.1827	4.6753	5.8267	2.3414	3.8401	5.0527	1	1	1	0.99	1	1	0.43
A2AN08	E3 ubiquitin-protein ligase UBR4 OS=Mus musculus GN=Ubr4 PE=1 SV=1	3	0.5	0.5	0.5	0.5	1.536	2.5263	0	0	0	0	1	1	0.33
P52196	Thiosulfate sulfurtransferase OS=Mus musculus GN=Tst PE=1 SV=3	-1.66667	7.4263	7.0129	3.496	0.5	7.6802	3.3685	1	1	1	0	1	1	0.26
P55302	Alpha-2-macroglobulin receptor-associated protein OS=Mus musculus GN=Lrpap1 PE=1 SV=1	-3.33333	5.3045	9.3506	6.9921	0.5	3.0721	3.3685	1	1	1	0	1	1	0.01
P70296	Phosphatidylethanolamine-binding protein 1 OS=Mus musculus GN=Pebp1 PE=1 SV=3	-1.25	5.3045	7.0129	6.9921	5.8535	5.3761	4.2106	1	1	1	1	1	1	0.31
P70349	Histidine triad nucleotide-binding protein 1 OS=Mus musculus GN=Hint1 PE=1 SV=3	-1.42857	6.3654	4.6753	5.8267	4.6828	3.8401	3.3685	1	1	1	1	1	1	0.21
Q3TFD2	Lysophosphatidylcholine acyltransferase 1 OS=Mus musculus GN=Lpcat1 PE=1 SV=1	-2.5	3.1827	8.1818	5.8267	0.5	4.6081	2.5263	1	1	1	0	1	1	0.084
Q6P5E4	UDP-glucose:glycoprotein glucosyltransferase 1 OS=Mus musculus GN=Uggt1 PE=1 SV=4	1.6	0.5	2.3376	2.3307	2.3414	2.3041	3.3685	0	1	1	1	1	1	0.36
Q8JZR0	Long-chain-fatty-acid--CoA ligase 5 OS=Mus musculus GN=Acsl5 PE=1 SV=1	-2	6.3654	8.1818	4.6614	0.5	3.0721	5.8948	1	1	1	0	1	1	0.086
Q8VCW8	Acyl-CoA synthetase family member 2, mitochondrial OS=Mus musculus GN=Acsf2 PE=1 SV=1	-1.25	5.3045	4.6753	6.9921	5.8535	4.6081	3.3685	1	1	1	1	1	1	0.33
Q9DBG6	Dolichyl-diphosphooligosaccharide--protein glycosyltransferase subunit 2 OS=Mus musculus GN=Rpn2 PE=2 SV=1	-1.11111	6.3654	4.6753	2.3307	0.5	6.9122	5.0527	1	1	1	0	1	1	0.52
Q9EQ06	Estradiol 17-beta-dehydrogenase 11 OS=Mus musculus GN=Hsd17b11 PE=2 SV=1	-1.25	6.3654	7.0129	2.3307	2.3414	5.3761	5.0527	1	1	1	1	1	1	0.4
Q9Z2X1	Heterogeneous nuclear ribonucleoprotein F OS=Mus musculus GN=Hnrnpf PE=1 SV=3	1	6.3654	2.3376	5.8267	4.1228	4.6081	6.3341	1	1	1	1	1	1	0.53
B1AV77	Aldehyde dehydrogenase OS=Mus musculus GN=Aldh3a2 PE=3 SV=1	-2.5	5.3045	4.1446	12.29	0.5	3.0721	4.2106	1	1	1	0	1	1	0.017
P52825	Cluster of Carnitine O-palmitoyltransferase 2, mitochondrial OS=Mus musculus GN=Cpt2 PE=1 SV=2 (sp|P52825|CPT2_MOUSE)	1.1	4.1457	2.2298	4.5538	2.3414	6.8413	2.4486	1	1	1	1	1	1	0.48
O35114	Lysosome membrane protein 2 OS=Mus musculus GN=Scarb2 PE=1 SV=3	-2.5	5.3045	7.0129	6.9921	0.5	3.8401	4.2106	1	1	1	0	1	1	0.06
P01029	Complement C4-B OS=Mus musculus GN=C4b PE=1 SV=3	13	0.5	0.5	0.5	4.6828	2.3041	12.632	0	0	0	1	1	1	0.00016
P61161	Actin-related protein 2 OS=Mus musculus GN=Actr2 PE=1 SV=1	1.2	3.1827	4.6753	4.6614	5.8535	4.6081	5.0527	1	1	1	1	1	1	0.37
P70404	Isocitrate dehydrogenase [NAD] subunit gamma 1, mitochondrial OS=Mus musculus GN=Idh3g PE=1 SV=1	1.1	8.4872	2.3376	3.496	0.5	7.6802	7.579	1	1	1	0	1	1	0.35
Q3UP87	Neutrophil elastase OS=Mus musculus GN=Elane PE=2 SV=1	4.8	0.5	2.3376	2.3307	10.536	2.3041	11.79	0	1	1	1	1	1	0.00092
Q60864	Stress-induced-phosphoprotein 1 OS=Mus musculus GN=Stip1 PE=1 SV=1	-1.25	5.3045	5.8441	4.6614	3.5121	4.6081	4.2106	1	1	1	1	1	1	0.34
Q61247	Alpha-2-antiplasmin OS=Mus musculus GN=Serpinf2 PE=1 SV=1	17	0.5	0.5	0.5	11.707	3.0721	10.947	0	0	0	1	1	1	< 0.00010
Q9D2G2	Dihydrolipoyllysine-residue succinyltransferase component of 2-oxoglutarate dehydrogenase complex, mitochondrial OS=Mus musculus GN=Dlst PE=1 SV=1	-1.25	6.3654	5.8441	5.8267	8.1949	4.6081	2.5263	1	1	1	1	1	1	0.32
Q9DBX6	Cytochrome P450 2S1 OS=Mus musculus GN=Cyp2s1 PE=2 SV=1	1.5	2.1218	2.3376	0.5	2.3414	4.6081	0.5	1	1	0	1	1	0	0.45
Q9WUP0	Receptor activity-modifying protein 2 OS=Mus musculus GN=Ramp2 PE=2 SV=1	-1.42857	7.4263	5.8441	8.1574	4.6828	4.6081	5.0527	1	1	1	1	1	1	0.15
Q9WUU7	Cathepsin Z OS=Mus musculus GN=Ctsz PE=2 SV=1	-2	4.2436	7.0129	9.3228	0.5	5.3761	4.2106	1	1	1	0	1	1	0.086
Q9WV32	Actin-related protein 2/3 complex subunit 1B OS=Mus musculus GN=Arpc1b PE=2 SV=4	1.3	2.1218	2.3376	4.6614	4.6828	3.0721	4.2106	1	1	1	1	1	1	0.37
Q99P72	Cluster of Reticulon-4 OS=Mus musculus GN=Rtn4 PE=1 SV=2 (sp|Q99P72|RTN4_MOUSE)	-1.11111	3.8774	4.2718	5.3239	3.209	4.2104	4.6167	1	1	1	1	1	1	0.5
P27659	Cluster of 60S ribosomal protein L3 OS=Mus musculus GN=Rpl3 PE=1 SV=3 (sp|P27659|RL3_MOUSE)	1.7	4.3128	2.687	3.8444	12.33	3.8902	2.0796	1	1	1	1	1	1	0.24
P06684	Complement C5 OS=Mus musculus GN=C5 PE=1 SV=2	14	0.5	0.5	0.5	10.536	2.3041	7.579	0	0	0	1	1	1	0.00026
P32020	Non-specific lipid-transfer protein OS=Mus musculus GN=Scp2 PE=1 SV=3	-1.42857	4.2436	4.6753	6.9921	4.6828	4.6081	2.5263	1	1	1	1	1	1	0.27
Q02819	Nucleobindin-1 OS=Mus musculus GN=Nucb1 PE=1 SV=2	7.7	0.5	0.5	0.5	3.5121	4.6081	3.3685	0	0	0	1	1	1	0.012
Q9CWJ9	Bifunctional purine biosynthesis protein PURH OS=Mus musculus GN=Atic PE=1 SV=2	-1.42857	7.4263	8.1818	3.496	2.3414	5.3761	5.0527	1	1	1	0.99	1	1	0.2
Q9DBJ1	Phosphoglycerate mutase 1 OS=Mus musculus GN=Pgam1 PE=1 SV=3	2.5	3.9593	4.3621	0.5	6.7105	9.4538	6.1553	1	1	0	1	1	1	0.014
P28798	Granulins OS=Mus musculus GN=Grn PE=1 SV=2	-1.11111	3.1827	2.3376	4.6614	3.5121	2.3041	3.3685	1	1	1	1	1	1	0.48
P62983	Cluster of Ubiquitin-40S ribosomal protein S27a OS=Mus musculus GN=Rps27a PE=1 SV=2 (sp|P62983|RS27A_MOUSE)	-2.5	5.3712	0.5	4.3218	0.5	1.8081	1.9826	1	0	1	0	1	1	0.11
Q61555	Fibrillin-2 OS=Mus musculus GN=Fbn2 PE=1 SV=2	-2	2.1218	0.5	0.5	0.5	0.5	0.5	1	0	0	0	0	0	0.39
Q61554	Cluster of Fibrillin-1 OS=Mus musculus GN=Fbn1 PE=1 SV=1 (sp|Q61554|FBN1_MOUSE-DECOY)	-1.42857	0.5	0.5	3.0104	0.5	1.984	0.5	0	0	1	0	1	0	0.67
O08795	Glucosidase 2 subunit beta OS=Mus musculus GN=Prkcsh PE=1 SV=1	1.1	3.1827	4.6753	5.8267	3.5121	4.6081	6.7369	1	1	1	1	1	1	0.45
P01900	H-2 class I histocompatibility antigen, D-D alpha chain OS=Mus musculus GN=H2-D1 PE=1 SV=1	-25	10.422	13.819	11.55	0.5	0.5	0.5	1	1	1	0	0	0	< 0.00010
P17751	Triosephosphate isomerase OS=Mus musculus GN=Tpi1 PE=1 SV=4	2.1	4.2436	0.5	2.3307	3.5121	5.3761	5.8948	1	0	1	1	1	1	0.098
P18242	Cathepsin D OS=Mus musculus GN=Ctsd PE=1 SV=1	1	4.2436	3.5065	5.8267	3.5121	5.3761	4.2106	1	1	1	1	1	1	0.57
P51150	Ras-related protein Rab-7a OS=Mus musculus GN=Rab7a PE=1 SV=2	-1.25	5.3045	5.8441	5.8267	3.5121	4.6081	5.0527	1	1	1	1	1	1	0.33
Q8VI36	Paxillin OS=Mus musculus GN=Pxn PE=1 SV=1	1.1	0.5	4.6753	6.9921	4.6828	3.8401	5.0527	0	1	1	1	1	1	0.5
Q91VM9	Inorganic pyrophosphatase 2, mitochondrial OS=Mus musculus GN=Ppa2 PE=1 SV=1	-1.11111	3.1827	3.5065	3.496	2.3414	5.3761	1.6842	1	1	1	1	1	1	0.56
Q99KB8	Hydroxyacylglutathione hydrolase, mitochondrial OS=Mus musculus GN=Hagh PE=1 SV=2	-1.42857	3.1827	3.5065	3.496	2.3414	4.6081	0.5	1	1	1	1	1	0	0.4
Q9R1Z8	Vinexin OS=Mus musculus GN=Sorbs3 PE=1 SV=1	1.2	4.2436	4.6753	3.496	7.0242	3.8401	4.2106	1	1	0.99	1	1	1	0.43
A0A075B5P6	Ig mu chain C region (Fragment) OS=Mus musculus GN=Ighm PE=4 SV=1	-1.66667	7.4263	3.5065	4.6614	4.6828	2.3041	2.5263	1	1	1	1	1	1	0.12
P24472	Glutathione S-transferase A4 OS=Mus musculus GN=Gsta4 PE=1 SV=3	-1.66667	5.3045	7.0129	6.9921	0.5	5.945	4.2106	1	1	1	0	1	1	0.12
Q9WTP7	GTP:AMP phosphotransferase AK3, mitochondrial OS=Mus musculus GN=Ak3 PE=1 SV=3	-1.25	3.1827	4.6753	5.8267	2.3414	5.3761	3.3685	1	1	1	1	1	1	0.43
Q8CG03	cGMP-specific 3',5'-cyclic phosphodiesterase OS=Mus musculus GN=Pde5a PE=1 SV=2	1	0.5	0.5	5.8267	0.5	3.0721	3.3685	0	0	1	0	1	1	0.48
Q61792	Cluster of LIM and SH3 domain protein 1 OS=Mus musculus GN=Lasp1 PE=1 SV=1 (sp|Q61792|LASP1_MOUSE)	-1.11111	4.2436	2.3348	5.8267	4.6828	3.8401	2.1022	1	1	1	1	1	1	0.37
P01901	Cluster of H-2 class I histocompatibility antigen, K-B alpha chain OS=Mus musculus GN=H2-K1 PE=1 SV=1 (sp|P01901|HA1B_MOUSE)	1.2	1.968	4.3363	3.8517	2.3414	3.3217	6.2152	1	1	1	1	1	1	0.39
Q60590	Cluster of Alpha-1-acid glycoprotein 1 OS=Mus musculus GN=Orm1 PE=1 SV=1 (sp|Q60590|A1AG1_MOUSE)	1.7	3.1827	3.5065	2.3307	8.0507	2.3041	4.949	1	1	1	1	1	1	0.19
A6X935	Inter alpha-trypsin inhibitor, heavy chain 4 OS=Mus musculus GN=Itih4 PE=1 SV=2	5.7	2.1218	0.5	0.5	4.6828	3.0721	10.105	1	0	0	1	1	1	0.0015
O89020	Afamin OS=Mus musculus GN=Afm PE=1 SV=2	1.3	3.1827	2.3376	2.3307	5.8535	1.536	2.5263	1	1	1	1	1	1	0.5
P49722	Proteasome subunit alpha type-2 OS=Mus musculus GN=Psma2 PE=1 SV=3	1	4.2436	5.8441	3.496	4.6828	3.8401	5.0527	1	1	1	1	1	1	0.57
P56399	Ubiquitin carboxyl-terminal hydrolase 5 OS=Mus musculus GN=Usp5 PE=1 SV=1	-1.66667	6.3654	4.6753	4.6614	0.5	2.3041	5.8948	1	1	1	0	1	1	0.16
P99029	Peroxiredoxin-5, mitochondrial OS=Mus musculus GN=Prdx5 PE=1 SV=2	1	4.2436	4.6753	5.8267	4.6828	4.6081	5.0527	1	1	1	1	1	1	0.55
Q02053	Ubiquitin-like modifier-activating enzyme 1 OS=Mus musculus GN=Uba1 PE=1 SV=1	1	5.0839	4.4322	5.5844	5.61	4.4484	5.7197	1	1	1	1	1	1	0.47
Q8BH95	Enoyl-CoA hydratase, mitochondrial OS=Mus musculus GN=Echs1 PE=1 SV=1	-1.25	5.3045	4.6753	4.6614	4.6828	4.6081	2.5263	1	1	1	1	1	1	0.35
Q8BMK4	Cytoskeleton-associated protein 4 OS=Mus musculus GN=Ckap4 PE=1 SV=2	-5	6.3654	8.1818	11.653	0.5	3.0721	2.5263	1	1	1	0	1	1	0.00071
Q9DB20	ATP synthase subunit O, mitochondrial OS=Mus musculus GN=Atp5o PE=1 SV=1	-1.25	6.3654	4.6753	5.8267	3.5121	3.8401	6.7369	1	1	1	1	1	1	0.39
Q9R0P3	S-formylglutathione hydrolase OS=Mus musculus GN=Esd PE=1 SV=1	1	5.3045	5.8441	2.3307	5.8535	3.8401	4.2106	1	1	1	1	1	1	0.57
Q91VA7	Cluster of Isocitrate dehydrogenase [NAD] subunit, mitochondrial OS=Mus musculus GN=Idh3b PE=2 SV=1 (tr|Q91VA7|Q91VA7_MOUSE)	1	4.1053	3.5065	4.6614	3.5121	4.6081	4.7232	1	1	1	1	1	1	0.57
Q8CIE6	Coatomer subunit alpha OS=Mus musculus GN=Copa PE=1 SV=2	-1.42857	5.3045	0.5	3.496	2.3414	1.536	2.5263	1	0	1	1	1	1	0.24
P80317	T-complex protein 1 subunit zeta OS=Mus musculus GN=Cct6a PE=1 SV=3	1.7	2.1218	2.3376	2.3307	0.5	5.3761	5.8948	1	1	1	0	1	1	0.11
O08807	Cluster of Peroxiredoxin-4 OS=Mus musculus GN=Prdx4 PE=1 SV=1 (sp|O08807|PRDX4_MOUSE)	-1.42857	5.057	3.3702	7.8856	2.2048	5.2866	3.2702	1	1	1	1	1	1	0.27
P11835	Integrin beta-2 OS=Mus musculus GN=Itgb2 PE=1 SV=2	6.8	2.1218	0.5	0.5	8.1949	0.5	12.632	1	0	0	1	0	1	0.00038
P11983	T-complex protein 1 subunit alpha OS=Mus musculus GN=Tcp1 PE=1 SV=3	1.2	0.5	3.5065	5.8267	4.6828	3.0721	4.2106	0	1	1	1	1	1	0.46
P14602	Heat shock protein beta-1 OS=Mus musculus GN=Hspb1 PE=1 SV=3	1.5	3.1827	4.6753	2.3307	4.6828	5.3761	5.0527	1	1	1	1	1	1	0.21
P70290	55 kDa erythrocyte membrane protein OS=Mus musculus GN=Mpp1 PE=1 SV=1	-11.1111	2.1218	9.3506	4.6614	0.5	0.5	0.5	1	1	1	0	0	0	0.00046
Q9CZJ2	Heat shock 70 kDa protein 12B OS=Mus musculus GN=Hspa12b PE=1 SV=1	-1.11111	4.2436	4.6753	4.6614	5.8535	3.0721	3.3685	1	1	1	1	1	1	0.43
Q9D1Q6	Endoplasmic reticulum resident protein 44 OS=Mus musculus GN=Erp44 PE=1 SV=1	1.5	0.5	4.6753	3.496	3.5121	5.3761	4.2106	0	1	1	1	1	1	0.24
Q9WUM3	Coronin-1B OS=Mus musculus GN=Coro1b PE=1 SV=1	1.3	4.2436	4.6753	0.5	5.8535	3.8401	2.5263	1	1	0	1	1	1	0.46
P99027	60S acidic ribosomal protein P2 OS=Mus musculus GN=Rplp2 PE=1 SV=3	-1.42857	4.2436	4.6753	6.9921	2.3414	3.8401	4.2106	1	1	1	1	1	1	0.22
O54734	Dolichyl-diphosphooligosaccharide--protein glycosyltransferase 48 kDa subunit OS=Mus musculus GN=Ddost PE=1 SV=2	-1.25	6.3654	4.6753	5.8267	5.8535	3.0721	4.2106	1	1	1	1	1	1	0.27
H3BKD0	Cluster of Heterogeneous nuclear ribonucleoprotein K (Fragment) OS=Mus musculus GN=Hnrnpk PE=1 SV=1 (tr|H3BKD0|H3BKD0_MOUSE)	-1.42857	4.6638	3.0359	4.8884	3.2764	3.3763	2.1873	1	1	1	1	1	1	0.3
Q91ZX7	Prolow-density lipoprotein receptor-related protein 1 OS=Mus musculus GN=Lrp1 PE=1 SV=1	1.1	2.1218	0.5	0.5	2.3414	0.5	0.5	0.99	0	0	1	0	0	0.54
A2ARA8	Integrin alpha-8 OS=Mus musculus GN=Itga8 PE=1 SV=1	-5	5.3045	4.6753	6.9921	0.5	1.536	1.6842	1	1	1	0	0.99	1	0.0053
P29788	Vitronectin OS=Mus musculus GN=Vtn PE=1 SV=2	2.3	4.2436	2.3376	0.5	7.0242	2.3041	6.7369	1	1	0	1	1	1	0.098
P41216	Long-chain-fatty-acid--CoA ligase 1 OS=Mus musculus GN=Acsl1 PE=1 SV=2	1.3	6.3654	0.5	2.3307	0.5	9.2162	2.5263	1	0	1	0	1	1	0.32
P50247	Adenosylhomocysteinase OS=Mus musculus GN=Ahcy PE=1 SV=3	-1.11111	4.2436	4.6753	4.6614	2.3414	4.6081	5.0527	1	1	1	1	1	1	0.5
P70460	Vasodilator-stimulated phosphoprotein OS=Mus musculus GN=Vasp PE=1 SV=4	1.7	3.1827	4.6753	0.5	7.0242	1.536	5.8948	1	1	0	1	1	1	0.24
Q61703	Inter-alpha-trypsin inhibitor heavy chain H2 OS=Mus musculus GN=Itih2 PE=1 SV=1	3.8	0.5	3.5065	0.5	8.1949	4.6081	4.2106	0	1	0	1	1	1	0.01
Q8R1F1	Niban-like protein 1 OS=Mus musculus GN=Fam129b PE=2 SV=2	1.4	4.2436	0.5	2.3307	0.5	6.1442	3.3685	1	0	1	0	1	1	0.34
Q9D023	Mitochondrial pyruvate carrier 2 OS=Mus musculus GN=Mpc2 PE=1 SV=1	-2	4.2436	5.8441	6.9921	0.5	4.6081	3.3685	1	1	1	0	1	1	0.12
Q9D1D4	Transmembrane emp24 domain-containing protein 10 OS=Mus musculus GN=Tmed10 PE=2 SV=1	-1.66667	5.3045	5.8441	6.9921	2.3414	3.8401	4.2106	1	1	1	1	1	1	0.12
Q9QXT0	Protein canopy homolog 2 OS=Mus musculus GN=Cnpy2 PE=1 SV=1	-1.11111	4.2436	3.5065	4.6614	5.8535	4.6081	0.5	1	1	1	1	1	0	0.44
G3X8R0	Receptor accessory protein 5, isoform CRA_a OS=Mus musculus GN=Reep5 PE=4 SV=1	1.1	4.2436	3.5065	4.6614	5.8535	3.0721	5.0527	1	1	1	1	1	1	0.5
P97371	Proteasome activator complex subunit 1 OS=Mus musculus GN=Psme1 PE=2 SV=2	-1.42857	5.3045	7.0129	2.3307	2.3414	3.0721	5.0527	1	1	1	1	1	1	0.28
P15306	Thrombomodulin OS=Mus musculus GN=Thbd PE=1 SV=1	1.2	3.1827	4.6753	3.496	5.8535	3.8401	4.2106	1	1	1	1	1	1	0.41
D3YYV8	60S ribosomal protein L5 (Fragment) OS=Mus musculus GN=Rpl5 PE=4 SV=1	-1.11111	4.2436	3.5065	3.496	4.6828	2.3041	3.3685	1	1	1	1	1	1	0.46
P01837	Ig kappa chain C region OS=Mus musculus PE=1 SV=1	-1.25	4.2436	3.5065	0.5	0.5	3.0721	3.3685	1	0.99	0	0	1	1	0.61
E9Q555	E3 ubiquitin-protein ligase RNF213 OS=Mus musculus GN=Rnf213 PE=2 SV=1	1.8	0.5	0.5	0.5	0.5	0.5	1.6842	0	0	0	0	0	1	0.61
P30115	Cluster of Glutathione S-transferase A3 OS=Mus musculus GN=Gsta3 PE=1 SV=2 (sp|P30115|GSTA3_MOUSE)	-2	5.1671	5.5415	3.3451	2.1898	4.682	0.5	1	1	1	1	1	0	0.08
P97384	Cluster of Annexin A11 OS=Mus musculus GN=Anxa11 PE=1 SV=2 (sp|P97384|ANX11_MOUSE)	1.9	3.0476	0.5	4.6614	4.5337	4.4125	6.6297	1	0	1	1	1	1	0.073
O70318	Band 4.1-like protein 2 OS=Mus musculus GN=Epb41l2 PE=1 SV=2	-1.66667	6.9503	2.982	5.1019	0.5	4.3419	4.7608	1	1	1	0	1	1	0.28
O70423	Membrane primary amine oxidase OS=Mus musculus GN=Aoc3 PE=2 SV=3	-1.66667	5.3045	4.6753	3.496	2.3414	3.0721	2.5263	1	1	1	1	1	1	0.17
P50516	V-type proton ATPase catalytic subunit A OS=Mus musculus GN=Atp6v1a PE=1 SV=2	1.8	2.1218	0.5	3.496	3.5121	3.8401	3.3685	1	0	1	1	1	1	0.25
P62267	40S ribosomal protein S23 OS=Mus musculus GN=Rps23 PE=1 SV=3	1.2	3.1827	3.5065	3.496	5.8535	3.8401	2.5263	1	1	1	1	1	1	0.46
Q06890	Clusterin OS=Mus musculus GN=Clu PE=1 SV=1	11	0.5	0.5	0.5	7.0242	4.6081	4.2106	0	0	0	1	1	1	0.0019
Q8CGK3	Lon protease homolog, mitochondrial OS=Mus musculus GN=Lonp1 PE=1 SV=2	-1.11111	2.1218	4.6753	3.496	0.5	4.6081	4.2106	1	1	1	0	1	1	0.54
Q8VCP9	C-type lectin domain family 14 member A OS=Mus musculus GN=Clec14a PE=2 SV=2	1.4	2.1218	5.8441	2.3307	4.6828	5.3761	4.2106	1	1	1	1	1	1	0.27
Q922Q8	Leucine-rich repeat-containing protein 59 OS=Mus musculus GN=Lrrc59 PE=1 SV=1	-2.5	3.1827	4.6753	6.9921	2.3414	1.536	1.6842	1	1	1	1	1	1	0.03
Q8C1B7	Septin-11 OS=Mus musculus GN=Sept11 PE=1 SV=4	-1.42857	2.1218	4.6753	5.8267	2.3414	3.0721	3.3685	1	1	1	1	1	1	0.3
D3YXF5	Oxidation resistance protein 1 OS=Mus musculus GN=C7 PE=4 SV=2	9.3	0.5	0.5	0.5	5.8535	3.0721	5.0527	0	0	0	1	1	1	0.0048
D3YU22	LIM and calponin homology domains-containing protein 1 OS=Mus musculus GN=Limch1 PE=1 SV=1	-2.5	3.1827	4.6753	0.5	0.5	1.536	1.6842	1	1	0	0	1	1	0.24
Q64314	Hematopoietic progenitor cell antigen CD34 OS=Mus musculus GN=Cd34 PE=1 SV=1	-2	5.3045	4.6753	4.6614	0.5	3.0721	3.3685	1	1	1	0	1	1	0.12
Q64435	Cluster of UDP-glucuronosyltransferase 1-6 OS=Mus musculus GN=Ugt1a6 PE=1 SV=1 (sp|Q64435|UD16_MOUSE)	1.2	1.7987	2.3376	3.1411	0.5	2.8382	5.6091	1	1	1	0	1	1	0.31
P11276	Fibronectin OS=Mus musculus GN=Fn1 PE=1 SV=4	3.5	3.1827	0.5	0.5	5.8535	0.5	8.4212	1	0	0	1	0	1	0.022
Q01279	Epidermal growth factor receptor OS=Mus musculus GN=Egfr PE=1 SV=1	9.7	0.5	0.5	0.5	8.1949	0.5	5.8948	0	0	0	1	0	1	0.0077
Q8VEH3	ADP-ribosylation factor-like protein 8A OS=Mus musculus GN=Arl8a PE=2 SV=1	1	3.1827	2.3376	6.9921	3.5121	3.8401	5.0527	1	1	1	1	1	1	0.57
Q99K48	Non-POU domain-containing octamer-binding protein OS=Mus musculus GN=Nono PE=1 SV=3	6.3	0.5	0.5	0.5	0.5	3.0721	5.8948	0	0	0	0	1	1	0.03
Q9DCM2	Glutathione S-transferase kappa 1 OS=Mus musculus GN=Gstk1 PE=1 SV=3	1.1	3.1827	4.6753	2.3307	3.5121	3.8401	3.3685	1	1	1	1	1	1	0.54
Q9EQH3	Vacuolar protein sorting-associated protein 35 OS=Mus musculus GN=Vps35 PE=1 SV=1	1.7	2.1218	4.6753	0.5	4.6828	4.6081	3.3685	1	1	0	1	1	1	0.22
P62751	60S ribosomal protein L23a OS=Mus musculus GN=Rpl23a PE=1 SV=1	-1.11111	3.1827	3.5065	2.3307	2.3414	3.0721	2.5263	1	1	1	1	1	1	0.5
Q62376	U1 small nuclear ribonucleoprotein 70 kDa OS=Mus musculus GN=Snrnp70 PE=1 SV=2	-3.33333	4.2436	5.8441	6.9921	3.5121	0.5	0.5	1	1	1	1	0	0	0.0023
D3Z0K8	Thioredoxin reductase 2, mitochondrial OS=Mus musculus GN=Txnrd2 PE=1 SV=1	1.4	3.1827	2.3376	0.5	3.5121	3.0721	1.6842	1	1	0	1	1	1	0.48
Q9R233	Tapasin OS=Mus musculus GN=Tapbp PE=2 SV=2	-2	3.1827	4.6753	5.8267	0.5	2.3041	3.3685	1	1	1	0	1	1	0.12
E9PZ00	Cluster of Prosaposin OS=Mus musculus GN=Psap PE=4 SV=1 (tr|E9PZ00|E9PZ00_MOUSE)	-2.5	5.2009	3.6489	0.5	2.741	0.5	0.5	1	1	0	1	0	0	0.032
Q8BH04	Cluster of Phosphoenolpyruvate carboxykinase [GTP], mitochondrial OS=Mus musculus GN=Pck2 PE=1 SV=1 (sp|Q8BH04|PCKGM_MOUSE)	1.4	0.5	2.3376	3.496	0.5	6.8371	1.6842	0	1	1	0	1	1	0.31
P02468	Cluster of Laminin subunit gamma-1 OS=Mus musculus GN=Lamc1 PE=1 SV=2 (sp|P02468|LAMC1_MOUSE)	-2	0.5	2.7536	4.5757	2.758	0.5	0.5	0	1	1	1	0	0	0.094
Q05816	Fatty acid-binding protein, epidermal OS=Mus musculus GN=Fabp5 PE=1 SV=3	3.2	2.1218	0.5	0.5	0.5	6.1442	3.3685	1	0	0	0	1	1	0.032
Q60710	Deoxynucleoside triphosphate triphosphohydrolase SAMHD1 OS=Mus musculus GN=Samhd1 PE=1 SV=2	1.5	0.5	4.6753	0.5	0.5	2.3041	5.8948	0	1	0	0	1	1	0.21
Q61941	NAD(P) transhydrogenase, mitochondrial OS=Mus musculus GN=Nnt PE=1 SV=2	-14.2857	7.4263	9.3506	5.8267	0.5	0.5	0.5	1	1	1	0	0	0	< 0.00010
Q6P8J7	Creatine kinase S-type, mitochondrial OS=Mus musculus GN=Ckmt2 PE=1 SV=1	14	0.5	0.5	0.5	3.5121	13.824	3.3685	0	0	0	1	1	1	< 0.00010
Q8BP92	Reticulocalbin-2 OS=Mus musculus GN=Rcn2 PE=2 SV=1	-1.66667	5.3045	10.519	2.3307	4.6828	2.3041	3.3685	1	1	1	1	1	1	0.085
Q91WS0	CDGSH iron-sulfur domain-containing protein 1 OS=Mus musculus GN=Cisd1 PE=1 SV=1	-1.42857	4.2436	4.6753	6.9921	5.8535	2.3041	3.3685	1	1	1	1	1	1	0.22
Q9CQF9	Prenylcysteine oxidase OS=Mus musculus GN=Pcyox1 PE=1 SV=1	1	4.2436	3.5065	4.6614	4.6828	3.8401	4.2106	1	1	1	1	1	1	0.57
Q9D7P7	Chloride intracellular channel protein 3 OS=Mus musculus GN=Clic3 PE=2 SV=2	-1.25	3.1827	5.8441	4.6614	2.3414	3.0721	5.8948	1	1	1	1	1	1	0.43
Q9DBL1	Short/branched chain specific acyl-CoA dehydrogenase, mitochondrial OS=Mus musculus GN=Acadsb PE=1 SV=1	-1.25	3.1827	3.5065	4.6614	2.3414	3.0721	4.2106	1	1	1	1	1	1	0.46
Q9EP69	Phosphatidylinositide phosphatase SAC1 OS=Mus musculus GN=Sacm1l PE=2 SV=1	1.4	0.5	0.5	3.496	0.5	1.536	4.2106	0	0	1	0	1	1	0.32
G5E8C3	G protein-coupled receptor, family C, group 5, member A OS=Mus musculus GN=Gprc5a PE=4 SV=1	1.6	0.5	3.5065	3.496	4.6828	4.6081	2.5263	0	1	1	1	1	1	0.27
P62962	Profilin-1 OS=Mus musculus GN=Pfn1 PE=1 SV=2	2.3	0.5	3.5065	2.3307	5.8535	3.8401	5.0527	0	1	1	1	1	1	0.08
P01898	H-2 class I histocompatibility antigen, Q10 alpha chain OS=Mus musculus GN=H2-Q10 PE=1 SV=3	2.1	0.5	5.8441	0.5	7.0242	3.0721	4.2106	0	1	0	1	1	1	0.11
Q6ZWZ6	40S ribosomal protein S12 OS=Mus musculus GN=Rps12 PE=2 SV=1	-1.11111	3.1827	4.6753	4.6614	5.8535	1.536	3.3685	1	1	1	1	1	1	0.37
Q99L13	3-hydroxyisobutyrate dehydrogenase, mitochondrial OS=Mus musculus GN=Hibadh PE=1 SV=1	1.2	3.1827	2.3376	4.6614	4.6828	4.6081	2.5263	1	1	1	1	1	1	0.46
P60904	DnaJ homolog subfamily C member 5 OS=Mus musculus GN=Dnajc5 PE=1 SV=1	-1.42857	3.1827	4.6753	3.496	0.5	3.0721	4.2106	1	1	1	0	1	1	0.38
Q8R016	Bleomycin hydrolase OS=Mus musculus GN=Blmh PE=1 SV=1	-1.66667	0.5	4.6753	5.8267	0.5	2.3041	4.2106	0	1	1	0	1	1	0.4
P11352	Glutathione peroxidase 1 OS=Mus musculus GN=Gpx1 PE=1 SV=2	1.1	3.1827	2.3376	4.6614	3.5121	4.6081	3.3685	1	1	1	1	1	1	0.46
Q8VHE6	Dynein heavy chain 5, axonemal OS=Mus musculus GN=Dnah5 PE=2 SV=2	-2	2.1218	0.5	0.5	0.5	0.5	0.5	1	0	0	0	0	0	0.39
O55022	Membrane-associated progesterone receptor component 1 OS=Mus musculus GN=Pgrmc1 PE=1 SV=4	-3.33333	6.3654	7.0129	4.6614	0.5	1.536	4.2106	1	1	1	0	1	1	0.023
P10493	Nidogen-1 OS=Mus musculus GN=Nid1 PE=1 SV=2	-1.25	3.1827	0.5	4.6614	0.5	0.5	5.8948	1	0	1	0	0	1	0.41
P12787	Cytochrome c oxidase subunit 5A, mitochondrial OS=Mus musculus GN=Cox5a PE=1 SV=2	-1.11111	5.3045	4.6753	2.3307	7.0242	2.3041	1.6842	1	1	1	1	1	1	0.37
P17427	AP-2 complex subunit alpha-2 OS=Mus musculus GN=Ap2a2 PE=1 SV=2	2.5	4.6349	1.9688	0.5	4.3133	6.6698	6.7818	1	0.99	0	1	1	1	0.04
Q91V41	Ras-related protein Rab-14 OS=Mus musculus GN=Rab14 PE=1 SV=3	1.7	3.1827	3.5065	0.5	5.8535	3.0721	3.3685	1	1	0	1	1	1	0.27
Q9D0F9	Phosphoglucomutase-1 OS=Mus musculus GN=Pgm1 PE=1 SV=4	6.7	0.5	0.5	0.5	0.5	6.1442	3.3685	0	0	0	0	1	1	0.019
Q9D6U8	Protein FAM162A OS=Mus musculus GN=Fam162a PE=2 SV=1	-3.33333	6.3654	5.8441	2.3307	0.5	0.5	3.3685	1	1	1	0	0	1	0.016
Q9WVA4	Transgelin-2 OS=Mus musculus GN=Tagln2 PE=1 SV=4	1.6	3.1827	0.5	4.6614	5.8535	4.6081	2.5263	1	0	1	1	1	1	0.3
P46638	Ras-related protein Rab-11B OS=Mus musculus GN=Rab11b PE=1 SV=3	-1.11111	2.1218	3.5065	5.8267	3.5121	2.3041	4.2106	1	1	1	1	1	1	0.46
Q91V92	ATP-citrate synthase OS=Mus musculus GN=Acly PE=1 SV=1	2	0.5	0.5	2.3307	0.5	4.6081	1.6842	0	0	1	0	1	1	0.15
P43024	Cytochrome c oxidase subunit 6A1, mitochondrial OS=Mus musculus GN=Cox6a1 PE=1 SV=2	-1.42857	4.2436	4.6753	3.496	3.5121	1.536	3.3685	1	1	1	1	1	1	0.23
Q9CQE1	Protein NipSnap homolog 3B OS=Mus musculus GN=Nipsnap3b PE=1 SV=1	-1.25	2.1218	2.3376	3.496	2.3414	2.3041	1.6842	1	1	1	1	1	1	0.43
Q64442	Sorbitol dehydrogenase OS=Mus musculus GN=Sord PE=1 SV=3	-1.42857	4.2436	3.5065	5.8267	3.5121	3.0721	3.3685	1	1	1	1	1	1	0.29
Q9DCT8	Cysteine-rich protein 2 OS=Mus musculus GN=Crip2 PE=1 SV=1	5.1	0.5	0.5	0.5	0.5	3.8401	3.3685	0	0	0	0	1	1	0.072
Q9CR68	Cytochrome b-c1 complex subunit Rieske, mitochondrial OS=Mus musculus GN=Uqcrfs1 PE=1 SV=1	-1.25	2.1218	3.5065	4.6614	2.3414	3.0721	2.5263	1	1	1	1	1	1	0.4
Q62523	Zyxin OS=Mus musculus GN=Zyx PE=1 SV=2	-1.11111	3.1827	4.6753	0.5	2.3414	3.0721	2.5263	1	1	0	0.99	1	1	0.5
D3Z6Q9	Cluster of Bridging integrator 2 OS=Mus musculus GN=Bin2 PE=1 SV=1 (sp|D3Z6Q9|BIN2_MOUSE)	1.7	2.6521	0.5	0.5	4.0973	0.5	1.6842	1	0	0	1	0	1	0.38
P21279	Guanine nucleotide-binding protein G(q) subunit alpha OS=Mus musculus GN=Gnaq PE=1 SV=4	1.3	4.363	4.1567	4.2755	6.5047	5.8898	4.7738	1	1	1	1	1	1	0.26
P22437	Prostaglandin G/H synthase 1 OS=Mus musculus GN=Ptgs1 PE=2 SV=1	1.8	2.1218	2.3376	2.3307	3.5121	4.6081	4.2106	1	1	1	1	1	1	0.14
P31001	Desmin OS=Mus musculus GN=Des PE=1 SV=3	13	0.5	0.5	0.5	3.754	7.0953	8.8383	0	0	0	1	1	1	0.00016
P49222	Erythrocyte membrane protein band 4.2 OS=Mus musculus GN=Epb42 PE=2 SV=3	-11.1111	5.3045	8.1818	3.496	0.5	0.5	0.5	1	1	1	0	0	0	0.00023
P63001	Ras-related C3 botulinum toxin substrate 1 OS=Mus musculus GN=Rac1 PE=1 SV=1	-1.25	4.2436	4.6753	3.496	1.9524	3.5849	4.2106	1	1	1	1	1	1	0.37
Q00612	Glucose-6-phosphate 1-dehydrogenase X OS=Mus musculus GN=G6pdx PE=1 SV=3	10	0.5	0.5	0.5	4.6828	3.0721	7.579	0	0	0	1	1	1	0.0019
Q05186	Reticulocalbin-1 OS=Mus musculus GN=Rcn1 PE=1 SV=1	-5	4.2436	8.1818	4.6614	0.5	1.536	1.6842	1	1	1	0	1	1	0.0053
Q3ULD5	Methylcrotonoyl-CoA carboxylase beta chain, mitochondrial OS=Mus musculus GN=Mccc2 PE=1 SV=1	-2	4.2436	2.3376	5.8267	0.5	3.0721	2.5263	1	1	1	0	1	1	0.17
Q8BH59	Calcium-binding mitochondrial carrier protein Aralar1 OS=Mus musculus GN=Slc25a12 PE=1 SV=1	-1.42857	5.9911	2.3376	3.496	0.5	3.0721	5.0527	1	1	1	0	1	1	0.46
Q9D051	Pyruvate dehydrogenase E1 component subunit beta, mitochondrial OS=Mus musculus GN=Pdhb PE=1 SV=1	-1.11111	4.2436	3.5065	2.3307	0.5	4.6081	4.2106	1	1	1	0	1	1	0.54
Q9R112	Sulfide:quinone oxidoreductase, mitochondrial OS=Mus musculus GN=Sqrdl PE=1 SV=3	-1.66667	5.3045	5.8441	3.496	0.5	4.6081	3.3685	1	1	1	0	1	1	0.22
Q8CAG6	Pleckstrin OS=Mus musculus GN=Plek PE=2 SV=1	4.2	2.1218	0.5	0.5	8.1949	2.3041	2.5263	1	0	0	1	1	1	0.032
Q61937	Nucleophosmin OS=Mus musculus GN=Npm1 PE=1 SV=1	-3.33333	6.3654	3.5065	3.496	0.5	1.536	2.5263	1	1	1	0	1	1	0.047
Q9D0E1	Heterogeneous nuclear ribonucleoprotein M OS=Mus musculus GN=Hnrnpm PE=1 SV=3	-2	3.1827	4.6753	0.5	0.5	1.536	2.5263	1	1	0	0	1	1	0.34
P35330	Intercellular adhesion molecule 2 OS=Mus musculus GN=Icam2 PE=1 SV=1	-1.66667	4.2436	3.5065	2.3307	0.5	1.536	4.2106	1	1	1	0	1	1	0.32
P40240	CD9 antigen OS=Mus musculus GN=Cd9 PE=1 SV=2	-1.25	5.3045	4.6753	2.3307	5.8535	0.5	3.3685	1	1	1	1	0	1	0.3
P53026	60S ribosomal protein L10a OS=Mus musculus GN=Rpl10a PE=1 SV=3	-1.66667	3.1827	3.5065	3.496	0.5	3.0721	2.5263	1	1	1	0	1	1	0.32
O89086	Cluster of RNA-binding protein 3 OS=Mus musculus GN=Rbm3 PE=2 SV=1 (sp|O89086|RBM3_MOUSE)	1.6	0.5	2.4824	1.6019	0.5	4.6081	2.4195	0	1	1	0	1	1	0.24
P63276	40S ribosomal protein S17 OS=Mus musculus GN=Rps17 PE=1 SV=2	1.2	4.2436	0.5	3.496	4.6828	2.3041	2.5263	1	0	1	1	1	1	0.58
P27601	Guanine nucleotide-binding protein subunit alpha-13 OS=Mus musculus GN=Gna13 PE=1 SV=1	4.1	0.5	0.5	0.5	0.5	3.0721	2.5263	0	0	0	0	1	1	0.16
P62855	40S ribosomal protein S26 OS=Mus musculus GN=Rps26 PE=2 SV=3	-1.11111	2.1218	2.3376	2.3307	0.5	2.3041	3.3685	1	1	1	0	1	1	0.57
Q60931	Voltage-dependent anion-selective channel protein 3 OS=Mus musculus GN=Vdac3 PE=1 SV=1	-1.66667	3.1827	4.6753	3.496	0.5	2.3041	4.2106	1	1	1	0	1	1	0.31
E9PVZ8	Protein Golgb1 OS=Mus musculus GN=Golgb1 PE=1 SV=1	-2	0.5	0.5	2.3307	0.5	0.5	0.5	0	0	1	0	0	0	0.39
E9Q401	Ryanodine receptor 2 OS=Mus musculus GN=Ryr2 PE=1 SV=1	-3.33333	0.5	3.5065	0.5	0.5	0.5	0.5	0	1	0	0	0	0	0.24
A2AIM4	Cluster of Tropomyosin beta chain OS=Mus musculus GN=Tpm2 PE=3 SV=1 (tr|A2AIM4|A2AIM4_MOUSE)	1.5	4.0346	0.5	0.5	0.5	2.575	4.5945	1	0	0	0	1	1	0.36
P00329	Alcohol dehydrogenase 1 OS=Mus musculus GN=Adh1 PE=1 SV=2	3.5	0.5	2.3376	0.5	0.5	6.9122	4.2106	0	1	0	0	1	1	0.014
P03953	Complement factor D OS=Mus musculus GN=Cfd PE=1 SV=1	3.3	3.1827	0.5	0.5	5.8535	3.0721	5.0527	1	0	0	1	1	1	0.032
P05784	Keratin, type I cytoskeletal 18 OS=Mus musculus GN=Krt18 PE=1 SV=5	4.5	2.1218	0.5	0.5	3.5121	5.3761	5.2605	1	0	0	1	1	1	0.0091
P62874	Guanine nucleotide-binding protein G(I)/G(S)/G(T) subunit beta-1 OS=Mus musculus GN=Gnb1 PE=1 SV=3	-1.11111	7.6654	7.2763	7.2974	5.3053	8.3332	6.295	1	1	1	1	1	1	0.44
Q64133	Amine oxidase [flavin-containing] A OS=Mus musculus GN=Maoa PE=1 SV=3	-3.33333	5.6186	3.8525	6.1718	0.5	1.7634	2.7757	1	1	1	0	1	1	0.018
Q8JZN5	Acyl-CoA dehydrogenase family member 9, mitochondrial OS=Mus musculus GN=Acad9 PE=1 SV=2	-2	4.2436	3.5065	3.496	2.3414	2.3041	0.5	1	1	1	1	1	0	0.11
Q9CZ42	ATP-dependent (S)-NAD(P)H-hydrate dehydratase OS=Mus musculus GN=Carkd PE=1 SV=1	1	2.1218	3.5065	3.496	0.5	4.6081	4.2106	1	1	1	0	1	1	0.44
Q62086	Serum paraoxonase/arylesterase 2 OS=Mus musculus GN=Pon2 PE=1 SV=2	-2	3.1827	3.5065	4.6614	0.5	3.0721	2.5263	1	1	1	0	1	1	0.23
G3X924	Plasmalemma vesicle associated protein OS=Mus musculus GN=Plvap PE=4 SV=1	-1.25	3.1827	2.3376	3.496	0.5	3.0721	3.3685	1	1	1	0	1	1	0.5
P10833	Ras-related protein R-Ras OS=Mus musculus GN=Rras PE=2 SV=1	-1.11111	3.1827	2.3376	3.496	3.5121	0.5	4.2106	1	1	1	1	0	1	0.5
O35350	Calpain-1 catalytic subunit OS=Mus musculus GN=Capn1 PE=1 SV=1	-2.5	2.1218	3.5065	3.496	0.5	1.536	1.6842	1	1	1	0	1	1	0.16
Q9Z1Z0	General vesicular transport factor p115 OS=Mus musculus GN=Uso1 PE=1 SV=2	1.4	0.5	3.5065	0.5	0.5	5.3761	0.5	0	1	0	0	1	0	0.32
Q9DC11	Cluster of Plexin domain-containing protein 2 OS=Mus musculus GN=Plxdc2 PE=1 SV=1 (sp|Q9DC11|PXDC2_MOUSE)	-1.66667	2.6992	4.1426	5.0301	2.0746	1.9541	2.9847	1	1	1	1	1	1	0.23
Q64471	Cluster of Glutathione S-transferase theta-1 OS=Mus musculus GN=Gstt1 PE=1 SV=4 (sp|Q64471|GSTT1_MOUSE)	1	1.895	3.2566	3.2469	3.2618	3.3475	1.5042	1	1	1	1	1	1	0.59
Q8BLF1	Neutral cholesterol ester hydrolase 1 OS=Mus musculus GN=Nceh1 PE=1 SV=1	-2.5	0.5	2.3376	4.6614	0.5	0.5	1.6842	0	1	1	0	0	1	0.094
Q925F2	Cluster of Endothelial cell-selective adhesion molecule OS=Mus musculus GN=Esam PE=1 SV=1 (sp|Q925F2|ESAM_MOUSE)	-1.66667	2.7259	3.0032	2.9943	2.0893	1.3707	2.1637	1	1	1	1	1	1	0.24
O55017	Voltage-dependent N-type calcium channel subunit alpha-1B OS=Mus musculus GN=Cacna1b PE=1 SV=1	-2.5	3.1827	0.5	0.5	0.5	0.5	0.5	1	0	0	0	0	0	0.24
Q9R0X5	X-linked retinitis pigmentosa GTPase regulator OS=Mus musculus GN=Rpgr PE=1 SV=2	1	3.1827	0.5	0.5	0.5	3.0721	0.5	1	0	0	0	1	0	0.62
P80318	Cluster of T-complex protein 1 subunit gamma OS=Mus musculus GN=Cct3 PE=1 SV=1 (sp|P80318|TCPG_MOUSE)	-1.11111	2.0883	2.3008	2.2939	0.5	3.8401	1.6842	1	1	1	0	1	1	0.66
P70168	Importin subunit beta-1 OS=Mus musculus GN=Kpnb1 PE=1 SV=2	1.1	2.1218	2.3376	3.496	0.5	3.8401	4.2106	0.99	1	1	0	1	1	0.42
Q60605	Myosin light polypeptide 6 OS=Mus musculus GN=Myl6 PE=1 SV=3	-1.42857	4.7672	4.0833	4.0712	4.0899	3.0721	2.0999	1	1	1	1	1	1	0.3
Q9DCD0	6-phosphogluconate dehydrogenase, decarboxylating OS=Mus musculus GN=Pgd PE=1 SV=3	10	0.5	0.5	0.5	4.6828	3.8401	6.7369	0	0	0	1	1	1	0.0019
Q9R0Y5	Adenylate kinase isoenzyme 1 OS=Mus musculus GN=Ak1 PE=1 SV=1	4.3	0.5	0.5	2.3307	2.3414	8.4482	3.3685	0	0	1	1	1	1	0.0059
P84096	Rho-related GTP-binding protein RhoG OS=Mus musculus GN=Rhog PE=2 SV=1	-5	2.1218	5.8441	6.9921	0.5	0.5	2.5263	1	1	1	0	0	1	0.0073
Q8VIJ6	Splicing factor, proline- and glutamine-rich OS=Mus musculus GN=Sfpq PE=1 SV=1	-1.25	4.2436	0.5	4.6614	2.3414	1.536	3.3685	1	0	1	1	1	1	0.32
Q9JJU8	SH3 domain-binding glutamic acid-rich-like protein OS=Mus musculus GN=Sh3bgrl PE=3 SV=1	-1.25	5.3045	3.5065	3.496	3.5121	3.0721	3.3685	1	1	1	1	1	1	0.37
Q9JL56	Glycerophosphodiester phosphodiesterase 1 OS=Mus musculus GN=Gde1 PE=2 SV=1	-3.33333	3.1827	5.8441	3.496	0.5	1.536	1.6842	1	1	1	0	1	1	0.043
Q9Z0M6	CD97 antigen OS=Mus musculus GN=Cd97 PE=1 SV=2	-2.5	3.1827	3.5065	5.8267	0.5	1.536	3.3685	1	1	1	0	1	1	0.12
Q8K4Z3	NAD(P)H-hydrate epimerase OS=Mus musculus GN=Apoa1bp PE=1 SV=1	-1.66667	5.3045	2.3376	4.6614	0.5	3.0721	3.3685	1	1	1	0	1	1	0.23
Q04447	Creatine kinase B-type OS=Mus musculus GN=Ckb PE=1 SV=1	1	2.1218	0.5	4.6614	0.5	3.0721	3.3685	1	0	1	0	1	1	0.67
D3Z7P3	Glutaminase kidney isoform, mitochondrial OS=Mus musculus GN=Gls PE=1 SV=1	-1.42857	2.1218	0.5	3.496	0.5	1.536	2.5263	1	0	1	0	1	1	0.58
Q9D1H9	Microfibril-associated glycoprotein 4 OS=Mus musculus GN=Mfap4 PE=1 SV=1	-1.11111	3.1827	4.6753	4.6614	4.6828	3.0721	3.3685	1	1	1	1	1	1	0.44
E9QA16	Cluster of Protein Cald1 OS=Mus musculus GN=Cald1 PE=1 SV=1 (tr|E9QA16|E9QA16_MOUSE)	1.9	1.7726	0.5	0.5	0.5	2.5665	2.2492	1	0	0	0	1	1	0.38
Q08879	Fibulin-1 OS=Mus musculus GN=Fbln1 PE=1 SV=2	-3.33333	0.5	3.5065	0.5	0.5	0.5	0.5	0	0.99	0	0	0	0	0.24
E9Q800	Cluster of MICOS complex subunit Mic60 OS=Mus musculus GN=Immt PE=1 SV=1 (tr|E9Q800|E9Q800_MOUSE)	-3.33333	3.4074	0.5	0.5	0.5	0.5	0.5	1	0	0	0	0	0	0.24
O88593	Peptidoglycan recognition protein 1 OS=Mus musculus GN=Pglyrp1 PE=2 SV=1	9.9	0.5	0.5	0.5	8.1949	1.536	5.0527	0	0	0	1	1	1	0.0048
P68037	Ubiquitin-conjugating enzyme E2 L3 OS=Mus musculus GN=Ube2l3 PE=2 SV=1	-1.25	4.2436	2.3376	3.496	0.5	3.8401	3.3685	1	1	1	0	1	1	0.48
Q64518	Sarcoplasmic/endoplasmic reticulum calcium ATPase 3 OS=Mus musculus GN=Atp2a3 PE=2 SV=3	-5	4.3148	4.3905	6.7082	0.5	1.5876	1.7407	1	1	1	0	1	1	0.016
Q64521	Glycerol-3-phosphate dehydrogenase, mitochondrial OS=Mus musculus GN=Gpd2 PE=1 SV=2	1.6	3.1827	0.5	0.5	0.5	3.8401	2.5263	1	0	0	0	1	1	0.24
Q9D154	Leukocyte elastase inhibitor A OS=Mus musculus GN=Serpinb1a PE=1 SV=1	11	0.5	0.5	0.5	5.8535	3.0721	7.579	0	0	0	1	1	1	0.0011
P08228	Superoxide dismutase [Cu-Zn] OS=Mus musculus GN=Sod1 PE=1 SV=2	1.2	2.1218	2.3376	3.496	2.3414	3.8401	3.3685	1	1	1	1	1	1	0.42
Q4PZA2	Endothelin-converting enzyme 1 OS=Mus musculus GN=Ece1 PE=1 SV=1	-1.25	0.5	3.5065	3.496	3.5121	2.3041	0.5	0	1	1	1	1	0	0.55
P47915	60S ribosomal protein L29 OS=Mus musculus GN=Rpl29 PE=2 SV=2	-3.33333	6.3654	5.8441	4.6614	0.5	0.5	3.3685	1	1	1	0	0	1	0.0053
O35129	Prohibitin-2 OS=Mus musculus GN=Phb2 PE=1 SV=1	-10	5.3045	0.5	5.8267	0.5	0.5	0.5	1	0	1	0	0	0	0.0068
P47911	60S ribosomal protein L6 OS=Mus musculus GN=Rpl6 PE=1 SV=3	-1.25	0.5	4.6753	4.6614	2.3414	3.8401	1.6842	0	1	1	1	1	1	0.4
Q3TDQ1	Dolichyl-diphosphooligosaccharide--protein glycosyltransferase subunit STT3B OS=Mus musculus GN=Stt3b PE=1 SV=2	-1.25	3.1827	0.5	3.496	0.5	1.536	3.3685	1	0	1	0	1	1	0.55
Q8R1H0	Homeodomain-only protein OS=Mus musculus GN=Hopx PE=1 SV=1	-1.66667	4.2436	5.8441	4.6614	3.5121	2.3041	2.5263	1	1	1	1	1	1	0.12
P14152	Malate dehydrogenase, cytoplasmic OS=Mus musculus GN=Mdh1 PE=1 SV=3	-2	3.1827	3.5065	3.496	0.5	2.3041	2.5263	1	1	1	0	1	1	0.24
P19973	Cluster of Lymphocyte-specific protein 1 OS=Mus musculus GN=Lsp1 PE=1 SV=2 (sp|P19973|LSP1_MOUSE)	6.1	0.5	0.5	0.5	2.8328	0.5	5.7597	0	0	0	1	0	1	0.072
P42703	Leukemia inhibitory factor receptor OS=Mus musculus GN=Lifr PE=1 SV=1	1.3	2.1218	3.5065	0.5	4.6828	0.5	2.5263	1	1	0	1	0	1	0.66
Q00519	Xanthine dehydrogenase/oxidase OS=Mus musculus GN=Xdh PE=1 SV=5	4.9	0.5	0.5	0.5	3.5121	0.5	3.3685	0	0	0	1	0	1	0.16
Q61093	Cytochrome b-245 heavy chain OS=Mus musculus GN=Cybb PE=1 SV=1	11	0.5	0.5	0.5	7.0242	2.3041	6.7369	0	0	0	1	1	1	0.0019
Q8VDL4	ADP-dependent glucokinase OS=Mus musculus GN=Adpgk PE=1 SV=2	5.6	0.5	0.5	0.5	3.5121	1.536	3.3685	0	0	0	1	1	1	0.072
Q99K51	Plastin-3 OS=Mus musculus GN=Pls3 PE=1 SV=3	1.3	1.3846	4.8829	5.6781	1.5279	8.6624	5.9089	0.99	1	1	1	1	1	0.15
B1AYL1	Sodium channel protein OS=Mus musculus GN=Scn7a PE=1 SV=1	-10	0.5	4.6753	5.8267	0.5	0.5	0.5	0	1	1	0	0	0	0.013
P13597	Intercellular adhesion molecule 1 OS=Mus musculus GN=Icam1 PE=1 SV=1	-1.11111	3.1827	3.5065	3.496	2.3414	3.8401	2.5263	1	1	1	1	1	1	0.48
P58281	Dynamin-like 120 kDa protein, mitochondrial OS=Mus musculus GN=Opa1 PE=1 SV=1	1.3	0.5	0.5	3.496	0.5	3.8401	1.6842	0	0	1	0	1	0.99	0.32
P63028	Translationally-controlled tumor protein OS=Mus musculus GN=Tpt1 PE=1 SV=1	-1.11111	3.1827	3.5065	3.496	3.5121	3.0721	2.5263	1	1	1	1	1	1	0.48
Q9CY27	Very-long-chain enoyl-CoA reductase OS=Mus musculus GN=Tecr PE=1 SV=1	-2.5	3.1827	4.6753	4.6614	0.5	1.536	2.5263	1	1	1	0	1	1	0.074
P32921	Tryptophan--tRNA ligase, cytoplasmic OS=Mus musculus GN=Wars PE=1 SV=2	3.2	0.5	0.5	0.5	0.5	3.8401	0.5	0	0	0	0	1	0	0.23
E9PWQ3	Protein Col6a3 OS=Mus musculus GN=Col6a3 PE=1 SV=2	3.2	0.5	0.5	0.5	0.5	3.8401	0.5	0	0	0	0	1	0	0.23
Q8VEK0	Cell cycle control protein 50A OS=Mus musculus GN=Tmem30a PE=1 SV=1	-1.11111	2.1218	2.3376	3.496	2.3414	2.3041	2.5263	1	1	1	1	1	1	0.52
P84091	AP-2 complex subunit mu OS=Mus musculus GN=Ap2m1 PE=1 SV=1	1	2.1218	3.5065	2.3307	2.3414	3.0721	2.5263	1	1	1	1	1	1	0.59
E9Q6R7	Protein Utrn OS=Mus musculus GN=Utrn PE=1 SV=1	-3.33333	2.1218	0.5	1.7559	0.5	0.5	0.5	1	0	1	0	0	0	0.24
P62918	60S ribosomal protein L8 OS=Mus musculus GN=Rpl8 PE=1 SV=2	-1.11111	2.1218	0.5	2.3307	0.5	1.536	2.5263	1	0	1	0	1	1	0.72
O09117	Synaptophysin-like protein 1 OS=Mus musculus GN=Sypl1 PE=1 SV=2	-1.42857	4.2436	3.5065	3.496	2.3414	1.536	4.2106	1	1	1	0.99	1	1	0.31
Q78IK4	MICOS complex subunit Mic27 OS=Mus musculus GN=Apool PE=2 SV=1	-3.33333	3.1827	5.8441	0.5	0.5	2.3041	0.5	1	1	0	0	1	0	0.063
Q8BWG8	Beta-arrestin-1 OS=Mus musculus GN=Arrb1 PE=1 SV=1	1.5	0.5	2.3376	2.3307	2.3414	3.0721	2.5263	0	1	1	1	1	1	0.36
P12023	Amyloid beta A4 protein OS=Mus musculus GN=App PE=1 SV=3	-2	0.5	2.3376	2.3307	0.5	1.536	0.5	0	1	1	0	1	0	0.25
Q9R0Q3	Transmembrane emp24 domain-containing protein 2 OS=Mus musculus GN=Tmed2 PE=1 SV=1	-2.5	0.5	2.3376	0.5	0.5	0.5	0.5	0	1	0	0	0	0	0.39
P50427	Steryl-sulfatase OS=Mus musculus GN=Sts PE=2 SV=1	-3.33333	3.1827	3.5065	4.6614	0.5	0.5	2.5263	1	1	1	0	0	1	0.038
Q9Z2U0	Cluster of Proteasome subunit alpha type-7 OS=Mus musculus GN=Psma7 PE=1 SV=1 (sp|Q9Z2U0|PSA7_MOUSE)	1.1	2.1218	2.3376	2.3307	2.1466	2.8165	2.3862	1	1	1	1	1	1	0.57
J3QMG5	Cluster of Uncharacterized protein OS=Mus musculus GN=Gm5786 PE=3 SV=1 (tr|J3QMG5|J3QMG5_MOUSE)	2.8	1.9701	0.5	0.5	2.174	2.0844	4.0902	1	0	0	1	1	1	0.15
O35598	Disintegrin and metalloproteinase domain-containing protein 10 OS=Mus musculus GN=Adam10 PE=1 SV=2	2.2	0.5	0.5	0.5	0.5	2.3041	0.5	0	0	0	0	1	0	0.46
D3Z3G6	Cluster of Mitogen-activated protein kinase OS=Mus musculus GN=Mapk3 PE=1 SV=1 (tr|D3Z3G6|D3Z3G6_MOUSE)	1	3.1827	0.5	3.408	0.5	3.8401	3.0355	1	0	1	0	1	1	0.39
A2AAE1	Cluster of Uncharacterized protein KIAA1109 OS=Mus musculus GN=Kiaa1109 PE=1 SV=4 (sp|A2AAE1|K1109_MOUSE)	-2	2.1218	0.5	0.5	0.5	0.5	0.5	1	0	0	0	0	0	0.39
P08905	Cluster of Lysozyme C-2 OS=Mus musculus GN=Lyz2 PE=1 SV=2 (sp|P08905|LYZ2_MOUSE)	5.6	0.5	0.5	0.5	5.6701	0.5	2.2625	0	0	0	1	0	1	0.11
Q99J99	3-mercaptopyruvate sulfurtransferase OS=Mus musculus GN=Mpst PE=1 SV=3	-10	5.3045	3.5065	3.496	0.5	0.5	0.5	1	1	1	0	0	0	0.0035
Q9DC69	NADH dehydrogenase [ubiquinone] 1 alpha subcomplex subunit 9, mitochondrial OS=Mus musculus GN=Ndufa9 PE=1 SV=2	-12.5	6.3654	3.5065	8.1574	0.5	0.5	0.5	1	1	1	0	0	0	0.00011
Q9WUB3	Glycogen phosphorylase, muscle form OS=Mus musculus GN=Pygm PE=1 SV=3	11	0.5	0.5	0.5	0.5	12.482	4.2343	0	0	0	0	1	1	0.00026
D6RCW7	F-actin-capping protein subunit alpha-2 OS=Mus musculus GN=Capza2 PE=4 SV=1	1.5	3.1827	0.5	2.3307	2.3414	3.0721	3.3685	1	0	1	1	1	1	0.39
Q9JII6	Alcohol dehydrogenase [NADP(+)] OS=Mus musculus GN=Akr1a1 PE=1 SV=3	1.1	3.1827	2.3376	0.5	2.3414	3.8401	0.5	1	1	0	1	1	0	0.66
Q9R1W5	Calcitonin gene-related peptide type 1 receptor OS=Mus musculus GN=Calcrl PE=2 SV=2	-5	3.1827	4.6753	5.8267	0.5	2.3041	0.5	1	1	1	0	1	0	0.013
Q9Z2I9	Succinyl-CoA ligase [ADP-forming] subunit beta, mitochondrial OS=Mus musculus GN=Sucla2 PE=1 SV=2	-2.5	4.2436	3.5065	3.496	0.5	3.0721	0.5	1	1	1	0	1	0	0.069
Q9CPU0	Lactoylglutathione lyase OS=Mus musculus GN=Glo1 PE=1 SV=3	-3.33333	4.2436	5.8441	4.6614	0.5	2.3041	1.6842	1	1	1	0	1	1	0.03
P97333	Neuropilin-1 OS=Mus musculus GN=Nrp1 PE=1 SV=2	-1.42857	3.1827	0.5	6.9921	0.5	3.0721	4.2106	1	0	1	0	1	1	0.48
Q7M6Y3	Phosphatidylinositol-binding clathrin assembly protein OS=Mus musculus GN=Picalm PE=1 SV=1	1.7	0.5	0.5	3.496	0.5	3.8401	3.3685	0	0	1	0	1	1	0.18
Q6PHU5	Sortilin OS=Mus musculus GN=Sort1 PE=1 SV=1	-10	0.5	3.5065	6.9921	0.5	0.5	0.5	0	1	1	0	0	0	0.013
Q60668	Heterogeneous nuclear ribonucleoprotein D0 OS=Mus musculus GN=Hnrnpd PE=1 SV=2	-3.33333	2.1218	3.5065	3.496	0.5	1.536	0.5	1	1	1	0	1	0	0.055
P62774	Myotrophin OS=Mus musculus GN=Mtpn PE=1 SV=2	-1.25	3.1827	3.5065	2.3307	0.5	3.0721	3.3685	1	1	1	0	1	1	0.5
B1B0C7	Basement membrane-specific heparan sulfate proteoglycan core protein OS=Mus musculus GN=Hspg2 PE=4 SV=1	-2.5	3.1827	0.5	0.5	0.5	0.5	0.5	1	0	0	0	0	0	0.24
Q9ES97	Reticulon-3 OS=Mus musculus GN=Rtn3 PE=1 SV=2	-1.66667	3.1827	3.5065	3.496	2.3414	1.536	2.5263	1	1	1	1	1	1	0.24
Q8JZU2	Tricarboxylate transport protein, mitochondrial OS=Mus musculus GN=Slc25a1 PE=2 SV=1	-2	2.1218	3.5065	4.6614	0.5	2.3041	2.5263	1	1	1	0	1	1	0.24
P51125	Calpastatin OS=Mus musculus GN=Cast PE=1 SV=2	1.7	0.5	0.5	0.5	0.5	1.536	0.5	0	0	0	0	1	0	0.61
Q91W90	Thioredoxin domain-containing protein 5 OS=Mus musculus GN=Txndc5 PE=1 SV=2	1.1	3.1827	0.5	0.5	0.5	1.536	2.5263	1	0	0	0	1	1	0.52
Q6PDN3	Myosin light chain kinase, smooth muscle OS=Mus musculus GN=Mylk PE=1 SV=3	1.5	2.1218	0.5	0.5	0.5	1.536	2.5263	0.99	0	0	0	1	1	0.38
O35658	Complement component 1 Q subcomponent-binding protein, mitochondrial OS=Mus musculus GN=C1qbp PE=1 SV=1	-3.33333	4.2436	4.6753	3.496	0.5	0.5	2.5263	1	1	1	0	0	1	0.022
P02469	Laminin subunit beta-1 OS=Mus musculus GN=Lamb1 PE=1 SV=3	1.8	0.5	0.5	0.5	0.5	0.5	1.6842	0	0	0	0	0	1	0.61
Q99LX0	Protein DJ-1 OS=Mus musculus GN=Park7 PE=1 SV=1	1	3.1827	0.5	3.496	2.3414	2.3041	2.5263	1	0	1	1	1	1	0.52
P56857	Claudin-18 OS=Mus musculus GN=Cldn18 PE=2 SV=1	2.7	0.5	0.5	0.5	0.5	3.0721	0.5	0	0	0	0	1	0	0.33
B8JK39	Integrin alpha-9 OS=Mus musculus GN=Itga9 PE=1 SV=1	-1.25	2.1218	0.5	2.3307	0.5	3.0721	0.5	1	0	1	0	1	0	0.48
P57776	Elongation factor 1-delta OS=Mus musculus GN=Eef1d PE=1 SV=3	-1.66667	3.1827	2.3376	3.496	2.3414	1.536	1.6842	0.99	1	1	1	1	1	0.24
P32883	Cluster of GTPase KRas OS=Mus musculus GN=Kras PE=1 SV=1 (sp|P32883|RASK_MOUSE)	-1.66667	2.7288	3.2564	0.5	0.5	2.9078	0.5	1	1	0	0	1	0	0.35
G3UXV6	Slit homolog 2 protein OS=Mus musculus GN=Slit2 PE=4 SV=1	-2	0.5	0.5	2.3307	0.5	0.5	0.5	0	0	0.99	0	0	0	0.39
P01899	Cluster of H-2 class I histocompatibility antigen, D-B alpha chain OS=Mus musculus GN=H2-D1 PE=1 SV=2 (sp|P01899|HA11_MOUSE)	11	0.5	0.5	0.5	4.6828	5.1631	6.2697	0	0	0	1	1	1	0.0011
P10639	Thioredoxin OS=Mus musculus GN=Txn PE=1 SV=3	-5	3.1827	2.3376	0.5	0.5	0.5	0.5	0.99	0.99	0	0	0	0	0.14
Q8VDM4	Cluster of 26S proteasome non-ATPase regulatory subunit 2 OS=Mus musculus GN=Psmd2 PE=1 SV=1 (sp|Q8VDM4|PSMD2_MOUSE)	2.4	0.5	0.5	0.5	0.5	2.6317	0.5	0	0	0	0	1	0	0.46
E9Q0T8	Cluster of Protein Dnah7a OS=Mus musculus GN=Dnah7a PE=4 SV=2 (tr|E9Q0T8|E9Q0T8_MOUSE)	1.4	0.5	0.5	0.5	0.5	1.1634	0.5	0	0	0	0	1	0	0.77
O54890	Integrin beta-3 OS=Mus musculus GN=Itgb3 PE=1 SV=2	1.3	3.1827	0.5	3.496	5.8535	3.0721	0.5	1	0	1	1	1	0	0.59
P16675	Lysosomal protective protein OS=Mus musculus GN=Ctsa PE=1 SV=1	-1.42857	5.3045	0.5	3.496	0.5	3.0721	3.3685	1	0	1	0	1	1	0.5
P53395	Lipoamide acyltransferase component of branched-chain alpha-keto acid dehydrogenase complex, mitochondrial OS=Mus musculus GN=Dbt PE=1 SV=2	1.7	2.1218	0.5	2.3307	3.5121	3.0721	1.6842	1	0	1	1	1	1	0.36
P55264	Adenosine kinase OS=Mus musculus GN=Adk PE=1 SV=2	-1.42857	0.5	8.1818	0.5	0.5	5.3761	0.5	0	1	0	0	1	0	0.41
P97290	Plasma protease C1 inhibitor OS=Mus musculus GN=Serping1 PE=1 SV=3	7	0.5	0.5	0.5	2.3414	2.3041	5.8948	0	0	0	1	1	1	0.019
Q62469	Integrin alpha-2 OS=Mus musculus GN=Itga2 PE=1 SV=2	-10	5.3045	7.0129	0.5	0.5	0.5	0.5	1	1	0	0	0	0	0.0035
Q8QZS1	3-hydroxyisobutyryl-CoA hydrolase, mitochondrial OS=Mus musculus GN=Hibch PE=1 SV=1	1.1	3.1827	2.3376	2.3307	2.3414	3.0721	3.3685	1	0.99	1	1	1	1	0.5
B7ZNL3	Tpm1 protein OS=Mus musculus GN=Tpm1 PE=2 SV=1	-1.11111	6.6591	2.8301	3.7858	3.4368	3.8389	4.7207	1	1	1	1	1	1	0.59
P42208	Septin-2 OS=Mus musculus GN=Sept2 PE=1 SV=2	-2.5	0.5	2.3376	4.6614	0.5	2.3041	0.5	0	1	1	0	1	0	0.16
Q61391	Neprilysin OS=Mus musculus GN=Mme PE=1 SV=3	-1.66667	0.5	7.0129	0.5	0.5	1.536	2.5263	0	1	0	0	1	1	0.34
Q9CZX8	40S ribosomal protein S19 OS=Mus musculus GN=Rps19 PE=1 SV=3	-1.25	3.1827	0.5	3.496	0.5	3.0721	2.5263	1	0	1	0	1	1	0.64
P50637	Translocator protein OS=Mus musculus GN=Tspo PE=1 SV=1	-3.33333	0.5	0.5	3.496	0.5	0.5	0.5	0	0	1	0	0	0	0.24
Q07417	Short-chain specific acyl-CoA dehydrogenase, mitochondrial OS=Mus musculus GN=Acads PE=1 SV=2	-2.5	6.3654	3.5065	2.3307	0.5	0.5	3.3685	1	1	1	0	0	1	0.043
Q64449	C-type mannose receptor 2 OS=Mus musculus GN=Mrc2 PE=1 SV=3	-5	2.1218	2.3376	5.8267	0.5	1.536	0.5	1	1	1	0	1	0	0.032
Q99JR1	Sideroflexin-1 OS=Mus musculus GN=Sfxn1 PE=1 SV=3	-5	2.1218	0.5	5.8267	0.5	0.5	0.5	1	0	1	0	0	0	0.045
Q61316	Heat shock 70 kDa protein 4 OS=Mus musculus GN=Hspa4 PE=1 SV=1	2.1	2.7476	0.5	0.5	3.5121	2.3041	2.181	1	0	0	1	1	1	0.32
Q5FWK3	Rho GTPase-activating protein 1 OS=Mus musculus GN=Arhgap1 PE=1 SV=1	2.1	0.5	2.3376	0.5	0.5	2.3041	4.2106	0	1	0	0	1	1	0.15
O08599	Syntaxin-binding protein 1 OS=Mus musculus GN=Stxbp1 PE=1 SV=2	1.1	0.5	0.5	4.6614	0.5	3.8401	1.6842	0	0	1	0	1	1	0.45
P16125	L-lactate dehydrogenase B chain OS=Mus musculus GN=Ldhb PE=1 SV=2	3.4	0.5	0.5	0.5	2.3414	2.3041	0.5	0	0	0	1	1	0	0.33
P70441	Na(+)/H(+) exchange regulatory cofactor NHE-RF1 OS=Mus musculus GN=Slc9a3r1 PE=1 SV=3	-2	2.1218	0.5	0.5	0.5	0.5	0.5	1	0	0	0	0	0	0.39
P47934	Carnitine O-acetyltransferase OS=Mus musculus GN=Crat PE=1 SV=3	-1.66667	4.2436	0.5	0.5	0.5	2.3041	0.5	1	0	0	0	1	0	0.36
P63005	Platelet-activating factor acetylhydrolase IB subunit alpha OS=Mus musculus GN=Pafah1b1 PE=1 SV=2	-5	2.1218	0.5	3.496	0.5	0.5	0.5	1	0	1	0	0	0	0.14
P99028	Cytochrome b-c1 complex subunit 6, mitochondrial OS=Mus musculus GN=Uqcrh PE=1 SV=2	-10	5.3045	3.5065	2.3307	0.5	0.5	0.5	1	1	1	0	0	0	0.0068
A2A848	Cluster of Peroxisomal acyl-coenzyme A oxidase 1 (Fragment) OS=Mus musculus GN=Acox1 PE=1 SV=1 (tr|A2A848|A2A848_MOUSE)	2.4	0.5	0.5	0.5	0.5	2.6578	0.5	0	0	0	0	1	0	0.46
Q80Y84	Lysine-specific demethylase 5B OS=Mus musculus GN=Kdm5b PE=1 SV=1	1.8	0.5	0.5	0.5	0.5	0.5	1.6842	0	0	0	0	0	1	0.61
Q8R146	Acylamino-acid-releasing enzyme OS=Mus musculus GN=Apeh PE=2 SV=3	-2	2.1218	3.5065	4.6614	2.3414	2.3041	0.5	1	1	1	0.99	1	0	0.17
P55096	ATP-binding cassette sub-family D member 3 OS=Mus musculus GN=Abcd3 PE=1 SV=2	-2.5	2.1218	3.5065	3.496	0.5	3.0721	0.5	1	1	1	0	1	0	0.16
Q6PB66	Leucine-rich PPR motif-containing protein, mitochondrial OS=Mus musculus GN=Lrpprc PE=1 SV=2	1.1	2.1218	2.3376	0.5	0.5	2.3041	2.5263	1	1	0	0	1	1	0.65
Q8BFW7	Lipoma-preferred partner homolog OS=Mus musculus GN=Lpp PE=1 SV=1	1.4	2.1218	0.5	2.3307	2.3414	3.0721	1.6842	1	0	1	1	1	1	0.45
Q9DCJ5	NADH dehydrogenase [ubiquinone] 1 alpha subcomplex subunit 8 OS=Mus musculus GN=Ndufa8 PE=1 SV=3	-5	4.2436	4.6753	4.6614	0.5	0.5	1.6842	1	1	1	0	0	1	0.0054
Q9Z1Q9	Valine--tRNA ligase OS=Mus musculus GN=Vars PE=2 SV=1	1.7	0.5	0.5	3.496	3.5121	3.8401	0.5	0	0	1	1	1	0	0.24
Q9DBF1	Alpha-aminoadipic semialdehyde dehydrogenase OS=Mus musculus GN=Aldh7a1 PE=1 SV=4	-1.25	0.5	3.5065	2.3307	0.5	3.0721	1.6842	0	1	1	0	1	1	0.68
P14094	Sodium/potassium-transporting ATPase subunit beta-1 OS=Mus musculus GN=Atp1b1 PE=1 SV=1	-1.25	0.5	0.5	3.496	0.5	0.5	2.5263	0	0	1	0	0	1	0.51
Q922D8	C-1-tetrahydrofolate synthase, cytoplasmic OS=Mus musculus GN=Mthfd1 PE=1 SV=4	-10	0.5	4.6753	5.8267	0.5	0.5	0.5	0	1	1	0	0	0	0.013
Q9Z2D6	Methyl-CpG-binding protein 2 OS=Mus musculus GN=Mecp2 PE=1 SV=1	-2	4.2436	2.3376	2.3307	0.5	1.536	2.5263	1	1	1	0	1	1	0.24
Q9CPR4	60S ribosomal protein L17 OS=Mus musculus GN=Rpl17 PE=2 SV=3	-2.5	5.3045	2.3376	0.5	0.5	2.3041	0.5	1	1	0	0	1	0	0.1
Q08091	Calponin-1 OS=Mus musculus GN=Cnn1 PE=2 SV=1	1.7	0.5	0.5	0.5	0.5	1.536	0.5	0	0	0	0	1	0	0.61
Q61656	Probable ATP-dependent RNA helicase DDX5 OS=Mus musculus GN=Ddx5 PE=1 SV=2	4.1	0.5	0.5	0.5	0.5	2.3041	3.3685	0	0	0	0	1	1	0.16
P16332	Methylmalonyl-CoA mutase, mitochondrial OS=Mus musculus GN=Mut PE=1 SV=2	-1.66667	2.1218	3.5065	2.3307	0.5	1.536	2.5263	1	1	1	0	1	1	0.34
Q9CQX2	Cytochrome b5 type B OS=Mus musculus GN=Cyb5b PE=1 SV=1	-1.66667	4.2436	0.5	2.3307	0.5	3.0721	0.5	1	0	1	0	1	0	0.24
Q922B2	Aspartate--tRNA ligase, cytoplasmic OS=Mus musculus GN=Dars PE=2 SV=2	1.6	0.5	2.3376	0.5	0.5	2.3041	2.5263	0	1	0	0	1	1	0.28
Q64433	10 kDa heat shock protein, mitochondrial OS=Mus musculus GN=Hspe1 PE=1 SV=2	-1.42857	2.1218	3.5065	3.496	0.5	3.0721	2.5263	1	1	1	0	1	1	0.41
P42932	T-complex protein 1 subunit theta OS=Mus musculus GN=Cct8 PE=1 SV=3	-1.42857	2.1218	2.3376	0.5	0.5	0.5	2.5263	0.99	1	0	0	0	1	0.36
Q06318	Uteroglobin OS=Mus musculus GN=Scgb1a1 PE=1 SV=1	-2.5	4.2436	0.5	4.6614	2.3414	0.5	0.5	1	0	1	0.99	0	0	0.032
P49935	Cluster of Pro-cathepsin H OS=Mus musculus GN=Ctsh PE=2 SV=2 (sp|P49935|CATH_MOUSE)	-2.5	1.9021	0.5	3.2547	0.5	1.377	0.5	1	0	1	0	1	0	0.25
E9PWQ7	Zonadhesin OS=Mus musculus GN=Zan PE=4 SV=1	-2	2.1218	0.5	0.5	0.5	0.5	0.5	1	0	0	0	0	0	0.39
Q62388	Serine-protein kinase ATM OS=Mus musculus GN=Atm PE=1 SV=2	-3.33333	2.1218	2.3376	0.5	0.5	0.5	0.5	1	1	0	0	0	0	0.24
Q9JLB2	MAGUK p55 subfamily member 5 OS=Mus musculus GN=Mpp5 PE=1 SV=1	1.2	0.5	0.5	2.3307	0.5	3.0721	0.5	0	0	1	0	1	0	0.49
O08788	Dynactin subunit 1 OS=Mus musculus GN=Dctn1 PE=1 SV=3	-2	0.5	0.5	2.3307	0.5	0.5	0.5	0	0	1	0	0	0	0.39
G3X9H5	Huntingtin OS=Mus musculus GN=Htt PE=4 SV=1	-2.5	0.5	2.3376	0.5	0.5	0.5	0.5	0	1	0	0	0	0	0.39
P13542	Cluster of Myosin-8 OS=Mus musculus GN=Myh8 PE=2 SV=2 (sp|P13542|MYH8_MOUSE-DECOY)	1.7	0.5	0.5	0.5	1.6236	0.5	0.5	0	0	0	1	0	0	0.6
Q61768	Cluster of Kinesin-1 heavy chain OS=Mus musculus GN=Kif5b PE=1 SV=3 (sp|Q61768|KINH_MOUSE)	1	0.5	0.5	3.496	0.5	1.536	2.4025	0	0	1	0	1	1	0.62
Q06770	Corticosteroid-binding globulin OS=Mus musculus GN=Serpina6 PE=1 SV=1	1.6	3.1827	0.5	2.3307	4.6828	0.5	4.2106	1	0	1	1	0	1	0.48
Q7TQ48	Sarcalumenin OS=Mus musculus GN=Srl PE=1 SV=1	5	0.5	0.5	0.5	0.5	5.3761	1.6842	0	0	0	0	1	1	0.072
Q9QUM0	Integrin alpha-IIb OS=Mus musculus GN=Itga2b PE=2 SV=2	7.4	0.5	0.5	0.5	4.6828	3.8401	2.5263	0	0	0	1	1	1	0.019
P36371	Antigen peptide transporter 2 OS=Mus musculus GN=Tap2 PE=2 SV=1	-2	3.1827	3.5065	2.3307	0.5	0.5	3.3685	1	1	1	0	0	1	0.16
P62082	40S ribosomal protein S7 OS=Mus musculus GN=Rps7 PE=2 SV=1	-1.11111	2.1218	2.3376	2.3307	2.3414	3.0721	0.5	1	1	1	1	1	0	0.55
P68040	Guanine nucleotide-binding protein subunit beta-2-like 1 OS=Mus musculus GN=Gnb2l1 PE=1 SV=3	1	4.2436	2.3376	0.5	2.3414	2.3041	2.5263	1	1	0	1	1	1	0.52
Q8CI94	Glycogen phosphorylase, brain form OS=Mus musculus GN=Pygb PE=1 SV=3	5.1	0.5	0.5	0.5	2.3414	3.0281	2.2546	0	0	0	1	1	1	0.11
Q9EQH2	Endoplasmic reticulum aminopeptidase 1 OS=Mus musculus GN=Erap1 PE=2 SV=2	1.3	0.5	0.5	2.3307	0.5	2.3041	1.6842	0	0	1	0	1	1	0.38
Q9QZD8	Mitochondrial dicarboxylate carrier OS=Mus musculus GN=Slc25a10 PE=1 SV=2	-2	3.1827	3.5065	2.3307	0.5	3.8401	0.5	1	1	1	0	1	0	0.24
Q6ZQ38	Cullin-associated NEDD8-dissociated protein 1 OS=Mus musculus GN=Cand1 PE=2 SV=2	5.9	0.5	0.5	0.5	2.3414	3.0721	3.3685	0	0	0	1	1	1	0.047
Q9JMA9	Sodium- and chloride-dependent neutral and basic amino acid transporter B(0+) OS=Mus musculus GN=Slc6a14 PE=2 SV=1	-3.33333	3.1827	0.5	4.6614	0.5	0.5	1.6842	1	0	1	0	0	1	0.055
P35979	60S ribosomal protein L12 OS=Mus musculus GN=Rpl12 PE=1 SV=2	1	3.1827	0.5	4.5739	2.3414	3.0145	3.3053	1	0	1	1	1	1	0.5
P52503	NADH dehydrogenase [ubiquinone] iron-sulfur protein 6, mitochondrial OS=Mus musculus GN=Ndufs6 PE=1 SV=2	-10	4.2436	3.5065	3.496	0.5	0.5	0.5	1	1	1	0	0	0	0.0068
O89023	Tripeptidyl-peptidase 1 OS=Mus musculus GN=Tpp1 PE=1 SV=2	-1.66667	3.1827	2.3376	4.6614	2.3414	2.3041	1.6842	1	1	1	1	1	1	0.24
Q91V12	Cytosolic acyl coenzyme A thioester hydrolase OS=Mus musculus GN=Acot7 PE=1 SV=2	-5	0.5	2.3376	3.496	0.5	0.5	0.5	0	1	1	0	0	0	0.14
P52430	Serum paraoxonase/arylesterase 1 OS=Mus musculus GN=Pon1 PE=1 SV=2	4.1	0.5	0.5	0.5	0.5	3.0721	2.5263	0	0	0	0	1	1	0.16
P62911	60S ribosomal protein L32 OS=Mus musculus GN=Rpl32 PE=1 SV=2	-1.42857	2.1218	2.3376	2.3307	0.5	2.3041	1.6842	1	1	1	0	1	1	0.45
P51432	1-phosphatidylinositol 4,5-bisphosphate phosphodiesterase beta-3 OS=Mus musculus GN=Plcb3 PE=2 SV=2	1.1	0.5	2.3376	0.5	0.5	1.536	1.6842	0	1	0	0	1	1	0.49
D3YUM1	NADH dehydrogenase [ubiquinone] flavoprotein 1, mitochondrial OS=Mus musculus GN=Ndufv1 PE=1 SV=1	-2.5	3.1827	3.5065	2.3307	0.5	2.3041	0.5	1	1	0.99	0	1	0	0.1
P80313	T-complex protein 1 subunit eta OS=Mus musculus GN=Cct7 PE=1 SV=1	1.7	0.5	0.5	0.5	0.5	1.536	0.5	0	0	0	0	1	0	0.61
Q3UW53	Protein Niban OS=Mus musculus GN=Fam129a PE=1 SV=2	1.7	2.1218	0.5	0.5	0.5	1.536	3.3685	1	0	0	0	1	1	0.28
Q7TMY8	E3 ubiquitin-protein ligase HUWE1 OS=Mus musculus GN=Huwe1 PE=1 SV=5	1.7	0.5	0.5	0.5	0.5	1.536	0.5	0	0	0	0	1	0	0.61
Q8BU30	Isoleucine--tRNA ligase, cytoplasmic OS=Mus musculus GN=Iars PE=2 SV=2	1.8	0.5	0.5	0.5	0.5	0.5	1.6842	0	0	0	0	0	1	0.61
Q9QZZ4	Unconventional myosin-XV OS=Mus musculus GN=Myo15a PE=1 SV=2	-2	2.1218	0.5	0.5	0.5	0.5	0.5	0.99	0	0	0	0	0	0.39
G3XA66	Cluster of Metaxin-1 (Fragment) OS=Mus musculus GN=Mtx1 PE=4 SV=1 (tr|G3XA66|G3XA66_MOUSE)	-1.66667	0.5	0.5	1.6321	0.5	0.5	0.5	0	0	1	0	0	0	0.6
O55042	Alpha-synuclein OS=Mus musculus GN=Snca PE=1 SV=2	-12.5	3.1827	7.0129	8.1574	0.5	0.5	0.5	1	1	1	0	0	0	0.00011
P47739	Aldehyde dehydrogenase, dimeric NADP-preferring OS=Mus musculus GN=Aldh3a1 PE=2 SV=2	2.7	0.5	0.5	1.6945	0.5	6.1442	0.5	0	0	0.99	0	1	0	0.072
Q60631	Growth factor receptor-bound protein 2 OS=Mus musculus GN=Grb2 PE=1 SV=1	-1.11111	3.1827	0.5	2.3307	0.5	0.5	4.2106	1	0	1	0	0	1	0.45
Q61129	Complement factor I OS=Mus musculus GN=Cfi PE=1 SV=3	6.4	0.5	0.5	0.5	4.6828	1.536	3.3685	0	0	0	1	1	1	0.047
Q99NB1	Acetyl-coenzyme A synthetase 2-like, mitochondrial OS=Mus musculus GN=Acss1 PE=1 SV=1	1	3.1827	3.5065	0.5	0.5	3.8401	2.5263	1	1	0	0	1	1	0.67
E9Q565	Myocardial zonula adherens protein OS=Mus musculus GN=Myzap PE=4 SV=1	-2	0.5	0.5	5.8267	0.5	1.536	1.6842	0	0	1	0	1	1	0.35
E9Q9T8	Myosin-binding protein C, cardiac-type OS=Mus musculus GN=Mybpc3 PE=4 SV=1	6.3	0.5	0.5	0.5	0.5	8.4482	0.5	0	0	0	0	1	0	0.019
O09131	Glutathione S-transferase omega-1 OS=Mus musculus GN=Gsto1 PE=2 SV=2	1.9	2.9246	0.5	2.0471	4.3979	3.6532	2.3214	1	0	1	1	1	1	0.21
P48758	Carbonyl reductase [NADPH] 1 OS=Mus musculus GN=Cbr1 PE=1 SV=3	3.2	0.5	0.5	0.5	0.5	3.8401	0.5	0	0	0	0	1	0	0.23
P60843	Eukaryotic initiation factor 4A-I OS=Mus musculus GN=Eif4a1 PE=1 SV=1	1.1	1.5497	4.045	3.4045	2.8807	4.5478	2.4602	1	1	1	1	1	1	0.52
Q80UM7	Mannosyl-oligosaccharide glucosidase OS=Mus musculus GN=Mogs PE=2 SV=1	-2.5	3.1827	3.5065	4.6614	0.5	3.0721	0.5	1	1	1	0	1	0	0.069
O88456	Calpain small subunit 1 OS=Mus musculus GN=Capns1 PE=2 SV=1	5.3	0.5	0.5	0.5	2.3414	2.3041	3.3685	0	0	0	1	1	1	0.072
Q91V61	Sideroflexin-3 OS=Mus musculus GN=Sfxn3 PE=1 SV=1	-2.5	3.1827	3.5065	2.3307	0.5	2.3041	0.5	1	1	1	0	1	0	0.1
P43406	Integrin alpha-V OS=Mus musculus GN=Itgav PE=1 SV=2	2.4	0.5	0.5	0.5	0.5	0.5	2.5263	0	0	0	0	0	1	0.46
Q9QUM9	Proteasome subunit alpha type-6 OS=Mus musculus GN=Psma6 PE=1 SV=1	3	0.5	0.5	0.5	0.5	2.3041	1.6842	0	0	0	0	1	1	0.33
Q99MR8	Methylcrotonoyl-CoA carboxylase subunit alpha, mitochondrial OS=Mus musculus GN=Mccc1 PE=1 SV=2	1	0.5	2.3376	0.5	0.5	2.3041	0.5	0	1	0	0	1	0	0.62
P16330	2',3'-cyclic-nucleotide 3'-phosphodiesterase OS=Mus musculus GN=Cnp PE=1 SV=3	-2	4.2436	2.3376	0.5	0.5	2.3041	0.5	1	1	0	0	1	0	0.16
Q99JF8	PC4 and SFRS1-interacting protein OS=Mus musculus GN=Psip1 PE=1 SV=1	1.3	0.5	0.5	2.3307	0.5	2.0598	1.6842	0	0	1	0	1	1	0.49
F8VPU2	FERM, RhoGEF and pleckstrin domain-containing protein 1 OS=Mus musculus GN=Farp1 PE=1 SV=1	2.7	0.5	0.5	0.5	0.5	3.0721	0.5	0	0	0	0	1	0	0.33
Q9CRB9	MICOS complex subunit Mic19 OS=Mus musculus GN=Chchd3 PE=1 SV=1	-10	4.2436	3.5065	4.6614	0.5	0.5	0.5	1	1	1	0	0	0	0.0035
G5E895	MCG142264, isoform CRA_b OS=Mus musculus GN=Akr1b10 PE=4 SV=1	2.2	0.5	0.5	0.5	0.5	2.3041	0.5	0	0	0	0	1	0	0.46
Q3U9G9	Lamin-B receptor OS=Mus musculus GN=Lbr PE=1 SV=2	1.7	0.5	2.3376	2.3307	4.6828	0.5	3.3685	0	1	1	1	0	1	0.45
P62242	40S ribosomal protein S8 OS=Mus musculus GN=Rps8 PE=1 SV=2	-2	0.5	0.5	2.3307	0.5	0.5	0.5	0	0	1	0	0	0	0.39
P62821	Ras-related protein Rab-1A OS=Mus musculus GN=Rab1A PE=1 SV=3	-2.5	2.1218	3.5065	3.496	0.5	2.3041	0.5	1	1	1	0	1	0	0.1
P61255	60S ribosomal protein L26 OS=Mus musculus GN=Rpl26 PE=1 SV=1	-3.33333	0.5	2.3376	2.3307	0.5	0.5	0.5	0	1	1	0	0	0	0.24
E9PUM4	Talin-2 OS=Mus musculus GN=Tln2 PE=4 SV=1	1.4	0.5	0.5	0.5	0.5	0.5	1.0854	0	0	0	0	0	1	0.6
P97927	Laminin subunit alpha-4 OS=Mus musculus GN=Lama4 PE=1 SV=2	-2	0.5	0.5	2.3307	0.5	0.5	0.5	0	0	1	0	0	0	0.39
Q07076	Annexin A7 OS=Mus musculus GN=Anxa7 PE=2 SV=2	-2	3.1827	0.5	3.496	0.5	1.536	1.6842	1	0	1	0	1	1	0.35
Z4YKA3	Heterochromatin protein 1-binding protein 3 OS=Mus musculus GN=Hp1bp3 PE=1 SV=1	-5	2.1218	2.3376	2.3307	0.5	0.5	0.5	1	1	1	0	0	0	0.082
Q9QUJ7	Long-chain-fatty-acid--CoA ligase 4 OS=Mus musculus GN=Acsl4 PE=2 SV=2	2.2	0.5	0.5	0.5	0.5	2.3041	0.5	0	0	0	0	1	0	0.46
Q62095	ATP-dependent RNA helicase DDX3Y OS=Mus musculus GN=Ddx3y PE=1 SV=2	1.1	0.5	0.5	2.3307	0.5	1.536	1.6842	0	0	1	0	0.99	1	0.49
Q9Z0J0	Epididymal secretory protein E1 OS=Mus musculus GN=Npc2 PE=1 SV=1	4.4	0.5	0.5	0.5	3.5121	0.5	2.5263	0	0	0	0.99	0	0.99	0.23
D3Z627	Integrin alpha-L OS=Mus musculus GN=Itgal PE=3 SV=1	1.8	0.5	0.5	0.5	0.5	0.5	1.6842	0	0	0	0	0	0.99	0.61
Q4U4S6	Xin actin-binding repeat-containing protein 2 OS=Mus musculus GN=Xirp2 PE=1 SV=1	1.7	0.5	0.5	0.5	0.5	1.536	0.5	0	0	0	0	1	0	0.61
Q60997	Deleted in malignant brain tumors 1 protein OS=Mus musculus GN=Dmbt1 PE=1 SV=2	2.2	0.5	0.5	0.5	2.3414	0.5	0.5	0	0	0	0.99	0	0	0.61
P14206	40S ribosomal protein SA OS=Mus musculus GN=Rpsa PE=1 SV=4	1	0.5	2.3376	3.496	0.5	3.0721	2.5263	0	1	1	0	1	1	0.66
P28293	Cathepsin G OS=Mus musculus GN=Ctsg PE=1 SV=2	7.4	0.5	0.5	0.5	4.6828	0.5	5.8948	0	0	0	1	0	1	0.03
P55772	Ectonucleoside triphosphate diphosphohydrolase 1 OS=Mus musculus GN=Entpd1 PE=2 SV=1	1.1	2.1218	0.5	2.3307	0.5	2.3041	2.5263	1	0	1	0	1	1	0.65
P29416	Beta-hexosaminidase subunit alpha OS=Mus musculus GN=Hexa PE=2 SV=2	2.2	2.1218	0.5	0.5	0.5	3.8401	2.5263	1	0	0	0	1	1	0.15
Q8K274	Ketosamine-3-kinase OS=Mus musculus GN=Fn3krp PE=2 SV=2	-5	3.1827	0.5	4.6614	0.5	0.5	0.5	1	0	1	0	0	0	0.045
Q9DCV7	Keratin, type II cytoskeletal 7 OS=Mus musculus GN=Krt7 PE=1 SV=1	1.2	2.2131	1.2694	3.5963	2.4421	3.2042	2.5988	1	1	1	1	1	1	0.39
P63030	Mitochondrial pyruvate carrier 1 OS=Mus musculus GN=Mpc1 PE=1 SV=1	1.3	3.1827	0.5	0.5	0.5	3.0721	1.6842	1	0	0	0	1	1	0.42
P20065	Thymosin beta-4 OS=Mus musculus GN=Tmsb4x PE=1 SV=1	-10	5.3045	5.8441	3.496	0.5	0.5	0.5	1	1	1	0	0	0	0.00091
P62301	40S ribosomal protein S13 OS=Mus musculus GN=Rps13 PE=1 SV=2	4.8	0.5	0.5	0.5	2.3414	2.3041	2.5263	0	0	0	1	1	1	0.11
P32067	Lupus La protein homolog OS=Mus musculus GN=Ssb PE=1 SV=1	-2.5	0.5	2.3376	0.5	0.5	0.5	0.5	0	1	0	0	0	0	0.39
Q9EP71	Ankycorbin OS=Mus musculus GN=Rai14 PE=1 SV=1	-1.25	0.5	0.5	2.3307	0.5	0.5	1.6842	0	0	1	0	0	1	0.54
P59999	Actin-related protein 2/3 complex subunit 4 OS=Mus musculus GN=Arpc4 PE=1 SV=3	6.3	0.5	0.5	0.5	2.3414	5.3761	1.6842	0	0	0	1	1	1	0.03
P00405	Cytochrome c oxidase subunit 2 OS=Mus musculus GN=Mtco2 PE=1 SV=1	1	2.1218	2.3376	3.496	3.5121	1.536	2.5263	1	1	1	1	1	1	0.52
Q99LB2	Dehydrogenase/reductase SDR family member 4 OS=Mus musculus GN=Dhrs4 PE=1 SV=3	-1.25	3.1827	0.5	3.496	2.3414	3.0721	0.5	1	0	1	1	1	0	0.55
O35381	Acidic leucine-rich nuclear phosphoprotein 32 family member A OS=Mus musculus GN=Anp32a PE=1 SV=1	-2.5	3.1827	2.3376	3.496	0.5	2.3041	0.5	1	1	1	0	1	0	0.1
Q9CQ69	Cytochrome b-c1 complex subunit 8 OS=Mus musculus GN=Uqcrq PE=1 SV=3	-10	4.2436	2.3376	3.496	0.5	0.5	0.5	1	1	1	0	0	0	0.013
O09061	Proteasome subunit beta type-1 OS=Mus musculus GN=Psmb1 PE=1 SV=1	1.8	0.5	0.5	3.496	3.5121	3.0721	1.6842	0	0	1	1	1	1	0.24
Q8BSY0	Aspartyl/asparaginyl beta-hydroxylase OS=Mus musculus GN=Asph PE=1 SV=1	1.1	2.1218	0.5	2.3307	0.5	1.536	3.3685	1	0	1	0	1	1	0.65
P09405	Nucleolin OS=Mus musculus GN=Ncl PE=1 SV=2	-3.33333	2.1218	3.5065	3.496	0.5	1.536	0.5	1	1	1	0	1	0	0.055
Q9ESW4	Acylglycerol kinase, mitochondrial OS=Mus musculus GN=Agk PE=1 SV=1	-5	2.1218	2.3376	3.496	0.5	0.5	0.5	1	1	1	0	0	0	0.045
Q08879	Fibulin-1 OS=Mus musculus GN=Fbln1 PE=1 SV=2	1.1	2.1218	0.5	0.5	0.5	0.5	2.5263	1	0	0	0	0	1	0.62
Q8K411	Presequence protease, mitochondrial OS=Mus musculus GN=Pitrm1 PE=1 SV=1	1.8	0.5	0.5	0.5	0.5	0.5	1.6842	0	0	0	0	0	1	0.61
P35282	Ras-related protein Rab-21 OS=Mus musculus GN=Rab21 PE=1 SV=4	1.1	2.1218	0.5	0.5	0.5	0.5	2.5263	1	0	0	0	0	1	0.62
B2RXS4	Plexin-B2 OS=Mus musculus GN=Plxnb2 PE=1 SV=1	2.5	0.5	0.5	0.5	0.5	1.536	1.6842	0	0	0	0	1	1	0.46
Q07113	Cation-independent mannose-6-phosphate receptor OS=Mus musculus GN=Igf2r PE=1 SV=1	-2	2.1218	0.5	0.5	0.5	0.5	0.5	1	0	0	0	0	0	0.39
P97461	40S ribosomal protein S5 OS=Mus musculus GN=Rps5 PE=1 SV=3	-2	3.1827	2.3376	0.5	0.5	2.3041	0.5	1	1	0	0	1	0	0.25
O54967	Activated CDC42 kinase 1 OS=Mus musculus GN=Tnk2 PE=1 SV=2	-2	2.1218	0.5	0.5	0.5	0.5	0.5	1	0	0	0	0	0	0.39
P46460	Vesicle-fusing ATPase OS=Mus musculus GN=Nsf PE=1 SV=2	1.8	0.5	0.5	0.5	0.5	0.5	1.6842	0	0	0	0	0	1	0.61
Q9CWW7	CXXC-type zinc finger protein 1 OS=Mus musculus GN=Cxxc1 PE=2 SV=1	1.7	0.5	0.5	0.5	0.5	1.536	0.5	0	0	0	0	1	0	0.61
Q3TMX5	Cluster of Arginine-rich, mutated in early stage tumors, isoform CRA_b OS=Mus musculus GN=Manf PE=2 SV=1 (tr|Q3TMX5|Q3TMX5_MOUSE)	-2	1.7744	0.5	0.5	0.5	0.5	0.5	1	0	0	0	0	0	0.6
P70704	Phospholipid-transporting ATPase IA OS=Mus musculus GN=Atp8a1 PE=1 SV=2	-2.5	0.5	2.3376	4.6614	0.5	0.5	1.6842	0	1	1	0	0	1	0.094
Q80YC5	Coagulation factor XII OS=Mus musculus GN=F12 PE=2 SV=2	7.4	0.5	0.5	0.5	4.6828	3.0721	3.3685	0	0	0	1	1	1	0.019
Q9Z204	Heterogeneous nuclear ribonucleoproteins C1/C2 OS=Mus musculus GN=Hnrnpc PE=1 SV=1	-10	2.1218	3.5065	4.6614	0.5	0.5	0.5	0.99	1	1	0	0	0	0.013
Q99KC8	von Willebrand factor A domain-containing protein 5A OS=Mus musculus GN=Vwa5a PE=1 SV=2	1.2	0.5	2.3376	0.5	0.5	3.0721	0.5	0	0.99	0	0	1	0	0.49
Q62000	Mimecan OS=Mus musculus GN=Ogn PE=2 SV=1	1.6	0.5	0.5	2.3307	0.5	3.0721	1.6842	0	0	1	0	1	1	0.28
P18872	Guanine nucleotide-binding protein G(o) subunit alpha OS=Mus musculus GN=Gnao1 PE=1 SV=3	-3.33333	2.4035	2.648	3.8055	0.5	1.74	0.5	1	1	1	0	1	0	0.055
P26883	Peptidyl-prolyl cis-trans isomerase FKBP1A OS=Mus musculus GN=Fkbp1a PE=1 SV=2	-3.33333	0.5	0.5	3.496	0.5	0.5	0.5	0	0	1	0	0	0	0.24
P35980	60S ribosomal protein L18 OS=Mus musculus GN=Rpl18 PE=2 SV=3	1.1	0.5	0.5	2.3307	0.5	0.5	2.5263	0	0	1	0	0	1	0.62
Q9QYC0	Alpha-adducin OS=Mus musculus GN=Add1 PE=1 SV=2	1.7	0.5	0.5	0.5	0.5	1.536	0.5	0	0	0	0	1	0	0.61
Q61362	Chitinase-3-like protein 1 OS=Mus musculus GN=Chi3l1 PE=1 SV=3	3	0.5	0.5	0.5	0.5	2.3041	1.6842	0	0	0	0	1	1	0.33
Q99LC3	NADH dehydrogenase [ubiquinone] 1 alpha subcomplex subunit 10, mitochondrial OS=Mus musculus GN=Ndufa10 PE=1 SV=1	-3.33333	3.1827	2.3376	2.3307	0.5	0.5	1.6842	1	1	1	0	0	1	0.094
O88696	ATP-dependent Clp protease proteolytic subunit, mitochondrial OS=Mus musculus GN=Clpp PE=1 SV=1	-1.25	0.5	2.3376	2.3307	0.5	3.0721	0.5	0	0.99	0.99	0	1	0	0.48
Q64735	Complement component receptor 1-like protein OS=Mus musculus GN=Cr1l PE=1 SV=1	-2	0.5	0.5	5.8267	0.5	1.536	1.6842	0	0	1	0	1	1	0.35
P86048	60S ribosomal protein L10-like OS=Mus musculus GN=Rpl10l PE=2 SV=1	2.2	0.5	0.5	0.5	0.5	2.3041	0.5	0	0	0	0	1	0	0.46
Q61739	Integrin alpha-6 OS=Mus musculus GN=Itga6 PE=1 SV=3	1.1	0.5	0.5	2.3307	0.5	1.536	1.6842	0	0	1	0	1	1	0.49
Q9Z2I8	Succinyl-CoA ligase [GDP-forming] subunit beta, mitochondrial OS=Mus musculus GN=Suclg2 PE=1 SV=3	1.1	3.1827	0.5	0.5	0.5	2.3041	1.6842	1	0	0	0	1	1	0.52
Q8BM55	Transmembrane protein 214 OS=Mus musculus GN=Tmem214 PE=2 SV=1	1.7	0.5	0.5	0.5	0.5	1.536	0.5	0	0	0	0	1	0	0.61
E9QMY1	OX-2 membrane glycoprotein OS=Mus musculus GN=Cd200 PE=4 SV=1	-2.5	3.1827	0.5	3.496	0.5	1.536	0.5	1	0	1	0	1	0	0.094
Q64514	Tripeptidyl-peptidase 2 OS=Mus musculus GN=Tpp2 PE=1 SV=3	-5	2.1218	0.5	3.496	0.5	0.5	0.5	1	0	1	0	0	0	0.14
P98197	Probable phospholipid-transporting ATPase IH OS=Mus musculus GN=Atp11a PE=2 SV=1	-5	0.5	3.5065	3.496	0.5	0.5	0.5	0	1	1	0	0	0	0.082
O70492	Sorting nexin-3 OS=Mus musculus GN=Snx3 PE=1 SV=3	1.3	2.1218	2.3376	0.5	3.5121	2.3041	0.5	1	0.99	0	1	1	0	0.65
A0A087WSN0	Keratin-associated protein 5-3 OS=Mus musculus GN=Krtap5-3 PE=4 SV=1	-3.33333	0.5	3.5065	0.5	0.5	0.5	0.5	0	1	0	0	0	0	0.24
P08207	Protein S100-A10 OS=Mus musculus GN=S100a10 PE=1 SV=2	-1.11111	2.1218	0.5	0.5	0.5	0.5	1.6842	0.99	0	0	0	0	1	0.54
Q8BL66	Early endosome antigen 1 OS=Mus musculus GN=Eea1 PE=1 SV=2	-2	2.1218	0.5	0.5	0.5	0.5	0.5	1	0	0	0	0	0	0.39
P29341	Cluster of Polyadenylate-binding protein 1 OS=Mus musculus GN=Pabpc1 PE=1 SV=2 (sp|P29341|PABP1_MOUSE)	1.2	0.5	2.1562	0.5	0.5	2.738	0.5	0	1	0	0	1	0	0.62
Q9QZ88	Cluster of Vacuolar protein sorting-associated protein 29 OS=Mus musculus GN=Vps29 PE=1 SV=1 (sp|Q9QZ88|VPS29_MOUSE)	2.4	2.022	0.5	0.5	0.5	3.6233	3.1307	1	0	0	0	1	1	0.15
E9QPS5	Cluster of Latent-transforming growth factor beta-binding protein 4 OS=Mus musculus GN=Ltbp4 PE=4 SV=1 (tr|E9QPS5|E9QPS5_MOUSE-DECOY)	-3.33333	1.9064	0.5	2.0941	0.5	0.5	0.5	1	0	1	0	0	0	0.24
Q99020	Heterogeneous nuclear ribonucleoprotein A/B OS=Mus musculus GN=Hnrnpab PE=1 SV=1	-3.33333	2.1218	2.3376	4.6614	0.5	1.536	0.5	1	1	1	0	1	0	0.055
E9Q242	Adenylosuccinate lyase OS=Mus musculus GN=Adsl PE=3 SV=1	-1.66667	2.1218	2.3376	2.3307	0.5	3.0721	0.5	1	1	1	0	1	0	0.35
Q921T2	Torsin-1A-interacting protein 1 OS=Mus musculus GN=Tor1aip1 PE=1 SV=3	-1.66667	0.5	0.5	3.496	0.5	1.536	0.5	0	0	1	0	1	0	0.38
Q9JLJ2	4-trimethylaminobutyraldehyde dehydrogenase OS=Mus musculus GN=Aldh9a1 PE=1 SV=1	2.7	0.5	0.5	0.5	0.5	3.0721	0.5	0	0	0	0	1	0	0.33
Q921F2	TAR DNA-binding protein 43 OS=Mus musculus GN=Tardbp PE=1 SV=1	-1.66667	0.5	2.3376	2.3307	0.5	2.3041	0.5	0	1	1	0	1	0	0.36
Q9DBP5	UMP-CMP kinase OS=Mus musculus GN=Cmpk1 PE=1 SV=1	1.9	0.5	0.5	2.3307	0.5	2.3041	3.3685	0	0	1	0	1	1	0.2
Q61096	Myeloblastin OS=Mus musculus GN=Prtn3 PE=2 SV=2	7.6	0.5	0.5	0.5	5.8535	0.5	5.0527	0	0	0	1	0	1	0.03
Q8BWF0	Succinate-semialdehyde dehydrogenase, mitochondrial OS=Mus musculus GN=Aldh5a1 PE=1 SV=1	2.2	2.1218	0.5	0.5	0.5	3.8401	2.5263	1	0	0	0	1	1	0.15
Q3U422	NADH dehydrogenase [ubiquinone] flavoprotein 3, mitochondrial OS=Mus musculus GN=Ndufv3 PE=2 SV=1	-3.33333	0.5	4.6753	0.5	0.5	0.5	0.5	0	1	0	0	0	0	0.14
P56528	ADP-ribosyl cyclase/cyclic ADP-ribose hydrolase 1 OS=Mus musculus GN=Cd38 PE=1 SV=2	-3.33333	2.1218	2.3376	3.496	0.5	0.5	1.6842	1	1	1	0	0	1	0.094
Q8BXZ1	Protein disulfide-isomerase TMX3 OS=Mus musculus GN=Tmx3 PE=1 SV=2	4.1	0.5	0.5	0.5	0.5	3.0721	2.5263	0	0	0	0	1	1	0.16
P47791	Glutathione reductase, mitochondrial OS=Mus musculus GN=Gsr PE=1 SV=3	5.6	0.5	0.5	0.5	3.5121	1.536	3.3685	0	0	0	1	1	1	0.072
P17095	High mobility group protein HMG-I/HMG-Y OS=Mus musculus GN=Hmga1 PE=1 SV=4	-5	0.5	5.8441	0.5	0.5	0.5	0.5	0	1	0	0	0	0	0.082
Q6ZWX6	Eukaryotic translation initiation factor 2 subunit 1 OS=Mus musculus GN=Eif2s1 PE=1 SV=3	3	0.5	0.5	0.5	0.5	1.536	2.5263	0	0	0	0	1	1	0.33
Q8CDN6	Thioredoxin-like protein 1 OS=Mus musculus GN=Txnl1 PE=2 SV=3	-5	0.5	2.3376	3.496	0.5	0.5	0.5	0	1	1	0	0	0	0.14
Q9CXR1	Dehydrogenase/reductase SDR family member 7 OS=Mus musculus GN=Dhrs7 PE=2 SV=2	4.1	0.5	0.5	0.5	0.5	2.3041	3.3685	0	0	0	0	1	1	0.16
Q9DCS3	Trans-2-enoyl-CoA reductase, mitochondrial OS=Mus musculus GN=Mecr PE=1 SV=2	1.2	4.2436	0.5	0.5	0.5	2.3041	3.3685	1	0	0	0	1	1	0.45
Q9QZD9	Eukaryotic translation initiation factor 3 subunit I OS=Mus musculus GN=Eif3i PE=1 SV=1	5	0.5	0.5	0.5	3.5121	1.536	2.5263	0	0	0	1	1	1	0.11
Q8VCI0	Phospholipase B-like 1 OS=Mus musculus GN=Plbd1 PE=1 SV=1	3.8	0.5	0.5	0.5	3.5121	0.5	1.6842	0	0	0	1	0	1	0.33
P21278	Guanine nucleotide-binding protein subunit alpha-11 OS=Mus musculus GN=Gna11 PE=1 SV=1	1.1	2.5281	1.6875	2.7166	1.6902	2.939	3.2225	1	1	1	1	1	1	0.48
P81117	Nucleobindin-2 OS=Mus musculus GN=Nucb2 PE=1 SV=2	1.9	0.5	2.3376	0.5	3.5121	2.3041	0.5	0	1	0	1	1	0	0.28
P47753	F-actin-capping protein subunit alpha-1 OS=Mus musculus GN=Capza1 PE=1 SV=4	3	0.5	0.5	0.5	0.5	1.536	2.5263	0	0	0	0	1	1	0.33
Q9CYZ2	Tumor protein D54 OS=Mus musculus GN=Tpd52l2 PE=1 SV=1	-1.42857	4.2436	0.5	0.5	0.5	0.5	2.5263	1	0	0	0	0	1	0.36
Q9CR86	Calcium-regulated heat stable protein 1 OS=Mus musculus GN=Carhsp1 PE=1 SV=1	-1.11111	2.1218	2.3376	0.5	2.3414	0.5	1.6842	1	1	0	1	0	1	0.62
Q9JHR7	Insulin-degrading enzyme OS=Mus musculus GN=Ide PE=1 SV=1	1.8	0.5	0.5	0.5	0.5	0.5	1.6842	0	0	0	0	0	1	0.61
Q8C3X8	Lipase maturation factor 2 OS=Mus musculus GN=Lmf2 PE=2 SV=1	-1.25	0.5	0.5	2.3307	0.5	0.5	1.6842	0	0	1	0	0	1	0.54
Q8R2Q8	Bone marrow stromal antigen 2 OS=Mus musculus GN=Bst2 PE=1 SV=1	3.6	0.5	0.5	0.5	2.3414	0.5	2.5263	0	0	0	1	0	1	0.33
Q925I1	ATPase family AAA domain-containing protein 3 OS=Mus musculus GN=Atad3 PE=1 SV=1	-1.42857	2.1218	2.3376	0.5	0.5	2.3041	0.5	1	1	0	0	1	0	0.36
Q5XJY5	Coatomer subunit delta OS=Mus musculus GN=Arcn1 PE=1 SV=2	-1.66667	0.5	0.5	3.496	0.5	0.5	1.6842	0	0	1	0	0	0.99	0.38
P52332	Tyrosine-protein kinase JAK1 OS=Mus musculus GN=Jak1 PE=1 SV=1	1.8	0.5	0.5	0.5	0.5	0.5	1.6842	0	0	0	0	0	1	0.61
P14685	26S proteasome non-ATPase regulatory subunit 3 OS=Mus musculus GN=Psmd3 PE=1 SV=3	-5	0.5	2.3376	3.496	0.5	0.5	0.5	0	1	1	0	0	0	0.14
Q80W54	CAAX prenyl protease 1 homolog OS=Mus musculus GN=Zmpste24 PE=1 SV=2	2.4	0.5	0.5	0.5	0.5	0.5	2.5263	0	0	0	0	0	1	0.46
Q5SYL3	UPF0378 protein KIAA0100 OS=Mus musculus GN=Kiaa0100 PE=2 SV=1	1.7	0.5	0.5	0.5	0.5	1.536	0.5	0	0	0	0	1	0	0.61
Q9D8B3	Charged multivesicular body protein 4b OS=Mus musculus GN=Chmp4b PE=1 SV=2	-3.33333	2.1218	2.3376	0.5	0.5	0.5	0.5	1	0.99	0	0	0	0	0.24
Q8BS54	Protein Zmym6 OS=Mus musculus GN=Zmym6 PE=2 SV=1	-2	2.1218	0.5	0.5	0.5	0.5	0.5	1	0	0	0	0	0	0.39
P01915	Cluster of H-2 class II histocompatibility antigen, E-D beta chain OS=Mus musculus PE=3 SV=1 (sp|P01915|HB22_MOUSE)	-5	3.0933	3.4079	0.5	0.5	0.5	0.5	1	1	0	0	0	0	0.082
Q8CG19	Cluster of Latent-transforming growth factor beta-binding protein 1 OS=Mus musculus GN=Ltbp1 PE=2 SV=2 (sp|Q8CG19|LTBP1_MOUSE-DECOY)	1.5	0.5	0.5	0.5	0.5	1.3168	0.5	0	0	0	0	1	0	0.77
P13707	Glycerol-3-phosphate dehydrogenase [NAD(+)], cytoplasmic OS=Mus musculus GN=Gpd1 PE=1 SV=3	4.8	0.5	0.5	0.5	0.5	6.1442	0.5	0	0	0	0	1	0	0.072
Q61702	Inter-alpha-trypsin inhibitor heavy chain H1 OS=Mus musculus GN=Itih1 PE=1 SV=2	4.7	0.5	0.5	0.5	0.5	2.3041	4.2106	0	0	0	0	1	1	0.11
Q61704	Inter-alpha-trypsin inhibitor heavy chain H3 OS=Mus musculus GN=Itih3 PE=1 SV=3	4.1	0.5	0.5	0.5	2.3414	0.5	3.3685	0	0	0	1	0	1	0.23
Q8BH35	Complement component C8 beta chain OS=Mus musculus GN=C8b PE=1 SV=1	7.5	0.5	0.5	0.5	4.6828	1.536	5.0527	0	0	0	1	1	1	0.019
Q9ET01	Glycogen phosphorylase, liver form OS=Mus musculus GN=Pygl PE=1 SV=4	6.2	0.5	0.5	0.5	3.5121	1.3864	4.4585	0	0	0	1	1	1	0.047
Q7TMK9	Heterogeneous nuclear ribonucleoprotein Q OS=Mus musculus GN=Syncrip PE=1 SV=2	-2.5	1.8392	4.364	3.1856	0.5	2.8675	0.5	1	1	1	0	1	0	0.16
P62334	26S protease regulatory subunit 10B OS=Mus musculus GN=Psmc6 PE=1 SV=1	-1.66667	0.5	2.3376	3.496	0.5	1.536	1.6842	0	1	1	0	1	1	0.48
Q8K4F5	Alpha/beta hydrolase domain-containing protein 11 OS=Mus musculus GN=Abhd11 PE=1 SV=1	3.5	0.5	0.5	0.5	0.5	3.0721	1.6842	0	0	0	0	1	1	0.23
Q9R0Q7	Prostaglandin E synthase 3 OS=Mus musculus GN=Ptges3 PE=1 SV=1	-3.33333	2.1218	2.3376	3.496	0.5	1.536	0.5	1	1	1	0	1	0	0.094
Q6R0H7	Guanine nucleotide-binding protein G(s) subunit alpha isoforms XLas OS=Mus musculus GN=Gnas PE=2 SV=1	1.6	0.5	0.5	2.3307	0.5	2.3041	2.5263	0	0	1	0	1	1	0.28
Q8K1B8	Fermitin family homolog 3 OS=Mus musculus GN=Fermt3 PE=1 SV=1	4.2	0.5	0.5	0.5	0.5	1.536	4.2106	0	0	0	0	1	1	0.16
O08547	Vesicle-trafficking protein SEC22b OS=Mus musculus GN=Sec22b PE=1 SV=3	1.7	0.5	0.5	0.5	0.5	1.536	0.5	0	0	0	0	1	0	0.61
P37804	Transgelin OS=Mus musculus GN=Tagln PE=1 SV=3	1.3	2.1218	0.5	0.5	0.5	3.0721	0.5	1	0	0	0	1	0	0.49
Q8VCM8	Nicalin OS=Mus musculus GN=Ncln PE=2 SV=2	1.2	0.5	3.5065	0.5	0.5	3.0721	1.6842	0	1	0	0	1	1	0.42
Q8K426	Myeloid cysteine-rich protein OS=Mus musculus GN=Retnlg PE=2 SV=1	1.8	3.1827	0.5	0.5	4.6828	0.5	2.5263	1	0	0	1	0	1	0.32
P09803	Cadherin-1 OS=Mus musculus GN=Cdh1 PE=1 SV=1	1.7	0.5	0.5	0.5	0.5	1.536	0.5	0	0	0	0	1	0	0.61
Q8CG76	Aflatoxin B1 aldehyde reductase member 2 OS=Mus musculus GN=Akr7a2 PE=1 SV=3	1	0.5	2.3376	0.5	0.5	2.3041	0.5	0	0.99	0	0	1	0	0.62
O09043	Napsin-A OS=Mus musculus GN=Napsa PE=1 SV=1	1.7	2.1218	0.5	0.5	0.5	0.5	4.2106	1	0	0	0	0	1	0.38
Q64339	Ubiquitin-like protein ISG15 OS=Mus musculus GN=Isg15 PE=1 SV=4	-1.66667	0.5	4.6753	0.5	0.5	2.3041	0.5	0	1	0	0	1	0	0.36
Q9CPQ8	ATP synthase subunit g, mitochondrial OS=Mus musculus GN=Atp5l PE=1 SV=1	3.5	0.5	0.5	0.5	0.5	0.5	4.2106	0	0	0	0	0	1	0.23
Q9CQR4	Acyl-coenzyme A thioesterase 13 OS=Mus musculus GN=Acot13 PE=1 SV=1	1.1	3.1827	0.5	0.5	0.5	2.3041	1.6842	1	0	0	0	1	1	0.52
P35550	rRNA 2'-O-methyltransferase fibrillarin OS=Mus musculus GN=Fbl PE=2 SV=2	-5	2.1218	0.5	3.496	0.5	0.5	0.5	1	0	1	0	0	0	0.14
P97370	Sodium/potassium-transporting ATPase subunit beta-3 OS=Mus musculus GN=Atp1b3 PE=1 SV=1	-5	2.1218	0.5	3.496	0.5	0.5	0.5	1	0	1	0	0	0	0.14
Q64324	Syntaxin-binding protein 2 OS=Mus musculus GN=Stxbp2 PE=2 SV=1	2.4	0.5	0.5	0.5	0.5	0.5	2.5263	0	0	0	0	0	1	0.46
Q99KV1	DnaJ homolog subfamily B member 11 OS=Mus musculus GN=Dnajb11 PE=1 SV=1	1.1	0.5	0.5	2.3307	0.5	0.5	2.5263	0	0	1	0	0	1	0.62
Q8VDJ3	Vigilin OS=Mus musculus GN=Hdlbp PE=1 SV=1	-2.5	0.5	2.3376	0.5	0.5	0.5	0.5	0	1	0	0	0	0	0.39
P70261	Paladin OS=Mus musculus GN=Pald1 PE=1 SV=1	-3.33333	0.5	0.5	3.496	0.5	0.5	0.5	0	0	1	0	0	0	0.24
Q8C129	Leucyl-cystinyl aminopeptidase OS=Mus musculus GN=Lnpep PE=1 SV=1	1	0.5	0.5	3.496	0.5	1.536	2.5263	0	0	1	0	1	1	0.52
Q9WV54	Acid ceramidase OS=Mus musculus GN=Asah1 PE=1 SV=1	-3.33333	4.2436	0.5	0.5	0.5	0.5	0.5	1	0	0	0	0	0	0.14
Q9ER00	Syntaxin-12 OS=Mus musculus GN=Stx12 PE=1 SV=1	2.2	0.5	0.5	0.5	0.5	2.3041	0.5	0	0	0	0	1	0	0.46
P97468	Chemokine-like receptor 1 OS=Mus musculus GN=Cmklr1 PE=1 SV=1	-5	3.1827	3.5065	2.3307	0.5	0.5	0.5	1	1	1	0	0	0	0.025
P41105	60S ribosomal protein L28 OS=Mus musculus GN=Rpl28 PE=1 SV=2	-2	2.1218	0.5	0.5	0.5	0.5	0.5	1	0	0	0	0	0	0.39
Q64010	Adapter molecule crk OS=Mus musculus GN=Crk PE=1 SV=1	-1.25	2.1218	3.5065	0.5	2.3414	2.3041	0.5	1	1	0	0.99	1	0	0.58
Q9CZB0	Succinate dehydrogenase cytochrome b560 subunit, mitochondrial OS=Mus musculus GN=Sdhc PE=2 SV=1	-1.42857	2.1218	2.3376	2.3307	0.5	2.3041	1.6842	1	1	1	0	1	1	0.45
P50396	Rab GDP dissociation inhibitor alpha OS=Mus musculus GN=Gdi1 PE=1 SV=3	4.1	0.5	0.5	0.5	2.5484	1.8077	1.8332	0	0	0	1	1	1	0.23
Q9CYN2	Signal peptidase complex subunit 2 OS=Mus musculus GN=Spcs2 PE=1 SV=1	-2	0.5	2.3376	2.3307	0.5	0.5	1.6842	0	1	1	0	0	0.99	0.25
A2ARV4	Low-density lipoprotein receptor-related protein 2 OS=Mus musculus GN=Lrp2 PE=1 SV=1	-3.33333	0.5	2.3376	2.3307	0.5	0.5	0.5	0	1	1	0	0	0	0.24
P62320	Small nuclear ribonucleoprotein Sm D3 OS=Mus musculus GN=Snrpd3 PE=1 SV=1	-2	2.1218	0.5	0.5	0.5	0.5	0.5	1	0	0	0	0	0	0.39
O88792	Junctional adhesion molecule A OS=Mus musculus GN=F11r PE=1 SV=2	-3.33333	0.5	0.5	3.496	0.5	0.5	0.5	0	0	1	0	0	0	0.24
Q91VD9	NADH-ubiquinone oxidoreductase 75 kDa subunit, mitochondrial OS=Mus musculus GN=Ndufs1 PE=1 SV=2	-1.25	3.1827	0.5	0.5	0.5	2.3041	0.5	1	0	0	0	1	0	0.51
Q62422	Osteoclast-stimulating factor 1 OS=Mus musculus GN=Ostf1 PE=1 SV=2	1.7	0.5	0.5	0.5	0.5	1.536	0.5	0	0	0	0	1	0	0.61
P97926	Oxytocin receptor OS=Mus musculus GN=Oxtr PE=2 SV=2	1.7	0.5	0.5	0.5	0.5	1.536	0.5	0	0	0	0	1	0	0.61
P58021	Transmembrane 9 superfamily member 2 OS=Mus musculus GN=Tm9sf2 PE=2 SV=1	-3.33333	0.5	0.5	3.496	0.5	0.5	0.5	0	0	1	0	0	0	0.24
P62309	Small nuclear ribonucleoprotein G OS=Mus musculus GN=Snrpg PE=1 SV=1	1.7	0.5	0.5	0.5	0.5	1.536	0.5	0	0	0	0	1	0	0.61
Q6PDK2	Histone-lysine N-methyltransferase 2D OS=Mus musculus GN=Kmt2d PE=1 SV=2	-2	0.5	0.5	2.3307	0.5	0.5	0.5	0	0	1	0	0	0	0.39
Q61581	Insulin-like growth factor-binding protein 7 OS=Mus musculus GN=Igfbp7 PE=2 SV=3	-2	0.5	0.5	2.3307	0.5	0.5	0.5	0	0	1	0	0	0	0.39
P62270	40S ribosomal protein S18 OS=Mus musculus GN=Rps18 PE=1 SV=3	-2	2.1218	0.5	0.5	0.5	0.5	0.5	1	0	0	0	0	0	0.39
P14434	Cluster of H-2 class II histocompatibility antigen, A-B alpha chain OS=Mus musculus GN=H2-Aa PE=1 SV=2 (sp|P14434|HA2B_MOUSE)	-3.33333	2.4896	1.6935	0.5	0.5	0.5	0.5	1	1	0	0	0	0	0.24
P41245	Matrix metalloproteinase-9 OS=Mus musculus GN=Mmp9 PE=2 SV=2	5.7	0.5	0.5	0.5	4.6828	0.5	3.3685	0	0	0	1	0	1	0.11
Q9CQC7	NADH dehydrogenase [ubiquinone] 1 beta subcomplex subunit 4 OS=Mus musculus GN=Ndufb4 PE=1 SV=3	-10	4.2436	3.5065	4.6614	0.5	0.5	0.5	1	1	1	0	0	0	0.0035
D3YTN4	GTPase IMAP family member 4 OS=Mus musculus GN=Gimap4 PE=4 SV=1	4	0.5	0.5	0.5	0.5	3.8401	1.6842	0	0	0	0	1	1	0.16
Q91WT7	3-alpha-hydroxysteroid dehydrogenase type 1 OS=Mus musculus GN=Akr1c14 PE=2 SV=1	2.7	0.5	0.5	0.5	0.5	3.0721	0.5	0	0	0	0	1	0	0.33
Q8R2S8	CD177 antigen OS=Mus musculus GN=Cd177 PE=2 SV=1	3.6	0.5	0.5	0.5	2.3414	0.5	2.5263	0	0	0	1	0	1	0.33
P26516	26S proteasome non-ATPase regulatory subunit 7 OS=Mus musculus GN=Psmd7 PE=1 SV=2	4.5	0.5	0.5	0.5	2.3414	3.8401	0.5	0	0	0	1	1	0	0.16
P97792	Coxsackievirus and adenovirus receptor homolog OS=Mus musculus GN=Cxadr PE=1 SV=1	-1.42857	2.1218	0.5	3.496	2.3414	1.536	0.5	1	0	1	1	1	0	0.48
Q9CRB6	Tubulin polymerization-promoting protein family member 3 OS=Mus musculus GN=Tppp3 PE=1 SV=1	1.2	0.5	2.3376	0.5	0.5	3.0721	0.5	0	0.99	0	0	1	0	0.49
Q3U0S6	Ras-interacting protein 1 OS=Mus musculus GN=Rasip1 PE=1 SV=3	2.7	0.5	0.5	0.5	0.5	3.0721	0.5	0	0	0	0	1	0	0.33
P62071	Ras-related protein R-Ras2 OS=Mus musculus GN=Rras2 PE=1 SV=1	-5	3.1827	0.5	3.496	0.5	0.5	0.5	1	0	1	0	0	0	0.082
Q9QYB5	Gamma-adducin OS=Mus musculus GN=Add3 PE=1 SV=2	3	0.5	0.5	0.5	0.5	2.3041	1.6842	0	0	0	0	1	1	0.33
Q9D024	Coiled-coil domain-containing protein 47 OS=Mus musculus GN=Ccdc47 PE=2 SV=2	-2.5	2.1218	2.3376	4.6614	0.5	2.3041	0.5	0.99	1	1	0	1	0	0.1
Q3TZZ7	Extended synaptotagmin-2 OS=Mus musculus GN=Esyt2 PE=1 SV=1	1.8	0.5	0.5	0.5	0.5	0.5	1.6842	0	0	0	0	0	1	0.61
P23506	Protein-L-isoaspartate(D-aspartate) O-methyltransferase OS=Mus musculus GN=Pcmt1 PE=1 SV=3	-1.66667	0.5	3.5065	0.5	0.5	1.536	0.5	0	1	0	0	1	0	0.38
O08997	Copper transport protein ATOX1 OS=Mus musculus GN=Atox1 PE=1 SV=1	2.2	2.1218	0.5	0.5	3.5121	1.536	1.6842	1	0	0	1	1	1	0.28
Q60973	Histone-binding protein RBBP7 OS=Mus musculus GN=Rbbp7 PE=1 SV=1	3.6	0.5	0.5	0.5	0.5	2.3041	2.5263	0	0	0	0	1	1	0.23
Q8K183	Pyridoxal kinase OS=Mus musculus GN=Pdxk PE=1 SV=1	2.2	0.5	0.5	0.5	0.5	2.3041	0.5	0	0	0	0	1	0	0.46
Q60766	Immunity-related GTPase family M protein 1 OS=Mus musculus GN=Irgm1 PE=1 SV=1	1.7	2.1218	0.5	0.5	0.5	1.536	3.3685	1	0	0	0	1	1	0.28
Q9CQM8	60S ribosomal protein L21 OS=Mus musculus GN=Rpl21 PE=2 SV=1	1.7	0.5	0.5	0.5	0.5	1.536	0.5	0	0	0	0	1	0	0.61
Q99L04	Dehydrogenase/reductase SDR family member 1 OS=Mus musculus GN=Dhrs1 PE=2 SV=1	1.1	0.5	0.5	2.3307	0.5	0.5	2.5263	0	0	1	0	0	1	0.62
Q9WU78	Programmed cell death 6-interacting protein OS=Mus musculus GN=Pdcd6ip PE=1 SV=3	-1.66667	2.1218	0.5	3.496	0.5	1.536	1.6842	1	0	1	0	1	1	0.48
P50429	Arylsulfatase B OS=Mus musculus GN=Arsb PE=2 SV=3	3	0.5	0.5	0.5	2.3414	0.5	1.6842	0	0	0	1	0	1	0.46
Q60972	Histone-binding protein RBBP4 OS=Mus musculus GN=Rbbp4 PE=1 SV=5	1.4	0.5	0.5	2.3307	2.3414	0.5	1.6842	0	0	1	1	0	1	0.49
Q9DCM0	Persulfide dioxygenase ETHE1, mitochondrial OS=Mus musculus GN=Ethe1 PE=1 SV=2	3	0.5	0.5	0.5	0.5	2.3041	1.6842	0	0	0	0	1	1	0.33
Q9CQT1	Methylthioribose-1-phosphate isomerase OS=Mus musculus GN=Mri1 PE=2 SV=1	2.5	0.5	0.5	0.5	0.5	1.536	1.6842	0	0	0	0	1	0.99	0.46
A2AFI3	RNA binding motif protein, X chromosome, isoform CRA_b OS=Mus musculus GN=Rbmx PE=4 SV=1	-3.33333	4.2436	0.5	0.5	0.5	0.5	0.5	1	0	0	0	0	0	0.14
B2RUP2	Protein unc-13 homolog D OS=Mus musculus GN=Unc13d PE=1 SV=2	1.2	2.1218	0.5	0.5	0.5	1.536	1.6842	1	0	0	0	1	1	0.49
Q8BGC4	Zinc-binding alcohol dehydrogenase domain-containing protein 2 OS=Mus musculus GN=Zadh2 PE=1 SV=1	1.7	0.5	0.5	0.5	0.5	1.536	0.5	0	0	0	0	1	0	0.61
P21956	Lactadherin OS=Mus musculus GN=Mfge8 PE=1 SV=3	-2	2.1218	2.3376	0.5	0.5	1.536	0.5	1	1	0	0	1	0	0.25
P24668	Cation-dependent mannose-6-phosphate receptor OS=Mus musculus GN=M6pr PE=1 SV=1	2.2	0.5	0.5	0.5	0.5	2.3041	0.5	0	0	0	0	1	0	0.46
Q9JMA1	Ubiquitin carboxyl-terminal hydrolase 14 OS=Mus musculus GN=Usp14 PE=1 SV=3	3	0.5	0.5	0.5	0.5	1.536	2.5263	0	0	0	0	1	1	0.33
Q80VQ0	Aldehyde dehydrogenase family 3 member B1 OS=Mus musculus GN=Aldh3b1 PE=2 SV=1	1.7	0.5	0.5	0.5	0.5	1.536	0.5	0	0	0	0	1	0	0.61
P70335	Rho-associated protein kinase 1 OS=Mus musculus GN=Rock1 PE=1 SV=1	1.7	0.5	0.5	0.5	0.5	1.536	0.5	0	0	0	0	1	0	0.61
Q07797	Galectin-3-binding protein OS=Mus musculus GN=Lgals3bp PE=1 SV=1	-1.25	2.1218	0.5	0.5	0.5	1.536	0.5	1	0	0	0	1	0	0.54
Q9CQZ5	NADH dehydrogenase [ubiquinone] 1 alpha subcomplex subunit 6 OS=Mus musculus GN=Ndufa6 PE=1 SV=1	-2.5	3.1827	0.5	0.5	0.5	0.5	0.5	1	0	0	0	0	0	0.24
P53702	Cytochrome c-type heme lyase OS=Mus musculus GN=Hccs PE=1 SV=2	-2	2.1218	0.5	0.5	0.5	0.5	0.5	1	0	0	0	0	0	0.39
O35609	Secretory carrier-associated membrane protein 3 OS=Mus musculus GN=Scamp3 PE=1 SV=3	-2	0.5	2.3376	2.3307	0.5	0.5	1.6842	0	1	1	0	0	0.99	0.25
Q9QUR6	Prolyl endopeptidase OS=Mus musculus GN=Prep PE=2 SV=1	1.3	0.5	2.3376	0.5	0.5	2.3041	1.6842	0	1	0	0	1	1	0.38
Q922B1	O-acetyl-ADP-ribose deacetylase MACROD1 OS=Mus musculus GN=Macrod1 PE=1 SV=2	-2	2.1218	0.5	0.5	0.5	0.5	0.5	1	0	0	0	0	0	0.39
P28474	Alcohol dehydrogenase class-3 OS=Mus musculus GN=Adh5 PE=1 SV=3	2.2	0.5	0.5	0.5	0.5	2.3041	0.5	0	0	0	0	1	0	0.46
Q6ZWN5	40S ribosomal protein S9 OS=Mus musculus GN=Rps9 PE=1 SV=3	3	0.5	0.5	0.5	2.3414	0.5	1.6842	0	0	0	1	0	1	0.46
P02104	Hemoglobin subunit epsilon-Y2 OS=Mus musculus GN=Hbb-y PE=1 SV=2	-2.5	0.5	0.5	2.9751	0.5	0.5	0.5	0	0	1	0	0	0	0.39
Q8BT60	Copine-3 OS=Mus musculus GN=Cpne3 PE=2 SV=2	2.9	0.5	0.5	0.5	2.3414	1.536	0.5	0	0	0	1	0.99	0	0.46
Q04592	Proprotein convertase subtilisin/kexin type 5 OS=Mus musculus GN=Pcsk5 PE=1 SV=3	2.2	0.5	0.5	0.5	0.5	2.3041	0.5	0	0	0	0	1	0	0.46
Q3TXS7	26S proteasome non-ATPase regulatory subunit 1 OS=Mus musculus GN=Psmd1 PE=1 SV=1	-2	0.5	0.5	2.3307	0.5	0.5	0.5	0	0	0.99	0	0	0	0.39
Q5SUC9	Protein SCO1 homolog, mitochondrial OS=Mus musculus GN=Sco1 PE=2 SV=1	-2	2.1218	0.5	0.5	0.5	0.5	0.5	0.99	0	0	0	0	0	0.39
Q8CIM8	Integrator complex subunit 4 OS=Mus musculus GN=Ints4 PE=1 SV=1	1.8	0.5	0.5	0.5	0.5	0.5	1.6842	0	0	0	0	0	0.99	0.61
F8WIV2	Cluster of Serpin B6 OS=Mus musculus GN=Serpinb6a PE=1 SV=1 (tr|F8WIV2|F8WIV2_MOUSE)	3.3	0.5	0.5	0.5	0.5	3.0231	1.4512	0	0	0	0	1	1	0.23
Q9Z1J3	Cluster of Cysteine desulfurase, mitochondrial OS=Mus musculus GN=Nfs1 PE=2 SV=3 (sp|Q9Z1J3|NFS1_MOUSE)	-1.66667	0.5	0.5	3.496	0.5	1.4782	0.5	0	0	1	0	1	0	0.38
Q61210	Rho guanine nucleotide exchange factor 1 OS=Mus musculus GN=Arhgef1 PE=1 SV=2	2.4	0.5	0.5	0.5	0.5	0.5	2.5263	0	0	0	0	0	1	0.46
Q9R1P4	Proteasome subunit alpha type-1 OS=Mus musculus GN=Psma1 PE=1 SV=1	1.4	0.5	0.5	2.3307	0.5	1.536	2.5263	0	0	1	0	1	1	0.38
Q9DC16	Endoplasmic reticulum-Golgi intermediate compartment protein 1 OS=Mus musculus GN=Ergic1 PE=1 SV=1	-5	0.5	2.3376	3.496	0.5	0.5	0.5	0	1	1	0	0	0	0.14
O08528	Hexokinase-2 OS=Mus musculus GN=Hk2 PE=2 SV=1	3	0.5	0.5	0.5	0.5	1.536	2.5263	0	0	0	0	1	1	0.33
P62843	40S ribosomal protein S15 OS=Mus musculus GN=Rps15 PE=2 SV=2	1.3	2.1218	0.5	0.5	0.5	3.0721	0.5	1	0	0	0	1	0	0.49
Q9JK53	Prolargin OS=Mus musculus GN=Prelp PE=1 SV=2	1.1	2.1218	0.5	0.5	0.5	2.3041	0.5	1	0	0	0	1	0	0.62
Q99LP6	GrpE protein homolog 1, mitochondrial OS=Mus musculus GN=Grpel1 PE=1 SV=1	1.1	2.1218	0.5	0.5	0.5	0.5	2.5263	1	0	0	0	0	1	0.62
P61620	Protein transport protein Sec61 subunit alpha isoform 1 OS=Mus musculus GN=Sec61a1 PE=2 SV=2	-3.33333	2.1218	3.5065	2.3307	0.5	1.536	0.5	0.99	1	1	0	1	0	0.094
P62748	Hippocalcin-like protein 1 OS=Mus musculus GN=Hpcal1 PE=2 SV=2	-2.5	2.8948	2.0204	4.3451	0.5	0.5	3.1399	1	1	1	0	0	1	0.16
Q9CZ44	NSFL1 cofactor p47 OS=Mus musculus GN=Nsfl1c PE=1 SV=1	-2.5	2.1218	2.3376	2.3307	0.5	0.5	1.6842	1	1	1	0	0	1	0.15
Q91VJ2	Protein kinase C delta-binding protein OS=Mus musculus GN=Prkcdbp PE=1 SV=1	1	0.5	0.5	2.3307	0.5	2.3041	0.5	0	0	1	0	1	0	0.62
Q14BI5	Myomesin 2 OS=Mus musculus GN=Myom2 PE=2 SV=1	2.5	0.5	0.5	0.5	0.5	1.536	1.6842	0	0	0	0	1	1	0.46
Q08093	Calponin-2 OS=Mus musculus GN=Cnn2 PE=1 SV=1	2.5	0.5	0.5	0.5	0.5	1.536	1.6842	0	0	0	0	1	1	0.46
Q6GQT9	Nodal modulator 1 OS=Mus musculus GN=Nomo1 PE=1 SV=1	1.1	0.5	0.5	2.3307	0.5	1.536	1.6842	0	0	1	0	1	1	0.49
O88974	Histone-lysine N-methyltransferase SETDB1 OS=Mus musculus GN=Setdb1 PE=1 SV=1	-2.5	0.5	2.3376	0.5	0.5	0.5	0.5	0	1	0	0	0	0	0.39
Q791V5	Mitochondrial carrier homolog 2 OS=Mus musculus GN=Mtch2 PE=1 SV=1	-5	3.1827	0.5	3.496	0.5	0.5	0.5	1	0	1	0	0	0	0.082
Q9Z0E6	Interferon-induced guanylate-binding protein 2 OS=Mus musculus GN=Gbp2 PE=1 SV=1	-3.33333	0.5	3.5065	0.5	0.5	0.5	0.5	0	1	0	0	0	0	0.24
P61164	Alpha-centractin OS=Mus musculus GN=Actr1a PE=2 SV=1	3.3	0.5	0.5	0.5	0.5	2.2839	2.0942	0	0	0	0	1	1	0.33
Q62186	Translocon-associated protein subunit delta OS=Mus musculus GN=Ssr4 PE=2 SV=1	1.8	0.5	0.5	0.5	0.5	0.5	1.6842	0	0	0	0	0	1	0.61
Q9CQR2	40S ribosomal protein S21 OS=Mus musculus GN=Rps21 PE=2 SV=1	2.2	0.5	0.5	0.5	0.5	2.3041	0.5	0	0	0	0	1	0	0.46
O54865	Guanylate cyclase soluble subunit beta-1 OS=Mus musculus GN=Gucy1b3 PE=2 SV=1	1.7	0.5	0.5	0.5	0.5	1.536	0.5	0	0	0	0	1	0	0.61
Q64704	Syntaxin-3 OS=Mus musculus GN=Stx3 PE=2 SV=1	-5	3.1827	0.5	2.3307	0.5	0.5	0.5	1	0	0.99	0	0	0	0.14
P62315	Small nuclear ribonucleoprotein Sm D1 OS=Mus musculus GN=Snrpd1 PE=2 SV=1	3.7	0.5	0.5	0.5	2.3414	1.536	1.6842	0	0	0	0.99	1	1	0.23
P22315	Ferrochelatase, mitochondrial OS=Mus musculus GN=Fech PE=1 SV=2	2.4	0.5	0.5	0.5	0.5	0.5	2.5263	0	0	0	0	0	1	0.46
Q9CY58	Plasminogen activator inhibitor 1 RNA-binding protein OS=Mus musculus GN=Serbp1 PE=1 SV=2	1.8	0.5	0.5	0.5	0.5	0.5	1.6842	0	0	0	0	0	1	0.61
P62281	40S ribosomal protein S11 OS=Mus musculus GN=Rps11 PE=1 SV=3	-2	2.1218	2.3376	0.5	0.5	0.5	1.6842	1	0.99	0	0	0	0.99	0.25
Q9CPY7	Cytosol aminopeptidase OS=Mus musculus GN=Lap3 PE=1 SV=3	-3.33333	0.5	2.3376	2.3307	0.5	0.5	0.5	0	0.99	1	0	0	0	0.24
P58389	Serine/threonine-protein phosphatase 2A activator OS=Mus musculus GN=Ppp2r4 PE=1 SV=1	2.7	0.5	0.5	0.5	0.5	3.0721	0.5	0	0	0	0	1	0	0.33
Q9CQN1	Heat shock protein 75 kDa, mitochondrial OS=Mus musculus GN=Trap1 PE=1 SV=1	-1.25	0.5	0.5	2.3307	0.5	0.5	1.6842	0	0	1	0	0	1	0.54
Q5S003	Sperm-associated antigen 17 OS=Mus musculus GN=Spag17 PE=1 SV=2	-2	2.1218	0.5	0.5	0.5	0.5	0.5	1	0	0	0	0	0	0.39
Q9Z0R6	Intersectin-2 OS=Mus musculus GN=Itsn2 PE=1 SV=2	1.8	0.5	0.5	0.5	0.5	0.5	1.6842	0	0	0	0	0	1	0.61
Q9CXS4	Centromere protein V OS=Mus musculus GN=Cenpv PE=2 SV=2	-2	2.1218	0.5	0.5	0.5	0.5	0.5	1	0	0	0	0	0	0.39
Q921X9	Protein disulfide-isomerase A5 OS=Mus musculus GN=Pdia5 PE=2 SV=1	-2	0.5	0.5	2.3307	0.5	0.5	0.5	0	0	1	0	0	0	0.39
A0A087WSN0	Keratin-associated protein 5-3 OS=Mus musculus GN=Krtap5-3 PE=4 SV=1	1.3	0.5	3.0196	0.5	1.8537	0.5	3.0177	0	0.99	0	0.99	0	1	0.64
Q8BX70	Vacuolar protein sorting-associated protein 13C OS=Mus musculus GN=Vps13c PE=1 SV=2	-2	2.1218	0.5	0.5	0.5	0.5	0.5	1	0	0	0	0	0	0.39
Q8BFR4	N-acetylglucosamine-6-sulfatase OS=Mus musculus GN=Gns PE=2 SV=1	-2	0.5	0.5	2.3307	0.5	0.5	0.5	0	0	1	0	0	0	0.39
Q8K1X1	WD repeat-containing protein 11 OS=Mus musculus GN=Wdr11 PE=2 SV=1	-2	0.5	0.5	2.3307	0.5	0.5	0.5	0	0	1	0	0	0	0.39
Q9CU62	Structural maintenance of chromosomes protein 1A OS=Mus musculus GN=Smc1a PE=1 SV=4	1.8	0.5	0.5	0.5	0.5	0.5	1.6842	0	0	0	0	0	1	0.61
Q97RD7	Uncharacterized protein OS=Streptococcus pneumoniae serotype 4 (strain ATCC BAA-334 / TIGR4) GN=SP_0885 PE=4 SV=1	-2	0.5	0.5	2.3307	0.5	0.5	0.5	0	0	0.99	0	0	0	0.39
Q641K1	Cytosolic carboxypeptidase 1 OS=Mus musculus GN=Agtpbp1 PE=1 SV=2	-2.5	0.5	2.3376	0.5	0.5	0.5	0.5	0	0.99	0	0	0	0	0.39
Q8BG32	Cluster of 26S proteasome non-ATPase regulatory subunit 11 OS=Mus musculus GN=Psmd11 PE=1 SV=3 (sp|Q8BG32|PSD11_MOUSE)	2.4	0.5	0.5	0.5	0.5	2.6329	0.5	0	0	0	0	1	0	0.46
P53994	Cluster of Ras-related protein Rab-2A OS=Mus musculus GN=Rab2a PE=1 SV=1 (sp|P53994|RAB2A_MOUSE)	-2	2.1218	0.5	2.1448	0.5	1.4135	0.5	1	0	1	0	1	0	0.38
P05132	Cluster of cAMP-dependent protein kinase catalytic subunit alpha OS=Mus musculus GN=Prkaca PE=1 SV=3 (sp|P05132|KAPCA_MOUSE)	-2.5	0.5	0.5	2.9105	0.5	0.5	0.5	0	0	1	0	0	0	0.39
Q8JZQ2	Cluster of AFG3-like protein 2 OS=Mus musculus GN=Afg3l2 PE=1 SV=1 (sp|Q8JZQ2|AFG32_MOUSE)	-5	2.0215	2.2271	2.2205	0.5	0.5	0.5	1	1	1	0	0	0	0.14
G3X982	Aldehyde oxidase 3 OS=Mus musculus GN=Aox3 PE=1 SV=1	3.2	0.5	0.5	0.5	0.5	3.8401	0.5	0	0	0	0	1	0	0.23
O70250	Phosphoglycerate mutase 2 OS=Mus musculus GN=Pgam2 PE=1 SV=3	2.9	0.5	0.5	1.6579	0.5	6.6746	0.5	0	0	0.99	0	1	0	0.047
P53810	Phosphatidylinositol transfer protein alpha isoform OS=Mus musculus GN=Pitpna PE=1 SV=2	4.6	0.5	0.5	0.5	0.5	3.8401	2.5263	0	0	0	0	1	1	0.11
P21550	Beta-enolase OS=Mus musculus GN=Eno3 PE=1 SV=3	4.2	0.5	0.5	0.5	0.5	3.3874	2.3758	0	0	0	0	1	1	0.16
Q8BGD9	Eukaryotic translation initiation factor 4B OS=Mus musculus GN=Eif4b PE=1 SV=1	5.7	0.5	0.5	0.5	3.5121	4.6081	0.5	0	0	0	1	1	0	0.072
O70138	Neutrophil collagenase OS=Mus musculus GN=Mmp8 PE=2 SV=2	5.8	0.5	0.5	0.5	2.3414	0.5	5.8948	0	0	0	1	0	1	0.072
P12367	cAMP-dependent protein kinase type II-alpha regulatory subunit OS=Mus musculus GN=Prkar2a PE=1 SV=2	1	2.1218	0.5	0.5	0.5	2.0821	0.5	1	0	0	0	1	0	0.62
P31532	Serum amyloid A-4 protein OS=Mus musculus GN=Saa4 PE=1 SV=2	4.3	0.5	0.5	0.5	2.3414	1.536	2.5263	0	0	0	1	1	1	0.16
Q60930	Voltage-dependent anion-selective channel protein 2 OS=Mus musculus GN=Vdac2 PE=1 SV=2	-3.33333	0.5	0.5	3.496	0.5	0.5	0.5	0	0	1	0	0	0	0.24
Q64213	Splicing factor 1 OS=Mus musculus GN=Sf1 PE=1 SV=6	2.9	0.5	0.5	0.5	0.5	0.5	3.3685	0	0	0	0	0	1	0.33
Q6WVG3	BTB/POZ domain-containing protein KCTD12 OS=Mus musculus GN=Kctd12 PE=1 SV=1	2.2	0.5	0.5	0.5	0.5	2.3041	0.5	0	0	0	0	1	0	0.46
E9QJW0	Microsomal glutathione S-transferase 1 OS=Mus musculus GN=Mgst1 PE=1 SV=1	-2	2.1218	0.5	0.5	0.5	0.5	0.5	1	0	0	0	0	0	0.39
Q3T9T1	Transmembrane and coiled-coil domains protein 2 OS=Mus musculus GN=Tmcc2 PE=2 SV=1	-2	0.5	0.5	2.3307	0.5	0.5	0.5	0	0	1	0	0	0	0.39
Q99KN9	Clathrin interactor 1 OS=Mus musculus GN=Clint1 PE=1 SV=2	3	0.5	0.5	0.5	3.5121	0.5	0.5	0	0	0	1	0	0	0.46
P51859	Hepatoma-derived growth factor OS=Mus musculus GN=Hdgf PE=1 SV=2	1.8	0.5	0.5	0.5	0.5	1.7205	0.5	0	0	0	0	1	0	0.61
P97493	Thioredoxin, mitochondrial OS=Mus musculus GN=Txn2 PE=1 SV=1	2.2	0.5	0.5	0.5	0.5	2.3041	0.5	0	0	0	0	1	0	0.46
P55012	Solute carrier family 12 member 2 OS=Mus musculus GN=Slc12a2 PE=1 SV=2	-2	2.1218	0.5	0.5	0.5	0.5	0.5	1	0	0	0	0	0	0.39
P23927	Alpha-crystallin B chain OS=Mus musculus GN=Cryab PE=1 SV=2	2.5	0.5	0.5	0.5	0.5	1.536	1.6842	0	0	0	0	1	0.99	0.46
Q8BKG3	Inactive tyrosine-protein kinase 7 OS=Mus musculus GN=Ptk7 PE=1 SV=1	-1.42857	0.5	0.5	3.496	0.5	2.3041	0.5	0	0	1	0	1	0	0.51
D3YZZ5	Protein Tmed7 OS=Mus musculus GN=Tmed7 PE=3 SV=1	-5	3.1827	2.3376	2.3307	0.5	0.5	0.5	1	1	0.99	0	0	0	0.045
O70435	Proteasome subunit alpha type-3 OS=Mus musculus GN=Psma3 PE=1 SV=3	2.5	0.5	0.5	0.5	0.5	1.536	1.6842	0	0	0	0	1	1	0.46
P34022	Ran-specific GTPase-activating protein OS=Mus musculus GN=Ranbp1 PE=1 SV=2	-5	3.1827	2.3376	0.5	0.5	0.5	0.5	1	1	0	0	0	0	0.14
Q9JJI8	60S ribosomal protein L38 OS=Mus musculus GN=Rpl38 PE=2 SV=3	1.2	2.1218	0.5	0.5	0.5	1.536	1.6842	1	0	0	0	1	1	0.49
Q91Z53	Glyoxylate reductase/hydroxypyruvate reductase OS=Mus musculus GN=Grhpr PE=1 SV=1	1.7	0.5	0.5	0.5	0.5	1.536	0.5	0	0	0	0	1	0	0.61
Q6P8P8	Pulmonary surfactant-associated protein C OS=Mus musculus GN=Sftpc PE=2 SV=1	-5	0.5	3.5065	3.496	0.5	0.5	0.5	0	1	1	0	0	0	0.082
Q9CXY6	Interleukin enhancer-binding factor 2 OS=Mus musculus GN=Ilf2 PE=1 SV=1	-3.33333	2.1218	2.3376	0.5	0.5	0.5	0.5	1	1	0	0	0	0	0.24
P28656	Nucleosome assembly protein 1-like 1 OS=Mus musculus GN=Nap1l1 PE=1 SV=2	-1.25	0.5	0.5	2.3307	0.5	1.536	0.5	0	0	1	0	1	0	0.54
P97872	Dimethylaniline monooxygenase [N-oxide-forming] 5 OS=Mus musculus GN=Fmo5 PE=2 SV=4	2.4	0.5	0.5	0.5	0.5	0.5	2.5263	0	0	0	0	0	1	0.46
Q922Q1	Mitochondrial amidoxime reducing component 2 OS=Mus musculus GN=Marc2 PE=1 SV=1	-5	2.1218	2.3376	3.496	0.5	0.5	0.5	1	1	1	0	0	0	0.045
P61358	60S ribosomal protein L27 OS=Mus musculus GN=Rpl27 PE=1 SV=2	1.8	0.5	0.5	0.5	0.5	0.5	1.6842	0	0	0	0	0	1	0.61
Q61462	Cytochrome b-245 light chain OS=Mus musculus GN=Cyba PE=1 SV=3	2.9	0.5	0.5	0.5	0.5	0.5	3.3685	0	0	0	0	0	1	0.33
P61089	Ubiquitin-conjugating enzyme E2 N OS=Mus musculus GN=Ube2n PE=1 SV=1	-1.25	0.5	2.3376	0.5	0.5	1.536	0.5	0	1	0	0	1	0	0.54
Q63961	Endoglin OS=Mus musculus GN=Eng PE=1 SV=2	1.8	0.5	0.5	0.5	0.5	0.5	1.6842	0	0	0	0	0	1	0.61
Q9EQU5	Protein SET OS=Mus musculus GN=Set PE=1 SV=1	-1.66667	0.5	3.5065	0.5	0.5	0.5	1.6842	0	1	0	0	0	1	0.38
Q8BMP6	Golgi resident protein GCP60 OS=Mus musculus GN=Acbd3 PE=1 SV=3	1.7	0.5	0.5	0.5	0.5	1.536	0.5	0	0	0	0	0.99	0	0.61
P0C6F1	Dynein heavy chain 2, axonemal OS=Mus musculus GN=Dnah2 PE=2 SV=1	1.8	0.5	0.5	0.5	0.5	0.5	1.6842	0	0	0	0	0	0.99	0.61
Q3TZT4	Protein Inpp5a OS=Mus musculus GN=Inpp5a PE=2 SV=1	-2	0.5	0.5	2.3307	0.5	0.5	0.5	0	0	1	0	0	0	0.39
P17426	AP-2 complex subunit alpha-1 OS=Mus musculus GN=Ap2a1 PE=1 SV=1	-2.5	0.5	0.5	2.6984	0.5	0.5	0.5	0	0	1	0	0	0	0.39
P21552	Protein Wnt-2 OS=Mus musculus GN=Wnt2 PE=2 SV=2	-2	0.5	0.5	2.3307	0.5	0.5	0.5	0	0	1	0	0	0	0.39
Q99KR7	Peptidyl-prolyl cis-trans isomerase F, mitochondrial OS=Mus musculus GN=Ppif PE=1 SV=1	-2	0.5	0.5	2.3307	0.5	0.5	0.5	0	0	1	0	0	0	0.39
A0A0A6YXL6	Lipopolysaccharide-responsive and beige-like anchor protein OS=Mus musculus GN=Lrba PE=4 SV=1	-2.5	0.5	2.3376	0.5	0.5	0.5	0.5	0	0.99	0	0	0	0	0.39
O35551	Rab GTPase-binding effector protein 1 OS=Mus musculus GN=Rabep1 PE=1 SV=2	2.4	0.5	0.5	0.5	0.5	0.5	2.5263	0	0	0	0	0	0.99	0.46
Q8BGB2	Tetratricopeptide repeat protein 7A OS=Mus musculus GN=Ttc7a PE=1 SV=1	-2	2.1218	0.5	0.5	0.5	0.5	0.5	0.99	0	0	0	0	0	0.39
Q6P9J9	Anoctamin-6 OS=Mus musculus GN=Ano6 PE=1 SV=1	-2.5	0.5	2.3376	0.5	0.5	0.5	0.5	0	0.99	0	0	0	0	0.39
P11103	Cluster of Poly [ADP-ribose] polymerase 1 OS=Mus musculus GN=Parp1 PE=1 SV=3 (sp|P11103|PARP1_MOUSE)	1.9	0.5	0.5	0.5	0.5	1.8521	0.5	0	0	0	0	1	0	0.61
Q8VCT3	Aminopeptidase B OS=Mus musculus GN=Rnpep PE=2 SV=2	4.2	0.5	0.5	0.5	2.3414	2.3041	1.6842	0	0	0	1	1	1	0.16
P51437	Cathelin-related antimicrobial peptide OS=Mus musculus GN=Camp PE=2 SV=1	4.9	0.5	0.5	0.5	3.5121	0.5	3.3685	0	0	0	1	0	1	0.16
P50580	Proliferation-associated protein 2G4 OS=Mus musculus GN=Pa2g4 PE=1 SV=3	2.5	0.5	0.5	0.5	0.5	1.536	1.6842	0	0	0	0	1	1	0.46
P30275	Creatine kinase U-type, mitochondrial OS=Mus musculus GN=Ckmt1 PE=1 SV=1	-2	4.2436	0.5	0.5	0.5	1.536	0.5	1	0	0	0	1	0	0.25
P12265	Beta-glucuronidase OS=Mus musculus GN=Gusb PE=2 SV=2	1.8	0.5	0.5	0.5	0.5	0.5	1.6842	0	0	0	0	0	1	0.61
Q8BMF3	NADP-dependent malic enzyme, mitochondrial OS=Mus musculus GN=Me3 PE=1 SV=2	3.5	0.5	0.5	0.5	0.5	3.0721	1.6842	0	0	0	0	1	1	0.23
P83882	60S ribosomal protein L36a OS=Mus musculus GN=Rpl36a PE=1 SV=2	-5	2.1218	2.3376	2.3307	0.5	0.5	0.5	1	1	1	0	0	0	0.082
Q9ERL9	Guanylate cyclase soluble subunit alpha-3 OS=Mus musculus GN=Gucy1a3 PE=2 SV=2	1.3	0.5	0.5	2.3307	0.5	0.5	3.3685	0	0	1	0	0	1	0.49
E9Q6D8	Protein C6 OS=Mus musculus GN=C6 PE=4 SV=1	4.1	0.5	0.5	0.5	2.3414	0.5	3.3685	0	0	0	1	0	1	0.23
Q9DCT2	NADH dehydrogenase [ubiquinone] iron-sulfur protein 3, mitochondrial OS=Mus musculus GN=Ndufs3 PE=1 SV=2	-1.66667	3.1827	0.5	0.5	0.5	1.536	0.5	1	0	0	0	1	0	0.38
Q9D8B4	NADH dehydrogenase [ubiquinone] 1 alpha subcomplex subunit 11 OS=Mus musculus GN=Ndufa11 PE=2 SV=2	-3.33333	0.5	0.5	3.496	0.5	0.5	0.5	0	0	1	0	0	0	0.24
P11404	Fatty acid-binding protein, heart OS=Mus musculus GN=Fabp3 PE=1 SV=5	2.7	0.5	0.5	0.5	0.5	3.0721	0.5	0	0	0	0	1	0	0.33
Q9CR16	Peptidyl-prolyl cis-trans isomerase D OS=Mus musculus GN=Ppid PE=1 SV=3	2.9	0.5	0.5	0.5	2.3414	1.536	0.5	0	0	0	1	1	0	0.46
P80314	T-complex protein 1 subunit beta OS=Mus musculus GN=Cct2 PE=1 SV=4	1.8	0.5	0.5	0.5	0.5	0.5	1.6842	0	0	0	0	0	1	0.61
E9PV38	Protein Ces2g OS=Mus musculus GN=Ces2g PE=3 SV=1	-2	0.5	0.5	2.3307	0.5	0.5	0.5	0	0	1	0	0	0	0.39
Q8VD75	Huntingtin-interacting protein 1 OS=Mus musculus GN=Hip1 PE=1 SV=2	1.7	0.5	0.5	0.5	0.5	1.536	0.5	0	0	0	0	1	0	0.61
P62342	Selenoprotein T OS=Mus musculus GN=Selt PE=2 SV=2	-2.5	0.5	2.3376	0.5	0.5	0.5	0.5	0	1	0	0	0	0	0.39
Q9DAK9	14 kDa phosphohistidine phosphatase OS=Mus musculus GN=Phpt1 PE=2 SV=1	3	0.5	0.5	0.5	3.5121	0.5	0.5	0	0	0	1	0	0	0.46
P35242	Pulmonary surfactant-associated protein A OS=Mus musculus GN=Sftpa1 PE=2 SV=1	-3.33333	0.5	3.5065	0.5	0.5	0.5	0.5	0	1	0	0	0	0	0.24
P48428	Tubulin-specific chaperone A OS=Mus musculus GN=Tbca PE=2 SV=3	-3.33333	0.5	2.3376	2.3307	0.5	0.5	0.5	0	1	1	0	0	0	0.24
P11438	Lysosome-associated membrane glycoprotein 1 OS=Mus musculus GN=Lamp1 PE=1 SV=2	-2.5	0.5	2.3376	0.5	0.5	0.5	0.5	0	1	0	0	0	0	0.39
P26262	Plasma kallikrein OS=Mus musculus GN=Klkb1 PE=1 SV=2	3	0.5	0.5	0.5	2.3414	0.5	1.6842	0	0	0	1	0	1	0.46
P35762	CD81 antigen OS=Mus musculus GN=Cd81 PE=1 SV=2	-2.5	3.1827	0.5	0.5	0.5	0.5	0.5	1	0	0	0	0	0	0.24
O08808	Protein diaphanous homolog 1 OS=Mus musculus GN=Diaph1 PE=1 SV=1	1.7	0.5	0.5	0.5	0.5	1.536	0.5	0	0	0	0	1	0	0.61
Q9WUA2	Phenylalanine--tRNA ligase beta subunit OS=Mus musculus GN=Farsb PE=2 SV=2	2.1	0.5	0.5	0.5	0.5	2.1963	0.5	0	0	0	0	1	0	0.61
Q9CY64	Biliverdin reductase A OS=Mus musculus GN=Blvra PE=2 SV=1	1.8	0.5	0.5	0.5	0.5	0.5	1.6842	0	0	0	0	0	1	0.61
Q91YW3	DnaJ homolog subfamily C member 3 OS=Mus musculus GN=Dnajc3 PE=1 SV=1	-2	0.5	0.5	2.3307	0.5	0.5	0.5	0	0	1	0	0	0	0.39
Q06185	ATP synthase subunit e, mitochondrial OS=Mus musculus GN=Atp5i PE=1 SV=2	2.2	0.5	0.5	0.5	2.3414	0.5	0.5	0	0	0	1	0	0	0.61
P28063	Proteasome subunit beta type-8 OS=Mus musculus GN=Psmb8 PE=1 SV=2	1.1	2.1218	0.5	0.5	0.5	2.3041	0.5	0.99	0	0	0	1	0	0.62
Q6P2B1	Transportin-3 OS=Mus musculus GN=Tnpo3 PE=1 SV=1	2.4	0.5	0.5	0.5	0.5	0.5	2.5263	0	0	0	0	0	1	0.46
Q61102	ATP-binding cassette sub-family B member 7, mitochondrial OS=Mus musculus GN=Abcb7 PE=1 SV=3	-1.25	0.5	0.5	2.3307	0.5	1.536	0.5	0	0	1	0	0.99	0	0.54
D3YYC3	Histone-lysine N-methyltransferase SETDB1 OS=Mus musculus GN=Setdb1 PE=4 SV=1	-2	2.1218	0.5	0.5	0.5	0.5	0.5	1	0	0	0	0	0	0.39
O35286	Putative pre-mRNA-splicing factor ATP-dependent RNA helicase DHX15 OS=Mus musculus GN=Dhx15 PE=1 SV=2	-2	0.5	0.5	2.3307	0.5	0.5	0.5	0	0	1	0	0	0	0.39
Z4YNA3	MAU2 chromatid cohesion factor homolog OS=Mus musculus GN=Mau2 PE=4 SV=1	1.7	0.5	0.5	0.5	0.5	1.536	0.5	0	0	0	0	1	0	0.61
Q3URK3	Methylcytosine dioxygenase TET1 OS=Mus musculus GN=Tet1 PE=1 SV=2	1.7	0.5	0.5	0.5	0.5	1.536	0.5	0	0	0	0	0.99	0	0.61
Q9WV98	Mitochondrial import inner membrane translocase subunit Tim9 OS=Mus musculus GN=Timm9 PE=1 SV=1	-2	0.5	0.5	2.3307	0.5	0.5	0.5	0	0	0.99	0	0	0	0.39
Q8R0W0	Epiplakin OS=Mus musculus GN=Eppk1 PE=1 SV=2	-1.66667	0.5	1.3444	0.5	0.5	0.5	0.5	0	0.99	0	0	0	0	0.6
Q61206	Platelet-activating factor acetylhydrolase IB subunit beta OS=Mus musculus GN=Pafah1b2 PE=1 SV=2	2.7	0.5	0.5	0.5	0.5	3.0721	0.5	0	0	0	0	1	0	0.33
Q05144	Ras-related C3 botulinum toxin substrate 2 OS=Mus musculus GN=Rac2 PE=2 SV=1	4.6	0.5	0.5	0.5	0.5	0.5	5.8948	0	0	0	0	0	1	0.11
Q8K182	Complement component C8 alpha chain OS=Mus musculus GN=C8a PE=2 SV=1	4.3	0.5	0.5	0.5	2.3414	1.536	2.5263	0	0	0	1	1	1	0.16
P45591	Cofilin-2 OS=Mus musculus GN=Cfl2 PE=1 SV=1	2.3	0.5	0.5	0.5	0.5	2.4635	0.5	0	0	0	0	1	0	0.46
P50462	Cysteine and glycine-rich protein 3 OS=Mus musculus GN=Csrp3 PE=1 SV=1	2.2	0.5	0.5	0.5	0.5	2.3041	0.5	0	0	0	0	1	0	0.46
Q8R5C5	Beta-centractin OS=Mus musculus GN=Actr1b PE=1 SV=1	3.2	0.5	0.5	0.5	0.5	3.0923	1.2742	0	0	0	0	1	1	0.23
P35235	Tyrosine-protein phosphatase non-receptor type 11 OS=Mus musculus GN=Ptpn11 PE=1 SV=2	2.2	0.5	0.5	0.5	0.5	2.3041	0.5	0	0	0	0	1	0	0.46
P05367	Serum amyloid A-2 protein OS=Mus musculus GN=Saa2 PE=1 SV=1	3.5	0.5	0.5	0.5	0.5	0.5	4.2106	0	0	0	0	0	1	0.23
Q6ZPJ3	E2/E3 hybrid ubiquitin-protein ligase UBE2O OS=Mus musculus GN=Ube2o PE=1 SV=3	-2.5	0.5	2.3376	0.5	0.5	0.5	0.5	0	1	0	0	0	0	0.39
Q9Z0P5	Twinfilin-2 OS=Mus musculus GN=Twf2 PE=1 SV=1	4.6	0.5	0.5	0.5	3.5121	0.5	2.9543	0	0	0	1	0	1	0.16
Q80X41	Serine/threonine-protein kinase VRK1 OS=Mus musculus GN=Vrk1 PE=1 SV=2	2.4	0.5	0.5	0.5	0.5	0.5	2.5263	0	0	0	0	0	1	0.46
O08583	THO complex subunit 4 OS=Mus musculus GN=Alyref PE=1 SV=3	-2	0.5	0.5	2.3307	0.5	0.5	0.5	0	0	1	0	0	0	0.39
P62317	Small nuclear ribonucleoprotein Sm D2 OS=Mus musculus GN=Snrpd2 PE=2 SV=1	3	0.5	0.5	0.5	0.5	1.536	2.5263	0	0	0	0	1	1	0.33
P63328	Serine/threonine-protein phosphatase 2B catalytic subunit alpha isoform OS=Mus musculus GN=Ppp3ca PE=1 SV=1	1.7	0.5	0.5	0.5	0.5	1.536	0.5	0	0	0	0	1	0	0.61
P49290	Eosinophil peroxidase OS=Mus musculus GN=Epx PE=1 SV=2	2.4	0.5	0.5	0.5	0.5	2.5482	0.5	0	0	0	0	1	0	0.46
Q64726	Zinc-alpha-2-glycoprotein OS=Mus musculus GN=Azgp1 PE=1 SV=2	4.1	0.5	0.5	0.5	2.3414	0.5	3.3685	0	0	0	1	0	1	0.23
P70195	Proteasome subunit beta type-7 OS=Mus musculus GN=Psmb7 PE=1 SV=1	3	0.5	0.5	0.5	3.5121	0.5	0.5	0	0	0	1	0	0	0.46
Q9Z126	Platelet factor 4 OS=Mus musculus GN=Pf4 PE=2 SV=1	4.4	0.5	0.5	0.5	3.5121	0.5	2.5263	0	0	0	1	0	1	0.23
P01887	Beta-2-microglobulin OS=Mus musculus GN=B2m PE=1 SV=2	2.2	0.5	0.5	0.5	2.3414	0.5	0.5	0	0	0	1	0	0	0.61
Q8BH97	Reticulocalbin-3 OS=Mus musculus GN=Rcn3 PE=2 SV=1	-3.33333	0.5	0.5	3.496	0.5	0.5	0.5	0	0	1	0	0	0	0.24
Q921M3	Splicing factor 3B subunit 3 OS=Mus musculus GN=Sf3b3 PE=2 SV=1	1.1	0.5	0.5	2.3307	0.5	0.5	2.5263	0	0	1	0	0	1	0.62
P04441	H-2 class II histocompatibility antigen gamma chain OS=Mus musculus GN=Cd74 PE=1 SV=3	-2.5	0.5	2.3376	0.5	0.5	0.5	0.5	0	1	0	0	0	0	0.39
G3X8X3	Large neutral amino acids transporter small subunit 3 OS=Mus musculus GN=Slc43a1 PE=4 SV=1	-2.5	0.5	2.3376	0.5	0.5	0.5	0.5	0	1	0	0	0	0	0.39
P50404	Pulmonary surfactant-associated protein D OS=Mus musculus GN=Sftpd PE=2 SV=1	-1.25	0.5	2.3376	0.5	0.5	0.5	1.6842	0	1	0	0	0	0.99	0.54
Q64444	Carbonic anhydrase 4 OS=Mus musculus GN=Ca4 PE=1 SV=1	-3.33333	0.5	0.5	3.496	0.5	0.5	0.5	0	0	1	0	0	0	0.24
Q9CQI6	Coactosin-like protein OS=Mus musculus GN=Cotl1 PE=1 SV=3	2.2	0.5	0.5	0.5	2.3414	0.5	0.5	0	0	0	1	0	0	0.61
Q7TMF3	NADH dehydrogenase [ubiquinone] 1 alpha subcomplex subunit 12 OS=Mus musculus GN=Ndufa12 PE=2 SV=2	1.7	0.5	0.5	0.5	0.5	1.536	0.5	0	0	0	0	1	0	0.61
Q3V1M1	Immunoglobulin superfamily member 10 OS=Mus musculus GN=Igsf10 PE=2 SV=2	-2	2.1218	0.5	0.5	0.5	0.5	0.5	1	0	0	0	0	0	0.39
P26638	Serine--tRNA ligase, cytoplasmic OS=Mus musculus GN=Sars PE=2 SV=3	1.8	0.5	0.5	0.5	0.5	0.5	1.6842	0	0	0	0	0	1	0.61
Q9Z1K7	Adenomatous polyposis coli protein 2 OS=Mus musculus GN=Apc2 PE=1 SV=1	-2	0.5	0.5	2.3307	0.5	0.5	0.5	0	0	1	0	0	0	0.39
Q9CXB8	Alpha-protein kinase 1 OS=Mus musculus GN=Alpk1 PE=2 SV=2	1.7	0.5	0.5	0.5	0.5	1.536	0.5	0	0	0	0	1	0	0.61
P70663	SPARC-like protein 1 OS=Mus musculus GN=Sparcl1 PE=2 SV=3	-2	0.5	0.5	2.3307	0.5	0.5	0.5	0	0	1	0	0	0	0.39
A6H611	Mitochondrial intermediate peptidase OS=Mus musculus GN=Mipep PE=2 SV=1	1.7	0.5	0.5	0.5	0.5	1.536	0.5	0	0	0	0	1	0	0.61
P59222	Scavenger receptor class F member 2 OS=Mus musculus GN=Scarf2 PE=1 SV=1	-3.33333	0.5	0.5	3.496	0.5	0.5	0.5	0	0	1	0	0	0	0.24
P62196	26S protease regulatory subunit 8 OS=Mus musculus GN=Psmc5 PE=1 SV=1	-2.5	0.5	2.3376	0.5	0.5	0.5	0.5	0	1	0	0	0	0	0.39
E9Q5X7	RNA-binding Raly-like protein OS=Mus musculus GN=Ralyl PE=4 SV=2	-2.5	0.5	2.3376	0.5	0.5	0.5	0.5	0	1	0	0	0	0	0.39
Q80Y44	Probable ATP-dependent RNA helicase DDX10 OS=Mus musculus GN=Ddx10 PE=1 SV=2	-2	0.5	0.5	2.3307	0.5	0.5	0.5	0	0	1	0	0	0	0.39
Q8C3S2	Transport and Golgi organization protein 6 homolog OS=Mus musculus GN=Tango6 PE=2 SV=1	1.8	0.5	0.5	0.5	0.5	0.5	1.6842	0	0	0	0	0	0.99	0.61
A2AHK0	Diacylglycerol kinase OS=Mus musculus GN=Dgkz PE=3 SV=1	-2	2.1218	0.5	0.5	0.5	0.5	0.5	0.99	0	0	0	0	0	0.39
Q8BIK6	Transmembrane protease serine 7 OS=Mus musculus GN=Tmprss7 PE=1 SV=3	1.7	0.5	0.5	0.5	0.5	1.536	0.5	0	0	0	0	0.99	0	0.61
Q9WUB0	RanBP-type and C3HC4-type zinc finger-containing protein 1 OS=Mus musculus GN=Rbck1 PE=1 SV=2	-2	2.1218	0.5	0.5	0.5	0.5	0.5	0.99	0	0	0	0	0	0.39
A2AVR2	Maestro heat-like repeat-containing protein family member 7 OS=Mus musculus GN=Mroh7 PE=4 SV=1	-2	2.1218	0.5	0.5	0.5	0.5	0.5	0.99	0	0	0	0	0	0.39
E9Q5I3	Protein Muc5b OS=Mus musculus GN=Muc5b PE=4 SV=1	1.8	0.5	0.5	0.5	0.5	0.5	1.6842	0	0	0	0	0	0.99	0.61
Q02858	Angiopoietin-1 receptor OS=Mus musculus GN=Tek PE=1 SV=2	-2	0.5	0.5	2.3307	0.5	0.5	0.5	0	0	0.99	0	0	0	0.39
Q9CZW5	Mitochondrial import receptor subunit TOM70 OS=Mus musculus GN=Tomm70a PE=1 SV=2	-2	0.5	0.5	2.3307	0.5	0.5	0.5	0	0	0.99	0	0	0	0.39
Q97T85	Sugar isomerase domain protein AgaS OS=Streptococcus pneumoniae serotype 4 (strain ATCC BAA-334 / TIGR4) GN=agaS PE=1 SV=1	-2	2.1218	0.5	0.5	0.5	0.5	0.5	0.99	0	0	0	0	0	0.39
Q8CIN4	Cluster of Serine/threonine-protein kinase PAK 2 OS=Mus musculus GN=Pak2 PE=1 SV=1 (sp|Q8CIN4|PAK2_MOUSE)	2.1	0.5	0.5	0.5	0.5	2.2109	0.5	0	0	0	0	1	0	0.61
P05366	Cluster of Serum amyloid A-1 protein OS=Mus musculus GN=Saa1 PE=1 SV=2 (sp|P05366|SAA1_MOUSE)	2.8	0.5	0.5	0.5	0.5	0.5	3.1564	0	0	0	0	0	1	0.46
Q9WV35	Probable C->U-editing enzyme APOBEC-2 OS=Mus musculus GN=Apobec2 PE=1 SV=1	2.2	0.5	0.5	0.5	0.5	2.3041	0.5	0	0	0	0	1	0	0.46
Q8BPB0	MOB kinase activator 1B OS=Mus musculus GN=Mob1b PE=1 SV=3	2.2	0.5	0.5	0.5	0.5	2.3041	0.5	0	0	0	0	1	0	0.46
Q91ZJ5	UTP--glucose-1-phosphate uridylyltransferase OS=Mus musculus GN=Ugp2 PE=2 SV=3	3.5	0.5	0.5	0.5	0.5	3.0721	1.6842	0	0	0	0	1	0.99	0.23
P97443	Histone-lysine N-methyltransferase Smyd1 OS=Mus musculus GN=Smyd1 PE=1 SV=3	2.7	0.5	0.5	0.5	0.5	3.0721	0.5	0	0	0	0	1	0	0.33
P11680	Properdin OS=Mus musculus GN=Cfp PE=2 SV=2	2.2	0.5	0.5	0.5	2.3414	0.5	0.5	0	0	0	1	0	0	0.61
B7ZCP4	Copine-1 OS=Mus musculus GN=Cpne1 PE=1 SV=1	3	0.5	0.5	0.5	0.5	2.3041	1.6842	0	0	0	0	1	1	0.33
O70252	Heme oxygenase 2 OS=Mus musculus GN=Hmox2 PE=2 SV=1	-2.5	0.5	2.3376	0.5	0.5	0.5	0.5	0	1	0	0	0	0	0.39
O89079	Coatomer subunit epsilon OS=Mus musculus GN=Cope PE=2 SV=3	2.7	0.5	0.5	0.5	0.5	3.0721	0.5	0	0	0	0	1	0	0.33
P06683	Complement component C9 OS=Mus musculus GN=C9 PE=1 SV=2	3	0.5	0.5	0.5	0.5	1.536	2.5263	0	0	0	0	1	1	0.33
P30416	Peptidyl-prolyl cis-trans isomerase FKBP4 OS=Mus musculus GN=Fkbp4 PE=1 SV=5	2.2	0.5	0.5	0.5	0.5	2.3041	0.5	0	0	0	0	1	0	0.46
Q6P5H2	Nestin OS=Mus musculus GN=Nes PE=1 SV=1	2.9	0.5	0.5	0.5	2.3414	1.536	0.5	0	0	0	1	1	0	0.46
Q8VCG4	Complement component C8 gamma chain OS=Mus musculus GN=C8g PE=1 SV=1	3	0.5	0.5	0.5	2.3414	0.5	1.6842	0	0	0	1	0	1	0.46
E9PYJ9	LIM domain-binding protein 3 OS=Mus musculus GN=Ldb3 PE=4 SV=1	2.2	0.5	0.5	0.5	0.5	2.3041	0.5	0	0	0	0	1	0	0.46
Q9D1A2	Cytosolic non-specific dipeptidase OS=Mus musculus GN=Cndp2 PE=1 SV=1	2.2	0.5	0.5	0.5	0.5	2.3041	0.5	0	0	0	0	1	0	0.46
Q9QZ47	Troponin T, fast skeletal muscle OS=Mus musculus GN=Tnnt3 PE=2 SV=3	2.2	0.5	0.5	0.5	0.5	2.3041	0.5	0	0	0	0	1	0	0.46
P80316	T-complex protein 1 subunit epsilon OS=Mus musculus GN=Cct5 PE=1 SV=1	-1.25	0.5	2.3376	0.5	0.5	1.536	0.5	0	1	0	0	1	0	0.54
P12382	ATP-dependent 6-phosphofructokinase, liver type OS=Mus musculus GN=Pfkl PE=1 SV=4	1.3	0.5	2.0015	0.5	0.5	2.8512	0.5	0	1	0	0	1	0	0.62
Q8R0X7	Sphingosine-1-phosphate lyase 1 OS=Mus musculus GN=Sgpl1 PE=1 SV=1	1.7	0.5	0.5	0.5	0.5	1.536	0.5	0	0	0	0	1	0	0.61
Q3TC72	Fumarylacetoacetate hydrolase domain-containing protein 2A OS=Mus musculus GN=Fahd2 PE=1 SV=1	-2	2.1218	0.5	0.5	0.5	0.5	0.5	1	0	0	0	0	0	0.39
Q8BVI4	Dihydropteridine reductase OS=Mus musculus GN=Qdpr PE=1 SV=2	-2	0.5	0.5	2.3307	0.5	0.5	0.5	0	0	1	0	0	0	0.39
Q9DAS9	Guanine nucleotide-binding protein G(I)/G(S)/G(O) subunit gamma-12 OS=Mus musculus GN=Gng12 PE=1 SV=3	2.9	0.5	0.5	0.5	0.5	0.5	3.3685	0	0	0	0	0	1	0.33
Q8CJ53	Cdc42-interacting protein 4 OS=Mus musculus GN=Trip10 PE=1 SV=2	1.8	0.5	0.5	0.5	0.5	0.5	1.6842	0	0	0	0	0	1	0.61
Q8CIH5	1-phosphatidylinositol 4,5-bisphosphate phosphodiesterase gamma-2 OS=Mus musculus GN=Plcg2 PE=1 SV=1	1.8	0.5	0.5	0.5	0.5	0.5	1.6842	0	0	0	0	0	1	0.61
G3UYR0	Killer cell lectin-like receptor subfamily B member 1C (Fragment) OS=Mus musculus GN=Klrb1c PE=4 SV=1	2.4	0.5	0.5	0.5	0.5	0.5	2.5263	0	0	0	0	0	1	0.46
Q8K4X7	1-acyl-sn-glycerol-3-phosphate acyltransferase delta OS=Mus musculus GN=Agpat4 PE=2 SV=1	-2.5	0.5	2.3376	0.5	0.5	0.5	0.5	0	1	0	0	0	0	0.39
F7B5B5	Protein Hnrnpr OS=Mus musculus GN=Hnrnpr PE=4 SV=1	-2.5	1.3435	1.4802	2.6411	0.5	0.97259	0.5	1	1	1	0	1	0	0.14
Q91W96	Anaphase-promoting complex subunit 4 OS=Mus musculus GN=Anapc4 PE=1 SV=1	1.7	0.5	0.5	0.5	0.5	1.536	0.5	0	0	0	0	1	0	0.61
P36552	Oxygen-dependent coproporphyrinogen-III oxidase, mitochondrial OS=Mus musculus GN=Cpox PE=1 SV=2	-2	2.1218	0.5	0.5	0.5	0.5	0.5	1	0	0	0	0	0	0.39
Q9WV69	Dematin OS=Mus musculus GN=Dmtn PE=1 SV=1	-2	2.1218	0.5	0.5	0.5	0.5	0.5	1	0	0	0	0	0	0.39
Q62165	Dystroglycan OS=Mus musculus GN=Dag1 PE=1 SV=4	-2	2.1218	0.5	0.5	0.5	0.5	0.5	1	0	0	0	0	0	0.39
Q61334	B-cell receptor-associated protein 29 OS=Mus musculus GN=Bcap29 PE=1 SV=1	-2	0.5	0.5	2.3307	0.5	0.5	0.5	0	0	0.99	0	0	0	0.39
Q9D404	3-oxoacyl-[acyl-carrier-protein] synthase, mitochondrial OS=Mus musculus GN=Oxsm PE=1 SV=1	-2	2.1218	0.5	0.5	0.5	0.5	0.5	0.99	0	0	0	0	0	0.39
Q4JK59	Methylcytosine dioxygenase TET2 OS=Mus musculus GN=Tet2 PE=1 SV=3	-2	0.5	0.5	2.3307	0.5	0.5	0.5	0	0	0.99	0	0	0	0.39
P09542	Myosin light chain 3 OS=Mus musculus GN=Myl3 PE=1 SV=4	2.2	0.5	0.5	0.5	0.5	2.3041	0.5	0	0	0	0	1	0	0.46
O70133	ATP-dependent RNA helicase A OS=Mus musculus GN=Dhx9 PE=1 SV=2	-3.33333	0.5	0.5	3.496	0.5	0.5	0.5	0	0	1	0	0	0	0.24
Q9DBB9	Carboxypeptidase N subunit 2 OS=Mus musculus GN=Cpn2 PE=1 SV=2	3	0.5	0.5	0.5	3.5121	0.5	0.5	0	0	0	1	0	0	0.46
Q9ERK4	Exportin-2 OS=Mus musculus GN=Cse1l PE=2 SV=1	2.2	0.5	0.5	0.5	0.5	2.3041	0.5	0	0	0	0	1	0	0.46
Q924X2	Carnitine O-palmitoyltransferase 1, muscle isoform OS=Mus musculus GN=Cpt1b PE=2 SV=1	1.7	0.5	0.5	0.5	0.5	1.536	0.5	0	0	0	0	1	0	0.61
Q99L47	Hsc70-interacting protein OS=Mus musculus GN=St13 PE=1 SV=1	2.2	0.5	0.5	0.5	0.5	2.3041	0.5	0	0	0	0	1	0	0.46
E9PWE9	Tyrosine-protein kinase OS=Mus musculus GN=Syk PE=1 SV=1	1.8	0.5	0.5	0.5	0.5	0.5	1.6842	0	0	0	0	0	1	0.61
P14069	Protein S100-A6 OS=Mus musculus GN=S100a6 PE=1 SV=3	3.8	0.5	0.5	0.5	4.6828	0.5	0.5	0	0	0	1	0	0	0.33
E9QK48	Echinoderm microtubule-associated protein-like 2 OS=Mus musculus GN=Eml2 PE=4 SV=1	2.2	0.5	0.5	0.5	0.5	2.3041	0.5	0	0	0	0	1	0	0.46
Q5XKE0	Myosin-binding protein C, fast-type OS=Mus musculus GN=Mybpc2 PE=1 SV=1	2.2	0.5	0.5	0.5	0.5	2.3041	0.5	0	0	0	0	1	0	0.46
P70372	ELAV-like protein 1 OS=Mus musculus GN=Elavl1 PE=1 SV=2	-2	0.5	0.5	2.3307	0.5	0.5	0.5	0	0	1	0	0	0	0.39
Q9D0S9	Histidine triad nucleotide-binding protein 2, mitochondrial OS=Mus musculus GN=Hint2 PE=1 SV=1	2.2	0.5	0.5	0.5	0.5	2.3041	0.5	0	0	0	0	1	0	0.46
Q9EQK5	Major vault protein OS=Mus musculus GN=Mvp PE=1 SV=4	1.7	0.5	0.5	0.5	0.5	1.536	0.5	0	0	0	0	1	0	0.61
Q9DBC7	cAMP-dependent protein kinase type I-alpha regulatory subunit OS=Mus musculus GN=Prkar1a PE=1 SV=3	2.9	0.5	0.5	0.5	2.3414	1.536	0.5	0	0	0	0.99	1	0	0.46
Q8C5H8	NAD kinase 2, mitochondrial OS=Mus musculus GN=Nadk2 PE=1 SV=2	2.2	0.5	0.5	0.5	0.5	2.3041	0.5	0	0	0	0	1	0	0.46
Q80UJ7	Rab3 GTPase-activating protein catalytic subunit OS=Mus musculus GN=Rab3gap1 PE=2 SV=4	1.7	0.5	0.5	0.5	0.5	1.536	0.5	0	0	0	0	1	0	0.61
P12242	Mitochondrial brown fat uncoupling protein 1 OS=Mus musculus GN=Ucp1 PE=2 SV=2	-2.5	3.1827	0.5	0.5	0.5	0.5	0.5	1	0	0	0	0	0	0.24
Q9Z1Q2	Abhydrolase domain-containing protein 16A OS=Mus musculus GN=Abhd16a PE=1 SV=3	-2	0.5	0.5	2.3307	0.5	0.5	0.5	0	0	1	0	0	0	0.39
P97298	Pigment epithelium-derived factor OS=Mus musculus GN=Serpinf1 PE=1 SV=2	2.2	0.5	0.5	0.5	2.3414	0.5	0.5	0	0	0	1	0	0	0.61
Q99KF1	Transmembrane emp24 domain-containing protein 9 OS=Mus musculus GN=Tmed9 PE=1 SV=2	-2	0.5	0.5	2.3307	0.5	0.5	0.5	0	0	1	0	0	0	0.39
Q91YR1	Twinfilin-1 OS=Mus musculus GN=Twf1 PE=1 SV=2	2.1	0.5	0.5	0.5	0.5	0.5	2.0984	0	0	0	0	0	1	0.61
Q8R429	Sarcoplasmic/endoplasmic reticulum calcium ATPase 1 OS=Mus musculus GN=Atp2a1 PE=2 SV=1	1.9	0.5	0.5	0.5	0.5	1.1435	1.2538	0	0	0	0	1	1	0.61
V9GX38	Uncharacterized protein OS=Mus musculus GN=Gm17190 PE=4 SV=1	-1.66667	0.5	1.4323	0.5	0.5	0.5	0.5	0	1	0	0	0	0	0.6
A2A863	Integrin beta-4 OS=Mus musculus GN=Itgb4 PE=2 SV=1	-2	2.1218	0.5	0.5	0.5	0.5	0.5	1	0	0	0	0	0	0.39
Q9CQ54	NADH dehydrogenase [ubiquinone] 1 subunit C2 OS=Mus musculus GN=Ndufc2 PE=1 SV=1	-3.33333	0.5	2.3376	2.3307	0.5	0.5	0.5	0	0.99	1	0	0	0	0.24
Q9CYW4	Haloacid dehalogenase-like hydrolase domain-containing protein 3 OS=Mus musculus GN=Hdhd3 PE=1 SV=1	1.7	0.5	0.5	0.5	0.5	1.536	0.5	0	0	0	0	1	0	0.61
Q99LB4	Capping protein (Actin filament), gelsolin-like OS=Mus musculus GN=Capg PE=1 SV=1	-2	2.1218	0.5	0.5	0.5	0.5	0.5	1	0	0	0	0	0	0.39
E9PYQ1	Transforming growth factor beta-1-induced transcript 1 protein OS=Mus musculus GN=Tgfb1i1 PE=4 SV=1	-2	0.5	0.5	2.3307	0.5	0.5	0.5	0	0	1	0	0	0	0.39
Q3UMR5	Calcium uniporter protein, mitochondrial OS=Mus musculus GN=Mcu PE=1 SV=2	-2	2.1218	0.5	0.5	0.5	0.5	0.5	1	0	0	0	0	0	0.39
Q9D711	Pirin OS=Mus musculus GN=Pir PE=2 SV=1	2.2	0.5	0.5	0.5	0.5	2.3041	0.5	0	0	0	0	0.99	0	0.46
O88492	Perilipin-4 OS=Mus musculus GN=Plin4 PE=1 SV=2	1.7	0.5	0.5	0.5	0.5	1.536	0.5	0	0	0	0	0.99	0	0.61
Q8BMF3	NADP-dependent malic enzyme, mitochondrial OS=Mus musculus GN=Me3 PE=1 SV=2	-2	2.1218	0.5	0.5	0.5	0.5	0.5	0.99	0	0	0	0	0	0.39
O55017	Voltage-dependent N-type calcium channel subunit alpha-1B OS=Mus musculus GN=Cacna1b PE=1 SV=1	1.4	0.5	0.5	0.5	0.5	0.5	1.1109	0	0	0	0	0	0.99	0.6
P62960	Cluster of Nuclease-sensitive element-binding protein 1 OS=Mus musculus GN=Ybx1 PE=1 SV=3 (sp|P62960|YBOX1_MOUSE)	2.1	0.5	0.5	0.5	0.5	2.1617	0.5	0	0	0	0	1	0	0.61
P10630	Cluster of Eukaryotic initiation factor 4A-II OS=Mus musculus GN=Eif4a2 PE=2 SV=2 (sp|P10630|IF4A2_MOUSE)	2.2	0.5	0.5	0.5	0.5	2.2747	0.5	0	0	0	0	1	0	0.61
Q9CQ80	Vacuolar protein-sorting-associated protein 25 OS=Mus musculus GN=Vps25 PE=2 SV=1	2.2	0.5	0.5	0.5	0.5	2.3041	0.5	0	0	0	0	1	0	0.46
Q9DBV4	Matrix-remodeling-associated protein 8 OS=Mus musculus GN=Mxra8 PE=2 SV=1	-2	0.5	0.5	2.3307	0.5	0.5	0.5	0	0	1	0	0	0	0.39
Q9QZQ8	Core histone macro-H2A.1 OS=Mus musculus GN=H2afy PE=1 SV=3	1.8	0.5	0.5	0.5	0.5	0.5	1.6842	0	0	0	0	0	1	0.61
Q8R1G6	PDZ and LIM domain protein 2 OS=Mus musculus GN=Pdlim2 PE=1 SV=1	2.7	0.5	0.5	0.5	0.5	3.0721	0.5	0	0	0	0	1	0	0.33
P61514	60S ribosomal protein L37a OS=Mus musculus GN=Rpl37a PE=2 SV=2	-2	0.5	0.5	2.3307	0.5	0.5	0.5	0	0	1	0	0	0	0.39
Q8VCU2	Glycosylphosphatidylinositol specific phospholipase D1 OS=Mus musculus GN=Gpld1 PE=2 SV=1	3	0.5	0.5	0.5	3.5121	0.5	0.5	0	0	0	1	0	0	0.46
Q6PHN9	Ras-related protein Rab-35 OS=Mus musculus GN=Rab35 PE=1 SV=1	-2.5	0.5	2.3376	0.5	0.5	0.5	0.5	0	1	0	0	0	0	0.39
F6R307	Methylglutaconyl-CoA hydratase, mitochondrial (Fragment) OS=Mus musculus GN=Auh PE=1 SV=1	-2	2.1218	0.5	0.5	0.5	0.5	0.5	1	0	0	0	0	0	0.39
Q80X81	Acetyl-Coenzyme A acetyltransferase 3 OS=Mus musculus GN=Acat3 PE=2 SV=1	1.7	0.5	0.5	0.5	0.5	1.536	0.5	0	0	0	0	1	0	0.61
P04202	Transforming growth factor beta-1 OS=Mus musculus GN=Tgfb1 PE=1 SV=1	1.8	0.5	0.5	0.5	0.5	0.5	1.6842	0	0	0	0	0	1	0.61
P15105	Glutamine synthetase OS=Mus musculus GN=Glul PE=1 SV=6	1.7	0.5	0.5	0.5	0.5	1.536	0.5	0	0	0	0	1	0	0.61
P34928	Apolipoprotein C-I OS=Mus musculus GN=Apoc1 PE=1 SV=1	3	0.5	0.5	0.5	2.3414	0.5	1.6842	0	0	0	1	0	1	0.46
Q9QUH0	Glutaredoxin-1 OS=Mus musculus GN=Glrx PE=1 SV=3	1.8	0.5	0.5	0.5	0.5	0.5	1.6842	0	0	0	0	0	1	0.61
Q60636	PR domain zinc finger protein 1 OS=Mus musculus GN=Prdm1 PE=1 SV=1	-2.5	3.1827	0.5	0.5	0.5	0.5	0.5	1	0	0	0	0	0	0.24
Q99K30	Epidermal growth factor receptor kinase substrate 8-like protein 2 OS=Mus musculus GN=Eps8l2 PE=1 SV=1	1.7	0.5	0.5	0.5	0.5	1.536	0.5	0	0	0	0	1	0	0.61
Q66T02	Pleckstrin homology domain-containing family G member 5 OS=Mus musculus GN=Plekhg5 PE=1 SV=1	1.7	0.5	0.5	0.5	0.5	1.536	0.5	0	0	0	0	1	0	0.61
P43023	Cytochrome c oxidase subunit 6A2, mitochondrial OS=Mus musculus GN=Cox6a2 PE=1 SV=2	2.2	0.5	0.5	0.5	0.5	2.3041	0.5	0	0	0	0	1	0	0.46
E9Q8F8	Protein Abca14 OS=Mus musculus GN=Abca14 PE=3 SV=1	1.8	0.5	0.5	0.5	0.5	0.5	1.6842	0	0	0	0	0	1	0.61
B2RR83	Probable ATP-dependent RNA helicase YTHDC2 OS=Mus musculus GN=Ythdc2 PE=1 SV=1	-2.5	0.5	2.3376	0.5	0.5	0.5	0.5	0	1	0	0	0	0	0.39
Q8BTX9	Inactive hydroxysteroid dehydrogenase-like protein 1 OS=Mus musculus GN=Hsdl1 PE=2 SV=1	-2	0.5	0.5	2.3307	0.5	0.5	0.5	0	0	1	0	0	0	0.39
P83626	Tumor necrosis factor receptor superfamily member 26 OS=Mus musculus GN=Tnfrsf26 PE=2 SV=1	2.2	0.5	0.5	0.5	2.3414	0.5	0.5	0	0	0	1	0	0	0.61
Q8K2C9	Very-long-chain (3R)-3-hydroxyacyl-CoA dehydratase 3 OS=Mus musculus GN=ptplad1 PE=1 SV=2	1.8	0.5	0.5	0.5	0.5	0.5	1.6842	0	0	0	0	0	0.99	0.61
Q99KG3	RNA-binding protein 10 OS=Mus musculus GN=Rbm10 PE=1 SV=1	-2	2.1218	0.5	0.5	0.5	0.5	0.5	0.99	0	0	0	0	0	0.39
Q80W00	Serine/threonine-protein phosphatase 1 regulatory subunit 10 OS=Mus musculus GN=Ppp1r10 PE=1 SV=1	1.7	0.5	0.5	0.5	0.5	1.536	0.5	0	0	0	0	0.99	0	0.61
Q62188	Dihydropyrimidinase-related protein 3 OS=Mus musculus GN=Dpysl3 PE=1 SV=1	1.7	0.5	0.5	0.5	0.5	1.536	0.5	0	0	0	0	1	0	0.61
Q9CQF3	Cleavage and polyadenylation specificity factor subunit 5 OS=Mus musculus GN=Nudt21 PE=1 SV=1	1.7	0.5	0.5	0.5	0.5	1.536	0.5	0	0	0	0	1	0	0.61
Q9Z2W0	Aspartyl aminopeptidase OS=Mus musculus GN=Dnpep PE=2 SV=2	1.7	0.5	0.5	0.5	0.5	1.536	0.5	0	0	0	0	1	0	0.61
P32037	Solute carrier family 2, facilitated glucose transporter member 3 OS=Mus musculus GN=Slc2a3 PE=1 SV=1	1.8	0.5	0.5	0.5	0.5	0.5	1.6842	0	0	0	0	0	1	0.61
Q99KE1	NAD-dependent malic enzyme, mitochondrial OS=Mus musculus GN=Me2 PE=2 SV=1	2.2	0.5	0.5	0.5	0.5	2.3041	0.5	0	0	0	0	1	0	0.46
P14131	40S ribosomal protein S16 OS=Mus musculus GN=Rps16 PE=2 SV=4	1.7	0.5	0.5	0.5	0.5	1.536	0.5	0	0	0	0	1	0	0.61
Q00915	Retinol-binding protein 1 OS=Mus musculus GN=Rbp1 PE=2 SV=2	2.2	0.5	0.5	0.5	0.5	2.3041	0.5	0	0	0	0	1	0	0.46
Q09014	Neutrophil cytosol factor 1 OS=Mus musculus GN=Ncf1 PE=2 SV=3	1.8	0.5	0.5	0.5	0.5	0.5	1.6842	0	0	0	0	0	1	0.61
O70145	Neutrophil cytosol factor 2 OS=Mus musculus GN=Ncf2 PE=1 SV=1	1.8	0.5	0.5	0.5	0.5	0.5	1.6842	0	0	0	0	0	1	0.61
Q61730	Interleukin-1 receptor accessory protein OS=Mus musculus GN=Il1rap PE=1 SV=1	2.2	0.5	0.5	0.5	2.3414	0.5	0.5	0	0	0	1	0	0	0.61
Q9ES46	Beta-parvin OS=Mus musculus GN=Parvb PE=1 SV=1	1.7	0.5	0.5	0.5	0.5	1.536	0.5	0	0	0	0	1	0	0.61
A0A087WRV2	Keratin-associated protein 5-2 OS=Mus musculus GN=Krtap5-2 PE=4 SV=1	-1.66667	1.5561	0.5	0.5	0.5	0.5	0.5	1	0	0	0	0	0	0.6
Q9DC70	NADH dehydrogenase [ubiquinone] iron-sulfur protein 7, mitochondrial OS=Mus musculus GN=Ndufs7 PE=1 SV=1	1.7	0.5	0.5	0.5	0.5	1.536	0.5	0	0	0	0	1	0	0.61
Q9Z0S1	3'(2'),5'-bisphosphate nucleotidase 1 OS=Mus musculus GN=Bpnt1 PE=1 SV=2	1.8	0.5	0.5	0.5	0.5	0.5	1.6842	0	0	0	0	0	1	0.61
A7MAW9	Protein Gm4553 (Fragment) OS=Mus musculus GN=Gm4553 PE=2 SV=1	-2.5	0.5	2.5518	0.5	0.5	0.5	0.5	0	1	0	0	0	0	0.39
Q6QI06	Rapamycin-insensitive companion of mTOR OS=Mus musculus GN=Rictor PE=1 SV=2	-2	2.1218	0.5	0.5	0.5	0.5	0.5	1	0	0	0	0	0	0.39
Q9D0E1	Heterogeneous nuclear ribonucleoprotein M OS=Mus musculus GN=Hnrnpm PE=1 SV=3	-2	2.1218	0.5	0.5	0.5	0.5	0.5	1	0	0	0	0	0	0.39
Q91XL1	Leucine-rich HEV glycoprotein OS=Mus musculus GN=Lrg1 PE=2 SV=1	1.8	0.5	0.5	0.5	0.5	0.5	1.6842	0	0	0	0	0	0.99	0.61
Q97NK7	Membrane protein OS=Streptococcus pneumoniae serotype 4 (strain ATCC BAA-334 / TIGR4) GN=SP_2017 PE=4 SV=1	1.7	0.5	0.5	0.5	0.5	1.536	0.5	0	0	0	0	0.99	0	0.61
Q9D2W5	GRAM domain-containing protein 3 OS=Mus musculus GN=Gramd3 PE=2 SV=1	1.7	0.5	0.5	0.5	0.5	1.536	0.5	0	0	0	0	0.99	0	0.61
Q8K370	Cluster of Acyl-CoA dehydrogenase family member 10 OS=Mus musculus GN=Acad10 PE=1 SV=1 (sp|Q8K370|ACD10_MOUSE)	1.6	0.5	0.5	0.5	0.5	1.3613	0.5	0	0	0	0	1	0	0.77
P06801	NADP-dependent malic enzyme OS=Mus musculus GN=Me1 PE=1 SV=2	1.7	0.5	0.5	0.5	0.5	1.536	0.5	0	0	0	0	1	0	0.61
Q62048	Astrocytic phosphoprotein PEA-15 OS=Mus musculus GN=Pea15 PE=1 SV=1	1.7	0.5	0.5	0.5	0.5	1.536	0.5	0	0	0	0	1	0	0.61
Q9D6K8	FUN14 domain-containing protein 2 OS=Mus musculus GN=Fundc2 PE=2 SV=1	1.7	0.5	0.5	0.5	0.5	1.536	0.5	0	0	0	0	1	0	0.61
O88685	26S protease regulatory subunit 6A OS=Mus musculus GN=Psmc3 PE=1 SV=2	1.7	0.5	0.5	0.5	0.5	1.536	0.5	0	0	0	0	1	0	0.61
Q9QYG0	Protein NDRG2 OS=Mus musculus GN=Ndrg2 PE=1 SV=1	1.7	0.5	0.5	0.5	0.5	1.536	0.5	0	0	0	0	1	0	0.61
Q5EBG6	Heat shock protein beta-6 OS=Mus musculus GN=Hspb6 PE=2 SV=1	1.7	0.5	0.5	0.5	0.5	1.536	0.5	0	0	0	0	1	0	0.61
Q2TPA8	Hydroxysteroid dehydrogenase-like protein 2 OS=Mus musculus GN=Hsdl2 PE=1 SV=1	1.7	0.5	0.5	0.5	0.5	1.536	0.5	0	0	0	0	1	0	0.61
P10404	MLV-related proviral Env polyprotein OS=Mus musculus PE=1 SV=3	1.8	0.5	0.5	0.5	0.5	0.5	1.6842	0	0	0	0	0	1	0.61
Q91WD5	NADH dehydrogenase [ubiquinone] iron-sulfur protein 2, mitochondrial OS=Mus musculus GN=Ndufs2 PE=1 SV=1	1.7	0.5	0.5	0.5	0.5	1.536	0.5	0	0	0	0	1	0	0.61
Q8VHK9	ATP-dependent RNA helicase DHX36 OS=Mus musculus GN=Dhx36 PE=1 SV=2	-2	2.1218	0.5	0.5	0.5	0.5	0.5	1	0	0	0	0	0	0.39
P51791	H(+)/Cl(-) exchange transporter 3 OS=Mus musculus GN=Clcn3 PE=1 SV=2	-2.5	0.5	2.3376	0.5	0.5	0.5	0.5	0	1	0	0	0	0	0.39
F8VPZ5	Protein Ercc6 OS=Mus musculus GN=Ercc6 PE=4 SV=1	-2	2.1218	0.5	0.5	0.5	0.5	0.5	0.99	0	0	0	0	0	0.39
A2AKG8	Focadhesin OS=Mus musculus GN=Focad PE=2 SV=1	-2	0.5	0.5	2.3307	0.5	0.5	0.5	0	0	0.99	0	0	0	0.39
P99026	Proteasome subunit beta type-4 OS=Mus musculus GN=Psmb4 PE=1 SV=1	-2	0.5	0.5	2.3307	0.5	0.5	0.5	0	0	0.99	0	0	0	0.39
Q9D845	Testis-expressed sequence 9 protein OS=Mus musculus GN=Tex9 PE=2 SV=1	-2	2.1218	0.5	0.5	0.5	0.5	0.5	0.99	0	0	0	0	0	0.39
Q9D273	Cob(I)yrinic acid a,c-diamide adenosyltransferase, mitochondrial OS=Mus musculus GN=Mmab PE=1 SV=1	-2.5	0.5	2.3376	0.5	0.5	0.5	0.5	0	0.99	0	0	0	0	0.39
A0A0A6YWT4	Rab GTPase-activating protein 1-like (Fragment) OS=Mus musculus GN=Rabgap1l PE=4 SV=1	1.7	0.5	0.5	0.5	0.5	1.536	0.5	0	0	0	0	0.99	0	0.61
Q7TRN0	Olfactory receptor OS=Mus musculus GN=Olfr714 PE=3 SV=1	-2	2.1218	0.5	0.5	0.5	0.5	0.5	0.99	0	0	0	0	0	0.39
Q9Z247	Peptidyl-prolyl cis-trans isomerase FKBP9 OS=Mus musculus GN=Fkbp9 PE=1 SV=1	1.8	0.5	0.5	0.5	0.5	0.5	1.6842	0	0	0	0	0	0.99	0.61
Q922V4	Pleiotropic regulator 1 OS=Mus musculus GN=Plrg1 PE=2 SV=1	-2.5	0.5	2.3376	0.5	0.5	0.5	0.5	0	0.99	0	0	0	0	0.39
Q924N4	Solute carrier family 12 member 6 OS=Mus musculus GN=Slc12a6 PE=1 SV=2	-2	2.1218	0.5	0.5	0.5	0.5	0.5	0.99	0	0	0	0	0	0.39
Q924X6	Low-density lipoprotein receptor-related protein 8 OS=Mus musculus GN=Lrp8 PE=1 SV=2	1.8	0.5	0.5	0.5	0.5	0.5	1.6842	0	0	0	0	0	0.99	0.61

## Sheet: Peptides
Supplementary table S7B. Peptides identified from mouse lung tissue (n=3) infected with S. pneumoniae TIGR4 or PBS treated control, 12h post infection.
Biological sample name	Protein name	Protein accession numbers	Protein molecular weight (Da)	Protein identification probability	Exclusive unique peptide count	Exclusive unique spectrum count	Percentage of total spectra	Percentage sequence coverage	Peptide sequence	Previous amino acid	Next amino acid	Best Peptide identification probability	Best SEQUEST XCorr score	Best SEQUEST DCn score	Number of identified +1H spectra	Number of identified +2H spectra	Number of identified +3H spectra	Number of identified +4H spectra	Number of enzymatic termini	Median Retention Time	Total TIC
PBS_rep1	rRNA 2'-O-methyltransferase fibrillarin OS=Mus musculus GN=Fbl PE=2 SV=2	sp|P35550|FBRL_MOUSE	34306.7	0.999	2	2	6.39e-05	0.0673	DHAVVVGVYRPPPK	R	V	0.933	2.03	0.278	0	0	1	0	2	3549.9	94633
PBS_rep1	rRNA 2'-O-methyltransferase fibrillarin OS=Mus musculus GN=Fbl PE=2 SV=2	sp|P35550|FBRL_MOUSE	34306.7	0.999	2	2	6.39e-05	0.0673	HEGVFICR	R	G	0.974	2.28	0.379	0	1	0	0	2	3135.97	65534.4
PBS_rep1	Cytochrome c, somatic OS=Mus musculus GN=Cycs PE=1 SV=2	sp|P62897|CYC_MOUSE,tr|G3UWG1|G3UWG1_MOUSE	11606	1	4	6	0.000256	0.419	GITWGEDTLMEYLENPKK	K	Y	0.997	3.64	0.701	0	1	0	0	2	7085.21	75058.1
PBS_rep1	Cytochrome c, somatic OS=Mus musculus GN=Cycs PE=1 SV=2	sp|P62897|CYC_MOUSE,tr|G3UWG1|G3UWG1_MOUSE	11606	1	4	6	0.000256	0.419	KTGQAAGFSYTDANK	R	N	0.997	4.37	0.586	0	1	2	0	2	3005.42	294435
PBS_rep1	Cytochrome c, somatic OS=Mus musculus GN=Cycs PE=1 SV=2	sp|P62897|CYC_MOUSE,tr|G3UWG1|G3UWG1_MOUSE	11606	1	4	6	0.000256	0.419	TGPNLHGLFGR	K	K	0.997	2.71	0.549	0	1	2	0	2	5267.75	992657
PBS_rep1	Cytochrome c, somatic OS=Mus musculus GN=Cycs PE=1 SV=2	sp|P62897|CYC_MOUSE,tr|G3UWG1|G3UWG1_MOUSE	11606	1	4	6	0.000256	0.419	TGQAAGFSYTDANK	K	N	0.997	2.8	0.558	0	1	0	0	2	3559.56	17095
PBS_rep1	Heterogeneous nuclear ribonucleoprotein H2 OS=Mus musculus GN=Hnrnph2 PE=2 SV=1	sp|P70333|HNRH2_MOUSE	49280	1	1	1	0.000128	0.078	HTGPNSPDTANDGFVR	K	L	0.997	2.88	0.516	0	1	1	0	2	3132.37	103264
PBS_rep1	Heterogeneous nuclear ribonucleoprotein H2 OS=Mus musculus GN=Hnrnph2 PE=2 SV=1	sp|P70333|HNRH2_MOUSE	49280	1	1	1	0.000128	0.078	YGDGGSSFQSTTGHCVHMR	R	G	0.997	2.6	0.575	0	0	2	0	2	3490.31	53081
PBS_rep1	Syntaxin-3 OS=Mus musculus GN=Stx3 PE=2 SV=1	sp|Q64704|STX3_MOUSE	33244.4	1	3	3	9.58e-05	0.225	KFVEVMTK	R	Y	0.872	1.98	0.188	0	1	0	0	2	3078.22	54856
PBS_rep1	Syntaxin-3 OS=Mus musculus GN=Stx3 PE=2 SV=1	sp|Q64704|STX3_MOUSE	33244.4	1	3	3	9.58e-05	0.225	KLIIIIVVVVVLLGILALIIGLSVGLK	K	-	0.957	0.824	1	0	0	1	0	2	9379.77	9628.91
PBS_rep1	Syntaxin-3 OS=Mus musculus GN=Stx3 PE=2 SV=1	sp|Q64704|STX3_MOUSE	33244.4	1	3	3	9.58e-05	0.225	KTTDEELEEMLESGNPAIFTSGIIDSQISK	K	Q	0.969	2.72	0.391	0	0	1	0	2	7679.39	46537.9
PBS_rep1	Tetratricopeptide repeat protein 7A OS=Mus musculus GN=Ttc7a PE=1 SV=1	sp|Q8BGB2|TTC7A_MOUSE,tr|D3Z0R8|D3Z0R8_MOUSE	96159.1	0.987	2	2	6.39e-05	0.0524	GSFEEAKQLYK	K	E	0.832	0.621	-0.266	0	1	0	0	2	1553.81	10627.2
PBS_rep1	Tetratricopeptide repeat protein 7A OS=Mus musculus GN=Ttc7a PE=1 SV=1	sp|Q8BGB2|TTC7A_MOUSE,tr|D3Z0R8|D3Z0R8_MOUSE	96159.1	0.987	2	2	6.39e-05	0.0524	LHYVEGSYRDAVSMYARAGIDDISVENKPLYQMR	K	L	0.925	0.459	-0.629	0	0	0	1	2	7052.91	136994
PBS_rep1	Peroxiredoxin-2 OS=Mus musculus GN=Prdx2 PE=1 SV=3	sp|Q61171|PRDX2_MOUSE	21779.1	1	5	9	0.000415	0.414	KEGGLGPLNIPLLADVTK	R	S	0.997	4.08	0.655	0	4	2	0	2	6971.4	3726500
PBS_rep1	Peroxiredoxin-2 OS=Mus musculus GN=Prdx2 PE=1 SV=3	sp|Q61171|PRDX2_MOUSE	21779.1	1	5	9	0.000415	0.414	KLGCEVLGVSVDSQFTHLAWINTPR	R	K	0.997	4.42	0.504	0	0	1	1	2	6737.88	735037
PBS_rep1	Peroxiredoxin-2 OS=Mus musculus GN=Prdx2 PE=1 SV=3	sp|Q61171|PRDX2_MOUSE	21779.1	1	5	9	0.000415	0.414	LGCEVLGVSVDSQFTHLAWINTPR	K	K	0.997	3.12	0.557	0	0	1	0	2	7098.37	291255
PBS_rep1	Peroxiredoxin-2 OS=Mus musculus GN=Prdx2 PE=1 SV=3	sp|Q61171|PRDX2_MOUSE	21779.1	1	5	9	0.000415	0.414	LVQAFQYTDEHGEVCPAGWKPGSDTIKPNVDDSK	R	E	0.997	4.66	0.538	0	0	0	1	2	5498.23	702507
PBS_rep1	Peroxiredoxin-2 OS=Mus musculus GN=Prdx2 PE=1 SV=3	sp|Q61171|PRDX2_MOUSE	21779.1	1	5	9	0.000415	0.414	LVQAFQYTDEHGEVCPAGWKPGSDTIKPNVDDSKEYFSK	R	H	0.997	4.77	0.645	0	0	0	1	2	5731.28	1946860
PBS_rep1	Cytochrome b-c1 complex subunit 7 OS=Mus musculus GN=Uqcrb PE=1 SV=3	sp|Q9D855|QCR7_MOUSE,tr|Q9CQB4|Q9CQB4_MOUSE	13528.3	1	5	5	0.000256	0.432	DDTLHETEDVKEAIR	R	R	0.997	3.15	0.541	0	0	2	0	2	4373.67	110087
PBS_rep1	Cytochrome b-c1 complex subunit 7 OS=Mus musculus GN=Uqcrb PE=1 SV=3	sp|Q9D855|QCR7_MOUSE,tr|Q9CQB4|Q9CQB4_MOUSE	13528.3	1	5	5	0.000256	0.432	DQWTKYEEDKFYLEPYLK	K	E	0.997	4.16	0.537	0	0	1	0	2	6397.8	368146
PBS_rep1	Cytochrome b-c1 complex subunit 7 OS=Mus musculus GN=Uqcrb PE=1 SV=3	sp|Q9D855|QCR7_MOUSE,tr|Q9CQB4|Q9CQB4_MOUSE	13528.3	1	5	5	0.000256	0.432	LGLMRDDTLHETEDVKEAIR	K	R	0.965	3.16	0.345	0	0	0	1	2	5243.92	353507
PBS_rep1	Cytochrome b-c1 complex subunit 7 OS=Mus musculus GN=Uqcrb PE=1 SV=3	sp|Q9D855|QCR7_MOUSE,tr|Q9CQB4|Q9CQB4_MOUSE	13528.3	1	5	5	0.000256	0.432	RLPEDLYNDR	R	M	0.997	2.52	0.547	0	3	0	0	2	4385.37	203245
PBS_rep1	Cytochrome b-c1 complex subunit 7 OS=Mus musculus GN=Uqcrb PE=1 SV=3	sp|Q9D855|QCR7_MOUSE,tr|Q9CQB4|Q9CQB4_MOUSE	13528.3	1	5	5	0.000256	0.432	YEEDKFYLEPYLK	K	E	0.997	2.98	0.495	0	1	0	0	2	6003	233127
PBS_rep1	Glutathione S-transferase A3 OS=Mus musculus GN=Gsta3 PE=1 SV=2	sp|P30115|GSTA3_MOUSE	25361.7	1	1	1	0.00016	0.172	ADIALVELLYHVEELDPGVVDNFPLLK	R	A	0.997	3.86	0.549	0	0	4	0	2	9384.12	35549.9
PBS_rep1	Glutathione S-transferase A3 OS=Mus musculus GN=Gsta3 PE=1 SV=2	sp|P30115|GSTA3_MOUSE	25361.7	1	1	1	0.00016	0.172	SHGQDYLVGNR	K	L	0.995	2.39	0.488	0	1	0	0	2	2705.37	79841.2
PBS_rep1	Coronin-1A OS=Mus musculus GN=Coro1a PE=1 SV=5	sp|O89053|COR1A_MOUSE	50988.9	1	7	8	0.000256	0.221	DRPHEGTRPVHAVFVSEGK	K	I	0.997	3.89	0.415	0	0	1	1	2	2826.49	210950
PBS_rep1	Coronin-1A OS=Mus musculus GN=Coro1a PE=1 SV=5	sp|O89053|COR1A_MOUSE	50988.9	1	7	8	0.000256	0.221	HVFGQPAK	R	A	0.967	2.19	0.441	0	1	0	0	2	1600.37	105863
PBS_rep1	Coronin-1A OS=Mus musculus GN=Coro1a PE=1 SV=5	sp|O89053|COR1A_MOUSE	50988.9	1	7	8	0.000256	0.221	KCEPIAMTVPR	R	K	0.98	2.62	0.321	0	0	1	0	2	4023.22	25085.6
PBS_rep1	Coronin-1A OS=Mus musculus GN=Coro1a PE=1 SV=5	sp|O89053|COR1A_MOUSE	50988.9	1	7	8	0.000256	0.221	KSDLFQEDLYPPTAGPDPALTAEEWLGGR	R	D	0.997	4.21	0.649	0	0	1	0	2	7335.51	102894
PBS_rep1	Coronin-1A OS=Mus musculus GN=Coro1a PE=1 SV=5	sp|O89053|COR1A_MOUSE	50988.9	1	7	8	0.000256	0.221	LDRLEETVQAK	R	-	0.997	3.31	0.304	0	0	1	0	2	3285.55	105831
PBS_rep1	Coronin-1A OS=Mus musculus GN=Coro1a PE=1 SV=5	sp|O89053|COR1A_MOUSE	50988.9	1	7	8	0.000256	0.221	RATPEPSGTPSSDTVSR	R	L	0.964	1.93	0.398	0	0	1	0	2	2331.72	27509.2
PBS_rep1	Coronin-1A OS=Mus musculus GN=Coro1a PE=1 SV=5	sp|O89053|COR1A_MOUSE	50988.9	1	7	8	0.000256	0.221	RGLEVNK	K	C	0.9	1.89	0	0	1	0	0	2	1385.35	47615
PBS_rep1	NADH-cytochrome b5 reductase 3 OS=Mus musculus GN=Cyb5r3 PE=1 SV=3	sp|Q9DCN2|NB5R3_MOUSE	34128.9	1	11	15	0.000671	0.615	AVLKDPNDHTVCYLLFANQSEK	R	D	0.997	4.95	0.671	0	0	2	1	2	5847.42	906290
PBS_rep1	NADH-cytochrome b5 reductase 3 OS=Mus musculus GN=Cyb5r3 PE=1 SV=3	sp|Q9DCN2|NB5R3_MOUSE	34128.9	1	11	15	0.000671	0.615	AVLKDPNDHTVCYLLFANQSEKDILLRPELEELR	R	N	0.997	3.58	0.635	0	0	0	1	2	6756.7	206669
PBS_rep1	NADH-cytochrome b5 reductase 3 OS=Mus musculus GN=Cyb5r3 PE=1 SV=3	sp|Q9DCN2|NB5R3_MOUSE	34128.9	1	11	15	0.000671	0.615	DHLPTPGEEPLILMCGPPPMIQFACLPNLER	R	V	0.997	5.12	0.608	0	0	3	0	2	7863.52	73567.2
PBS_rep1	NADH-cytochrome b5 reductase 3 OS=Mus musculus GN=Cyb5r3 PE=1 SV=3	sp|Q9DCN2|NB5R3_MOUSE	34128.9	1	11	15	0.000671	0.615	DILLRPELEELRNEHSAR	K	F	0.966	2.62	0.348	0	0	1	1	2	5571.15	888386
PBS_rep1	NADH-cytochrome b5 reductase 3 OS=Mus musculus GN=Cyb5r3 PE=1 SV=3	sp|Q9DCN2|NB5R3_MOUSE	34128.9	1	11	15	0.000671	0.615	FALPSPQHILGLPIGQHIYLSTR	R	I	0.997	4.12	0.62	0	0	1	0	2	6833.79	207441
PBS_rep1	NADH-cytochrome b5 reductase 3 OS=Mus musculus GN=Cyb5r3 PE=1 SV=3	sp|Q9DCN2|NB5R3_MOUSE	34128.9	1	11	15	0.000671	0.615	IDGNLVIRPYTPVSSDDDKGFVDLVVK	R	V	0.997	5.45	0.635	0	0	3	1	2	6530.85	1981210
PBS_rep1	NADH-cytochrome b5 reductase 3 OS=Mus musculus GN=Cyb5r3 PE=1 SV=3	sp|Q9DCN2|NB5R3_MOUSE	34128.9	1	11	15	0.000671	0.615	LIDKEVISPDTR	R	R	0.997	3.25	0.457	0	1	1	0	2	3713.05	460564
PBS_rep1	NADH-cytochrome b5 reductase 3 OS=Mus musculus GN=Cyb5r3 PE=1 SV=3	sp|Q9DCN2|NB5R3_MOUSE	34128.9	1	11	15	0.000671	0.615	LIDKEVISPDTRR	R	F	0.995	2.65	0.402	0	0	0	1	2	3328.78	75521.4
PBS_rep1	NADH-cytochrome b5 reductase 3 OS=Mus musculus GN=Cyb5r3 PE=1 SV=3	sp|Q9DCN2|NB5R3_MOUSE	34128.9	1	11	15	0.000671	0.615	LWYTVDKAPDAWDYSQGFVNEEMIR	K	D	0.997	5.35	0.64	0	0	2	0	2	7063.33	252796
PBS_rep1	NADH-cytochrome b5 reductase 3 OS=Mus musculus GN=Cyb5r3 PE=1 SV=3	sp|Q9DCN2|NB5R3_MOUSE	34128.9	1	11	15	0.000671	0.615	STPAITLENPDIKYPLR	R	L	0.997	4.28	0.637	0	1	0	0	2	5793.72	117658
PBS_rep1	NADH-cytochrome b5 reductase 3 OS=Mus musculus GN=Cyb5r3 PE=1 SV=3	sp|Q9DCN2|NB5R3_MOUSE	34128.9	1	11	15	0.000671	0.615	VYFKDTHPK	K	F	0.965	1.74	0.428	0	1	0	0	2	1967.69	30679.3
PBS_rep1	X-linked retinitis pigmentosa GTPase regulator OS=Mus musculus GN=Rpgr PE=1 SV=2	sp|Q9R0X5|RPGR_MOUSE-DECOY	0	0.999	2	2	9.58e-05	0	GHRGDGFTYLLGLETMLATHNEGCSIHCIK	?	?	0.952	1.28	-0.231	0	0	0	0	2	5116.05	1113370
PBS_rep1	X-linked retinitis pigmentosa GTPase regulator OS=Mus musculus GN=Rpgr PE=1 SV=2	sp|Q9R0X5|RPGR_MOUSE-DECOY	0	0.999	2	2	9.58e-05	0	SKGEMNPTTSDQLNQGMHNQNADK	?	?	0.979	2.63	0.382	0	0	2	0	2	5137.61	206797
PBS_rep1	Transmembrane emp24 domain-containing protein 10 OS=Mus musculus GN=Tmed10 PE=2 SV=1	sp|Q9D1D4|TMEDA_MOUSE	24912.2	1	3	5	0.00016	0.174	ITDSAGHILYAK	K	E	0.997	3.47	0.512	0	1	1	0	2	3696.8	396901
PBS_rep1	Transmembrane emp24 domain-containing protein 10 OS=Mus musculus GN=Tmed10 PE=2 SV=1	sp|Q9D1D4|TMEDA_MOUSE	24912.2	1	3	5	0.00016	0.174	LKPLEVELR	K	R	0.997	2.72	0.42	0	1	1	0	2	4818.68	692449
PBS_rep1	Transmembrane emp24 domain-containing protein 10 OS=Mus musculus GN=Tmed10 PE=2 SV=1	sp|Q9D1D4|TMEDA_MOUSE	24912.2	1	3	5	0.00016	0.174	RLEDLSESIVNDFAYMK	R	K	0.997	3.16	0.539	0	0	1	0	2	7060.65	196220
PBS_rep1	Carbonic anhydrase 2 OS=Mus musculus GN=Ca2 PE=1 SV=4	sp|P00920|CAH2_MOUSE	29033	1	11	18	0.00102	0.685	AVQQPDGLAVLGIFLK	K	I	0.997	3.15	0.68	0	1	0	0	2	7832.5	119016
PBS_rep1	Carbonic anhydrase 2 OS=Mus musculus GN=Ca2 PE=1 SV=4	sp|P00920|CAH2_MOUSE	29033	1	11	18	0.00102	0.685	EPITVSSEQMSHFR	R	T	0.997	2.82	0.57	0	3	1	0	2	4863.9	619016
PBS_rep1	Carbonic anhydrase 2 OS=Mus musculus GN=Ca2 PE=1 SV=4	sp|P00920|CAH2_MOUSE	29033	1	11	18	0.00102	0.685	GGPLSDSYR	K	L	0.996	2.33	0.542	0	2	0	0	2	3155.42	316375
PBS_rep1	Carbonic anhydrase 2 OS=Mus musculus GN=Ca2 PE=1 SV=4	sp|P00920|CAH2_MOUSE	29033	1	11	18	0.00102	0.685	HNGPENWHK	K	D	0.997	3.36	0.435	0	2	2	0	2	1438.6	366687
PBS_rep1	Carbonic anhydrase 2 OS=Mus musculus GN=Ca2 PE=1 SV=4	sp|P00920|CAH2_MOUSE	29033	1	11	18	0.00102	0.685	IGPASQGLQK	K	V	0.997	3.03	0.551	0	1	0	0	2	2547.21	93344.3
PBS_rep1	Carbonic anhydrase 2 OS=Mus musculus GN=Ca2 PE=1 SV=4	sp|P00920|CAH2_MOUSE	29033	1	11	18	0.00102	0.685	KYAAELHLVHWNTK	K	Y	0.997	5.04	0.596	0	1	1	1	2	4797.08	719939
PBS_rep1	Carbonic anhydrase 2 OS=Mus musculus GN=Ca2 PE=1 SV=4	sp|P00920|CAH2_MOUSE	29033	1	11	18	0.00102	0.685	LIQFHFHWGSSDGQGSEHTVNK	R	K	0.997	5.12	0.528	0	0	1	1	2	5520.21	2185910
PBS_rep1	Carbonic anhydrase 2 OS=Mus musculus GN=Ca2 PE=1 SV=4	sp|P00920|CAH2_MOUSE	29033	1	11	18	0.00102	0.685	LIQFHFHWGSSDGQGSEHTVNKK	R	K	0.997	3.75	0.412	0	0	0	1	2	5223.12	608315
PBS_rep1	Carbonic anhydrase 2 OS=Mus musculus GN=Ca2 PE=1 SV=4	sp|P00920|CAH2_MOUSE	29033	1	11	18	0.00102	0.685	QSPVDIDTATAQHDPALQPLLISYDK	R	A	0.997	2.69	0.499	0	0	2	0	2	6390.63	404138
PBS_rep1	Carbonic anhydrase 2 OS=Mus musculus GN=Ca2 PE=1 SV=4	sp|P00920|CAH2_MOUSE	29033	1	11	18	0.00102	0.685	SIVNNGHSFNVEFDDSQDNAVLK	K	G	0.997	5.51	0.622	0	2	1	0	2	5774.3	975710
PBS_rep1	Carbonic anhydrase 2 OS=Mus musculus GN=Ca2 PE=1 SV=4	sp|P00920|CAH2_MOUSE	29033	1	11	18	0.00102	0.685	TLNFNEEGDAEEAMVDNWRPAQPLK	R	N	0.997	3.34	0.418	0	0	3	0	2	6021.87	953124
PBS_rep1	Carbonic anhydrase 2 OS=Mus musculus GN=Ca2 PE=1 SV=4	sp|P00920|CAH2_MOUSE	29033	1	11	18	0.00102	0.685	VLEALHSIK	K	T	0.997	2.79	0.497	0	1	0	0	2	3855.74	1995740
PBS_rep1	Carbonic anhydrase 2 OS=Mus musculus GN=Ca2 PE=1 SV=4	sp|P00920|CAH2_MOUSE	29033	1	11	18	0.00102	0.685	YAAELHLVHWNTK	K	Y	0.997	3.61	0.568	0	1	2	1	2	5111.24	2020270
PBS_rep1	Fatty acid synthase OS=Mus musculus GN=Fasn PE=1 SV=2	sp|P19096|FAS_MOUSE	272429	1	10	12	0.000415	0.0663	DTSFEQHVLLHTGGK	R	G	0.966	2.14	0.386	0	0	1	0	2	4723.21	106520
PBS_rep1	Fatty acid synthase OS=Mus musculus GN=Fasn PE=1 SV=2	sp|P19096|FAS_MOUSE	272429	1	10	12	0.000415	0.0663	HFQLEQDKPK	R	E	0.966	2.82	0.245	0	1	1	0	2	2435.26	100735
PBS_rep1	Fatty acid synthase OS=Mus musculus GN=Fasn PE=1 SV=2	sp|P19096|FAS_MOUSE	272429	1	10	12	0.000415	0.0663	ISSCMEVLDLFLNQPHAVLSSFVLAEK	R	K	0.997	3.68	0.507	0	0	1	0	2	8686.88	13297.1
PBS_rep1	Fatty acid synthase OS=Mus musculus GN=Fasn PE=1 SV=2	sp|P19096|FAS_MOUSE	272429	1	10	12	0.000415	0.0663	LKEDTQVADVTTSR	R	C	0.997	3.48	0.565	0	1	1	0	2	3188.67	68423.3
PBS_rep1	Fatty acid synthase OS=Mus musculus GN=Fasn PE=1 SV=2	sp|P19096|FAS_MOUSE	272429	1	10	12	0.000415	0.0663	LPESENLQEFWANLIGGVDMVTDDDRR	K	W	0.997	3.83	0.674	0	0	1	0	2	8740	20789.3
PBS_rep1	Fatty acid synthase OS=Mus musculus GN=Fasn PE=1 SV=2	sp|P19096|FAS_MOUSE	272429	1	10	12	0.000415	0.0663	QAHTMDPQLR	K	L	0.848	1.4	0.207	0	0	1	0	2	2484.56	49344.4
PBS_rep1	Fatty acid synthase OS=Mus musculus GN=Fasn PE=1 SV=2	sp|P19096|FAS_MOUSE	272429	1	10	12	0.000415	0.0663	RVYATILNAGTNTDGSK	R	E	0.954	2.39	0.327	0	0	1	0	2	4378.3	47677.9
PBS_rep1	Fatty acid synthase OS=Mus musculus GN=Fasn PE=1 SV=2	sp|P19096|FAS_MOUSE	272429	1	10	12	0.000415	0.0663	TLLEGSGLESIINIIHSSLAEPR	R	V	0.888	1.77	0.457	0	0	2	0	2	8480.57	113326
PBS_rep1	Fatty acid synthase OS=Mus musculus GN=Fasn PE=1 SV=2	sp|P19096|FAS_MOUSE	272429	1	10	12	0.000415	0.0663	VSVHIIEGDHR	K	T	0.997	3.46	0.372	0	0	1	0	2	3089.29	87247
PBS_rep1	Fatty acid synthase OS=Mus musculus GN=Fasn PE=1 SV=2	sp|P19096|FAS_MOUSE	272429	1	10	12	0.000415	0.0663	VTAIYIDPATHR	R	Q	0.938	1.61	0.359	0	0	1	0	2	4446.34	117566
PBS_rep1	Ras-related protein Rab-1A OS=Mus musculus GN=Rab1A PE=1 SV=3	sp|P62821|RAB1A_MOUSE,tr|Q5SW88|Q5SW88_MOUSE	22678.5	1	2	2	6.39e-05	0.146	GAHGIIVVYDVTDQESFNNVK	R	Q	0.997	4.28	0.655	0	0	1	0	2	5934.02	210059
PBS_rep1	Ras-related protein Rab-1A OS=Mus musculus GN=Rab1A PE=1 SV=3	sp|P62821|RAB1A_MOUSE,tr|Q5SW88|Q5SW88_MOUSE	22678.5	1	2	2	6.39e-05	0.146	KVVDYTTAK	K	E	0.966	1.9	0.422	0	1	0	0	2	1812.24	23172.4
PBS_rep1	C-type lectin domain family 14 member A OS=Mus musculus GN=Clec14a PE=2 SV=2	sp|Q8VCP9|CLC14_MOUSE	49065.2	0.999	2	2	6.39e-05	0.0675	AACSASGACYSLHHATFK	R	R	0.938	1.56	0.324	0	0	1	0	2	3642.73	72941.8
PBS_rep1	C-type lectin domain family 14 member A OS=Mus musculus GN=Clec14a PE=2 SV=2	sp|Q8VCP9|CLC14_MOUSE	49065.2	0.999	2	2	6.39e-05	0.0675	SISQCTQEKEPLR	R	G	0.951	2.68	0.368	0	1	0	0	2	2667.01	13983.6
PBS_rep1	sp|HBB_HUMAN|	sp|HBB_HUMAN|	15866.8	1	3	3	0.00179	0.315	GTFATLSELHCDK	K	L	0.898	1.77	0.222	0	1	0	0	2	5117.88	64335.1
PBS_rep1	sp|HBB_HUMAN|	sp|HBB_HUMAN|	15866.8	1	3	3	0.00179	0.315	GTFATLSELHCDKLHVDPENFR	K	L	0.997	3.04	0.467	0	0	2	0	2	6078.87	836634
PBS_rep1	sp|HBB_HUMAN|	sp|HBB_HUMAN|	15866.8	1	3	3	0.00179	0.315	LHVDPENFR	K	L	0.997	1.61	0.468	0	28	21	0	2	8741.21	65794800
PBS_rep1	sp|HBB_HUMAN|	sp|HBB_HUMAN|	15866.8	1	3	3	0.00179	0.315	LLVVYPWTQR	R	F	0.997	1.95	0.408	0	3	0	0	2	6425.11	4202700
PBS_rep1	sp|HBB_HUMAN|	sp|HBB_HUMAN|	15866.8	1	3	3	0.00179	0.315	VVAGVANALAHKYH	K	-	0.975	1.99	0.548	0	1	0	0	2	5383.76	270395
PBS_rep1	Annexin A6 OS=Mus musculus GN=Anxa6 PE=1 SV=3	sp|P14824|ANXA6_MOUSE,tr|F8WIT2|F8WIT2_MOUSE	75292.3	1	9	13	0.000511	0.201	AINEAYKEDYHK	R	S	0.971	2.15	0.419	0	1	0	0	2	2434.12	13685.2
PBS_rep1	Annexin A6 OS=Mus musculus GN=Anxa6 PE=1 SV=3	sp|P14824|ANXA6_MOUSE,tr|F8WIT2|F8WIT2_MOUSE	75292.3	1	9	13	0.000511	0.201	GFGSDKESILELITSR	K	S	0.997	4.63	0.577	0	2	2	0	2	6791.41	1022280
PBS_rep1	Annexin A6 OS=Mus musculus GN=Anxa6 PE=1 SV=3	sp|P14824|ANXA6_MOUSE,tr|F8WIT2|F8WIT2_MOUSE	75292.3	1	9	13	0.000511	0.201	GSVHDFPEFDANQDAEALYTAMK	R	G	0.997	5.31	0.653	0	0	2	0	2	6673.37	740058
PBS_rep1	Annexin A6 OS=Mus musculus GN=Anxa6 PE=1 SV=3	sp|P14824|ANXA6_MOUSE,tr|F8WIT2|F8WIT2_MOUSE	75292.3	1	9	13	0.000511	0.201	ILISLATGNREEGGENR	R	D	0.956	2.13	0.38	0	0	1	0	2	4814.94	226214
PBS_rep1	Annexin A6 OS=Mus musculus GN=Anxa6 PE=1 SV=3	sp|P14824|ANXA6_MOUSE,tr|F8WIT2|F8WIT2_MOUSE	75292.3	1	9	13	0.000511	0.201	LIVNLMRPLAYCDAK	R	E	0.994	2.24	0.377	0	0	1	0	2	6240.39	222738
PBS_rep1	Annexin A6 OS=Mus musculus GN=Anxa6 PE=1 SV=3	sp|P14824|ANXA6_MOUSE,tr|F8WIT2|F8WIT2_MOUSE	75292.3	1	9	13	0.000511	0.201	SLEDALSSDTSGHFR	K	R	0.997	3.44	0.628	0	1	1	0	2	5301.91	464611
PBS_rep1	Annexin A6 OS=Mus musculus GN=Anxa6 PE=1 SV=3	sp|P14824|ANXA6_MOUSE,tr|F8WIT2|F8WIT2_MOUSE	75292.3	1	9	13	0.000511	0.201	SLHQAIEGDTSGDFMK	K	A	0.997	4.52	0.666	0	1	1	0	2	4822.24	290144
PBS_rep1	Annexin A6 OS=Mus musculus GN=Anxa6 PE=1 SV=3	sp|P14824|ANXA6_MOUSE,tr|F8WIT2|F8WIT2_MOUSE	75292.3	1	9	13	0.000511	0.201	TNYDIEHVIK	K	K	0.997	2.72	0.518	0	1	1	0	2	4687.61	149475
PBS_rep1	Annexin A6 OS=Mus musculus GN=Anxa6 PE=1 SV=3	sp|P14824|ANXA6_MOUSE,tr|F8WIT2|F8WIT2_MOUSE	75292.3	1	9	13	0.000511	0.201	TTGKPIEASIR	K	G	0.97	2.24	0.353	0	1	0	0	2	2496.85	82254.1
PBS_rep1	Annexin A11 OS=Mus musculus GN=Anxa11 PE=1 SV=2	sp|P97384|ANX11_MOUSE	54081.4	1	2	2	9.58e-05	0.0736	AHLVAVFNEYQR	R	M	0.997	3.08	0.421	0	0	1	0	2	4997.7	194683
PBS_rep1	Annexin A11 OS=Mus musculus GN=Anxa11 PE=1 SV=2	sp|P97384|ANX11_MOUSE	54081.4	1	2	2	9.58e-05	0.0736	SDTSGHFQR	R	L	0.968	2.47	0.345	0	1	0	0	2	1304.35	33110.9
PBS_rep1	Annexin A11 OS=Mus musculus GN=Anxa11 PE=1 SV=2	sp|P97384|ANX11_MOUSE	54081.4	1	2	2	9.58e-05	0.0736	SLYHDITGDTSGDYRK	K	I	0.997	2.98	0.361	0	0	1	0	2	4328.13	138480
PBS_rep1	Fibrinogen alpha chain OS=Mus musculus GN=Fga PE=2 SV=1	sp|E9PV24|FIBA_MOUSE	87430.6	1	4	5	0.000224	0.0672	EINLQDYEGHQK	R	Q	0.997	3.53	0.512	0	2	1	0	2	4325.88	330474
PBS_rep1	Fibrinogen alpha chain OS=Mus musculus GN=Fga PE=2 SV=1	sp|E9PV24|FIBA_MOUSE	87430.6	1	4	5	0.000224	0.0672	GDFANANNFDNTYGQVSEDLRR	R	R	0.997	3.57	0.531	0	0	2	0	2	6001.46	438472
PBS_rep1	Fibrinogen alpha chain OS=Mus musculus GN=Fga PE=2 SV=1	sp|E9PV24|FIBA_MOUSE	87430.6	1	4	5	0.000224	0.0672	GDKELLIGK	K	E	0.897	1.91	0.209	0	1	0	0	2	3106.6	70761.7
PBS_rep1	Fibrinogen alpha chain OS=Mus musculus GN=Fga PE=2 SV=1	sp|E9PV24|FIBA_MOUSE	87430.6	1	4	5	0.000224	0.0672	LKNSLFDFQR	K	N	0.942	2.46	0.226	0	0	1	0	2	5438.22	99616.8
PBS_rep1	Uncharacterized protein KIAA1109 OS=Mus musculus GN=Kiaa1109 PE=1 SV=4	sp|A2AAE1|K1109_MOUSE	555363	0.997	2	2	6.39e-05	0.00919	LSCIPGPCPTSDDLK	K	Y	0.86	0.753	-0.365	0	0	1	0	2	3662.33	49566.2
PBS_rep1	Uncharacterized protein KIAA1109 OS=Mus musculus GN=Kiaa1109 PE=1 SV=4	sp|A2AAE1|K1109_MOUSE	555363	0.997	2	2	6.39e-05	0.00919	VTAPQLACLLEWGQTFVFHVVCREYELERPK	K	S	0.89	0.952	-0.42	0	0	0	0	2	5410.63	170094
PBS_rep1	Aldehyde dehydrogenase OS=Mus musculus GN=Aldh3a2 PE=3 SV=1	tr|B1AV77|B1AV77_MOUSE	54332.2	1	5	5	0.00016	0.144	EKEILAAIAADLSK	R	S	0.997	3.29	0.482	0	0	1	0	2	6672.98	153641
PBS_rep1	Aldehyde dehydrogenase OS=Mus musculus GN=Aldh3a2 PE=3 SV=1	tr|B1AV77|B1AV77_MOUSE	54332.2	1	5	5	0.00016	0.144	EKPLALYVFSR	R	N	0.997	3.06	0.461	0	0	1	0	2	5937.43	192212
PBS_rep1	Aldehyde dehydrogenase OS=Mus musculus GN=Aldh3a2 PE=3 SV=1	tr|B1AV77|B1AV77_MOUSE	54332.2	1	5	5	0.00016	0.144	FDHILYTGNTAVGK	R	I	0.997	3.42	0.59	0	0	1	0	2	4768.13	185816
PBS_rep1	Aldehyde dehydrogenase OS=Mus musculus GN=Aldh3a2 PE=3 SV=1	tr|B1AV77|B1AV77_MOUSE	54332.2	1	5	5	0.00016	0.144	SPCYIDRDCDLDVACR	K	R	0.992	1.98	0.423	0	0	1	0	2	4784.12	101746
PBS_rep1	Aldehyde dehydrogenase OS=Mus musculus GN=Aldh3a2 PE=3 SV=1	tr|B1AV77|B1AV77_MOUSE	54332.2	1	5	5	0.00016	0.144	YSFDTFSHQRPCLLK	K	G	0.931	1.87	0.3	0	0	0	1	2	5491.91	255176
PBS_rep1	Adipocyte plasma membrane-associated protein OS=Mus musculus GN=Apmap PE=1 SV=1	sp|Q9D7N9|APMAP_MOUSE	46435.4	1	3	3	9.58e-05	0.104	KIYFTDSSSK	R	W	0.935	1.75	0.306	0	1	0	0	2	2846.98	41358.2
PBS_rep1	Adipocyte plasma membrane-associated protein OS=Mus musculus GN=Apmap PE=1 SV=1	sp|Q9D7N9|APMAP_MOUSE	46435.4	1	3	3	9.58e-05	0.104	RPLRPQVVTDDGQVPEVK	R	E	0.958	2.37	0.377	0	0	1	0	2	4257.78	76644.9
PBS_rep1	Adipocyte plasma membrane-associated protein OS=Mus musculus GN=Apmap PE=1 SV=1	sp|Q9D7N9|APMAP_MOUSE	46435.4	1	3	3	9.58e-05	0.104	TRDDEPTCGRPLGIR	K	A	0.941	2.46	0.227	0	0	1	0	2	3119.29	73282.8
PBS_rep1	Elongation factor 1-gamma OS=Mus musculus GN=Eef1g PE=1 SV=3	sp|Q9D8N0|EF1G_MOUSE	50061.3	1	5	6	0.000224	0.178	AKDPFAHLPK	K	S	0.988	2.26	0.393	0	0	1	0	2	3670.99	145437
PBS_rep1	Elongation factor 1-gamma OS=Mus musculus GN=Eef1g PE=1 SV=3	sp|Q9D8N0|EF1G_MOUSE	50061.3	1	5	6	0.000224	0.178	GSTPEAAAQVVQWVSFADSDIVPPASTWVFPTLGIMHHNK	R	Q	0.997	3.11	0.774	0	0	0	2	2	8447.17	42735.5
PBS_rep1	Elongation factor 1-gamma OS=Mus musculus GN=Eef1g PE=1 SV=3	sp|Q9D8N0|EF1G_MOUSE	50061.3	1	5	6	0.000224	0.178	ILGLLDTHLK	R	T	0.98	1.67	0.441	0	1	1	0	2	5682.9	340029
PBS_rep1	Elongation factor 1-gamma OS=Mus musculus GN=Eef1g PE=1 SV=3	sp|Q9D8N0|EF1G_MOUSE	50061.3	1	5	6	0.000224	0.178	KFAESQPK	K	K	0.985	2.28	0.399	0	1	0	0	2	1256.14	19024.5
PBS_rep1	Elongation factor 1-gamma OS=Mus musculus GN=Eef1g PE=1 SV=3	sp|Q9D8N0|EF1G_MOUSE	50061.3	1	5	6	0.000224	0.178	STFVLDEFKR	K	K	0.896	1.27	0.289	0	0	1	0	2	5469.76	97692.3
PBS_rep1	T-complex protein 1 subunit gamma OS=Mus musculus GN=Cct3 PE=1 SV=1	sp|P80318|TCPG_MOUSE	60631.1	0.997	1	1	6.39e-05	0.0349	EIQVQHPAAK	R	S	0.972	2.53	0.449	0	1	0	0	2	1886.62	20595.4
PBS_rep1	T-complex protein 1 subunit gamma OS=Mus musculus GN=Cct3 PE=1 SV=1	sp|P80318|TCPG_MOUSE	60631.1	0.997	1	1	6.39e-05	0.0349	IDDIVSGHK	R	K	0.924	1.78	0.312	0	1	0	0	2	2345.25	34583.3
PBS_rep1	Histone H1.1 OS=Mus musculus GN=Hist1h1a PE=1 SV=2	sp|P43275|H11_MOUSE	21786	0.998	1	2	0.000128	0.141	KKPAGPSVSELIVQAVSSSK	R	E	0.997	3.4	0.501	0	0	2	1	2	6136.38	989713
PBS_rep1	Histone H1.1 OS=Mus musculus GN=Hist1h1a PE=1 SV=2	sp|P43275|H11_MOUSE	21786	0.998	1	2	0.000128	0.141	SGVSLAALKK	R	S	0.997	3.06	0.521	0	1	0	0	2	3706.38	873334
PBS_rep1	Adenylyl cyclase-associated protein 1 OS=Mus musculus GN=Cap1 PE=1 SV=4	sp|P40124|CAP1_MOUSE	51565.1	1	4	5	0.000415	0.173	HAEMVHTGLK	K	L	0.997	2.58	0.624	0	1	0	0	2	1964.03	36648.1
PBS_rep1	Adenylyl cyclase-associated protein 1 OS=Mus musculus GN=Cap1 PE=1 SV=4	sp|P40124|CAP1_MOUSE	51565.1	1	4	5	0.000415	0.173	INSITVDNCKK	K	L	0.967	2.45	0.376	0	1	0	0	2	2288.1	18170.2
PBS_rep1	Adenylyl cyclase-associated protein 1 OS=Mus musculus GN=Cap1 PE=1 SV=4	sp|P40124|CAP1_MOUSE	51565.1	1	4	5	0.000415	0.173	KEPALLELEGK	K	K	0.997	3.04	0.454	0	0	1	0	2	4959.78	102747
PBS_rep1	Adenylyl cyclase-associated protein 1 OS=Mus musculus GN=Cap1 PE=1 SV=4	sp|P40124|CAP1_MOUSE	51565.1	1	4	5	0.000415	0.173	KEPALLELEGKK	K	W	0.997	3.51	0.49	0	0	2	0	2	4239.11	171303
PBS_rep1	Adenylyl cyclase-associated protein 1 OS=Mus musculus GN=Cap1 PE=1 SV=4	sp|P40124|CAP1_MOUSE	51565.1	1	4	5	0.000415	0.173	LEAVSHTSDMHCGYGDSPSK	R	G	0.997	3.67	0.726	0	0	4	0	2	2751.43	72931.9
PBS_rep1	Adenylyl cyclase-associated protein 1 OS=Mus musculus GN=Cap1 PE=1 SV=4	sp|P40124|CAP1_MOUSE	51565.1	1	4	5	0.000415	0.173	LSDLLAPISEQIQEVITFR	K	E	0.988	2.72	0.683	0	1	0	0	2	8522.53	12185.6
PBS_rep1	Adenylyl cyclase-associated protein 1 OS=Mus musculus GN=Cap1 PE=1 SV=4	sp|P40124|CAP1_MOUSE	51565.1	1	4	5	0.000415	0.173	TDGCHAYLSK	K	N	0.959	1.78	0.37	0	2	1	0	2	1915.56	84900.8
PBS_rep1	Receptor accessory protein 5, isoform CRA_a OS=Mus musculus GN=Reep5 PE=4 SV=1	tr|G3X8R0|G3X8R0_MOUSE	21448.2	1	3	4	0.000128	0.116	HESQVDSVVK	K	D	0.983	1.66	0.33	0	1	0	0	2	1883.96	39816.1
PBS_rep1	Receptor accessory protein 5, isoform CRA_a OS=Mus musculus GN=Reep5 PE=4 SV=1	tr|G3X8R0|G3X8R0_MOUSE	21448.2	1	3	4	0.000128	0.116	KATVNLLGDEK	K	K	0.995	3.31	0.405	0	1	0	0	2	3436.59	152559
PBS_rep1	Receptor accessory protein 5, isoform CRA_a OS=Mus musculus GN=Reep5 PE=4 SV=1	tr|G3X8R0|G3X8R0_MOUSE	21448.2	1	3	4	0.000128	0.116	KATVNLLGDEKK	K	S	0.997	3.68	0.336	0	1	1	0	2	2734.7	129303
PBS_rep1	2,4-dienoyl-CoA reductase, mitochondrial OS=Mus musculus GN=Decr1 PE=1 SV=1	sp|Q9CQ62|DECR_MOUSE	36215.2	1	5	7	0.000256	0.325	CDVRDPDMVHNTVLELIK	R	V	0.997	3.37	0.512	0	0	2	0	2	6276.39	407168
PBS_rep1	2,4-dienoyl-CoA reductase, mitochondrial OS=Mus musculus GN=Decr1 PE=1 SV=1	sp|Q9CQ62|DECR_MOUSE	36215.2	1	5	7	0.000256	0.325	FFQPVLKPMLPPDAFQGK	K	V	0.83	1.9	0.116	0	0	1	0	2	6584.92	563295
PBS_rep1	2,4-dienoyl-CoA reductase, mitochondrial OS=Mus musculus GN=Decr1 PE=1 SV=1	sp|Q9CQ62|DECR_MOUSE	36215.2	1	5	7	0.000256	0.325	VAFITGGGTGLGKAMTTFLSTLGAQCVIASRNIDVLK	K	A	0.969	2.49	0.446	0	0	0	1	2	8340.88	51166.5
PBS_rep1	2,4-dienoyl-CoA reductase, mitochondrial OS=Mus musculus GN=Decr1 PE=1 SV=1	sp|Q9CQ62|DECR_MOUSE	36215.2	1	5	7	0.000256	0.325	VAGHPDVVINNAAGNFISPSER	K	L	0.997	5.71	0.673	0	1	1	0	2	5462.86	253402
PBS_rep1	2,4-dienoyl-CoA reductase, mitochondrial OS=Mus musculus GN=Decr1 PE=1 SV=1	sp|Q9CQ62|DECR_MOUSE	36215.2	1	5	7	0.000256	0.325	VTKEEWDIIEGLIR	K	K	0.997	3.36	0.398	0	1	1	0	2	6860.27	746114
PBS_rep1	Branched-chain-amino-acid aminotransferase, mitochondrial OS=Mus musculus GN=Bcat2 PE=2 SV=2	sp|O35855|BCAT2_MOUSE	44127.6	1	6	6	0.000192	0.145	AIQYGASAHDWMFR	K	-	0.927	1.28	0.38	0	0	1	0	2	5691.25	195823
PBS_rep1	Branched-chain-amino-acid aminotransferase, mitochondrial OS=Mus musculus GN=Bcat2 PE=2 SV=2	sp|O35855|BCAT2_MOUSE	44127.6	1	6	6	0.000192	0.145	EPQKKPAPSQALLFGK	K	T	0.969	2.7	0.37	0	0	1	0	2	4213.46	121277
PBS_rep1	Branched-chain-amino-acid aminotransferase, mitochondrial OS=Mus musculus GN=Bcat2 PE=2 SV=2	sp|O35855|BCAT2_MOUSE	44127.6	1	6	6	0.000192	0.145	KPAPSQALLFGK	K	T	0.899	2.83	0.403	0	1	0	0	2	4550.47	78209.7
PBS_rep1	Branched-chain-amino-acid aminotransferase, mitochondrial OS=Mus musculus GN=Bcat2 PE=2 SV=2	sp|O35855|BCAT2_MOUSE	44127.6	1	6	6	0.000192	0.145	LCLPDFDKQELLECIR	R	Q	0.971	2.44	0.423	0	0	1	0	2	6642.15	269811
PBS_rep1	Branched-chain-amino-acid aminotransferase, mitochondrial OS=Mus musculus GN=Bcat2 PE=2 SV=2	sp|O35855|BCAT2_MOUSE	44127.6	1	6	6	0.000192	0.145	LFRPWLNMDR	R	M	0.997	3.26	0.472	0	0	1	0	2	5863.39	226308
PBS_rep1	Branched-chain-amino-acid aminotransferase, mitochondrial OS=Mus musculus GN=Bcat2 PE=2 SV=2	sp|O35855|BCAT2_MOUSE	44127.6	1	6	6	0.000192	0.145	RLCLPDFDKQELLECIR	R	Q	0.997	3.45	0.414	0	0	0	1	2	6399.29	111577
PBS_rep1	Carbonyl reductase [NADPH] 2 OS=Mus musculus GN=Cbr2 PE=1 SV=1	sp|P08074|CBR2_MOUSE	25958.1	1	25	46	0.00316	0.889	ALGGIGPVDLLVNNAALVIMQPFLEVTK	K	E	0.997	5.25	0.701	0	0	15	0	2	9514.5	180664
PBS_rep1	Carbonyl reductase [NADPH] 2 OS=Mus musculus GN=Cbr2 PE=1 SV=1	sp|P08074|CBR2_MOUSE	25958.1	1	25	46	0.00316	0.889	ALHASGAKVVAVTR	K	T	0.997	3.42	0.66	0	1	1	0	2	2521.64	172117
PBS_rep1	Carbonyl reductase [NADPH] 2 OS=Mus musculus GN=Cbr2 PE=1 SV=1	sp|P08074|CBR2_MOUSE	25958.1	1	25	46	0.00316	0.889	ALHASGAKVVAVTRTNSDLVSLAK	K	E	0.997	2.67	0.647	0	0	1	1	2	4767.33	242298
PBS_rep1	Carbonyl reductase [NADPH] 2 OS=Mus musculus GN=Cbr2 PE=1 SV=1	sp|P08074|CBR2_MOUSE	25958.1	1	25	46	0.00316	0.889	ALVTGAGKGIGR	R	D	0.997	2.27	0.537	0	1	1	0	2	2826.32	96975.5
PBS_rep1	Carbonyl reductase [NADPH] 2 OS=Mus musculus GN=Cbr2 PE=1 SV=1	sp|P08074|CBR2_MOUSE	25958.1	1	25	46	0.00316	0.889	AMAMELGPHK	K	I	0.997	3.33	0.4	0	9	9	0	2	2495.18	7755100
PBS_rep1	Carbonyl reductase [NADPH] 2 OS=Mus musculus GN=Cbr2 PE=1 SV=1	sp|P08074|CBR2_MOUSE	25958.1	1	25	46	0.00316	0.889	DMINRGVPGSIVNVSSMVAHVTFPNLITYSSTK	R	G	0.997	5.69	0.659	0	0	3	3	2	7595.37	485803
PBS_rep1	Carbonyl reductase [NADPH] 2 OS=Mus musculus GN=Cbr2 PE=1 SV=1	sp|P08074|CBR2_MOUSE	25958.1	1	25	46	0.00316	0.889	DTVKALHASGAK	R	V	0.985	2.49	0.464	0	1	1	0	2	1493.12	93879.6
PBS_rep1	Carbonyl reductase [NADPH] 2 OS=Mus musculus GN=Cbr2 PE=1 SV=1	sp|P08074|CBR2_MOUSE	25958.1	1	25	46	0.00316	0.889	EAFDRSFSVNLRSVFQVSQMVAR	K	D	0.997	2.39	0.37	0	0	1	2	2	7114.33	1393190
PBS_rep1	Carbonyl reductase [NADPH] 2 OS=Mus musculus GN=Cbr2 PE=1 SV=1	sp|P08074|CBR2_MOUSE	25958.1	1	25	46	0.00316	0.889	ECPGIEPVCVDLGDWDATEK	K	A	0.997	3.17	0.729	0	1	0	0	2	6559.95	575474
PBS_rep1	Carbonyl reductase [NADPH] 2 OS=Mus musculus GN=Cbr2 PE=1 SV=1	sp|P08074|CBR2_MOUSE	25958.1	1	25	46	0.00316	0.889	FAEVEDVVNSILFLLSDR	K	S	0.997	3.56	0.446	0	0	4	0	2	9763.64	90528.2
PBS_rep1	Carbonyl reductase [NADPH] 2 OS=Mus musculus GN=Cbr2 PE=1 SV=1	sp|P08074|CBR2_MOUSE	25958.1	1	25	46	0.00316	0.889	GAMTMLTK	K	A	0.905	1.8	0.283	0	1	0	0	2	3738.08	256102
PBS_rep1	Carbonyl reductase [NADPH] 2 OS=Mus musculus GN=Cbr2 PE=1 SV=1	sp|P08074|CBR2_MOUSE	25958.1	1	25	46	0.00316	0.889	GAMTMLTKAMAMELGPHK	K	I	0.997	3.81	0.586	0	0	1	0	2	6536.47	292320
PBS_rep1	Carbonyl reductase [NADPH] 2 OS=Mus musculus GN=Cbr2 PE=1 SV=1	sp|P08074|CBR2_MOUSE	25958.1	1	25	46	0.00316	0.889	GVPGSIVNVSSMVAHVTFPNLITYSSTK	R	G	0.997	3.63	0.586	0	0	5	0	2	7562.06	5634470
PBS_rep1	Carbonyl reductase [NADPH] 2 OS=Mus musculus GN=Cbr2 PE=1 SV=1	sp|P08074|CBR2_MOUSE	25958.1	1	25	46	0.00316	0.889	GVPGSIVNVSSMVAHVTFPNLITYSSTKGAMTMLTK	R	A	0.997	3.79	0.704	0	0	2	0	2	7679.69	98544.4
PBS_rep1	Carbonyl reductase [NADPH] 2 OS=Mus musculus GN=Cbr2 PE=1 SV=1	sp|P08074|CBR2_MOUSE	25958.1	1	25	46	0.00316	0.889	GVPGSIVNVSSMVAHVTFPNLITYSSTKGAMTMLTKAMAMELGPHK	R	I	0.826	1.08	-0.304	0	0	0	1	2	8420.36	196646
PBS_rep1	Carbonyl reductase [NADPH] 2 OS=Mus musculus GN=Cbr2 PE=1 SV=1	sp|P08074|CBR2_MOUSE	25958.1	1	25	46	0.00316	0.889	IRVNSVNPTVVLTDMGK	K	K	0.997	3.93	0.493	0	1	2	0	2	5955.34	756352
PBS_rep1	Carbonyl reductase [NADPH] 2 OS=Mus musculus GN=Cbr2 PE=1 SV=1	sp|P08074|CBR2_MOUSE	25958.1	1	25	46	0.00316	0.889	KFAEVEDVVNSILFLLSDR	R	S	0.997	5.74	0.657	0	2	1	0	2	9671.93	154512
PBS_rep1	Carbonyl reductase [NADPH] 2 OS=Mus musculus GN=Cbr2 PE=1 SV=1	sp|P08074|CBR2_MOUSE	25958.1	1	25	46	0.00316	0.889	KVSADPEFAR	K	K	0.997	3.39	0.539	0	3	2	0	2	2697.32	853932
PBS_rep1	Carbonyl reductase [NADPH] 2 OS=Mus musculus GN=Cbr2 PE=1 SV=1	sp|P08074|CBR2_MOUSE	25958.1	1	25	46	0.00316	0.889	MKLNFSGLR	-	A	0.996	2.45	0.556	0	4	4	0	2	4383.8	1949380
PBS_rep1	Carbonyl reductase [NADPH] 2 OS=Mus musculus GN=Cbr2 PE=1 SV=1	sp|P08074|CBR2_MOUSE	25958.1	1	25	46	0.00316	0.889	SFSVNLR	R	S	0.897	1.3	0.291	0	1	0	0	2	4613.81	182000
PBS_rep1	Carbonyl reductase [NADPH] 2 OS=Mus musculus GN=Cbr2 PE=1 SV=1	sp|P08074|CBR2_MOUSE	25958.1	1	25	46	0.00316	0.889	SFSVNLRSVFQVSQMVARDMINR	R	G	0.985	3.12	0.382	0	0	0	1	2	7911.58	51873
PBS_rep1	Carbonyl reductase [NADPH] 2 OS=Mus musculus GN=Cbr2 PE=1 SV=1	sp|P08074|CBR2_MOUSE	25958.1	1	25	46	0.00316	0.889	SVFQVSQMVAR	R	D	0.997	2.71	0.581	0	2	0	0	2	4623.4	556334
PBS_rep1	Carbonyl reductase [NADPH] 2 OS=Mus musculus GN=Cbr2 PE=1 SV=1	sp|P08074|CBR2_MOUSE	25958.1	1	25	46	0.00316	0.889	TNSDLVSLAK	R	E	0.997	2.74	0.454	0	2	0	0	2	4174.03	372428
PBS_rep1	Carbonyl reductase [NADPH] 2 OS=Mus musculus GN=Cbr2 PE=1 SV=1	sp|P08074|CBR2_MOUSE	25958.1	1	25	46	0.00316	0.889	VNSVNPTVVLTDMGK	R	K	0.997	4	0.698	0	4	0	0	2	6027.3	1215900
PBS_rep1	Carbonyl reductase [NADPH] 2 OS=Mus musculus GN=Cbr2 PE=1 SV=1	sp|P08074|CBR2_MOUSE	25958.1	1	25	46	0.00316	0.889	VNSVNPTVVLTDMGKK	R	V	0.997	3.81	0.593	0	2	0	0	2	5616.81	242681
PBS_rep1	Carbonyl reductase [NADPH] 2 OS=Mus musculus GN=Cbr2 PE=1 SV=1	sp|P08074|CBR2_MOUSE	25958.1	1	25	46	0.00316	0.889	VSADPEFAR	K	K	0.997	1.85	0.519	0	1	0	0	2	3269.87	179320
PBS_rep1	Rho-related GTP-binding protein RhoG OS=Mus musculus GN=Rhog PE=2 SV=1	sp|P84096|RHOG_MOUSE	21308.1	1	2	2	6.39e-05	0.152	AVLNPTPIKR	R	G	0.914	1.32	0.312	0	0	1	0	2	3145.65	137210
PBS_rep1	Rho-related GTP-binding protein RhoG OS=Mus musculus GN=Rhog PE=2 SV=1	sp|P84096|RHOG_MOUSE	21308.1	1	2	2	6.39e-05	0.152	LKEQGQAPITPQQGQALAK	R	Q	0.997	3.62	0.5	0	0	1	0	2	3763.81	79626.3
PBS_rep1	Protein DJ-1 OS=Mus musculus GN=Park7 PE=1 SV=1	sp|Q99LX0|PARK7_MOUSE,tr|A2A813|A2A813_MOUSE	20021.3	1	2	3	9.58e-05	0.127	VTTHPLAK	K	D	0.964	2.04	0.366	0	1	0	0	2	1331.46	42725.4
PBS_rep1	Protein DJ-1 OS=Mus musculus GN=Park7 PE=1 SV=1	sp|Q99LX0|PARK7_MOUSE,tr|A2A813|A2A813_MOUSE	20021.3	1	2	3	9.58e-05	0.127	VTVAGLAGKDPVQCSR	K	D	0.996	2.79	0.454	0	1	1	0	2	4467.93	338947
PBS_rep1	Na(+)/H(+) exchange regulatory cofactor NHE-RF2 OS=Mus musculus GN=Slc9a3r2 PE=1 SV=2	sp|Q9JHL1|NHRF2_MOUSE	37401.9	1	12	15	0.000607	0.501	AVEGQTQLLVVDKETDEELCR	K	R	0.997	3.41	0.635	0	0	1	0	2	5625.49	202207
PBS_rep1	Na(+)/H(+) exchange regulatory cofactor NHE-RF2 OS=Mus musculus GN=Slc9a3r2 PE=1 SV=2	sp|Q9JHL1|NHRF2_MOUSE	37401.9	1	12	15	0.000607	0.501	AVEGQTQLLVVDKETDEELCRR	K	Q	0.983	2.66	0.435	0	0	2	0	2	5450.48	148851
PBS_rep1	Na(+)/H(+) exchange regulatory cofactor NHE-RF2 OS=Mus musculus GN=Slc9a3r2 PE=1 SV=2	sp|Q9JHL1|NHRF2_MOUSE	37401.9	1	12	15	0.000607	0.501	GEQGYGFHLHGEK	R	G	0.997	3.15	0.543	0	1	0	0	2	3382.29	46384.5
PBS_rep1	Na(+)/H(+) exchange regulatory cofactor NHE-RF2 OS=Mus musculus GN=Slc9a3r2 PE=1 SV=2	sp|Q9JHL1|NHRF2_MOUSE	37401.9	1	12	15	0.000607	0.501	GLPPAHNPWEPKPDWACSGSLGSDTGQK	R	D	0.812	2.18	0	0	0	0	1	2	5493.65	196885
PBS_rep1	Na(+)/H(+) exchange regulatory cofactor NHE-RF2 OS=Mus musculus GN=Slc9a3r2 PE=1 SV=2	sp|Q9JHL1|NHRF2_MOUSE	37401.9	1	12	15	0.000607	0.501	LLVVDPETDEHFKR	R	L	0.997	3.33	0.63	0	1	0	0	2	4789.76	79091.4
PBS_rep1	Na(+)/H(+) exchange regulatory cofactor NHE-RF2 OS=Mus musculus GN=Slc9a3r2 PE=1 SV=2	sp|Q9JHL1|NHRF2_MOUSE	37401.9	1	12	15	0.000607	0.501	LVEVNGVNVEGETHHQVVQR	R	I	0.997	2.68	0.592	0	0	1	0	2	4386.99	100712
PBS_rep1	Na(+)/H(+) exchange regulatory cofactor NHE-RF2 OS=Mus musculus GN=Slc9a3r2 PE=1 SV=2	sp|Q9JHL1|NHRF2_MOUSE	37401.9	1	12	15	0.000607	0.501	QLTCTEEMAHR	R	G	0.906	1.58	0.331	0	1	0	0	2	2588.61	16579
PBS_rep1	Na(+)/H(+) exchange regulatory cofactor NHE-RF2 OS=Mus musculus GN=Slc9a3r2 PE=1 SV=2	sp|Q9JHL1|NHRF2_MOUSE	37401.9	1	12	15	0.000607	0.501	RDPFQESGLHLSPTAAEAK	K	E	0.997	4.53	0.569	0	0	1	0	2	4966.04	226792
PBS_rep1	Na(+)/H(+) exchange regulatory cofactor NHE-RF2 OS=Mus musculus GN=Slc9a3r2 PE=1 SV=2	sp|Q9JHL1|NHRF2_MOUSE	37401.9	1	12	15	0.000607	0.501	RGPQGYGFNLHSDK	R	S	0.995	2.39	0.455	0	1	0	1	2	3651.21	123590
PBS_rep1	Na(+)/H(+) exchange regulatory cofactor NHE-RF2 OS=Mus musculus GN=Slc9a3r2 PE=1 SV=2	sp|Q9JHL1|NHRF2_MOUSE	37401.9	1	12	15	0.000607	0.501	RQLTCTEEMAHR	R	G	0.997	3.67	0.546	0	1	1	0	2	2248.17	83396.8
PBS_rep1	Na(+)/H(+) exchange regulatory cofactor NHE-RF2 OS=Mus musculus GN=Slc9a3r2 PE=1 SV=2	sp|Q9JHL1|NHRF2_MOUSE	37401.9	1	12	15	0.000607	0.501	RVEPGSPAEAAALR	R	A	0.997	3.61	0.605	0	2	2	0	2	3505.23	423304
PBS_rep1	Na(+)/H(+) exchange regulatory cofactor NHE-RF2 OS=Mus musculus GN=Slc9a3r2 PE=1 SV=2	sp|Q9JHL1|NHRF2_MOUSE	37401.9	1	12	15	0.000607	0.501	SVDPGSPASHSGLR	R	A	0.949	1.4	0.378	0	2	0	0	2	2488.72	23802.3
PBS_rep1	Histone H1.4 OS=Mus musculus GN=Hist1h1e PE=1 SV=2	sp|P43274|H14_MOUSE	21978.9	0.999	1	1	0.00016	0.174	ALAAAGYDVEKNNSR	K	I	0.984	1.94	0.544	0	1	0	0	2	3238.46	13922.8
PBS_rep1	Histone H1.4 OS=Mus musculus GN=Hist1h1e PE=1 SV=2	sp|P43274|H14_MOUSE	21978.9	0.999	1	1	0.00016	0.174	KALAAAGYDVEK	K	N	0.997	3.32	0.555	0	1	1	0	2	3053.09	142809
PBS_rep1	Histone H1.4 OS=Mus musculus GN=Hist1h1e PE=1 SV=2	sp|P43274|H14_MOUSE	21978.9	0.999	1	1	0.00016	0.174	KTSGPPVSELITK	R	A	0.997	3.24	0.418	0	0	1	0	2	4262.93	126190
PBS_rep1	Histone H1.4 OS=Mus musculus GN=Hist1h1e PE=1 SV=2	sp|P43274|H14_MOUSE	21978.9	0.999	1	1	0.00016	0.174	SGVSLAALKK	R	A	0.997	3.06	0.521	0	1	0	0	2	3706.38	873334
PBS_rep1	60S ribosomal protein L23a OS=Mus musculus GN=Rpl23a PE=1 SV=1	sp|P62751|RL23A_MOUSE	17696.2	1	3	3	9.58e-05	0.173	KIEDNNTLVFIVDVK	K	A	0.997	3.72	0.477	0	0	1	0	2	6216.68	113120
PBS_rep1	60S ribosomal protein L23a OS=Mus musculus GN=Rpl23a PE=1 SV=1	sp|P62751|RL23A_MOUSE	17696.2	1	3	3	9.58e-05	0.173	VNTLIRPDGEK	K	K	0.957	2.34	0.348	0	1	0	0	2	2881.05	42531.3
PBS_rep1	60S ribosomal protein L23a OS=Mus musculus GN=Rpl23a PE=1 SV=1	sp|P62751|RL23A_MOUSE	17696.2	1	3	3	9.58e-05	0.173	VNTLIRPDGEKK	K	A	0.987	2.31	0.342	0	1	0	0	2	2288.55	18811.2
PBS_rep1	Clathrin heavy chain 1 OS=Mus musculus GN=Cltc PE=1 SV=3	sp|Q68FD5|CLH1_MOUSE,tr|Q5SXR6|Q5SXR6_MOUSE	191561	1	21	22	0.000767	0.218	AHIAQLCEK	R	A	0.985	1.91	0.359	0	1	0	0	2	2254.62	56244.1
PBS_rep1	Clathrin heavy chain 1 OS=Mus musculus GN=Cltc PE=1 SV=3	sp|Q68FD5|CLH1_MOUSE,tr|Q5SXR6|Q5SXR6_MOUSE	191561	1	21	22	0.000767	0.218	ALEHFTDLYDIK	R	R	0.997	3.12	0.523	0	0	1	0	2	5803.78	199560
PBS_rep1	Clathrin heavy chain 1 OS=Mus musculus GN=Cltc PE=1 SV=3	sp|Q68FD5|CLH1_MOUSE,tr|Q5SXR6|Q5SXR6_MOUSE	191561	1	21	22	0.000767	0.218	FDFVHDLVLYLYR	R	N	0.994	3.29	0.233	0	0	1	0	2	8103.96	29718.1
PBS_rep1	Clathrin heavy chain 1 OS=Mus musculus GN=Cltc PE=1 SV=3	sp|Q68FD5|CLH1_MOUSE,tr|Q5SXR6|Q5SXR6_MOUSE	191561	1	21	22	0.000767	0.218	HNIMDFAMPYFIQVMK	R	E	0.978	2.61	0.396	0	0	1	0	2	7851.46	71593
PBS_rep1	Clathrin heavy chain 1 OS=Mus musculus GN=Cltc PE=1 SV=3	sp|Q68FD5|CLH1_MOUSE,tr|Q5SXR6|Q5SXR6_MOUSE	191561	1	21	22	0.000767	0.218	HSSLAGCQIINYR	R	T	0.997	3.55	0.669	0	1	0	0	2	4611.16	48647.9
PBS_rep1	Clathrin heavy chain 1 OS=Mus musculus GN=Cltc PE=1 SV=3	sp|Q68FD5|CLH1_MOUSE,tr|Q5SXR6|Q5SXR6_MOUSE	191561	1	21	22	0.000767	0.218	IHEGCEEPATHNALAK	R	I	0.997	3.11	0.528	0	0	1	0	2	2276.97	86884
PBS_rep1	Clathrin heavy chain 1 OS=Mus musculus GN=Cltc PE=1 SV=3	sp|Q68FD5|CLH1_MOUSE,tr|Q5SXR6|Q5SXR6_MOUSE	191561	1	21	22	0.000767	0.218	ISGETIFVTAPHEATAGIIGVNR	R	K	0.997	3.65	0.55	0	0	2	0	2	6186.41	376837
PBS_rep1	Clathrin heavy chain 1 OS=Mus musculus GN=Cltc PE=1 SV=3	sp|Q68FD5|CLH1_MOUSE,tr|Q5SXR6|Q5SXR6_MOUSE	191561	1	21	22	0.000767	0.218	IVLDNSVFSEHR	K	N	0.997	2.91	0.471	0	1	0	0	2	5100.31	64974.6
PBS_rep1	Clathrin heavy chain 1 OS=Mus musculus GN=Cltc PE=1 SV=3	sp|Q68FD5|CLH1_MOUSE,tr|Q5SXR6|Q5SXR6_MOUSE	191561	1	21	22	0.000767	0.218	KFDVNTSAVQVLIEHIGNLDR	R	A	0.997	3.97	0.532	0	0	1	1	2	7415.1	323914
PBS_rep1	Clathrin heavy chain 1 OS=Mus musculus GN=Cltc PE=1 SV=3	sp|Q68FD5|CLH1_MOUSE,tr|Q5SXR6|Q5SXR6_MOUSE	191561	1	21	22	0.000767	0.218	KVGYTPDWIFLLR	K	N	0.997	3.07	0.423	0	0	1	0	2	7099.3	159165
PBS_rep1	Clathrin heavy chain 1 OS=Mus musculus GN=Cltc PE=1 SV=3	sp|Q68FD5|CLH1_MOUSE,tr|Q5SXR6|Q5SXR6_MOUSE	191561	1	21	22	0.000767	0.218	KVSQPIEGHAASFAQFK	R	M	0.997	3.47	0.477	0	0	1	0	2	4597.65	133185
PBS_rep1	Clathrin heavy chain 1 OS=Mus musculus GN=Cltc PE=1 SV=3	sp|Q68FD5|CLH1_MOUSE,tr|Q5SXR6|Q5SXR6_MOUSE	191561	1	21	22	0.000767	0.218	LASTLVHLGEYQAAVDGAR	R	K	0.969	2.15	0.393	0	0	1	0	2	5734.53	384650
PBS_rep1	Clathrin heavy chain 1 OS=Mus musculus GN=Cltc PE=1 SV=3	sp|Q68FD5|CLH1_MOUSE,tr|Q5SXR6|Q5SXR6_MOUSE	191561	1	21	22	0.000767	0.218	LEKHELIEFR	R	R	0.997	3.79	0.63	0	0	1	0	2	4213.95	154604
PBS_rep1	Clathrin heavy chain 1 OS=Mus musculus GN=Cltc PE=1 SV=3	sp|Q68FD5|CLH1_MOUSE,tr|Q5SXR6|Q5SXR6_MOUSE	191561	1	21	22	0.000767	0.218	LLEMNLMHAPQVADAILGNQMFTHYDR	R	A	0.997	4.4	0.486	0	0	1	0	2	7425.43	70551.9
PBS_rep1	Clathrin heavy chain 1 OS=Mus musculus GN=Cltc PE=1 SV=3	sp|Q68FD5|CLH1_MOUSE,tr|Q5SXR6|Q5SXR6_MOUSE	191561	1	21	22	0.000767	0.218	MREHLELFWSR	K	V	0.997	2.92	0.518	0	0	1	0	2	5617.22	130375
PBS_rep1	Clathrin heavy chain 1 OS=Mus musculus GN=Cltc PE=1 SV=3	sp|Q68FD5|CLH1_MOUSE,tr|Q5SXR6|Q5SXR6_MOUSE	191561	1	21	22	0.000767	0.218	QLPLVKPYLR	K	S	0.944	1.4	0.454	0	0	1	0	2	5148.03	87253
PBS_rep1	Clathrin heavy chain 1 OS=Mus musculus GN=Cltc PE=1 SV=3	sp|Q68FD5|CLH1_MOUSE,tr|Q5SXR6|Q5SXR6_MOUSE	191561	1	21	22	0.000767	0.218	RDPHLACVAYER	K	G	0.993	2.78	0.485	0	0	2	0	2	3199.54	109722
PBS_rep1	Clathrin heavy chain 1 OS=Mus musculus GN=Cltc PE=1 SV=3	sp|Q68FD5|CLH1_MOUSE,tr|Q5SXR6|Q5SXR6_MOUSE	191561	1	21	22	0.000767	0.218	RFQSVPAQPGQTSPLLQYFGILLDQGQLNK	R	Y	0.997	5.42	0.451	0	0	1	0	2	8023.43	29787.5
PBS_rep1	Clathrin heavy chain 1 OS=Mus musculus GN=Cltc PE=1 SV=3	sp|Q68FD5|CLH1_MOUSE,tr|Q5SXR6|Q5SXR6_MOUSE	191561	1	21	22	0.000767	0.218	RPLIDQVVQTALSETQDPEEVSVTVK	R	A	0.977	3	0.379	0	0	1	0	2	7219.02	84595.8
PBS_rep1	Clathrin heavy chain 1 OS=Mus musculus GN=Cltc PE=1 SV=3	sp|Q68FD5|CLH1_MOUSE,tr|Q5SXR6|Q5SXR6_MOUSE	191561	1	21	22	0.000767	0.218	VANVELYYKAIQFYLEFKPLLLNDLLMVLSPRLDHTR	K	A	0.881	0.542	-0.442	0	0	0	0	2	9595.44	86132.7
PBS_rep1	Clathrin heavy chain 1 OS=Mus musculus GN=Cltc PE=1 SV=3	sp|Q68FD5|CLH1_MOUSE,tr|Q5SXR6|Q5SXR6_MOUSE	191561	1	21	22	0.000767	0.218	YHEQLSTQSLIELFESFK	K	S	0.997	2.75	0.437	0	0	1	0	2	7899.63	77152
PBS_rep1	Glycerophosphodiester phosphodiesterase 1 OS=Mus musculus GN=Gde1 PE=2 SV=1	sp|Q9JL56|GDE1_MOUSE	37629.6	1	3	3	9.58e-05	0.0785	ALQVLKPR	R	D	0.91	2.09	0.152	0	1	0	0	2	2969.14	90384.4
PBS_rep1	Glycerophosphodiester phosphodiesterase 1 OS=Mus musculus GN=Gde1 PE=2 SV=1	sp|Q9JL56|GDE1_MOUSE	37629.6	1	3	3	9.58e-05	0.0785	GHADMASAALK	K	N	0.976	2.36	0.471	0	1	0	0	2	2405.46	55856.9
PBS_rep1	Glycerophosphodiester phosphodiesterase 1 OS=Mus musculus GN=Gde1 PE=2 SV=1	sp|Q9JL56|GDE1_MOUSE	37629.6	1	3	3	9.58e-05	0.0785	VSAIAHR	R	G	0.9	1.74	0.302	0	1	0	0	2	1079.74	17230.3
PBS_rep1	Tripeptidyl-peptidase 1 OS=Mus musculus GN=Tpp1 PE=1 SV=2	sp|O89023|TPP1_MOUSE	61342.1	1	2	3	9.58e-05	0.0623	FRPSFPASSPYVTTVGGTSFK	K	N	0.997	3.81	0.647	0	1	1	0	2	5884.81	482650
PBS_rep1	Tripeptidyl-peptidase 1 OS=Mus musculus GN=Tpp1 PE=1 SV=2	sp|O89023|TPP1_MOUSE	61342.1	1	2	3	9.58e-05	0.0623	LFGGSFTHQASVAK	R	V	0.997	3.37	0.449	0	1	0	0	2	4593.1	83157.6
PBS_rep1	Methyl-CpG-binding protein 2 OS=Mus musculus GN=Mecp2 PE=1 SV=1	sp|Q9Z2D6|MECP2_MOUSE	52308.1	1	3	3	0.000128	0.0558	GRKPGSVVAAAAAEAK	R	K	0.99	2.2	0.438	0	0	1	0	2	3090	71681.5
PBS_rep1	Methyl-CpG-binding protein 2 OS=Mus musculus GN=Mecp2 PE=1 SV=1	sp|Q9Z2D6|MECP2_MOUSE	52308.1	1	3	3	0.000128	0.0558	KAEADPQAIPK	R	K	0.966	2.27	0.364	0	1	0	0	2	2134.08	18303.6
PBS_rep1	Methyl-CpG-binding protein 2 OS=Mus musculus GN=Mecp2 PE=1 SV=1	sp|Q9Z2D6|MECP2_MOUSE	52308.1	1	3	3	0.000128	0.0558	KPGSVVAAAAAEAK	R	K	0.997	3.01	0.321	0	0	2	0	2	3350.61	84898.9
PBS_rep1	Polymerase I and transcript release factor OS=Mus musculus GN=Ptrf PE=1 SV=1	sp|O54724|PTRF_MOUSE	43953.7	1	5	6	0.000224	0.173	ATEMVEVGPEDDEVGAERGEATDLLR	K	G	0.988	2.62	0.541	0	0	1	0	2	5848.02	80867.5
PBS_rep1	Polymerase I and transcript release factor OS=Mus musculus GN=Ptrf PE=1 SV=1	sp|O54724|PTRF_MOUSE	43953.7	1	5	6	0.000224	0.173	IREGEVEVLK	K	A	0.997	3.57	0.283	0	0	1	0	2	3553.33	276338
PBS_rep1	Polymerase I and transcript release factor OS=Mus musculus GN=Ptrf PE=1 SV=1	sp|O54724|PTRF_MOUSE	43953.7	1	5	6	0.000224	0.173	KLEVNEAELLR	K	R	0.997	3.77	0.428	0	1	1	0	2	4995.61	4048920
PBS_rep1	Polymerase I and transcript release factor OS=Mus musculus GN=Ptrf PE=1 SV=1	sp|O54724|PTRF_MOUSE	43953.7	1	5	6	0.000224	0.173	KSFTPDHVVYAR	R	S	0.876	1.63	0.223	0	0	1	0	2	3386.23	225107
PBS_rep1	Polymerase I and transcript release factor OS=Mus musculus GN=Ptrf PE=1 SV=1	sp|O54724|PTRF_MOUSE	43953.7	1	5	6	0.000224	0.173	VPPFTFHVK	K	K	0.968	1.51	0.532	0	0	2	0	2	5104.48	332250
PBS_rep1	Lamin-B1 OS=Mus musculus GN=Lmnb1 PE=1 SV=3	sp|P14733|LMNB1_MOUSE	66786.7	1	7	9	0.000383	0.15	DAALATALGDKK	K	S	0.993	3	0.329	0	1	0	0	2	3665.36	82396
PBS_rep1	Lamin-B1 OS=Mus musculus GN=Lmnb1 PE=1 SV=3	sp|P14733|LMNB1_MOUSE	66786.7	1	7	9	0.000383	0.15	FHQQGAPR	R	A	0.966	1.52	0.348	0	1	0	0	2	1182.89	31411
PBS_rep1	Lamin-B1 OS=Mus musculus GN=Lmnb1 PE=1 SV=3	sp|P14733|LMNB1_MOUSE	66786.7	1	7	9	0.000383	0.15	KESDLSGAQIK	K	L	0.977	2.42	0.302	0	1	0	0	2	2188.26	18374.3
PBS_rep1	Lamin-B1 OS=Mus musculus GN=Lmnb1 PE=1 SV=3	sp|P14733|LMNB1_MOUSE	66786.7	1	7	9	0.000383	0.15	LAQALHEMR	K	E	0.997	2.43	0.506	0	1	0	0	2	2790.25	29916.5
PBS_rep1	Lamin-B1 OS=Mus musculus GN=Lmnb1 PE=1 SV=3	sp|P14733|LMNB1_MOUSE	66786.7	1	7	9	0.000383	0.15	LREYEAALNSK	K	D	0.997	2.83	0.353	0	1	1	0	2	3253.38	77022.8
PBS_rep1	Lamin-B1 OS=Mus musculus GN=Lmnb1 PE=1 SV=3	sp|P14733|LMNB1_MOUSE	66786.7	1	7	9	0.000383	0.15	LYKEELEQTYHAK	R	L	0.997	3.84	0.558	0	1	1	0	2	3588.5	133692
PBS_rep1	Lamin-B1 OS=Mus musculus GN=Lmnb1 PE=1 SV=3	sp|P14733|LMNB1_MOUSE	66786.7	1	7	9	0.000383	0.15	SLEGDLEDLKDQIAQLEASLSAAK	K	K	0.997	5.29	0.536	0	0	4	0	2	8669.37	138207
PBS_rep1	Thymosin beta-4 OS=Mus musculus GN=Tmsb4x PE=1 SV=1	sp|P20065|TYB4_MOUSE	5679.8	1	3	3	0.00016	0.4	KTETQEKNPLPSK	K	E	0.997	2.44	0.497	0	2	0	0	2	1697.94	12796.9
PBS_rep1	Thymosin beta-4 OS=Mus musculus GN=Tmsb4x PE=1 SV=1	sp|P20065|TYB4_MOUSE	5679.8	1	3	3	0.00016	0.4	TETQEKNPLPSK	K	E	0.946	2.05	0.284	0	1	0	0	2	2098.9	10219.6
PBS_rep1	Thymosin beta-4 OS=Mus musculus GN=Tmsb4x PE=1 SV=1	sp|P20065|TYB4_MOUSE	5679.8	1	3	3	0.00016	0.4	TETQEKNPLPSKETIEQEK	K	Q	0.973	2.96	0.382	0	0	2	0	2	3445.97	57533.2
PBS_rep1	60 kDa heat shock protein, mitochondrial OS=Mus musculus GN=Hspd1 PE=1 SV=1	sp|P63038|CH60_MOUSE	60956.8	1	9	10	0.000415	0.267	ALMLQGVDLLADAVAVTMGPK	R	G	0.997	4.58	0.665	0	0	2	0	2	8992.99	40872.9
PBS_rep1	60 kDa heat shock protein, mitochondrial OS=Mus musculus GN=Hspd1 PE=1 SV=1	sp|P63038|CH60_MOUSE	60956.8	1	9	10	0.000415	0.267	APGFGDNRK	K	N	0.977	1.64	0.534	0	1	0	0	2	1492.26	58791
PBS_rep1	60 kDa heat shock protein, mitochondrial OS=Mus musculus GN=Hspd1 PE=1 SV=1	sp|P63038|CH60_MOUSE	60956.8	1	9	10	0.000415	0.267	CIPALDSLKPANEDQK	R	I	0.828	0.859	-0.242	0	0	1	0	2	4996.43	295368
PBS_rep1	60 kDa heat shock protein, mitochondrial OS=Mus musculus GN=Hspd1 PE=1 SV=1	sp|P63038|CH60_MOUSE	60956.8	1	9	10	0.000415	0.267	GVMLAVDAVIAELKK	R	Q	0.997	4.15	0.534	0	1	0	0	2	7499.56	194314
PBS_rep1	60 kDa heat shock protein, mitochondrial OS=Mus musculus GN=Hspd1 PE=1 SV=1	sp|P63038|CH60_MOUSE	60956.8	1	9	10	0.000415	0.267	IGIEIIKR	K	A	0.915	2.21	0.139	0	1	0	0	2	4514.66	295345
PBS_rep1	60 kDa heat shock protein, mitochondrial OS=Mus musculus GN=Hspd1 PE=1 SV=1	sp|P63038|CH60_MOUSE	60956.8	1	9	10	0.000415	0.267	KISSVQSIVPALEIANAHR	K	K	0.964	2.25	0.34	0	0	0	1	2	5843.49	191562
PBS_rep1	60 kDa heat shock protein, mitochondrial OS=Mus musculus GN=Hspd1 PE=1 SV=1	sp|P63038|CH60_MOUSE	60956.8	1	9	10	0.000415	0.267	KPLVIIAEDVDGEALSTLVLNR	R	L	0.997	3.4	0.35	0	0	2	0	2	7250.73	346581
PBS_rep1	60 kDa heat shock protein, mitochondrial OS=Mus musculus GN=Hspd1 PE=1 SV=1	sp|P63038|CH60_MOUSE	60956.8	1	9	10	0.000415	0.267	TALLDAAGVASLLTTAEAVVTEIPKEEK	R	D	0.997	4.31	0.635	0	0	2	0	2	9275.57	37863.7
PBS_rep1	60 kDa heat shock protein, mitochondrial OS=Mus musculus GN=Hspd1 PE=1 SV=1	sp|P63038|CH60_MOUSE	60956.8	1	9	10	0.000415	0.267	VGEVIVTKDDAMLLK	K	G	0.997	3.29	0.495	0	1	1	0	2	5507.59	434946
PBS_rep1	Alpha-2-macroglobulin receptor-associated protein OS=Mus musculus GN=Lrpap1 PE=1 SV=1	sp|P55302|AMRP_MOUSE	42216.8	1	5	5	0.00016	0.158	HLQDLSSR	K	V	0.965	1.71	0.388	0	1	0	0	2	1804.19	45066.7
PBS_rep1	Alpha-2-macroglobulin receptor-associated protein OS=Mus musculus GN=Lrpap1 PE=1 SV=1	sp|P55302|AMRP_MOUSE	42216.8	1	5	5	0.00016	0.158	HVESIGDPEHISR	K	N	0.996	2.31	0.404	0	0	1	0	2	3010.02	94416.1
PBS_rep1	Alpha-2-macroglobulin receptor-associated protein OS=Mus musculus GN=Lrpap1 PE=1 SV=1	sp|P55302|AMRP_MOUSE	42216.8	1	5	5	0.00016	0.158	LAELHSDLK	R	I	0.963	1.85	0.364	0	1	0	0	2	3027.63	105021
PBS_rep1	Alpha-2-macroglobulin receptor-associated protein OS=Mus musculus GN=Lrpap1 PE=1 SV=1	sp|P55302|AMRP_MOUSE	42216.8	1	5	5	0.00016	0.158	LIHNLNVILAR	K	Y	0.997	2.83	0.479	0	0	1	0	2	5465.35	119651
PBS_rep1	Alpha-2-macroglobulin receptor-associated protein OS=Mus musculus GN=Lrpap1 PE=1 SV=1	sp|P55302|AMRP_MOUSE	42216.8	1	5	5	0.00016	0.158	VSHQGYGSTTEFEEPR	K	V	0.997	2.57	0.49	0	0	1	0	2	3698.44	111766
PBS_rep1	Dimethylaniline monooxygenase [N-oxide-forming] 1 OS=Mus musculus GN=Fmo1 PE=1 SV=1	sp|P50285|FMO1_MOUSE	59916	1	6	9	0.000351	0.239	ALQTDYITYIDDLLTSINAKPDLR	K	A	0.997	2.95	0.525	0	0	1	0	2	8390.13	92196.2
PBS_rep1	Dimethylaniline monooxygenase [N-oxide-forming] 1 OS=Mus musculus GN=Fmo1 PE=1 SV=1	sp|P50285|FMO1_MOUSE	59916	1	6	9	0.000351	0.239	KMNSWFNHVNYGVAPEDR	K	T	0.997	4.37	0.527	0	0	1	1	2	5362.61	400309
PBS_rep1	Dimethylaniline monooxygenase [N-oxide-forming] 1 OS=Mus musculus GN=Fmo1 PE=1 SV=1	sp|P50285|FMO1_MOUSE	59916	1	6	9	0.000351	0.239	KVFLSTTGGAWVISR	K	V	0.997	4.29	0.542	0	2	1	0	2	5810.63	462302
PBS_rep1	Dimethylaniline monooxygenase [N-oxide-forming] 1 OS=Mus musculus GN=Fmo1 PE=1 SV=1	sp|P50285|FMO1_MOUSE	59916	1	6	9	0.000351	0.239	TQLREPVLNDELPGR	R	I	0.997	3.45	0.512	0	0	2	0	2	4977.46	2748950
PBS_rep1	Dimethylaniline monooxygenase [N-oxide-forming] 1 OS=Mus musculus GN=Fmo1 PE=1 SV=1	sp|P50285|FMO1_MOUSE	59916	1	6	9	0.000351	0.239	VLVVGMGNSGTDIAVEASHLAK	R	K	0.997	2.04	0.476	0	0	1	0	2	6177.36	265436
PBS_rep1	Dimethylaniline monooxygenase [N-oxide-forming] 1 OS=Mus musculus GN=Fmo1 PE=1 SV=1	sp|P50285|FMO1_MOUSE	59916	1	6	9	0.000351	0.239	YIFPAHLPKPTLAVIGLIKPLGSMVPTGETQAR	K	W	0.997	3.5	0.478	0	0	0	1	2	7060.51	431775
PBS_rep1	Complement component 1 Q subcomponent-binding protein, mitochondrial OS=Mus musculus GN=C1qbp PE=1 SV=1	sp|O35658|C1QBP_MOUSE,tr|Q8R5L1|Q8R5L1_MOUSE	31025.5	1	2	3	0.000128	0.147	AFVEFLTDEIKEEK	K	K	0.997	3.74	0.435	0	1	1	0	2	6519.75	450306
PBS_rep1	Complement component 1 Q subcomponent-binding protein, mitochondrial OS=Mus musculus GN=C1qbp PE=1 SV=1	sp|O35658|C1QBP_MOUSE,tr|Q8R5L1|Q8R5L1_MOUSE	31025.5	1	2	3	0.000128	0.147	TLVLDCHYPEDEIGHEDEAESDIFSIK	K	E	0.965	2.37	0.402	0	0	0	2	2	6443.17	577781
PBS_rep1	Pleckstrin OS=Mus musculus GN=Plek PE=2 SV=1	tr|Q8CAG6|Q8CAG6_MOUSE	37155.9	1	2	2	6.39e-05	0.116	EDPAYLHYYDPAGGEDPLGAVHLR	R	G	0.988	2.4	0.496	0	0	0	1	2	6281.6	280314
PBS_rep1	Pleckstrin OS=Mus musculus GN=Plek PE=2 SV=1	tr|Q8CAG6|Q8CAG6_MOUSE	37155.9	1	2	2	6.39e-05	0.116	GCVVTSVESSHDVK	R	K	0.997	4.18	0.647	0	1	0	0	2	3180.03	13869.6
PBS_rep1	Catenin delta-1 OS=Mus musculus GN=Ctnnd1 PE=1 SV=2	sp|P30999|CTND1_MOUSE,tr|G3X9V2|G3X9V2_MOUSE	104927	1	0	0	0.000415	0.124	ALSAIAELLTSEHER	K	V	0.997	3.16	0.524	0	1	1	0	2	6426.73	313317
PBS_rep1	Catenin delta-1 OS=Mus musculus GN=Ctnnd1 PE=1 SV=2	sp|P30999|CTND1_MOUSE,tr|G3X9V2|G3X9V2_MOUSE	104927	1	0	0	0.000415	0.124	DMDLTEVITGTLWNLSSHDSIK	R	M	0.872	2.36	0.403	0	0	1	0	2	8581.61	43082.5
PBS_rep1	Catenin delta-1 OS=Mus musculus GN=Ctnnd1 PE=1 SV=2	sp|P30999|CTND1_MOUSE,tr|G3X9V2|G3X9V2_MOUSE	104927	1	0	0	0.000415	0.124	GKKPTEDPANDTVDFPK	R	R	0.995	2.57	0.456	0	0	1	0	2	3635.79	54557.8
PBS_rep1	Catenin delta-1 OS=Mus musculus GN=Ctnnd1 PE=1 SV=2	sp|P30999|CTND1_MOUSE,tr|G3X9V2|G3X9V2_MOUSE	104927	1	0	0	0.000415	0.124	GKKPTEDPANDTVDFPKR	R	T	0.963	2.26	0.422	0	0	1	1	2	3179.76	85988.4
PBS_rep1	Catenin delta-1 OS=Mus musculus GN=Ctnnd1 PE=1 SV=2	sp|P30999|CTND1_MOUSE,tr|G3X9V2|G3X9V2_MOUSE	104927	1	0	0	0.000415	0.124	HIEWESVLTNTAGCLR	R	N	0.957	2.32	0.39	0	0	1	0	2	6419.69	321590
PBS_rep1	Catenin delta-1 OS=Mus musculus GN=Ctnnd1 PE=1 SV=2	sp|P30999|CTND1_MOUSE,tr|G3X9V2|G3X9V2_MOUSE	104927	1	0	0	0.000415	0.124	HVSAQLER	R	V	0.965	1.74	0.471	0	1	0	0	2	1598.55	33825
PBS_rep1	Catenin delta-1 OS=Mus musculus GN=Ctnnd1 PE=1 SV=2	sp|P30999|CTND1_MOUSE,tr|G3X9V2|G3X9V2_MOUSE	104927	1	0	0	0.000415	0.124	KPTEDPANDTVDFPKR	K	T	0.997	3.25	0.554	0	0	2	0	2	3543.15	104170
PBS_rep1	Catenin delta-1 OS=Mus musculus GN=Ctnnd1 PE=1 SV=2	sp|P30999|CTND1_MOUSE,tr|G3X9V2|G3X9V2_MOUSE	104927	1	0	0	0.000415	0.124	MEIVDHALHALTDEVIIPHSGWER	K	E	0.997	2.87	0.367	0	0	0	1	2	6996.29	361172
PBS_rep1	Catenin delta-1 OS=Mus musculus GN=Ctnnd1 PE=1 SV=2	sp|P30999|CTND1_MOUSE,tr|G3X9V2|G3X9V2_MOUSE	104927	1	0	0	0.000415	0.124	SNAAAYLQHLCYR	K	N	0.997	2.76	0.428	0	2	0	0	2	5388.73	290383
PBS_rep1	Lipoamide acyltransferase component of branched-chain alpha-keto acid dehydrogenase complex, mitochondrial OS=Mus musculus GN=Dbt PE=1 SV=2	sp|P53395|ODB2_MOUSE	53247.8	1	2	2	6.39e-05	0.0602	IPHFGYCDEIDLTQLVK	K	L	0.997	2.88	0.369	0	0	1	0	2	6723.07	253126
PBS_rep1	Lipoamide acyltransferase component of branched-chain alpha-keto acid dehydrogenase complex, mitochondrial OS=Mus musculus GN=Dbt PE=1 SV=2	sp|P53395|ODB2_MOUSE	53247.8	1	2	2	6.39e-05	0.0602	LREELKPVALAR	K	G	0.997	1.93	0.491	0	0	1	0	2	3724.69	449503
PBS_rep1	Ig mu chain C region (Fragment) OS=Mus musculus GN=Ighm PE=4 SV=1	tr|A0A075B5P6|A0A075B5P6_MOUSE	50055.2	1	5	5	0.000224	0.125	EFVCTVTHR	K	D	0.967	1.95	0.412	0	1	0	0	2	2936.54	59850.1
PBS_rep1	Ig mu chain C region (Fragment) OS=Mus musculus GN=Ighm PE=4 SV=1	tr|A0A075B5P6|A0A075B5P6_MOUSE	50055.2	1	5	5	0.000224	0.125	FISKPNEVHK	K	H	0.962	1.71	0.351	0	2	0	0	2	1963.6	37687.1
PBS_rep1	Ig mu chain C region (Fragment) OS=Mus musculus GN=Ighm PE=4 SV=1	tr|A0A075B5P6|A0A075B5P6_MOUSE	50055.2	1	5	5	0.000224	0.125	HPPAVYLLPPAR	K	E	0.931	1.58	0.508	0	1	0	0	2	4989.96	471650
PBS_rep1	Ig mu chain C region (Fragment) OS=Mus musculus GN=Ighm PE=4 SV=1	tr|A0A075B5P6|A0A075B5P6_MOUSE	50055.2	1	5	5	0.000224	0.125	KEFVCTVTHR	R	D	0.996	2.72	0.486	0	0	1	0	2	2426.02	93659.4
PBS_rep1	Ig mu chain C region (Fragment) OS=Mus musculus GN=Ighm PE=4 SV=1	tr|A0A075B5P6|A0A075B5P6_MOUSE	50055.2	1	5	5	0.000224	0.125	NKDLHVPIPAVAEMNPNVNVFVPPR	K	D	0.996	2.14	0.464	0	0	0	2	2	6489.75	557154
PBS_rep1	Membrane-associated progesterone receptor component 1 OS=Mus musculus GN=Pgrmc1 PE=1 SV=4	sp|O55022|PGRC1_MOUSE	21695.2	1	2	3	0.000192	0.282	GLATFCLDKEALKDEYDDLSDLTPAQQETLSDWDSQFTFK	R	Y	0.997	3.4	0.606	0	0	0	2	2	7518.65	224096
PBS_rep1	Membrane-associated progesterone receptor component 1 OS=Mus musculus GN=Pgrmc1 PE=1 SV=4	sp|O55022|PGRC1_MOUSE	21695.2	1	2	3	0.000192	0.282	KFYGPEGPYGVFAGR	R	D	0.997	3.24	0.609	0	3	1	0	2	5623.6	585633
PBS_rep1	Myosin phosphatase Rho-interacting protein OS=Mus musculus GN=Mprip PE=1 SV=1	tr|Q5SWZ5|Q5SWZ5_MOUSE	257288	1	2	2	9.58e-05	0.0097	GFAAMEETHQK	R	K	0.997	2.98	0.43	0	1	0	0	2	2977.89	35447.1
PBS_rep1	Myosin phosphatase Rho-interacting protein OS=Mus musculus GN=Mprip PE=1 SV=1	tr|Q5SWZ5|Q5SWZ5_MOUSE	257288	1	2	2	9.58e-05	0.0097	TQNVHVEIEQR	K	W	0.985	2.22	0.375	0	2	0	0	2	2881.44	26157.2
PBS_rep1	Glutamate dehydrogenase 1, mitochondrial OS=Mus musculus GN=Glud1 PE=1 SV=1	sp|P26443|DHE3_MOUSE	61338.4	1	14	20	0.000703	0.432	DIVHSGLAYTMER	K	S	0.997	2.86	0.631	0	1	1	0	2	5549.33	523809
PBS_rep1	Glutamate dehydrogenase 1, mitochondrial OS=Mus musculus GN=Glud1 PE=1 SV=1	sp|P26443|DHE3_MOUSE	61338.4	1	14	20	0.000703	0.432	EMSWIADTYASTIGHYDINAHACVTGKPISQGGIHGR	R	I	0.92	1.87	0.276	0	0	0	1	2	6422.53	193892
PBS_rep1	Glutamate dehydrogenase 1, mitochondrial OS=Mus musculus GN=Glud1 PE=1 SV=1	sp|P26443|DHE3_MOUSE	61338.4	1	14	20	0.000703	0.432	GASIVEDKLVEDLK	R	T	0.997	4.16	0.537	0	1	0	0	2	5642.93	128567
PBS_rep1	Glutamate dehydrogenase 1, mitochondrial OS=Mus musculus GN=Glud1 PE=1 SV=1	sp|P26443|DHE3_MOUSE	61338.4	1	14	20	0.000703	0.432	GVFHGIENFINEASYMSILGMTPGFGDK	R	T	0.933	2.21	0.399	0	0	1	0	2	8243.69	22596.1
PBS_rep1	Glutamate dehydrogenase 1, mitochondrial OS=Mus musculus GN=Glud1 PE=1 SV=1	sp|P26443|DHE3_MOUSE	61338.4	1	14	20	0.000703	0.432	HGGTIPVVPTAEFQDR	K	I	0.997	3.11	0.677	0	2	1	0	2	5227.62	385686
PBS_rep1	Glutamate dehydrogenase 1, mitochondrial OS=Mus musculus GN=Glud1 PE=1 SV=1	sp|P26443|DHE3_MOUSE	61338.4	1	14	20	0.000703	0.432	IIAEGANGPTTPEADKIFLER	K	N	0.997	4.11	0.696	0	1	1	0	2	5675.09	422080
PBS_rep1	Glutamate dehydrogenase 1, mitochondrial OS=Mus musculus GN=Glud1 PE=1 SV=1	sp|P26443|DHE3_MOUSE	61338.4	1	14	20	0.000703	0.432	IIKPCNHVLSLSFPIR	R	R	0.997	2.27	0.507	0	0	1	0	2	5872.39	509366
PBS_rep1	Glutamate dehydrogenase 1, mitochondrial OS=Mus musculus GN=Glud1 PE=1 SV=1	sp|P26443|DHE3_MOUSE	61338.4	1	14	20	0.000703	0.432	IIKPCNHVLSLSFPIRR	R	D	0.997	2.91	0.394	0	0	0	1	2	5477.43	724426
PBS_rep1	Glutamate dehydrogenase 1, mitochondrial OS=Mus musculus GN=Glud1 PE=1 SV=1	sp|P26443|DHE3_MOUSE	61338.4	1	14	20	0.000703	0.432	ISGASEKDIVHSGLAYTMER	R	S	0.997	3.12	0.359	0	0	1	0	2	5393.33	242657
PBS_rep1	Glutamate dehydrogenase 1, mitochondrial OS=Mus musculus GN=Glud1 PE=1 SV=1	sp|P26443|DHE3_MOUSE	61338.4	1	14	20	0.000703	0.432	KGFIGPGIDVPAPDMSTGER	K	E	0.997	4.66	0.693	0	1	1	0	2	5574.09	353330
PBS_rep1	Glutamate dehydrogenase 1, mitochondrial OS=Mus musculus GN=Glud1 PE=1 SV=1	sp|P26443|DHE3_MOUSE	61338.4	1	14	20	0.000703	0.432	LQHGSILGFPK	K	A	0.882	1.91	0.211	0	0	2	0	2	5008.92	598730
PBS_rep1	Glutamate dehydrogenase 1, mitochondrial OS=Mus musculus GN=Glud1 PE=1 SV=1	sp|P26443|DHE3_MOUSE	61338.4	1	14	20	0.000703	0.432	NLNHVSYGR	K	L	0.948	2.06	0.303	0	0	1	0	2	2211.7	98608.1
PBS_rep1	Glutamate dehydrogenase 1, mitochondrial OS=Mus musculus GN=Glud1 PE=1 SV=1	sp|P26443|DHE3_MOUSE	61338.4	1	14	20	0.000703	0.432	TFVVQGFGNVGLHSMR	K	Y	0.997	2.87	0.526	0	1	1	0	2	5952.48	1399170
PBS_rep1	Glutamate dehydrogenase 1, mitochondrial OS=Mus musculus GN=Glud1 PE=1 SV=1	sp|P26443|DHE3_MOUSE	61338.4	1	14	20	0.000703	0.432	YSTDVSVDEVKALASLMTYKCAVVDVPFGGAK	R	A	0.997	2.91	0.476	0	0	1	0	2	7557.22	32244.5
PBS_rep1	Alcohol dehydrogenase [NADP(+)] OS=Mus musculus GN=Akr1a1 PE=1 SV=3	sp|Q9JII6|AK1A1_MOUSE	36587.2	1	3	3	9.58e-05	0.163	HALSAGYR	K	H	0.985	2	0.506	0	1	0	0	2	1737.97	124920
PBS_rep1	Alcohol dehydrogenase [NADP(+)] OS=Mus musculus GN=Akr1a1 PE=1 SV=3	sp|Q9JII6|AK1A1_MOUSE	36587.2	1	3	3	9.58e-05	0.163	HIDCASVYGNETEIGEALKESVGSGK	R	A	0.929	2.7	0.437	0	0	1	0	2	6031.53	138170
PBS_rep1	Alcohol dehydrogenase [NADP(+)] OS=Mus musculus GN=Akr1a1 PE=1 SV=3	sp|Q9JII6|AK1A1_MOUSE	36587.2	1	3	3	9.58e-05	0.163	HPDEPVLLEEPVVLALAEK	R	H	0.997	3.25	0.376	0	0	1	0	2	7063.99	179412
PBS_rep1	Histone-lysine N-methyltransferase SETDB1 OS=Mus musculus GN=Setdb1 PE=4 SV=1	tr|D3YYC3|D3YYC3_MOUSE-DECOY,tr|G5E8N3|G5E8N3_MOUSE-DECOY	0	0.996	2	2	6.39e-05	0	NTCMNPDCNCR	?	?	0.949	0.377	0.802	0	1	0	0	2	1530.48	4193.9
PBS_rep1	Histone-lysine N-methyltransferase SETDB1 OS=Mus musculus GN=Setdb1 PE=4 SV=1	tr|D3YYC3|D3YYC3_MOUSE-DECOY,tr|G5E8N3|G5E8N3_MOUSE-DECOY	0	0.996	2	2	6.39e-05	0	NTCMNPDCNCRKNCEYVGTPLCEELR	?	?	0.883	0.459	-0.408	0	0	1	0	2	3746.38	3986.95
PBS_rep1	Acylglycerol kinase, mitochondrial OS=Mus musculus GN=Agk PE=1 SV=1	sp|Q9ESW4|AGK_MOUSE	46976.9	1	2	2	6.39e-05	0.102	ERPPIEPEETPPRPSLYR	R	R	0.949	2.07	0.407	0	0	1	0	2	4670.58	61936.3
PBS_rep1	Acylglycerol kinase, mitochondrial OS=Mus musculus GN=Agk PE=1 SV=1	sp|Q9ESW4|AGK_MOUSE	46976.9	1	2	2	6.39e-05	0.102	IPIGFIPLGQTSSLSHTLFAESGNK	K	V	0.997	3.49	0.489	0	0	1	0	2	7128.34	177085
PBS_rep1	Actin-related protein 2 OS=Mus musculus GN=Actr2 PE=1 SV=1	sp|P61161|ARP2_MOUSE	44761.7	1	3	3	9.58e-05	0.117	GYAFNHSADFETVR	R	M	0.996	2.5	0.446	0	0	1	0	2	4922.7	161433
PBS_rep1	Actin-related protein 2 OS=Mus musculus GN=Actr2 PE=1 SV=1	sp|P61161|ARP2_MOUSE	44761.7	1	3	3	9.58e-05	0.117	HIVLSGGSTMYPGLPSR	K	L	0.97	2.58	0.39	0	0	1	0	2	5346.72	126785
PBS_rep1	Actin-related protein 2 OS=Mus musculus GN=Actr2 PE=1 SV=1	sp|P61161|ARP2_MOUSE	44761.7	1	3	3	9.58e-05	0.117	HMVFLGGAVLADIMK	K	D	0.997	3.36	0.521	0	0	1	0	2	7219.24	66423.4
PBS_rep1	Keratin-associated protein 5-2 OS=Mus musculus GN=Krtap5-2 PE=4 SV=1	tr|A0A087WRV2|A0A087WRV2_MOUSE-DECOY	0	0.998	1	1	9.58e-05	0	CGGCSGCGGCSSCGGK	?	?	0.925	0.412	0.699	0	2	0	0	2	1758.95	34412.8
PBS_rep1	Keratin-associated protein 5-2 OS=Mus musculus GN=Krtap5-2 PE=4 SV=1	tr|A0A087WRV2|A0A087WRV2_MOUSE-DECOY	0	0.998	1	1	9.58e-05	0	CQCCVPACCSSQCCCPKCCSSQCCCPKCCSSQCCSSQCCCPK	?	?	0.997	3.02	0.646	0	0	0	0	2	7975.7	36181.7
PBS_rep1	Leukemia inhibitory factor receptor OS=Mus musculus GN=Lifr PE=1 SV=1	sp|P42703|LIFR_MOUSE	122575	0.998	2	2	6.39e-05	0.0211	FHSCHPLETTNVK	R	I	0.923	2.17	0.284	0	0	1	0	2	2565.17	33983.8
PBS_rep1	Leukemia inhibitory factor receptor OS=Mus musculus GN=Lifr PE=1 SV=1	sp|P42703|LIFR_MOUSE	122575	0.998	2	2	6.39e-05	0.0211	HLTTEATPSK	R	G	0.969	1.85	0.526	0	1	0	0	2	1362.29	21083.6
PBS_rep1	Hypoxia up-regulated protein 1 OS=Mus musculus GN=Hyou1 PE=1 SV=1	sp|Q9JKR6|HYOU1_MOUSE	111183	1	6	6	0.000224	0.0851	AVGKEELGK	K	N	0.901	1.55	0.262	0	1	0	0	2	1423.16	18833.8
PBS_rep1	Hypoxia up-regulated protein 1 OS=Mus musculus GN=Hyou1 PE=1 SV=1	sp|Q9JKR6|HYOU1_MOUSE	111183	1	6	6	0.000224	0.0851	GQAGPEGAAPAPEEDKKPKPAR	K	K	0.955	1.66	0.391	0	0	2	0	2	1930.49	14407.1
PBS_rep1	Hypoxia up-regulated protein 1 OS=Mus musculus GN=Hyou1 PE=1 SV=1	sp|Q9JKR6|HYOU1_MOUSE	111183	1	6	6	0.000224	0.0851	LPATEKPVLLSK	K	D	0.94	1.64	0.305	0	0	1	0	2	4175.15	135489
PBS_rep1	Hypoxia up-regulated protein 1 OS=Mus musculus GN=Hyou1 PE=1 SV=1	sp|Q9JKR6|HYOU1_MOUSE	111183	1	6	6	0.000224	0.0851	QADNPHVALYR	K	S	0.873	1.68	0.218	0	1	0	0	2	3276.29	36571.2
PBS_rep1	Hypoxia up-regulated protein 1 OS=Mus musculus GN=Hyou1 PE=1 SV=1	sp|Q9JKR6|HYOU1_MOUSE	111183	1	6	6	0.000224	0.0851	YFQHLLGK	R	Q	0.99	2.16	0.412	0	1	0	0	2	4517.13	225566
PBS_rep1	Hypoxia up-regulated protein 1 OS=Mus musculus GN=Hyou1 PE=1 SV=1	sp|Q9JKR6|HYOU1_MOUSE	111183	1	6	6	0.000224	0.0851	YSHDFNFHINYGDLGFLGPEDLR	R	V	0.947	2.3	0.306	0	0	0	1	2	7006.56	154529
PBS_rep1	NADH dehydrogenase [ubiquinone] 1 alpha subcomplex subunit 8 OS=Mus musculus GN=Ndufa8 PE=1 SV=3	sp|Q9DCJ5|NDUA8_MOUSE	19992	1	3	4	0.000128	0.262	ARPEPNPVIEGDLKPAK	R	H	0.997	4.13	0.638	0	0	1	0	2	3721.76	380485
PBS_rep1	NADH dehydrogenase [ubiquinone] 1 alpha subcomplex subunit 8 OS=Mus musculus GN=Ndufa8 PE=1 SV=3	sp|Q9DCJ5|NDUA8_MOUSE	19992	1	3	4	0.000128	0.262	LGWVRPDLGQLSK	K	V	0.981	2.11	0.515	0	0	1	0	2	5734.7	236991
PBS_rep1	NADH dehydrogenase [ubiquinone] 1 alpha subcomplex subunit 8 OS=Mus musculus GN=Ndufa8 PE=1 SV=3	sp|Q9DCJ5|NDUA8_MOUSE	19992	1	3	4	0.000128	0.262	VKTDRPLPENPYHSR	K	A	0.994	2.89	0.432	0	0	1	1	2	2833.8	112673
PBS_rep1	Protein NipSnap homolog 3B OS=Mus musculus GN=Nipsnap3b PE=1 SV=1	sp|Q9CQE1|NPS3B_MOUSE	28308.3	1	2	2	6.39e-05	0.085	TYFLKPSK	R	T	0.916	1.77	0.27	0	1	0	0	2	3214.78	68749
PBS_rep1	Protein NipSnap homolog 3B OS=Mus musculus GN=Nipsnap3b PE=1 SV=1	sp|Q9CQE1|NPS3B_MOUSE	28308.3	1	2	2	6.39e-05	0.085	VHVLWWNESADSR	R	A	0.997	2.77	0.372	0	0	1	0	2	5889.17	142303
PBS_rep1	Homeodomain-only protein OS=Mus musculus GN=Hopx PE=1 SV=1	sp|Q8R1H0|HOP_MOUSE	8282.1	1	2	3	0.000128	0.356	HPDPTTLCLIAAEAGLTEEQTQK	K	W	0.997	3.66	0.529	0	0	1	0	2	6570.86	150732
PBS_rep1	Homeodomain-only protein OS=Mus musculus GN=Hopx PE=1 SV=1	sp|Q8R1H0|HOP_MOUSE	8282.1	1	2	3	0.000128	0.356	VNKHPDPTTLCLIAAEAGLTEEQTQK	K	W	0.997	4.91	0.599	0	0	2	1	2	6242.5	487590
PBS_rep1	EH domain-containing protein 1 OS=Mus musculus GN=Ehd1 PE=1 SV=1	sp|Q9WVK4|EHD1_MOUSE	60605.2	1	4	4	0.000256	0.154	EHQISSGDFPSLR	R	K	0.997	2.23	0.553	0	1	0	0	2	4815.79	178575
PBS_rep1	EH domain-containing protein 1 OS=Mus musculus GN=Ehd1 PE=1 SV=1	sp|Q9WVK4|EHD1_MOUSE	60605.2	1	4	4	0.000256	0.154	FQALKPK	K	L	0.9	2.1	0.2	0	1	0	0	2	2095.75	154533
PBS_rep1	EH domain-containing protein 1 OS=Mus musculus GN=Ehd1 PE=1 SV=1	sp|Q9WVK4|EHD1_MOUSE	60605.2	1	4	4	0.000256	0.154	IILLFDAHK	R	L	0.984	1.86	0.345	0	1	1	0	2	5703.03	332773
PBS_rep1	EH domain-containing protein 1 OS=Mus musculus GN=Ehd1 PE=1 SV=1	sp|Q9WVK4|EHD1_MOUSE	60605.2	1	4	4	0.000256	0.154	LADVDKDGLLDDEEFALANHLIK	K	V	0.997	4.97	0.487	0	0	1	0	2	6696.54	192148
PBS_rep1	EH domain-containing protein 1 OS=Mus musculus GN=Ehd1 PE=1 SV=1	sp|Q9WVK4|EHD1_MOUSE	60605.2	1	4	4	0.000256	0.154	LLPLEEHYR	K	F	0.949	1.49	0.402	0	1	0	0	2	4637.69	294121
PBS_rep1	EH domain-containing protein 1 OS=Mus musculus GN=Ehd1 PE=1 SV=1	sp|Q9WVK4|EHD1_MOUSE	60605.2	1	4	4	0.000256	0.154	SKLPNTVLGK	K	I	0.966	2.05	0.284	0	1	0	0	2	3285.08	74135.5
PBS_rep1	EH domain-containing protein 1 OS=Mus musculus GN=Ehd1 PE=1 SV=1	sp|Q9WVK4|EHD1_MOUSE	60605.2	1	4	4	0.000256	0.154	VHAYIISSLKK	K	E	0.997	2.95	0.335	0	0	1	0	2	3719.84	448723
PBS_rep1	Heterogeneous nuclear ribonucleoprotein A/B OS=Mus musculus GN=Hnrnpab PE=1 SV=1	sp|Q99020|ROAA_MOUSE,tr|Q20BD0|Q20BD0_MOUSE,tr|Q80XR6|Q80XR6_MOUSE	30831.6	1	2	2	6.39e-05	0.0982	GFVFITFKEEDPVKK	R	V	0.997	3.08	0.593	0	0	1	0	2	5903.03	258713
PBS_rep1	Heterogeneous nuclear ribonucleoprotein A/B OS=Mus musculus GN=Hnrnpab PE=1 SV=1	sp|Q99020|ROAA_MOUSE,tr|Q20BD0|Q20BD0_MOUSE,tr|Q80XR6|Q80XR6_MOUSE	30831.6	1	2	2	6.39e-05	0.0982	MFVGGLSWDTSKK	K	D	0.997	2.9	0.616	0	1	0	0	2	5646.35	135490
PBS_rep1	Actin, cytoplasmic 2 OS=Mus musculus GN=Actg1 PE=1 SV=1	sp|P63260|ACTG_MOUSE	41793.9	1	9	12	0.00185	0.701	AGFAGDDAPR	K	A	0.997	2.37	0.434	0	1	0	0	2	2587.28	61067.4
PBS_rep1	Actin, cytoplasmic 2 OS=Mus musculus GN=Actg1 PE=1 SV=1	sp|P63260|ACTG_MOUSE	41793.9	1	9	12	0.00185	0.701	AVFPSIVGRPR	R	H	0.997	2.72	0.476	0	2	0	0	2	4877.36	1646050
PBS_rep1	Actin, cytoplasmic 2 OS=Mus musculus GN=Actg1 PE=1 SV=1	sp|P63260|ACTG_MOUSE	41793.9	1	9	12	0.00185	0.701	CDVDIRK	K	D	0.9	2.31	0.284	0	1	0	0	2	1655	70522
PBS_rep1	Actin, cytoplasmic 2 OS=Mus musculus GN=Actg1 PE=1 SV=1	sp|P63260|ACTG_MOUSE	41793.9	1	9	12	0.00185	0.701	CPEALFQPSFLGMESCGIHETTFNSIMK	R	C	0.997	4.29	0.605	0	0	5	0	2	7175.37	1447030
PBS_rep1	Actin, cytoplasmic 2 OS=Mus musculus GN=Actg1 PE=1 SV=1	sp|P63260|ACTG_MOUSE	41793.9	1	9	12	0.00185	0.701	DIKEKLCYVALDFEQEMATAASSSSLEK	R	S	0.997	4.63	0.679	0	0	2	0	2	7730.92	123149
PBS_rep1	Actin, cytoplasmic 2 OS=Mus musculus GN=Actg1 PE=1 SV=1	sp|P63260|ACTG_MOUSE	41793.9	1	9	12	0.00185	0.701	DLYANTVLSGGTTMYPGIADR	K	M	0.997	4.09	0.671	0	1	0	0	2	6456.4	89169.4
PBS_rep1	Actin, cytoplasmic 2 OS=Mus musculus GN=Actg1 PE=1 SV=1	sp|P63260|ACTG_MOUSE	41793.9	1	9	12	0.00185	0.701	DSYVGDEAQSKR	K	G	0.912	1.8	0.252	0	1	0	0	2	2025.68	9548.95
PBS_rep1	Actin, cytoplasmic 2 OS=Mus musculus GN=Actg1 PE=1 SV=1	sp|P63260|ACTG_MOUSE	41793.9	1	9	12	0.00185	0.701	EITALAPSTMK	K	I	0.966	2.32	0.295	0	1	0	0	2	3513.81	38460.5
PBS_rep1	Actin, cytoplasmic 2 OS=Mus musculus GN=Actg1 PE=1 SV=1	sp|P63260|ACTG_MOUSE	41793.9	1	9	12	0.00185	0.701	EKLCYVALDFEQEMATAASSSSLEK	K	S	0.997	5.48	0.64	0	0	1	0	2	7203.07	312268
PBS_rep1	Actin, cytoplasmic 2 OS=Mus musculus GN=Actg1 PE=1 SV=1	sp|P63260|ACTG_MOUSE	41793.9	1	9	12	0.00185	0.701	FRCPEALFQPSFLGMESCGIHETTFNSIMK	R	C	0.967	2.75	0.357	0	0	1	0	2	7058.42	52182.2
PBS_rep1	Actin, cytoplasmic 2 OS=Mus musculus GN=Actg1 PE=1 SV=1	sp|P63260|ACTG_MOUSE	41793.9	1	9	12	0.00185	0.701	GYSFTTTAER	R	E	0.997	2.46	0.392	0	1	0	0	2	3755.82	188059
PBS_rep1	Actin, cytoplasmic 2 OS=Mus musculus GN=Actg1 PE=1 SV=1	sp|P63260|ACTG_MOUSE	41793.9	1	9	12	0.00185	0.701	HQGVMVGMGQK	R	D	0.997	2.8	0.512	0	8	5	0	2	2066.91	2463250
PBS_rep1	Actin, cytoplasmic 2 OS=Mus musculus GN=Actg1 PE=1 SV=1	sp|P63260|ACTG_MOUSE	41793.9	1	9	12	0.00185	0.701	IKIIAPPERK	K	Y	0.968	2.66	0.359	0	0	1	0	2	3016.47	68646.4
PBS_rep1	Actin, cytoplasmic 2 OS=Mus musculus GN=Actg1 PE=1 SV=1	sp|P63260|ACTG_MOUSE	41793.9	1	9	12	0.00185	0.701	IWHHTFYNELR	K	V	0.997	2.82	0.542	0	1	2	0	2	4635.97	1450280
PBS_rep1	Actin, cytoplasmic 2 OS=Mus musculus GN=Actg1 PE=1 SV=1	sp|P63260|ACTG_MOUSE	41793.9	1	9	12	0.00185	0.701	KDLYANTVLSGGTTMYPGIADR	R	M	0.997	4.61	0.671	0	0	4	0	2	5734.59	1205250
PBS_rep1	Actin, cytoplasmic 2 OS=Mus musculus GN=Actg1 PE=1 SV=1	sp|P63260|ACTG_MOUSE	41793.9	1	9	12	0.00185	0.701	LCYVALDFEQEMATAASSSSLEK	K	S	0.997	3.83	0.427	0	0	1	0	2	7312.37	101142
PBS_rep1	Actin, cytoplasmic 2 OS=Mus musculus GN=Actg1 PE=1 SV=1	sp|P63260|ACTG_MOUSE	41793.9	1	9	12	0.00185	0.701	LDLAGRDLTDYLMK	R	I	0.993	2.24	0.448	0	0	1	0	2	6454.06	245307
PBS_rep1	Actin, cytoplasmic 2 OS=Mus musculus GN=Actg1 PE=1 SV=1	sp|P63260|ACTG_MOUSE	41793.9	1	9	12	0.00185	0.701	QEYDESGPSIVHR	K	K	0.997	2.89	0.718	0	4	2	0	2	3438.47	1313160
PBS_rep1	Actin, cytoplasmic 2 OS=Mus musculus GN=Actg1 PE=1 SV=1	sp|P63260|ACTG_MOUSE	41793.9	1	9	12	0.00185	0.701	SYELPDGQVITIGNER	K	F	0.997	3.4	0.477	0	2	0	0	2	6170.48	316800
PBS_rep1	Actin, cytoplasmic 2 OS=Mus musculus GN=Actg1 PE=1 SV=1	sp|P63260|ACTG_MOUSE	41793.9	1	9	12	0.00185	0.701	TTGIVMDSGDGVTHTVPIYEGYALPHAILR	R	L	0.997	5.62	0.66	0	0	5	4	2	6490.31	3224250
PBS_rep1	Actin, cytoplasmic 2 OS=Mus musculus GN=Actg1 PE=1 SV=1	sp|P63260|ACTG_MOUSE	41793.9	1	9	12	0.00185	0.701	VAPEEHPVLLTEAPLNPK	R	A	0.997	3.9	0.295	0	1	0	0	2	5359.81	97828.7
PBS_rep1	Trans-2-enoyl-CoA reductase, mitochondrial OS=Mus musculus GN=Mecr PE=1 SV=2	sp|Q9DCS3|MECR_MOUSE	40343.4	1	3	4	0.000128	0.121	ALVYGNHGDPAK	R	V	0.966	2.56	0.269	0	1	0	0	2	2437.98	33842.6
PBS_rep1	Trans-2-enoyl-CoA reductase, mitochondrial OS=Mus musculus GN=Mecr PE=1 SV=2	sp|Q9DCS3|MECR_MOUSE	40343.4	1	3	4	0.000128	0.121	LKTINVVRDRPDIK	R	K	0.924	0.518	-0.498	0	0	0	1	2	5744.85	151429
PBS_rep1	Trans-2-enoyl-CoA reductase, mitochondrial OS=Mus musculus GN=Mecr PE=1 SV=2	sp|Q9DCS3|MECR_MOUSE	40343.4	1	3	4	0.000128	0.121	NHSPDEFKELILTLCNLIR	K	Q	0.99	2.84	0.494	0	0	1	1	2	8266.13	64809
PBS_rep1	Thiosulfate sulfurtransferase OS=Mus musculus GN=Tst PE=1 SV=3	sp|P52196|THTR_MOUSE	33465.9	1	3	5	0.000224	0.242	EGHPVTSEPSRPEPAVFKATLNLSLLKTYEQVLENLQSK	K	R	0.997	3.05	0.525	0	0	0	0	2	7569.6	139713
PBS_rep1	Thiosulfate sulfurtransferase OS=Mus musculus GN=Tst PE=1 SV=3	sp|P52196|THTR_MOUSE	33465.9	1	3	5	0.000224	0.242	HVPGASFFDIEECR	R	D	0.997	4.27	0.481	0	1	2	0	2	5823.14	521555
PBS_rep1	Thiosulfate sulfurtransferase OS=Mus musculus GN=Tst PE=1 SV=3	sp|P52196|THTR_MOUSE	33465.9	1	3	5	0.000224	0.242	YLGTQPEPDIVGLDSGHIR	R	G	0.997	4.03	0.506	0	2	1	0	2	5665.76	462895
PBS_rep1	60S ribosomal protein L12 OS=Mus musculus GN=Rpl12 PE=1 SV=2	sp|P35979|RL12_MOUSE	17805	1	2	2	9.58e-05	0.206	HPHDIIDDINSGAVECPAS	R	-	0.974	2.15	0.534	0	0	2	0	2	5417.8	279917
PBS_rep1	60S ribosomal protein L12 OS=Mus musculus GN=Rpl12 PE=1 SV=2	sp|P35979|RL12_MOUSE	17805	1	2	2	9.58e-05	0.206	HSGNITFDEIVNIAR	K	Q	0.997	3.27	0.417	0	0	1	0	2	6331.89	149421
PBS_rep1	Superoxide dismutase [Cu-Zn] OS=Mus musculus GN=Sod1 PE=1 SV=2	sp|P08228|SODC_MOUSE	15941.9	1	2	2	6.39e-05	0.169	GDGPVQGTIHFEQK	K	A	0.969	2.22	0.461	0	1	0	0	2	4137.88	18069.8
PBS_rep1	Superoxide dismutase [Cu-Zn] OS=Mus musculus GN=Sod1 PE=1 SV=2	sp|P08228|SODC_MOUSE	15941.9	1	2	2	6.39e-05	0.169	HVGDLGNVTAGK	R	D	0.997	3.14	0.558	0	1	0	0	2	2784.95	77646.7
PBS_rep1	H-2 class II histocompatibility antigen, A-D beta chain OS=Mus musculus GN=H2-Ab1 PE=1 SV=1	sp|P01921|HB2D_MOUSE	29953.5	1	2	2	0.000256	0.287	AVTELGRPDAEYWNSQPEILER	R	T	0.943	2.85	0.263	0	0	1	0	2	5990.38	365385
PBS_rep1	H-2 class II histocompatibility antigen, A-D beta chain OS=Mus musculus GN=H2-Ab1 PE=1 SV=1	sp|P01921|HB2D_MOUSE	29953.5	1	2	2	0.000256	0.287	HFVVQFK	R	G	0.9	2.45	0.429	0	1	0	0	2	4308.38	139620
PBS_rep1	H-2 class II histocompatibility antigen, A-D beta chain OS=Mus musculus GN=H2-Ab1 PE=1 SV=1	sp|P01921|HB2D_MOUSE	29953.5	1	2	2	0.000256	0.287	HNYEGPETSTSLR	R	R	0.997	2.81	0.557	0	2	0	0	2	2922.92	72914
PBS_rep1	H-2 class II histocompatibility antigen, A-D beta chain OS=Mus musculus GN=H2-Ab1 PE=1 SV=1	sp|P01921|HB2D_MOUSE	29953.5	1	2	2	0.000256	0.287	RLEQPNVAISLSR	R	T	0.997	3.4	0.564	0	1	1	0	2	4868.93	377030
PBS_rep1	H-2 class II histocompatibility antigen, A-D beta chain OS=Mus musculus GN=H2-Ab1 PE=1 SV=1	sp|P01921|HB2D_MOUSE	29953.5	1	2	2	0.000256	0.287	TEALNHHNTLVCSVTDFYPAK	R	I	0.997	2.89	0.315	0	0	1	1	2	5554.52	1402750
PBS_rep1	NADH-ubiquinone oxidoreductase 75 kDa subunit, mitochondrial OS=Mus musculus GN=Ndufs1 PE=1 SV=2	sp|Q91VD9|NDUS1_MOUSE	79777.6	0.998	2	3	9.58e-05	0.0289	NRLEEVSPNLVR	R	Y	0.971	1.94	0.296	0	1	1	0	2	4464.61	190153
PBS_rep1	NADH-ubiquinone oxidoreductase 75 kDa subunit, mitochondrial OS=Mus musculus GN=Ndufs1 PE=1 SV=2	sp|Q91VD9|NDUS1_MOUSE	79777.6	0.998	2	3	9.58e-05	0.0289	YDHLGDSPK	R	I	0.935	1.75	0.353	0	1	0	0	2	1919.1	26608
PBS_rep1	Cadherin-5 OS=Mus musculus GN=Cdh5 PE=1 SV=2	sp|P55284|CADH5_MOUSE	87904.5	1	2	2	6.39e-05	0.0255	KPLIGTVVAK	K	D	0.913	1.47	0.305	0	1	0	0	2	3404.35	155288
PBS_rep1	Cadherin-5 OS=Mus musculus GN=Cdh5 PE=1 SV=2	sp|P55284|CADH5_MOUSE	87904.5	1	2	2	6.39e-05	0.0255	RNEGIIKPTK	K	S	0.955	2.07	0.283	0	0	1	0	2	1508.14	76552.1
PBS_rep1	Calcium uniporter protein, mitochondrial OS=Mus musculus GN=Mcu PE=1 SV=2	sp|Q3UMR5|MCU_MOUSE	39682.4	0.996	2	2	6.39e-05	0.0886	LRDPLQVHLPLR	R	Q	0.873	1.49	0.214	0	0	0	1	2	5528.07	105533
PBS_rep1	Calcium uniporter protein, mitochondrial OS=Mus musculus GN=Mcu PE=1 SV=2	sp|Q3UMR5|MCU_MOUSE	39682.4	0.996	2	2	6.39e-05	0.0886	TLVQQLYTTLCIEQHQLNK	K	E	0.966	2.15	0.442	0	0	1	0	2	7346.83	195456
PBS_rep1	Transaldolase OS=Mus musculus GN=Taldo1 PE=1 SV=2	sp|Q93092|TALDO_MOUSE	37388.5	1	2	2	6.39e-05	0.0712	ILDWHVANTDKK	R	S	0.958	2.43	0.258	0	0	0	1	2	4109.39	16170.4
PBS_rep1	Transaldolase OS=Mus musculus GN=Taldo1 PE=1 SV=2	sp|Q93092|TALDO_MOUSE	37388.5	1	2	2	6.39e-05	0.0712	WLHNEDQMAVEK	R	L	0.997	2.75	0.481	0	1	0	0	2	3756.93	36143.3
PBS_rep1	Elongation factor 1-alpha 1 OS=Mus musculus GN=Eef1a1 PE=1 SV=3	sp|P10126|EF1A1_MOUSE	50114.2	1	5	6	0.000415	0.292	DGSASGTTLLEALDCILPPTRPTDKPLR	K	L	0.997	3.55	0.491	0	0	1	1	2	7323.23	817329
PBS_rep1	Elongation factor 1-alpha 1 OS=Mus musculus GN=Eef1a1 PE=1 SV=3	sp|P10126|EF1A1_MOUSE	50114.2	1	5	6	0.000415	0.292	EHALLAYTLGVK	R	Q	0.997	2.96	0.607	0	1	1	0	2	5553.51	1243950
PBS_rep1	Elongation factor 1-alpha 1 OS=Mus musculus GN=Eef1a1 PE=1 SV=3	sp|P10126|EF1A1_MOUSE	50114.2	1	5	6	0.000415	0.292	KDGSASGTTLLEALDCILPPTRPTDKPLR	R	L	0.997	3.35	0.508	0	0	0	1	2	6812.68	431345
PBS_rep1	Elongation factor 1-alpha 1 OS=Mus musculus GN=Eef1a1 PE=1 SV=3	sp|P10126|EF1A1_MOUSE	50114.2	1	5	6	0.000415	0.292	KIGYNPDTVAFVPISGWNGDNMLEPSANMPWFK	K	G	0.997	4.18	0.626	0	0	2	0	2	7660.71	87894.6
PBS_rep1	Elongation factor 1-alpha 1 OS=Mus musculus GN=Eef1a1 PE=1 SV=3	sp|P10126|EF1A1_MOUSE	50114.2	1	5	6	0.000415	0.292	STTTGHLIYK	K	C	0.997	2.49	0.617	0	2	0	0	2	2638.14	170867
PBS_rep1	Elongation factor 1-alpha 1 OS=Mus musculus GN=Eef1a1 PE=1 SV=3	sp|P10126|EF1A1_MOUSE	50114.2	1	5	6	0.000415	0.292	THINIVVIGHVDSGK	K	S	0.997	4.83	0.677	0	1	1	0	2	4748.65	283023
PBS_rep1	Elongation factor 1-alpha 1 OS=Mus musculus GN=Eef1a1 PE=1 SV=3	sp|P10126|EF1A1_MOUSE	50114.2	1	5	6	0.000415	0.292	VETGVLKPGMVVTFAPVNVTTEVK	R	S	0.997	3.79	0.45	0	0	1	0	2	6454.23	235636
PBS_rep1	Elongation factor 1-alpha 1 OS=Mus musculus GN=Eef1a1 PE=1 SV=3	sp|P10126|EF1A1_MOUSE	50114.2	1	5	6	0.000415	0.292	YYVTIIDAPGHR	K	D	0.997	3.06	0.623	0	1	0	0	2	5010.3	236031
PBS_rep1	40S ribosomal protein S19 OS=Mus musculus GN=Rps19 PE=1 SV=3	sp|Q9CZX8|RS19_MOUSE	16085.5	1	3	3	9.58e-05	0.221	IAGQVAAANKK	R	-	0.87	1.42	0.23	0	1	0	0	2	1215.52	23165.7
PBS_rep1	40S ribosomal protein S19 OS=Mus musculus GN=Rps19 PE=1 SV=3	sp|Q9CZX8|RS19_MOUSE	16085.5	1	3	3	9.58e-05	0.221	LKVPEWVDTVK	K	L	0.997	2.85	0.46	0	0	1	0	2	5613.04	144002
PBS_rep1	40S ribosomal protein S19 OS=Mus musculus GN=Rps19 PE=1 SV=3	sp|Q9CZX8|RS19_MOUSE	16085.5	1	3	3	9.58e-05	0.221	NGVRPSHFSR	R	G	0.875	1.43	0.226	0	1	0	0	2	1556.93	14907.4
PBS_rep1	Tubulin alpha-1B chain OS=Mus musculus GN=Tuba1b PE=1 SV=2	sp|P05213|TBA1B_MOUSE	50151.7	1	1	1	0.000447	0.344	AYHEQLSVAEITNACFEPANQMVK	K	C	0.997	4.79	0.642	0	0	3	0	2	6160.63	535693
PBS_rep1	Tubulin alpha-1B chain OS=Mus musculus GN=Tuba1b PE=1 SV=2	sp|P05213|TBA1B_MOUSE	50151.7	1	1	1	0.000447	0.344	ECISIHVGQAGVQIGNACWELYCLEHGIQPDGQMPSDK	R	T	0.997	3.49	0.441	0	0	0	1	2	7009.16	86722.6
PBS_rep1	Tubulin alpha-1B chain OS=Mus musculus GN=Tuba1b PE=1 SV=2	sp|P05213|TBA1B_MOUSE	50151.7	1	1	1	0.000447	0.344	IHFPLATYAPVISAEK	R	A	0.997	3.39	0.517	0	1	2	0	2	6305.75	1175800
PBS_rep1	Tubulin alpha-1B chain OS=Mus musculus GN=Tuba1b PE=1 SV=2	sp|P05213|TBA1B_MOUSE	50151.7	1	1	1	0.000447	0.344	LADQCTGLQGFLVFHSFGGGTGSGFTSLLMER	K	L	0.997	4.84	0.66	0	0	3	0	2	7799.62	158457
PBS_rep1	Tubulin alpha-1B chain OS=Mus musculus GN=Tuba1b PE=1 SV=2	sp|P05213|TBA1B_MOUSE	50151.7	1	1	1	0.000447	0.344	LDHKFDLMYAK	R	R	0.997	3.48	0.451	0	0	1	0	2	4795.27	878240
PBS_rep1	Tubulin alpha-1B chain OS=Mus musculus GN=Tuba1b PE=1 SV=2	sp|P05213|TBA1B_MOUSE	50151.7	1	1	1	0.000447	0.344	LSVDYGKK	R	S	0.977	2.44	0.263	0	1	0	0	2	2327.89	7143.75
PBS_rep1	Tubulin alpha-1B chain OS=Mus musculus GN=Tuba1b PE=1 SV=2	sp|P05213|TBA1B_MOUSE	50151.7	1	1	1	0.000447	0.344	NLDIERPTYTNLNR	R	L	0.954	2.72	0.379	0	0	1	0	2	4894.26	285763
PBS_rep1	Tubulin alpha-1B chain OS=Mus musculus GN=Tuba1b PE=1 SV=2	sp|P05213|TBA1B_MOUSE	50151.7	1	1	1	0.000447	0.344	QLFHPEQLITGK	R	E	0.962	1.88	0.384	0	1	0	0	2	5581.91	456741
PBS_rep1	LIM and senescent cell antigen-like-containing domain protein 2 OS=Mus musculus GN=Lims2 PE=1 SV=1	sp|Q91XD2|LIMS2_MOUSE	39030.8	0.994	1	1	9.58e-05	0.106	CEKPFLGHR	K	H	0.902	1.84	0.275	0	0	1	0	2	2023.88	89804.9
PBS_rep1	LIM and senescent cell antigen-like-containing domain protein 2 OS=Mus musculus GN=Lims2 PE=1 SV=1	sp|Q91XD2|LIMS2_MOUSE	39030.8	0.994	1	1	9.58e-05	0.106	FVEFDMKPVCK	K	R	0.997	2.43	0.474	0	1	0	0	2	5105.29	66977.1
PBS_rep1	LIM and senescent cell antigen-like-containing domain protein 2 OS=Mus musculus GN=Lims2 PE=1 SV=1	sp|Q91XD2|LIMS2_MOUSE	39030.8	0.994	1	1	9.58e-05	0.106	NDPYHPDHFSCSNCGK	K	E	0.939	2.22	0.298	0	0	1	0	2	2779.37	21976.3
PBS_rep1	Serum albumin OS=Mus musculus GN=Alb PE=1 SV=3	sp|P07724|ALBU_MOUSE	68692.9	1	51	90	0.00703	0.753	AADKDTCFSTEGPNLVTR	K	C	0.997	5.37	0.663	0	2	5	0	2	4705.31	5280840
PBS_rep1	Serum albumin OS=Mus musculus GN=Alb PE=1 SV=3	sp|P07724|ALBU_MOUSE	68692.9	1	51	90	0.00703	0.753	AETFTFHSDICTLPEK	K	E	0.997	3.74	0.628	0	2	2	0	2	5550.17	1638330
PBS_rep1	Serum albumin OS=Mus musculus GN=Alb PE=1 SV=3	sp|P07724|ALBU_MOUSE	68692.9	1	51	90	0.00703	0.753	AETFTFHSDICTLPEKEK	K	Q	0.997	3.98	0.606	0	1	3	0	2	5245.11	2388950
PBS_rep1	Serum albumin OS=Mus musculus GN=Alb PE=1 SV=3	sp|P07724|ALBU_MOUSE	68692.9	1	51	90	0.00703	0.753	AHCLSEVEHDTMPADLPAIAADFVEDQEVCK	K	N	0.997	5.23	0.684	0	0	7	5	2	7123.51	8086900
PBS_rep1	Serum albumin OS=Mus musculus GN=Alb PE=1 SV=3	sp|P07724|ALBU_MOUSE	68692.9	1	51	90	0.00703	0.753	ALVSSVR	K	Q	0.825	1.65	0.182	0	1	0	0	2	2396.94	45034.2
PBS_rep1	Serum albumin OS=Mus musculus GN=Alb PE=1 SV=3	sp|P07724|ALBU_MOUSE	68692.9	1	51	90	0.00703	0.753	APQVSTPTLVEAAR	K	N	0.997	2.42	0.615	0	2	0	0	2	4855.04	288950
PBS_rep1	Serum albumin OS=Mus musculus GN=Alb PE=1 SV=3	sp|P07724|ALBU_MOUSE	68692.9	1	51	90	0.00703	0.753	CCSGSLVER	K	R	0.97	2.35	0.328	0	1	0	0	2	2172.77	26275.8
PBS_rep1	Serum albumin OS=Mus musculus GN=Alb PE=1 SV=3	sp|P07724|ALBU_MOUSE	68692.9	1	51	90	0.00703	0.753	CCTLPEDQRLPCVEDYLSAILNR	K	V	0.997	3.87	0.539	0	0	1	0	2	7497.11	195507
PBS_rep1	Serum albumin OS=Mus musculus GN=Alb PE=1 SV=3	sp|P07724|ALBU_MOUSE	68692.9	1	51	90	0.00703	0.753	DVFLGTFLYEYSR	K	R	0.997	3.42	0.567	0	1	0	0	2	7482.19	559368
PBS_rep1	Serum albumin OS=Mus musculus GN=Alb PE=1 SV=3	sp|P07724|ALBU_MOUSE	68692.9	1	51	90	0.00703	0.753	ECCHGDLLECADDR	K	A	0.997	3.85	0.835	0	1	1	0	2	3724.45	862342
PBS_rep1	Serum albumin OS=Mus musculus GN=Alb PE=1 SV=3	sp|P07724|ALBU_MOUSE	68692.9	1	51	90	0.00703	0.753	ECCHGDLLECADDRAELAK	K	Y	0.997	3.12	0.682	0	0	2	1	2	4774.4	708155
PBS_rep1	Serum albumin OS=Mus musculus GN=Alb PE=1 SV=3	sp|P07724|ALBU_MOUSE	68692.9	1	51	90	0.00703	0.753	EFKAETFTFHSDICTLPEK	K	E	0.997	4.09	0.569	0	1	1	0	2	5729.15	418860
PBS_rep1	Serum albumin OS=Mus musculus GN=Alb PE=1 SV=3	sp|P07724|ALBU_MOUSE	68692.9	1	51	90	0.00703	0.753	EFKAETFTFHSDICTLPEKEK	K	Q	0.985	3.38	0.337	0	0	1	1	2	5452.45	457272
PBS_rep1	Serum albumin OS=Mus musculus GN=Alb PE=1 SV=3	sp|P07724|ALBU_MOUSE	68692.9	1	51	90	0.00703	0.753	EKALVSSVR	K	Q	0.937	1.76	0.321	0	1	0	0	2	2146.51	67572.2
PBS_rep1	Serum albumin OS=Mus musculus GN=Alb PE=1 SV=3	sp|P07724|ALBU_MOUSE	68692.9	1	51	90	0.00703	0.753	ENPTTFMGHYLHEVAR	K	R	0.997	4.38	0.654	0	6	12	1	2	4567.65	27721100
PBS_rep1	Serum albumin OS=Mus musculus GN=Alb PE=1 SV=3	sp|P07724|ALBU_MOUSE	68692.9	1	51	90	0.00703	0.753	ENYGELADCCTK	R	Q	0.997	3.52	0.638	0	1	0	0	2	3707.81	113857
PBS_rep1	Serum albumin OS=Mus musculus GN=Alb PE=1 SV=3	sp|P07724|ALBU_MOUSE	68692.9	1	51	90	0.00703	0.753	GLVLIAFSQYLQK	K	C	0.997	3.52	0.579	0	1	0	0	2	7336.15	123060
PBS_rep1	Serum albumin OS=Mus musculus GN=Alb PE=1 SV=3	sp|P07724|ALBU_MOUSE	68692.9	1	51	90	0.00703	0.753	HPDYSVSLLLR	R	L	0.994	3.05	0.314	0	1	1	0	2	5723.81	1105280
PBS_rep1	Serum albumin OS=Mus musculus GN=Alb PE=1 SV=3	sp|P07724|ALBU_MOUSE	68692.9	1	51	90	0.00703	0.753	HPYFYAPELLYYAEQYNEILTQCCAEADK	R	E	0.997	3.52	0.438	0	0	3	0	2	7923.77	50812.4
PBS_rep1	Serum albumin OS=Mus musculus GN=Alb PE=1 SV=3	sp|P07724|ALBU_MOUSE	68692.9	1	51	90	0.00703	0.753	HPYFYAPELLYYAEQYNEILTQCCAEADKESCLTPK	R	L	0.997	4.01	0.654	0	0	0	3	2	7775.87	349914
PBS_rep1	Serum albumin OS=Mus musculus GN=Alb PE=1 SV=3	sp|P07724|ALBU_MOUSE	68692.9	1	51	90	0.00703	0.753	KAHCLSEVEHDTMPADLPAIAADFVEDQEVCK	K	N	0.997	5.7	0.638	0	0	1	3	2	6660.44	2947410
PBS_rep1	Serum albumin OS=Mus musculus GN=Alb PE=1 SV=3	sp|P07724|ALBU_MOUSE	68692.9	1	51	90	0.00703	0.753	KQTALAELVK	K	H	0.997	3.13	0.471	0	3	0	0	2	3983.29	2598160
PBS_rep1	Serum albumin OS=Mus musculus GN=Alb PE=1 SV=3	sp|P07724|ALBU_MOUSE	68692.9	1	51	90	0.00703	0.753	KYEATLEK	K	C	0.956	2.39	0.309	0	1	0	0	2	1917.63	724232
PBS_rep1	Serum albumin OS=Mus musculus GN=Alb PE=1 SV=3	sp|P07724|ALBU_MOUSE	68692.9	1	51	90	0.00703	0.753	LATDLTK	K	V	0.821	1.56	0.195	0	1	0	0	2	2340.87	70923.5
PBS_rep1	Serum albumin OS=Mus musculus GN=Alb PE=1 SV=3	sp|P07724|ALBU_MOUSE	68692.9	1	51	90	0.00703	0.753	LCAIPNLRENYGELADCCTK	K	Q	0.997	2.86	0.492	0	0	2	0	2	5727.9	591208
PBS_rep1	Serum albumin OS=Mus musculus GN=Alb PE=1 SV=3	sp|P07724|ALBU_MOUSE	68692.9	1	51	90	0.00703	0.753	LGEYGFQNAILVR	K	Y	0.997	4.11	0.544	0	2	0	0	2	6215.49	800334
PBS_rep1	Serum albumin OS=Mus musculus GN=Alb PE=1 SV=3	sp|P07724|ALBU_MOUSE	68692.9	1	51	90	0.00703	0.753	LGEYGFQNAILVRYTQKAPQVSTPTLVEAAR	K	N	0.997	3.11	0.624	0	0	0	2	2	6487.45	561128
PBS_rep1	Serum albumin OS=Mus musculus GN=Alb PE=1 SV=3	sp|P07724|ALBU_MOUSE	68692.9	1	51	90	0.00703	0.753	LPCVEDYLSAILNR	R	V	0.997	3.23	0.36	0	1	2	0	2	7699.2	249457
PBS_rep1	Serum albumin OS=Mus musculus GN=Alb PE=1 SV=3	sp|P07724|ALBU_MOUSE	68692.9	1	51	90	0.00703	0.753	LPCVEDYLSAILNRVCLLHEKTPVSEHVTK	R	C	0.997	3.22	0.46	0	0	0	0	2	7509.08	317192
PBS_rep1	Serum albumin OS=Mus musculus GN=Alb PE=1 SV=3	sp|P07724|ALBU_MOUSE	68692.9	1	51	90	0.00703	0.753	LQTCCDKPLLK	K	K	0.997	2.9	0.518	0	5	0	0	2	3127.96	1288420
PBS_rep1	Serum albumin OS=Mus musculus GN=Alb PE=1 SV=3	sp|P07724|ALBU_MOUSE	68692.9	1	51	90	0.00703	0.753	LQTCCDKPLLKK	K	A	0.997	3.34	0.406	0	3	0	0	2	2458.55	38848.8
PBS_rep1	Serum albumin OS=Mus musculus GN=Alb PE=1 SV=3	sp|P07724|ALBU_MOUSE	68692.9	1	51	90	0.00703	0.753	LSQTFPNADFAEITK	R	L	0.997	3.06	0.535	0	3	0	0	2	6016.64	504091
PBS_rep1	Serum albumin OS=Mus musculus GN=Alb PE=1 SV=3	sp|P07724|ALBU_MOUSE	68692.9	1	51	90	0.00703	0.753	LVQEVTDFAK	K	T	0.997	2.06	0.416	0	1	0	0	2	4831.41	277638
PBS_rep1	Serum albumin OS=Mus musculus GN=Alb PE=1 SV=3	sp|P07724|ALBU_MOUSE	68692.9	1	51	90	0.00703	0.753	NECFLQHK	R	D	0.99	2.35	0.49	0	2	0	0	2	2596.32	228508
PBS_rep1	Serum albumin OS=Mus musculus GN=Alb PE=1 SV=3	sp|P07724|ALBU_MOUSE	68692.9	1	51	90	0.00703	0.753	NECFLQHKDDNPSLPPFERPEAEAMCTSFK	R	E	0.997	4.9	0.667	0	0	2	3	2	5822.79	1297960
PBS_rep1	Serum albumin OS=Mus musculus GN=Alb PE=1 SV=3	sp|P07724|ALBU_MOUSE	68692.9	1	51	90	0.00703	0.753	QEPERNECFLQHK	K	D	0.995	2.99	0.494	0	2	2	1	2	2827.45	1899440
PBS_rep1	Serum albumin OS=Mus musculus GN=Alb PE=1 SV=3	sp|P07724|ALBU_MOUSE	68692.9	1	51	90	0.00703	0.753	QEPERNECFLQHKDDNPSLPPFERPEAEAMCTSFK	K	E	0.997	4.09	0.645	0	0	0	2	2	5647.55	4070000
PBS_rep1	Serum albumin OS=Mus musculus GN=Alb PE=1 SV=3	sp|P07724|ALBU_MOUSE	68692.9	1	51	90	0.00703	0.753	QTALAELVK	K	H	0.875	1.73	0.41	0	1	0	0	2	5045.4	214500
PBS_rep1	Serum albumin OS=Mus musculus GN=Alb PE=1 SV=3	sp|P07724|ALBU_MOUSE	68692.9	1	51	90	0.00703	0.753	RHPDYSVSLLLR	R	L	0.997	4.75	0.487	0	2	28	1	2	9107.8	11394600
PBS_rep1	Serum albumin OS=Mus musculus GN=Alb PE=1 SV=3	sp|P07724|ALBU_MOUSE	68692.9	1	51	90	0.00703	0.753	RHPYFYAPELLYYAEQYNEILTQCCAEADK	R	E	0.997	5.16	0.52	0	0	1	0	2	7585.74	47646.3
PBS_rep1	Serum albumin OS=Mus musculus GN=Alb PE=1 SV=3	sp|P07724|ALBU_MOUSE	68692.9	1	51	90	0.00703	0.753	RHPYFYAPELLYYAEQYNEILTQCCAEADKESCLTPK	R	L	0.997	4.52	0.628	0	0	0	2	2	7545.43	1519530
PBS_rep1	Serum albumin OS=Mus musculus GN=Alb PE=1 SV=3	sp|P07724|ALBU_MOUSE	68692.9	1	51	90	0.00703	0.753	RPCFSALTVDETYVPK	R	E	0.997	3.22	0.451	0	3	1	0	2	5697.61	33966100
PBS_rep1	Serum albumin OS=Mus musculus GN=Alb PE=1 SV=3	sp|P07724|ALBU_MOUSE	68692.9	1	51	90	0.00703	0.753	SLHTLFGDK	K	L	0.996	2.64	0.431	0	2	0	0	2	4345.61	3236440
PBS_rep1	Serum albumin OS=Mus musculus GN=Alb PE=1 SV=3	sp|P07724|ALBU_MOUSE	68692.9	1	51	90	0.00703	0.753	SLHTLFGDKLCAIPNLR	K	E	0.997	5.26	0.677	0	1	1	1	2	6170.98	559253
PBS_rep1	Serum albumin OS=Mus musculus GN=Alb PE=1 SV=3	sp|P07724|ALBU_MOUSE	68692.9	1	51	90	0.00703	0.753	TPVSEHVTK	K	C	0.997	2.72	0.619	0	6	0	0	2	1549.34	712535
PBS_rep1	Serum albumin OS=Mus musculus GN=Alb PE=1 SV=3	sp|P07724|ALBU_MOUSE	68692.9	1	51	90	0.00703	0.753	TPVSEHVTKCCSGSLVER	K	R	0.997	2.88	0.501	0	0	1	0	2	3203.81	36219.2
PBS_rep1	Serum albumin OS=Mus musculus GN=Alb PE=1 SV=3	sp|P07724|ALBU_MOUSE	68692.9	1	51	90	0.00703	0.753	TVMDDFAQFLDTCCK	K	A	0.997	4.32	0.429	0	1	1	0	2	7279.19	299812
PBS_rep1	Serum albumin OS=Mus musculus GN=Alb PE=1 SV=3	sp|P07724|ALBU_MOUSE	68692.9	1	51	90	0.00703	0.753	VCLLHEK	R	T	0.9	2.62	0.358	0	3	0	0	2	2516.86	4159430
PBS_rep1	Serum albumin OS=Mus musculus GN=Alb PE=1 SV=3	sp|P07724|ALBU_MOUSE	68692.9	1	51	90	0.00703	0.753	VCLLHEKTPVSEHVTK	R	C	0.944	2.5	0.12	0	0	0	1	2	3488.38	92705.7
PBS_rep1	Serum albumin OS=Mus musculus GN=Alb PE=1 SV=3	sp|P07724|ALBU_MOUSE	68692.9	1	51	90	0.00703	0.753	VNKECCHGDLLECADDR	K	A	0.997	4.54	0.689	0	2	4	1	2	3438.24	584894
PBS_rep1	Serum albumin OS=Mus musculus GN=Alb PE=1 SV=3	sp|P07724|ALBU_MOUSE	68692.9	1	51	90	0.00703	0.753	VNKECCHGDLLECADDRAELAK	K	Y	0.997	5.51	0.607	0	0	3	5	2	4443.02	5262980
PBS_rep1	Serum albumin OS=Mus musculus GN=Alb PE=1 SV=3	sp|P07724|ALBU_MOUSE	68692.9	1	51	90	0.00703	0.753	YMCENQATISSK	K	L	0.997	3.78	0.654	0	4	0	0	2	3021.41	126702
PBS_rep1	Serum albumin OS=Mus musculus GN=Alb PE=1 SV=3	sp|P07724|ALBU_MOUSE	68692.9	1	51	90	0.00703	0.753	YNDLGEQHFK	R	G	0.997	2.97	0.535	0	4	3	0	2	3188.77	4786870
PBS_rep1	Serum albumin OS=Mus musculus GN=Alb PE=1 SV=3	sp|P07724|ALBU_MOUSE	68692.9	1	51	90	0.00703	0.753	YNDLGEQHFKGLVLIAFSQYLQK	R	C	0.845	1.78	0	0	0	0	1	2	7419.78	185304
PBS_rep1	Serum albumin OS=Mus musculus GN=Alb PE=1 SV=3	sp|P07724|ALBU_MOUSE	68692.9	1	51	90	0.00703	0.753	YNDLGEQHFKGLVLIAFSQYLQKCSYDEHAK	R	L	0.997	4.31	0.612	0	0	0	3	2	7107.66	2621270
PBS_rep1	Serum albumin OS=Mus musculus GN=Alb PE=1 SV=3	sp|P07724|ALBU_MOUSE	68692.9	1	51	90	0.00703	0.753	YTQKAPQVSTPTLVEAAR	R	N	0.899	1.74	0.203	0	0	1	0	2	4737.56	107273
PBS_rep1	Rapamycin-insensitive companion of mTOR OS=Mus musculus GN=Rictor PE=1 SV=2	sp|Q6QI06|RICTR_MOUSE-DECOY	0	0.996	2	2	6.39e-05	0	LAVVEPNQLALECIIAICARVMR	?	?	0.822	0.57	-0.368	0	0	0	1	2	7882.1	29590.2
PBS_rep1	Rapamycin-insensitive companion of mTOR OS=Mus musculus GN=Rictor PE=1 SV=2	sp|Q6QI06|RICTR_MOUSE-DECOY	0	0.996	2	2	6.39e-05	0	LSQARRPLTHSSGPPVLSVSNSKSLSLHNSQPTLYHSTK	?	?	0.953	0.058	-0.926	0	0	0	0	2	8038.23	78056.3
PBS_rep1	Collagen alpha-5(VI) chain OS=Mus musculus GN=Col6a5 PE=1 SV=3	sp|A6H584|CO6A5_MOUSE-DECOY,tr|A0A087WNL6|A0A087WNL6_MOUSE-DECOY	0	1	3	4	0.000128	0	KRISSSGDILFYIDAEK	?	?	0.971	3.09	0.449	0	1	1	0	2	5686.6	2286770
PBS_rep1	Collagen alpha-5(VI) chain OS=Mus musculus GN=Col6a5 PE=1 SV=3	sp|A6H584|CO6A5_MOUSE-DECOY,tr|A0A087WNL6|A0A087WNL6_MOUSE-DECOY	0	1	3	4	0.000128	0	RISSSGDILFYIDAEK	?	?	0.84	3.07	0.358	0	1	0	0	2	6090.69	959275
PBS_rep1	Collagen alpha-5(VI) chain OS=Mus musculus GN=Col6a5 PE=1 SV=3	sp|A6H584|CO6A5_MOUSE-DECOY,tr|A0A087WNL6|A0A087WNL6_MOUSE-DECOY	0	1	3	4	0.000128	0	SGYQAMGIKMR	?	?	0.909	0.368	-0.4	0	1	0	0	2	9421.08	24353.3
PBS_rep1	78 kDa glucose-regulated protein OS=Mus musculus GN=Hspa5 PE=1 SV=3	sp|P20029|GRP78_MOUSE	72423.6	1	13	20	0.000799	0.223	AKFEELNMDLFR	R	S	0.997	2.62	0.585	0	1	0	0	2	6302.68	379427
PBS_rep1	78 kDa glucose-regulated protein OS=Mus musculus GN=Hspa5 PE=1 SV=3	sp|P20029|GRP78_MOUSE	72423.6	1	13	20	0.000799	0.223	IEWLESHQDADIEDFK	K	A	0.997	4.17	0.606	0	2	1	0	2	5988.69	473718
PBS_rep1	78 kDa glucose-regulated protein OS=Mus musculus GN=Hspa5 PE=1 SV=3	sp|P20029|GRP78_MOUSE	72423.6	1	13	20	0.000799	0.223	IEWLESHQDADIEDFKAK	K	K	0.997	3.39	0.591	0	0	1	0	2	5631.89	176551
PBS_rep1	78 kDa glucose-regulated protein OS=Mus musculus GN=Hspa5 PE=1 SV=3	sp|P20029|GRP78_MOUSE	72423.6	1	13	20	0.000799	0.223	IINEPTAAAIAYGLDKR	R	E	0.997	3.87	0.558	0	1	1	0	2	5828.55	1198670
PBS_rep1	78 kDa glucose-regulated protein OS=Mus musculus GN=Hspa5 PE=1 SV=3	sp|P20029|GRP78_MOUSE	72423.6	1	13	20	0.000799	0.223	KKELEEIVQPIISK	K	L	0.997	4.33	0.617	0	3	0	0	2	5010.7	292412
PBS_rep1	78 kDa glucose-regulated protein OS=Mus musculus GN=Hspa5 PE=1 SV=3	sp|P20029|GRP78_MOUSE	72423.6	1	13	20	0.000799	0.223	KSDIDEIVLVGGSTR	K	I	0.997	4.44	0.571	0	1	1	0	2	5372.43	444540
PBS_rep1	78 kDa glucose-regulated protein OS=Mus musculus GN=Hspa5 PE=1 SV=3	sp|P20029|GRP78_MOUSE	72423.6	1	13	20	0.000799	0.223	KSQIFSTASDNQPTVTIK	K	V	0.997	3.78	0.594	0	0	1	0	2	4761.97	131577
PBS_rep1	78 kDa glucose-regulated protein OS=Mus musculus GN=Hspa5 PE=1 SV=3	sp|P20029|GRP78_MOUSE	72423.6	1	13	20	0.000799	0.223	MKETAEAYLGK	K	K	0.997	2.71	0.491	0	4	1	0	2	3506.49	270484
PBS_rep1	78 kDa glucose-regulated protein OS=Mus musculus GN=Hspa5 PE=1 SV=3	sp|P20029|GRP78_MOUSE	72423.6	1	13	20	0.000799	0.223	MKETAEAYLGKK	K	V	0.997	3.27	0.469	0	1	1	0	2	2947	130167
PBS_rep1	78 kDa glucose-regulated protein OS=Mus musculus GN=Hspa5 PE=1 SV=3	sp|P20029|GRP78_MOUSE	72423.6	1	13	20	0.000799	0.223	TKPYIQVDIGGGQTK	K	T	0.997	3.86	0.477	0	1	1	0	2	4596.63	556100
PBS_rep1	78 kDa glucose-regulated protein OS=Mus musculus GN=Hspa5 PE=1 SV=3	sp|P20029|GRP78_MOUSE	72423.6	1	13	20	0.000799	0.223	VLEDSDLKK	K	S	0.98	2.05	0.502	0	1	0	0	2	2152.32	62617.3
PBS_rep1	78 kDa glucose-regulated protein OS=Mus musculus GN=Hspa5 PE=1 SV=3	sp|P20029|GRP78_MOUSE	72423.6	1	13	20	0.000799	0.223	VMEHFIK	R	L	0.9	2.05	0.282	0	1	0	0	2	3371.28	95401.2
PBS_rep1	78 kDa glucose-regulated protein OS=Mus musculus GN=Hspa5 PE=1 SV=3	sp|P20029|GRP78_MOUSE	72423.6	1	13	20	0.000799	0.223	VYEGERPLTK	K	D	0.997	2.54	0.506	0	1	0	0	2	2366.59	82377.9
PBS_rep1	Protein transport protein Sec61 subunit alpha isoform 1 OS=Mus musculus GN=Sec61a1 PE=2 SV=2	sp|P61620|S61A1_MOUSE	52267.2	0.986	2	2	6.39e-05	0.0588	ETSMVHELNR	R	Y	0.892	1.66	0.281	0	1	0	0	2	2990.59	31387.1
PBS_rep1	Protein transport protein Sec61 subunit alpha isoform 1 OS=Mus musculus GN=Sec61a1 PE=2 SV=2	sp|P61620|S61A1_MOUSE	52267.2	0.986	2	2	6.39e-05	0.0588	GMEFEGAIIALFHLLATR	R	T	0.875	1.82	0.317	0	0	1	0	2	9191.84	19208.3
PBS_rep1	Fermitin family homolog 2 OS=Mus musculus GN=Fermt2 PE=1 SV=1	sp|Q8CIB5|FERM2_MOUSE	77803.5	1	5	5	0.00016	0.0897	EESSGTPAHQLNLR	R	G	0.858	1.63	0.235	0	1	0	0	2	3194.63	17966.7
PBS_rep1	Fermitin family homolog 2 OS=Mus musculus GN=Fermt2 PE=1 SV=1	sp|Q8CIB5|FERM2_MOUSE	77803.5	1	5	5	0.00016	0.0897	FIQAWQSLPEFGITHFIAR	R	F	0.967	2.78	0.326	0	0	1	0	2	7409.32	162025
PBS_rep1	Fermitin family homolog 2 OS=Mus musculus GN=Fermt2 PE=1 SV=1	sp|Q8CIB5|FERM2_MOUSE	77803.5	1	5	5	0.00016	0.0897	HPEELSLLK	R	K	0.833	1.63	0.201	0	1	0	0	2	4409.4	239502
PBS_rep1	Fermitin family homolog 2 OS=Mus musculus GN=Fermt2 PE=1 SV=1	sp|Q8CIB5|FERM2_MOUSE	77803.5	1	5	5	0.00016	0.0897	ILEAHQNVAQMSLIEAK	R	M	0.997	2.9	0.565	0	0	1	0	2	5308.53	309166
PBS_rep1	Fermitin family homolog 2 OS=Mus musculus GN=Fermt2 PE=1 SV=1	sp|Q8CIB5|FERM2_MOUSE	77803.5	1	5	5	0.00016	0.0897	SREESSGTPAHQLNLR	K	G	0.997	2.99	0.337	0	0	1	0	2	2806.48	112918
PBS_rep1	Na(+)/H(+) exchange regulatory cofactor NHE-RF1 OS=Mus musculus GN=Slc9a3r1 PE=1 SV=3	sp|P70441|NHRF1_MOUSE	38600.2	1	2	2	6.39e-05	0.0676	LLVVDKETDEFFKK	K	C	0.995	2.73	0.535	0	0	1	0	2	5523.76	236919
PBS_rep1	Na(+)/H(+) exchange regulatory cofactor NHE-RF1 OS=Mus musculus GN=Slc9a3r1 PE=1 SV=3	sp|P70441|NHRF1_MOUSE	38600.2	1	2	2	6.39e-05	0.0676	LVEPGSPAEK	R	S	0.894	1.68	0.222	0	1	0	0	2	2020.27	29527.6
PBS_rep1	Cytoplasmic dynein 1 heavy chain 1 OS=Mus musculus GN=Dync1h1 PE=1 SV=2	sp|Q9JHU4|DYHC1_MOUSE	532043	1	5	5	0.00016	0.0222	GIFEALRPLETLPVEGLIR	R	I	0.951	2.67	0.353	0	0	1	0	2	7717.6	87351.8
PBS_rep1	Cytoplasmic dynein 1 heavy chain 1 OS=Mus musculus GN=Dync1h1 PE=1 SV=2	sp|Q9JHU4|DYHC1_MOUSE	532043	1	5	5	0.00016	0.0222	LKQDGDSFR	K	M	0.996	2.49	0.492	0	1	0	0	2	1899.81	15632.6
PBS_rep1	Cytoplasmic dynein 1 heavy chain 1 OS=Mus musculus GN=Dync1h1 PE=1 SV=2	sp|Q9JHU4|DYHC1_MOUSE	532043	1	5	5	0.00016	0.0222	REEFVQWVELLPDAQTPSWLGLPNNAER	R	V	0.997	4.1	0.471	0	0	1	0	2	7732.55	37716.6
PBS_rep1	Cytoplasmic dynein 1 heavy chain 1 OS=Mus musculus GN=Dync1h1 PE=1 SV=2	sp|Q9JHU4|DYHC1_MOUSE	532043	1	5	5	0.00016	0.0222	SWSHYTVPAGMTVIQWVSDFSER	R	I	0.854	2.03	0.169	0	0	1	0	2	7829.2	63957.3
PBS_rep1	Cytoplasmic dynein 1 heavy chain 1 OS=Mus musculus GN=Dync1h1 PE=1 SV=2	sp|Q9JHU4|DYHC1_MOUSE	532043	1	5	5	0.00016	0.0222	VLRPQVTAVAQQNQGEAPEPQDMK	R	V	0.997	3.61	0.463	0	0	1	0	2	4628.72	28924.5
PBS_rep1	V-type proton ATPase catalytic subunit A OS=Mus musculus GN=Atp6v1a PE=1 SV=2	sp|P50516|VATA_MOUSE	68327.4	0.998	2	2	6.39e-05	0.0373	FKDPVKDGEAK	K	I	0.931	2.38	0.254	0	1	0	0	2	2103.24	14059.7
PBS_rep1	V-type proton ATPase catalytic subunit A OS=Mus musculus GN=Atp6v1a PE=1 SV=2	sp|P50516|VATA_MOUSE	68327.4	0.998	2	2	6.39e-05	0.0373	LPANHPLLTGQR	K	V	0.967	1.76	0.469	0	1	0	0	2	3301.79	23105.9
PBS_rep1	Cell cycle control protein 50A OS=Mus musculus GN=Tmem30a PE=1 SV=1	sp|Q8VEK0|CC50A_MOUSE,tr|D3YVV1|D3YVV1_MOUSE	41063.1	1	2	2	6.39e-05	0.0549	FKDTIKPVNWHK	K	A	0.996	2.72	0.291	0	0	0	1	2	3641.25	89485.1
PBS_rep1	Cell cycle control protein 50A OS=Mus musculus GN=Tmem30a PE=1 SV=1	sp|Q8VEK0|CC50A_MOUSE,tr|D3YVV1|D3YVV1_MOUSE	41063.1	1	2	2	6.39e-05	0.0549	RPDNTAFK	R	Q	0.99	2.57	0.509	0	1	0	0	2	1464.41	65607.5
PBS_rep1	Zyxin OS=Mus musculus GN=Zyx PE=1 SV=2	sp|Q62523|ZYX_MOUSE	60544.3	1	2	2	9.58e-05	0.0727	EKVCSIDLEIDSLSSLLDDMTK	R	N	0.943	2.49	0.292	0	0	1	0	2	8217.04	33874.8
PBS_rep1	Zyxin OS=Mus musculus GN=Zyx PE=1 SV=2	sp|Q62523|ZYX_MOUSE	60544.3	1	2	2	9.58e-05	0.0727	VNPFRPGDSEPPVAAGAQR	K	A	0.997	2.84	0.565	0	0	2	0	2	4528.16	128005
PBS_rep1	Acyl-CoA dehydrogenase family member 9, mitochondrial OS=Mus musculus GN=Acad9 PE=1 SV=2	sp|Q8JZN5|ACAD9_MOUSE	68724.5	1	4	4	0.000128	0.0816	AYICAHPLDR	R	A	0.971	2.02	0.42	0	1	0	0	2	3666.29	47237
PBS_rep1	Acyl-CoA dehydrogenase family member 9, mitochondrial OS=Mus musculus GN=Acad9 PE=1 SV=2	sp|Q8JZN5|ACAD9_MOUSE	68724.5	1	4	4	0.000128	0.0816	GSNTCEVHFENTR	R	V	0.997	3.35	0.485	0	1	0	0	2	2931.7	17467.7
PBS_rep1	Acyl-CoA dehydrogenase family member 9, mitochondrial OS=Mus musculus GN=Acad9 PE=1 SV=2	sp|Q8JZN5|ACAD9_MOUSE	68724.5	1	4	4	0.000128	0.0816	KIDQEGKIPVDTLEK	R	L	0.997	3.69	0.362	0	0	1	0	2	4114.03	59222.6
PBS_rep1	Acyl-CoA dehydrogenase family member 9, mitochondrial OS=Mus musculus GN=Acad9 PE=1 SV=2	sp|Q8JZN5|ACAD9_MOUSE	68724.5	1	4	4	0.000128	0.0816	LFIALTGLQHAGR	R	I	0.813	1.42	0.336	0	0	1	0	2	5962.12	173376
PBS_rep1	Vitronectin OS=Mus musculus GN=Vtn PE=1 SV=2	sp|P29788|VTNC_MOUSE	54849.7	1	2	3	0.000128	0.0523	IYVTGSLSHSAQAK	R	K	0.997	3.26	0.403	0	1	0	0	2	3350.29	30243.8
PBS_rep1	Vitronectin OS=Mus musculus GN=Vtn PE=1 SV=2	sp|P29788|VTNC_MOUSE	54849.7	1	2	3	0.000128	0.0523	RVDSVNPPYPR	R	S	0.996	2.57	0.314	0	2	1	0	2	3272.84	106457
PBS_rep1	LIM and calponin homology domains-containing protein 1 OS=Mus musculus GN=Limch1 PE=1 SV=1	tr|D3YU22|D3YU22_MOUSE	119570	1	3	3	9.58e-05	0.0459	GIHQDPQLEAEAGAPHCGTNPQPAQDPPR	K	N	0.815	2.95	0.42	0	0	0	1	2	3969.88	44527.9
PBS_rep1	LIM and calponin homology domains-containing protein 1 OS=Mus musculus GN=Limch1 PE=1 SV=1	tr|D3YU22|D3YU22_MOUSE	119570	1	3	3	9.58e-05	0.0459	SFGDKDFR	R	T	0.909	1.84	0.25	0	1	0	0	2	2980.6	49297.1
PBS_rep1	LIM and calponin homology domains-containing protein 1 OS=Mus musculus GN=Limch1 PE=1 SV=1	tr|D3YU22|D3YU22_MOUSE	119570	1	3	3	9.58e-05	0.0459	TINHQMESPGER	K	R	0.935	1.78	0.325	0	0	1	0	2	2052.19	32310.1
PBS_rep1	Cytochrome b-c1 complex subunit 8 OS=Mus musculus GN=Uqcrq PE=1 SV=3	sp|Q9CQ69|QCR8_MOUSE	9768.6	1	3	4	0.000128	0.293	HVISYSLSPFEQR	R	A	0.997	3.59	0.704	0	1	1	0	2	5484.78	522044
PBS_rep1	Cytochrome b-c1 complex subunit 8 OS=Mus musculus GN=Uqcrq PE=1 SV=3	sp|Q9CQ69|QCR8_MOUSE	9768.6	1	3	4	0.000128	0.293	KNPAMYENDK	R	-	0.928	1.72	0.285	0	1	0	0	2	1728.85	22115.2
PBS_rep1	Cytochrome b-c1 complex subunit 8 OS=Mus musculus GN=Uqcrq PE=1 SV=3	sp|Q9CQ69|QCR8_MOUSE	9768.6	1	3	4	0.000128	0.293	RKNPAMYENDK	K	-	0.956	2.74	0.233	0	0	1	0	2	1506.52	24092
PBS_rep1	Heat shock protein HSP 90-alpha OS=Mus musculus GN=Hsp90aa1 PE=1 SV=4	sp|P07901|HS90A_MOUSE	84791.2	1	6	7	0.000415	0.194	DLVILLYETALLSSGFSLEDPQTHANR	K	I	0.997	2.9	0.449	0	0	1	0	2	9145.65	6244.49
PBS_rep1	Heat shock protein HSP 90-alpha OS=Mus musculus GN=Hsp90aa1 PE=1 SV=4	sp|P07901|HS90A_MOUSE	84791.2	1	6	7	0.000415	0.194	HFSVEGQLEFR	K	A	0.997	2.98	0.533	0	1	1	0	2	5345.56	514726
PBS_rep1	Heat shock protein HSP 90-alpha OS=Mus musculus GN=Hsp90aa1 PE=1 SV=4	sp|P07901|HS90A_MOUSE	84791.2	1	6	7	0.000415	0.194	HGLEVIYMIEPIDEYCVQQLK	K	E	0.997	3.88	0.469	0	0	1	0	2	7080.02	176337
PBS_rep1	Heat shock protein HSP 90-alpha OS=Mus musculus GN=Hsp90aa1 PE=1 SV=4	sp|P07901|HS90A_MOUSE	84791.2	1	6	7	0.000415	0.194	HIYFITGETK	K	D	0.906	1.95	0.377	0	1	0	0	2	4516.5	373482
PBS_rep1	Heat shock protein HSP 90-alpha OS=Mus musculus GN=Hsp90aa1 PE=1 SV=4	sp|P07901|HS90A_MOUSE	84791.2	1	6	7	0.000415	0.194	HLEINPDHSIIETLR	K	Q	0.997	3.26	0.554	0	0	2	0	2	5513.12	702562
PBS_rep1	Heat shock protein HSP 90-alpha OS=Mus musculus GN=Hsp90aa1 PE=1 SV=4	sp|P07901|HS90A_MOUSE	84791.2	1	6	7	0.000415	0.194	HNDDEQYAWESSAGGSFTVR	K	T	0.997	2.91	0.554	0	0	1	0	2	5506.57	183000
PBS_rep1	Heat shock protein HSP 90-alpha OS=Mus musculus GN=Hsp90aa1 PE=1 SV=4	sp|P07901|HS90A_MOUSE	84791.2	1	6	7	0.000415	0.194	LGIHEDSQNRK	K	K	0.993	2.77	0.367	0	1	1	0	2	1469.67	43116.9
PBS_rep1	Heat shock protein HSP 90-alpha OS=Mus musculus GN=Hsp90aa1 PE=1 SV=4	sp|P07901|HS90A_MOUSE	84791.2	1	6	7	0.000415	0.194	SLTNDWEEHLAVK	K	H	0.901	1.81	0.243	0	0	1	0	2	5557.73	359178
PBS_rep1	Heat shock protein HSP 90-alpha OS=Mus musculus GN=Hsp90aa1 PE=1 SV=4	sp|P07901|HS90A_MOUSE	84791.2	1	6	7	0.000415	0.194	YESLTDPSKLDSGK	R	E	0.997	2.68	0.565	0	2	0	0	2	4087.07	25826.6
PBS_rep1	Dehydrogenase/reductase SDR family member 4 OS=Mus musculus GN=Dhrs4 PE=1 SV=3	sp|Q99LB2|DHRS4_MOUSE	29884.4	1	2	3	9.58e-05	0.0502	LAEDGAHVVVSSR	R	K	0.997	3.17	0.605	0	1	0	0	2	2930.99	20789
PBS_rep1	Dehydrogenase/reductase SDR family member 4 OS=Mus musculus GN=Dhrs4 PE=1 SV=3	sp|Q99LB2|DHRS4_MOUSE	29884.4	1	2	3	9.58e-05	0.0502	RLAEDGAHVVVSSR	R	K	0.989	2.63	0.533	0	1	1	0	2	2800.12	146119
PBS_rep1	Actin-related protein 3 OS=Mus musculus GN=Actr3 PE=1 SV=3	sp|Q99JY9|ARP3_MOUSE	47357.7	1	2	2	9.58e-05	0.0718	EFNKYDTDGSK	K	W	0.969	1.84	0.504	0	1	0	0	2	2007.17	13403.1
PBS_rep1	Actin-related protein 3 OS=Mus musculus GN=Actr3 PE=1 SV=3	sp|Q99JY9|ARP3_MOUSE	47357.7	1	2	2	9.58e-05	0.0718	HIPIAGR	K	D	0.833	1.16	0.22	0	1	0	0	2	2049.07	74606.5
PBS_rep1	Actin-related protein 3 OS=Mus musculus GN=Actr3 PE=1 SV=3	sp|Q99JY9|ARP3_MOUSE	47357.7	1	2	2	9.58e-05	0.0718	KDYEEIGPSICR	K	H	0.996	2.3	0.359	0	0	1	0	2	4168.88	49973.3
PBS_rep1	Growth factor receptor-bound protein 2 OS=Mus musculus GN=Grb2 PE=1 SV=1	sp|Q60631|GRB2_MOUSE,tr|B1AT92|B1AT92_MOUSE	25238.9	1	3	3	9.58e-05	0.12	AKAEEMLSK	R	Q	0.923	2.13	0.228	0	1	0	0	2	1975.37	33104.8
PBS_rep1	Growth factor receptor-bound protein 2 OS=Mus musculus GN=Grb2 PE=1 SV=1	sp|Q60631|GRB2_MOUSE,tr|B1AT92|B1AT92_MOUSE	25238.9	1	3	3	9.58e-05	0.12	FGNDVQHFK	K	V	0.863	1.82	0.148	0	0	1	0	2	3027.86	55229.3
PBS_rep1	Growth factor receptor-bound protein 2 OS=Mus musculus GN=Grb2 PE=1 SV=1	sp|Q60631|GRB2_MOUSE,tr|B1AT92|B1AT92_MOUSE	25238.9	1	3	3	9.58e-05	0.12	HDGAFLIR	R	E	0.979	2.03	0.419	0	1	0	0	2	3771.6	113994
PBS_rep1	LIM and SH3 domain protein 1 OS=Mus musculus GN=Lasp1 PE=1 SV=1	sp|Q61792|LASP1_MOUSE	29993.9	1	2	2	9.58e-05	0.129	ACFHCETCK	K	M	0.996	1.86	0.705	0	1	0	0	2	1554.51	15963.5
PBS_rep1	LIM and SH3 domain protein 1 OS=Mus musculus GN=Lasp1 PE=1 SV=1	sp|Q61792|LASP1_MOUSE	29993.9	1	2	2	9.58e-05	0.129	KPYCNAHYPK	K	Q	0.91	1.92	0.273	0	0	1	0	2	1657.75	56468.4
PBS_rep1	LIM and SH3 domain protein 1 OS=Mus musculus GN=Lasp1 PE=1 SV=1	sp|Q61792|LASP1_MOUSE	29993.9	1	2	2	9.58e-05	0.129	SRMGPSGGEGVEPER	K	R	0.848	2.05	0	0	0	1	0	2	4016.62	52303.6
PBS_rep1	Protein Ighg2c OS=Mus musculus GN=Ighg2c PE=4 SV=1	tr|F6TQW2|F6TQW2_MOUSE	44095.1	0.998	1	1	6.39e-05	0.0893	GSLFACSVVHEGLHNHLTTK	R	T	0.997	2.88	0.603	0	0	1	0	2	5195.74	141003
PBS_rep1	Protein Ighg2c OS=Mus musculus GN=Ighg2c PE=4 SV=1	tr|F6TQW2|F6TQW2_MOUSE	44095.1	0.998	1	1	6.39e-05	0.0893	VVSALPIQHQDWMSGK	R	E	0.997	3.49	0.623	0	1	0	0	2	5562.35	249177
PBS_rep1	60S ribosomal protein L32 OS=Mus musculus GN=Rpl32 PE=1 SV=2	sp|P62911|RL32_MOUSE	15860.4	1	2	2	6.39e-05	0.163	HMLPSGFRK	K	F	0.95	2.31	0.29	0	0	1	0	2	2818.38	37888.8
PBS_rep1	60S ribosomal protein L32 OS=Mus musculus GN=Rpl32 PE=1 SV=2	sp|P62911|RL32_MOUSE	15860.4	1	2	2	6.39e-05	0.163	SYCAEIAHNVSSK	K	N	0.997	3.66	0.689	0	1	0	0	2	3655.91	33872.6
PBS_rep1	LETM1 and EF-hand domain-containing protein 1, mitochondrial OS=Mus musculus GN=Letm1 PE=2 SV=1	sp|Q9Z2I0|LETM1_MOUSE	82991.3	1	5	6	0.000256	0.115	AKLEATLQEEAAIQQEHLEELKR	K	A	0.997	4.32	0.429	0	0	0	1	2	5881.13	122233
PBS_rep1	LETM1 and EF-hand domain-containing protein 1, mitochondrial OS=Mus musculus GN=Letm1 PE=2 SV=1	sp|Q9Z2I0|LETM1_MOUSE	82991.3	1	5	6	0.000256	0.115	KLEEGGPVYSPPAQVVVR	K	K	0.997	2.66	0.342	0	0	2	0	2	4918.69	266597
PBS_rep1	LETM1 and EF-hand domain-containing protein 1, mitochondrial OS=Mus musculus GN=Letm1 PE=2 SV=1	sp|Q9Z2I0|LETM1_MOUSE	82991.3	1	5	6	0.000256	0.115	LEATLQEEAAIQQEHLEELKR	K	A	0.983	2.93	0.293	0	0	1	2	2	5708.68	1019090
PBS_rep1	LETM1 and EF-hand domain-containing protein 1, mitochondrial OS=Mus musculus GN=Letm1 PE=2 SV=1	sp|Q9Z2I0|LETM1_MOUSE	82991.3	1	5	6	0.000256	0.115	QWLDLHLHHEIPTSLLILSR	K	A	0.958	2.12	0.326	0	0	0	1	2	6722.89	356828
PBS_rep1	LETM1 and EF-hand domain-containing protein 1, mitochondrial OS=Mus musculus GN=Letm1 PE=2 SV=1	sp|Q9Z2I0|LETM1_MOUSE	82991.3	1	5	6	0.000256	0.115	RVQQMIGQIDGLITQLETTQQDGK	K	L	0.997	3.22	0.531	0	0	1	0	2	7399.22	133382
PBS_rep1	Caveolin-1 OS=Mus musculus GN=Cav1 PE=1 SV=1	sp|P49817|CAV1_MOUSE	20539.4	0.998	1	1	6.39e-05	0.163	HLNDDVVK	K	I	0.99	2.36	0.328	0	1	0	0	2	1853.11	37832.5
PBS_rep1	Caveolin-1 OS=Mus musculus GN=Cav1 PE=1 SV=1	sp|P49817|CAV1_MOUSE	20539.4	0.998	1	1	6.39e-05	0.163	IDFEDVIAEPEGTHSFDGIWK	K	A	0.961	2.23	0.356	0	0	1	0	2	7050.69	472140
PBS_rep1	Creatine kinase B-type OS=Mus musculus GN=Ckb PE=1 SV=1	sp|Q04447|KCRB_MOUSE	42714.1	1	2	2	6.39e-05	0.142	RGTGGVDTAAVGGVFDVSNADR	K	L	0.907	1.8	0.259	0	0	1	0	2	5421.76	118820
PBS_rep1	Creatine kinase B-type OS=Mus musculus GN=Ckb PE=1 SV=1	sp|Q04447|KCRB_MOUSE	42714.1	1	2	2	6.39e-05	0.142	SMTEAEQQQLIDDHFLFDKPVSPLLLASGMAR	K	D	0.997	4.79	0.55	0	0	0	1	2	7217.5	187471
PBS_rep1	Mitochondrial pyruvate carrier 1 OS=Mus musculus GN=Mpc1 PE=1 SV=1	sp|P63030|MPC1_MOUSE	12455.1	1	2	2	9.58e-05	0.303	DYLMSTHFWGPVANWGLPIAAINDMK	R	K	0.997	3.7	0.576	0	0	2	0	2	8115.99	58937.2
PBS_rep1	Mitochondrial pyruvate carrier 1 OS=Mus musculus GN=Mpc1 PE=1 SV=1	sp|P63030|MPC1_MOUSE	12455.1	1	2	2	9.58e-05	0.303	KAADYVR	R	S	0.9	2.33	0.32	0	1	0	0	2	1306.37	57164
PBS_rep1	Sodium/potassium-transporting ATPase subunit beta-3 OS=Mus musculus GN=Atp1b3 PE=1 SV=1	sp|P97370|AT1B3_MOUSE	31776.7	1	2	2	6.39e-05	0.104	EVTVECHIAGTR	K	N	0.997	2.98	0.461	0	1	0	0	2	3178.65	52329.8
PBS_rep1	Sodium/potassium-transporting ATPase subunit beta-3 OS=Mus musculus GN=Atp1b3 PE=1 SV=1	sp|P97370|AT1B3_MOUSE	31776.7	1	2	2	6.39e-05	0.104	IIDLIPDGYPQISCLPK	R	E	0.842	0.734	-0.598	0	0	1	0	2	5881.79	1942370
PBS_rep1	60S ribosomal protein L4 OS=Mus musculus GN=Rpl4 PE=1 SV=3	sp|Q9D8E6|RL4_MOUSE	47155.3	1	5	5	0.00016	0.134	APIRPDIVNFVHTNLR	K	K	0.997	3.43	0.428	0	0	1	0	2	5871.45	284543
PBS_rep1	60S ribosomal protein L4 OS=Mus musculus GN=Rpl4 PE=1 SV=3	sp|Q9D8E6|RL4_MOUSE	47155.3	1	5	5	0.00016	0.134	KLDELYGTWR	R	K	0.927	2.3	0.349	0	1	0	0	2	5145.87	107531
PBS_rep1	60S ribosomal protein L4 OS=Mus musculus GN=Rpl4 PE=1 SV=3	sp|Q9D8E6|RL4_MOUSE	47155.3	1	5	5	0.00016	0.134	KLEAAATALATK	K	S	0.997	3.16	0.51	0	1	0	0	2	3361.02	162367
PBS_rep1	60S ribosomal protein L4 OS=Mus musculus GN=Rpl4 PE=1 SV=3	sp|Q9D8E6|RL4_MOUSE	47155.3	1	5	5	0.00016	0.134	LAPGGHVGR	K	F	0.923	1.76	0.291	0	1	0	0	2	1417.84	40253.8
PBS_rep1	60S ribosomal protein L4 OS=Mus musculus GN=Rpl4 PE=1 SV=3	sp|Q9D8E6|RL4_MOUSE	47155.3	1	5	5	0.00016	0.134	SNYNLPMHK	K	M	0.879	1.93	0.136	0	1	0	0	2	3267.12	61860.8
PBS_rep1	Prelamin-A/C OS=Mus musculus GN=Lmna PE=1 SV=2	sp|P48678|LMNA_MOUSE	74238.9	1	8	9	0.000351	0.158	AGQVVTIWASGAGATHSPPTDLVWK	K	A	0.979	3.22	0.359	0	0	2	0	2	6461.35	422742
PBS_rep1	Prelamin-A/C OS=Mus musculus GN=Lmna PE=1 SV=2	sp|P48678|LMNA_MOUSE	74238.9	1	8	9	0.000351	0.158	LALDMEIHAYR	K	K	0.924	1.63	0.319	0	0	1	0	2	5517.12	131777
PBS_rep1	Prelamin-A/C OS=Mus musculus GN=Lmna PE=1 SV=2	sp|P48678|LMNA_MOUSE	74238.9	1	8	9	0.000351	0.158	LKDLEALLNSK	R	E	0.997	3.27	0.432	0	0	1	0	2	5688.02	109904
PBS_rep1	Prelamin-A/C OS=Mus musculus GN=Lmna PE=1 SV=2	sp|P48678|LMNA_MOUSE	74238.9	1	8	9	0.000351	0.158	LRDLEDSLAR	K	E	0.996	2.27	0.333	0	1	1	0	2	4184.27	96644.6
PBS_rep1	Prelamin-A/C OS=Mus musculus GN=Lmna PE=1 SV=2	sp|P48678|LMNA_MOUSE	74238.9	1	8	9	0.000351	0.158	NSNLVGAAHEELQQSR	R	I	0.997	3.8	0.594	0	1	0	0	2	4521.17	67096.8
PBS_rep1	Prelamin-A/C OS=Mus musculus GN=Lmna PE=1 SV=2	sp|P48678|LMNA_MOUSE	74238.9	1	8	9	0.000351	0.158	SSFSQHAR	R	T	0.962	1.72	0.312	0	1	0	0	2	1106.06	26840.9
PBS_rep1	Prelamin-A/C OS=Mus musculus GN=Lmna PE=1 SV=2	sp|P48678|LMNA_MOUSE	74238.9	1	8	9	0.000351	0.158	TLEGELHDLR	R	G	0.967	2.33	0.346	0	2	0	0	2	4882.7	192529
PBS_rep1	Prelamin-A/C OS=Mus musculus GN=Lmna PE=1 SV=2	sp|P48678|LMNA_MOUSE	74238.9	1	8	9	0.000351	0.158	VAVEEVDEEGKFVR	R	L	0.997	3.66	0.522	0	1	0	0	2	4643.7	61140.8
PBS_rep1	Acyl-CoA synthetase family member 2, mitochondrial OS=Mus musculus GN=Acsf2 PE=1 SV=1	sp|Q8VCW8|ACSF2_MOUSE	67952.3	1	4	4	0.00016	0.107	EKGTLLYGTPTMFVDILNQPDFSSYDFTSIR	R	G	0.997	3.71	0.502	0	0	1	0	2	7948.57	24623
PBS_rep1	Acyl-CoA synthetase family member 2, mitochondrial OS=Mus musculus GN=Acsf2 PE=1 SV=1	sp|Q8VCW8|ACSF2_MOUSE	67952.3	1	4	4	0.00016	0.107	GATLSHHNIVNNSMLIGQR	K	L	0.997	4.33	0.526	0	0	2	0	2	4647.59	209212
PBS_rep1	Acyl-CoA synthetase family member 2, mitochondrial OS=Mus musculus GN=Acsf2 PE=1 SV=1	sp|Q8VCW8|ACSF2_MOUSE	67952.3	1	4	4	0.00016	0.107	HPQVQEAQVVGVK	K	D	0.873	1.93	0.233	0	1	0	0	2	3204.29	43093.6
PBS_rep1	Acyl-CoA synthetase family member 2, mitochondrial OS=Mus musculus GN=Acsf2 PE=1 SV=1	sp|Q8VCW8|ACSF2_MOUSE	67952.3	1	4	4	0.00016	0.107	HPQVQEAQVVGVKDER	K	M	0.941	2.54	0.268	0	0	1	0	2	3071.21	42466
PBS_rep1	Complement C3 OS=Mus musculus GN=C3 PE=1 SV=3	sp|P01027|CO3_MOUSE	186486	1	16	18	0.000639	0.134	AFIDCCNHITK	K	L	0.997	3.01	0.494	0	1	0	0	2	3658.29	42870.5
PBS_rep1	Complement C3 OS=Mus musculus GN=C3 PE=1 SV=3	sp|P01027|CO3_MOUSE	186486	1	16	18	0.000639	0.134	DHVLGLAR	R	S	0.829	1.38	0.219	0	1	0	0	2	3135.54	294680
PBS_rep1	Complement C3 OS=Mus musculus GN=C3 PE=1 SV=3	sp|P01027|CO3_MOUSE	186486	1	16	18	0.000639	0.134	DILSSNNQHGILPLSWNIPELVNMGQWK	R	I	0.997	3.47	0.563	0	0	2	0	2	8105.63	50560.4
PBS_rep1	Complement C3 OS=Mus musculus GN=C3 PE=1 SV=3	sp|P01027|CO3_MOUSE	186486	1	16	18	0.000639	0.134	DNHLAPGQQTTLR	R	I	0.966	1.97	0.409	0	1	1	0	2	2905.29	105234
PBS_rep1	Complement C3 OS=Mus musculus GN=C3 PE=1 SV=3	sp|P01027|CO3_MOUSE	186486	1	16	18	0.000639	0.134	DTWVEHWPEAEECQDQK	K	Y	0.997	4.52	0.685	0	0	1	0	2	5542.33	162067
PBS_rep1	Complement C3 OS=Mus musculus GN=C3 PE=1 SV=3	sp|P01027|CO3_MOUSE	186486	1	16	18	0.000639	0.134	FFKPAMPFDLMVFVTNPDGSPASK	K	V	0.997	3.68	0.582	0	0	1	0	2	7727.39	76266.5
PBS_rep1	Complement C3 OS=Mus musculus GN=C3 PE=1 SV=3	sp|P01027|CO3_MOUSE	186486	1	16	18	0.000639	0.134	GTLSVVAVYHAK	R	L	0.962	2.43	0.328	0	1	0	0	2	4598.14	93631.9
PBS_rep1	Complement C3 OS=Mus musculus GN=C3 PE=1 SV=3	sp|P01027|CO3_MOUSE	186486	1	16	18	0.000639	0.134	ISLAHSLTR	K	V	0.995	2.49	0.37	0	1	0	0	2	3646.14	142145
PBS_rep1	Complement C3 OS=Mus musculus GN=C3 PE=1 SV=3	sp|P01027|CO3_MOUSE	186486	1	16	18	0.000639	0.134	KGYTQQLAFK	K	Q	0.852	2.29	0.185	0	1	0	0	2	3722.08	311603
PBS_rep1	Complement C3 OS=Mus musculus GN=C3 PE=1 SV=3	sp|P01027|CO3_MOUSE	186486	1	16	18	0.000639	0.134	KVLMEGVRPSNADALVGK	R	S	0.964	2.79	0.3	0	0	1	0	2	4689.56	70821.6
PBS_rep1	Complement C3 OS=Mus musculus GN=C3 PE=1 SV=3	sp|P01027|CO3_MOUSE	186486	1	16	18	0.000639	0.134	LCHSEMCR	K	C	0.971	1.03	0.474	0	1	1	0	2	1472.27	89505.9
PBS_rep1	Complement C3 OS=Mus musculus GN=C3 PE=1 SV=3	sp|P01027|CO3_MOUSE	186486	1	16	18	0.000639	0.134	RQEALELIKK	K	G	0.958	2.57	0.273	0	0	1	0	2	3318.22	56172.6
PBS_rep1	Complement C3 OS=Mus musculus GN=C3 PE=1 SV=3	sp|P01027|CO3_MOUSE	186486	1	16	18	0.000639	0.134	TVAIHTLDPEK	K	L	0.996	2.43	0.323	0	1	0	0	2	3639.83	89422.1
PBS_rep1	Complement C3 OS=Mus musculus GN=C3 PE=1 SV=3	sp|P01027|CO3_MOUSE	186486	1	16	18	0.000639	0.134	TVLTGASGHLR	K	S	0.97	2.19	0.451	0	1	0	0	2	3020.37	64523.6
PBS_rep1	Complement C3 OS=Mus musculus GN=C3 PE=1 SV=3	sp|P01027|CO3_MOUSE	186486	1	16	18	0.000639	0.134	VSIRPAPETAK	R	K	0.93	2.14	0.291	0	1	0	0	2	2286.73	33312.8
PBS_rep1	Complement C3 OS=Mus musculus GN=C3 PE=1 SV=3	sp|P01027|CO3_MOUSE	186486	1	16	18	0.000639	0.134	YLMWGLSSDLWGEKPNTSYIIGK	K	D	0.966	2.39	0.348	0	0	2	0	2	7314.29	285979
PBS_rep1	ATP synthase subunit O, mitochondrial OS=Mus musculus GN=Atp5o PE=1 SV=1	sp|Q9DB20|ATPO_MOUSE	23364.4	1	4	5	0.000192	0.282	EKFSPLTANLMNLLAENGR	R	L	0.997	3.16	0.522	0	0	1	0	2	7139.89	324135
PBS_rep1	ATP synthase subunit O, mitochondrial OS=Mus musculus GN=Atp5o PE=1 SV=1	sp|Q9DB20|ATPO_MOUSE	23364.4	1	4	5	0.000192	0.282	LGNTQGIISAFSTIMSVHR	R	G	0.985	3.17	0.317	0	0	1	0	2	7314.8	320533
PBS_rep1	ATP synthase subunit O, mitochondrial OS=Mus musculus GN=Atp5o PE=1 SV=1	sp|Q9DB20|ATPO_MOUSE	23364.4	1	4	5	0.000192	0.282	LVRPPVQVYGIEGR	K	Y	0.997	2.32	0.521	0	1	2	0	2	5203.26	899584
PBS_rep1	ATP synthase subunit O, mitochondrial OS=Mus musculus GN=Atp5o PE=1 SV=1	sp|Q9DB20|ATPO_MOUSE	23364.4	1	4	5	0.000192	0.282	SLNDITKR	K	E	0.908	2.11	0.145	0	1	0	0	2	2316.12	62346.3
PBS_rep1	Mannosyl-oligosaccharide glucosidase OS=Mus musculus GN=Mogs PE=2 SV=1	sp|Q80UM7|MOGS_MOUSE	91832.8	1	3	3	9.58e-05	0.0564	EALGHWLGLLNADGWIGR	R	E	0.997	2.82	0.33	0	0	1	0	2	7491.65	78958
PBS_rep1	Mannosyl-oligosaccharide glucosidase OS=Mus musculus GN=Mogs PE=2 SV=1	sp|Q80UM7|MOGS_MOUSE	91832.8	1	3	3	9.58e-05	0.0564	LNSWFQHRPPGASPDR	R	Y	0.955	2.24	0.399	0	0	1	0	2	4400.83	55097
PBS_rep1	Mannosyl-oligosaccharide glucosidase OS=Mus musculus GN=Mogs PE=2 SV=1	sp|Q80UM7|MOGS_MOUSE	91832.8	1	3	3	9.58e-05	0.0564	RPGGQHGGDWSWR	K	V	0.896	1.98	0.269	0	0	1	0	2	3575.64	58261.3
PBS_rep1	Microfibril-associated glycoprotein 4 OS=Mus musculus GN=Mfap4 PE=1 SV=1	sp|Q9D1H9|MFAP4_MOUSE	28938.9	1	2	3	9.58e-05	0.171	ADGEYWLGLQNLHLLTLK	R	Q	0.997	4.06	0.545	0	1	1	0	2	7360.52	289331
PBS_rep1	Microfibril-associated glycoprotein 4 OS=Mus musculus GN=Mfap4 PE=1 SV=1	sp|Q9D1H9|MFAP4_MOUSE	28938.9	1	2	3	9.58e-05	0.171	FSTFDRDQDLFVQNCAALSSGAFWFR	K	S	0.997	3.52	0.425	0	0	1	0	2	7461.84	140477
PBS_rep1	Beta-actin-like protein 2 OS=Mus musculus GN=Actbl2 PE=1 SV=1	sp|Q8BFZ3|ACTBL_MOUSE	42005.1	0.99	1	1	0.000926	0.282	CDVDIRK	K	D	0.9	2.31	0.284	0	1	0	0	2	1655	70522
PBS_rep1	Beta-actin-like protein 2 OS=Mus musculus GN=Actbl2 PE=1 SV=1	sp|Q8BFZ3|ACTBL_MOUSE	42005.1	0.99	1	1	0.000926	0.282	HQGVMVGMGQK	R	D	0.997	2.8	0.512	0	8	5	0	2	2066.91	2463250
PBS_rep1	Beta-actin-like protein 2 OS=Mus musculus GN=Actbl2 PE=1 SV=1	sp|Q8BFZ3|ACTBL_MOUSE	42005.1	0.99	1	1	0.000926	0.282	IKIIAPPERK	K	Y	0.968	2.66	0.359	0	0	1	0	2	3016.47	68646.4
PBS_rep1	Beta-actin-like protein 2 OS=Mus musculus GN=Actbl2 PE=1 SV=1	sp|Q8BFZ3|ACTBL_MOUSE	42005.1	0.99	1	1	0.000926	0.282	LDLAGRDLTDYLMK	R	I	0.993	2.24	0.448	0	0	1	0	2	6454.06	245307
PBS_rep1	Beta-actin-like protein 2 OS=Mus musculus GN=Actbl2 PE=1 SV=1	sp|Q8BFZ3|ACTBL_MOUSE	42005.1	0.99	1	1	0.000926	0.282	SYELPDGQVITIGNER	R	F	0.997	3.4	0.477	0	2	0	0	2	6170.48	316800
PBS_rep1	Beta-actin-like protein 2 OS=Mus musculus GN=Actbl2 PE=1 SV=1	sp|Q8BFZ3|ACTBL_MOUSE	42005.1	0.99	1	1	0.000926	0.282	TTGIVMDSGDGVTHTVPIYEGYALPHAILR	R	L	0.997	5.62	0.66	0	0	5	4	2	6490.31	3224250
PBS_rep1	Beta-actin-like protein 2 OS=Mus musculus GN=Actbl2 PE=1 SV=1	sp|Q8BFZ3|ACTBL_MOUSE	42005.1	0.99	1	1	0.000926	0.282	VAPDEHPILLTEAPLNPK	R	I	0.937	3.43	0	0	0	2	0	2	5385.73	627582
PBS_rep1	Talin-1 OS=Mus musculus GN=Tln1 PE=1 SV=2	sp|P26039|TLN1_MOUSE	269819	1	20	25	0.00105	0.145	ACEFAGFQCQIQFGPHNEQK	K	H	0.997	3.85	0.718	0	0	2	0	2	5801.91	407645
PBS_rep1	Talin-1 OS=Mus musculus GN=Tln1 PE=1 SV=2	sp|P26039|TLN1_MOUSE	269819	1	20	25	0.00105	0.145	AGFLDLKDFLPK	K	E	0.973	1.54	0.294	0	0	1	0	2	7098.56	182745
PBS_rep1	Talin-1 OS=Mus musculus GN=Tln1 PE=1 SV=2	sp|P26039|TLN1_MOUSE	269819	1	20	25	0.00105	0.145	ALEATTEHIR	R	Q	0.989	2.38	0.398	0	1	0	0	2	2638.64	44433.4
PBS_rep1	Talin-1 OS=Mus musculus GN=Tln1 PE=1 SV=2	sp|P26039|TLN1_MOUSE	269819	1	20	25	0.00105	0.145	EAAFHPEVAPDVR	K	L	0.909	1.63	0.239	0	0	1	0	2	4347.77	114385
PBS_rep1	Talin-1 OS=Mus musculus GN=Tln1 PE=1 SV=2	sp|P26039|TLN1_MOUSE	269819	1	20	25	0.00105	0.145	ECANGYLELLDHVLLTLQKPNPDLK	R	Q	0.953	2.63	0.334	0	0	1	0	2	8088.06	34535.6
PBS_rep1	Talin-1 OS=Mus musculus GN=Tln1 PE=1 SV=2	sp|P26039|TLN1_MOUSE	269819	1	20	25	0.00105	0.145	EGISQEALHTQMLTAVQEISHLIEPLASAAR	R	A	0.997	4.23	0.641	0	0	3	3	2	8702.11	400285
PBS_rep1	Talin-1 OS=Mus musculus GN=Tln1 PE=1 SV=2	sp|P26039|TLN1_MOUSE	269819	1	20	25	0.00105	0.145	EQGVEEHETLLLR	R	R	0.992	2.8	0.514	0	1	0	0	2	4719.81	57255.8
PBS_rep1	Talin-1 OS=Mus musculus GN=Tln1 PE=1 SV=2	sp|P26039|TLN1_MOUSE	269819	1	20	25	0.00105	0.145	GVAALTSDPAVQAIVLDTASDVLDKASSLIEEAKK	R	A	0.842	2.28	0.161	0	0	0	1	2	9521.67	32709.4
PBS_rep1	Talin-1 OS=Mus musculus GN=Tln1 PE=1 SV=2	sp|P26039|TLN1_MOUSE	269819	1	20	25	0.00105	0.145	GVGAAATAVTQALNELLQHVK	R	A	0.997	5.31	0.599	0	1	2	0	2	8277.74	149860
PBS_rep1	Talin-1 OS=Mus musculus GN=Tln1 PE=1 SV=2	sp|P26039|TLN1_MOUSE	269819	1	20	25	0.00105	0.145	HTSALCNSCR	K	L	0.971	1.62	0.577	0	1	0	0	2	1214.86	11009
PBS_rep1	Talin-1 OS=Mus musculus GN=Tln1 PE=1 SV=2	sp|P26039|TLN1_MOUSE	269819	1	20	25	0.00105	0.145	KFFYSDQNVDSRDPVQLNLLYVQAR	R	D	0.926	1.12	-0.274	0	0	0	1	2	6430.93	208048
PBS_rep1	Talin-1 OS=Mus musculus GN=Tln1 PE=1 SV=2	sp|P26039|TLN1_MOUSE	269819	1	20	25	0.00105	0.145	KGIWLEAGK	K	A	0.958	1.88	0.27	0	1	0	0	2	4024.84	54813.6
PBS_rep1	Talin-1 OS=Mus musculus GN=Tln1 PE=1 SV=2	sp|P26039|TLN1_MOUSE	269819	1	20	25	0.00105	0.145	LASQAKPAAVAAENEEIGAHIK	R	H	0.997	3.93	0.392	0	0	1	1	2	4501.3	326477
PBS_rep1	Talin-1 OS=Mus musculus GN=Tln1 PE=1 SV=2	sp|P26039|TLN1_MOUSE	269819	1	20	25	0.00105	0.145	LKPLPGETMEK	K	C	0.957	1.99	0.188	0	0	1	0	2	3339.11	186635
PBS_rep1	Talin-1 OS=Mus musculus GN=Tln1 PE=1 SV=2	sp|P26039|TLN1_MOUSE	269819	1	20	25	0.00105	0.145	LLAALLEDEGGNGRPLLQAAK	K	G	0.997	2.98	0.489	0	0	1	0	2	6289.5	201667
PBS_rep1	Talin-1 OS=Mus musculus GN=Tln1 PE=1 SV=2	sp|P26039|TLN1_MOUSE	269819	1	20	25	0.00105	0.145	MVAAATNNLCEAANAAVQGHASQEK	R	L	0.997	3.12	0.515	0	0	2	0	2	5307.29	469739
PBS_rep1	Talin-1 OS=Mus musculus GN=Tln1 PE=1 SV=2	sp|P26039|TLN1_MOUSE	269819	1	20	25	0.00105	0.145	TKEVIQEWSLTNIKR	K	W	0.982	3.1	0.348	0	0	1	0	2	5369.97	159724
PBS_rep1	Talin-1 OS=Mus musculus GN=Tln1 PE=1 SV=2	sp|P26039|TLN1_MOUSE	269819	1	20	25	0.00105	0.145	TLSHPQQMALLDQTK	K	T	0.997	4.01	0.518	0	1	1	0	2	4748.25	280944
PBS_rep1	Talin-1 OS=Mus musculus GN=Tln1 PE=1 SV=2	sp|P26039|TLN1_MOUSE	269819	1	20	25	0.00105	0.145	VQELGHGCSALVTK	R	A	0.997	3.82	0.583	0	2	0	0	2	3395.1	93435
PBS_rep1	Talin-1 OS=Mus musculus GN=Tln1 PE=1 SV=2	sp|P26039|TLN1_MOUSE	269819	1	20	25	0.00105	0.145	VSHVLAALQAGNR	K	G	0.997	4.46	0.553	0	1	0	0	2	4215.95	111700
PBS_rep1	Talin-1 OS=Mus musculus GN=Tln1 PE=1 SV=2	sp|P26039|TLN1_MOUSE	269819	1	20	25	0.00105	0.145	WSVLAGHSR	R	T	0.997	2.55	0.452	0	1	0	0	2	3716.48	489671
PBS_rep1	Platelet glycoprotein 4 OS=Mus musculus GN=Cd36 PE=1 SV=2	sp|Q08857|CD36_MOUSE	52699	1	5	9	0.000351	0.153	CKEGKPVYISLPHFLHASPDVSEPIEGLHPNEDEHR	K	T	0.997	4.15	0.502	0	0	0	0	2	5848.26	276778
PBS_rep1	Platelet glycoprotein 4 OS=Mus musculus GN=Cd36 PE=1 SV=2	sp|Q08857|CD36_MOUSE	52699	1	5	9	0.000351	0.153	EGKPVYISLPHFLHASPDVSEPIEGLHPNEDEHR	K	T	0.997	5.65	0.61	0	0	0	2	2	6037.19	4235180
PBS_rep1	Platelet glycoprotein 4 OS=Mus musculus GN=Cd36 PE=1 SV=2	sp|Q08857|CD36_MOUSE	52699	1	5	9	0.000351	0.153	FVLPANAFASPLQNPDNHCFCTEK	R	V	0.997	2.88	0.554	0	0	1	0	2	6404.13	425199
PBS_rep1	Platelet glycoprotein 4 OS=Mus musculus GN=Cd36 PE=1 SV=2	sp|Q08857|CD36_MOUSE	52699	1	5	9	0.000351	0.153	LQVNILVKPAR	R	K	0.867	1.03	0.00159	0	0	1	0	2	4915.41	136705
PBS_rep1	Platelet glycoprotein 4 OS=Mus musculus GN=Cd36 PE=1 SV=2	sp|Q08857|CD36_MOUSE	52699	1	5	9	0.000351	0.153	RLQVNILVKPAR	K	K	0.997	2.94	0.629	0	0	1	1	2	4488.97	318441
PBS_rep1	Trifunctional enzyme subunit beta, mitochondrial OS=Mus musculus GN=Hadhb PE=1 SV=1	sp|Q99JY0|ECHB_MOUSE	51388	1	10	11	0.000383	0.267	AALSGLLHR	R	T	0.997	3.02	0.431	0	1	0	0	2	4522.52	708521
PBS_rep1	Trifunctional enzyme subunit beta, mitochondrial OS=Mus musculus GN=Hadhb PE=1 SV=1	sp|Q99JY0|ECHB_MOUSE	51388	1	10	11	0.000383	0.267	ALAMGYKPK	R	A	0.997	2.17	0.456	0	1	0	0	2	2874.24	69545.4
PBS_rep1	Trifunctional enzyme subunit beta, mitochondrial OS=Mus musculus GN=Hadhb PE=1 SV=1	sp|Q99JY0|ECHB_MOUSE	51388	1	10	11	0.000383	0.267	DLMPHDLAR	K	A	0.912	1.45	0.284	0	1	1	0	2	4422.88	280989
PBS_rep1	Trifunctional enzyme subunit beta, mitochondrial OS=Mus musculus GN=Hadhb PE=1 SV=1	sp|Q99JY0|ECHB_MOUSE	51388	1	10	11	0.000383	0.267	KAQDEGHLSDIVPFK	K	V	0.997	3.45	0.447	0	0	2	0	2	5022.04	511910
PBS_rep1	Trifunctional enzyme subunit beta, mitochondrial OS=Mus musculus GN=Hadhb PE=1 SV=1	sp|Q99JY0|ECHB_MOUSE	51388	1	10	11	0.000383	0.267	KAQDEGHLSDIVPFKVPGK	K	D	0.997	3.38	0.394	0	0	1	0	2	5381.13	264318
PBS_rep1	Trifunctional enzyme subunit beta, mitochondrial OS=Mus musculus GN=Hadhb PE=1 SV=1	sp|Q99JY0|ECHB_MOUSE	51388	1	10	11	0.000383	0.267	KMMLDLNK	R	A	0.99	2.45	0.342	0	1	0	0	2	3800.69	66127.5
PBS_rep1	Trifunctional enzyme subunit beta, mitochondrial OS=Mus musculus GN=Hadhb PE=1 SV=1	sp|Q99JY0|ECHB_MOUSE	51388	1	10	11	0.000383	0.267	LKPAFIKPYGTVTAANSSFLTDGASAMLIMSEDR	K	A	0.845	1.64	-0.0179	0	0	0	1	2	7143	335840
PBS_rep1	Trifunctional enzyme subunit beta, mitochondrial OS=Mus musculus GN=Hadhb PE=1 SV=1	sp|Q99JY0|ECHB_MOUSE	51388	1	10	11	0.000383	0.267	LNFLSPELPAVAEFSTNETMGHSADR	R	L	0.898	1.64	0.246	0	0	1	0	2	7037.26	80475.4
PBS_rep1	Trifunctional enzyme subunit beta, mitochondrial OS=Mus musculus GN=Hadhb PE=1 SV=1	sp|Q99JY0|ECHB_MOUSE	51388	1	10	11	0.000383	0.267	TLAKPNMK	K	N	0.84	1.7	0.191	0	1	0	0	2	1706.36	25573.9
PBS_rep1	Trifunctional enzyme subunit beta, mitochondrial OS=Mus musculus GN=Hadhb PE=1 SV=1	sp|Q99JY0|ECHB_MOUSE	51388	1	10	11	0.000383	0.267	VPGKDTVTK	K	D	0.948	2.02	0.318	0	1	0	0	2	1230.25	35718
PBS_rep1	40S ribosomal protein S5 OS=Mus musculus GN=Rps5 PE=1 SV=3	sp|P97461|RS5_MOUSE,tr|D3YYM6|D3YYM6_MOUSE,tr|Q91V55|Q91V55_MOUSE	22890	0.999	2	3	9.58e-05	0.0931	KAQCPIVER	R	L	0.945	1.97	0.322	0	1	0	0	2	1871.12	21856.6
PBS_rep1	40S ribosomal protein S5 OS=Mus musculus GN=Rps5 PE=1 SV=3	sp|P97461|RS5_MOUSE,tr|D3YYM6|D3YYM6_MOUSE,tr|Q91V55|Q91V55_MOUSE	22890	0.999	2	3	9.58e-05	0.0931	LTNSMMMHGR	R	N	0.964	2.17	0.357	0	1	1	0	2	2868.42	121958
PBS_rep1	Peptidyl-prolyl cis-trans isomerase A OS=Mus musculus GN=Ppia PE=1 SV=2	sp|P17742|PPIA_MOUSE	17971.8	1	2	4	0.000319	0.494	HTGPGILSMANAGPNTNGSQFFICTAK	K	T	0.997	5.39	0.603	0	0	1	0	2	6291.14	189082
PBS_rep1	Peptidyl-prolyl cis-trans isomerase A OS=Mus musculus GN=Ppia PE=1 SV=2	sp|P17742|PPIA_MOUSE	17971.8	1	2	4	0.000319	0.494	IIPGFMCQGGDFTR	R	H	0.93	1.45	0.502	0	1	0	0	2	6013.71	170322
PBS_rep1	Peptidyl-prolyl cis-trans isomerase A OS=Mus musculus GN=Ppia PE=1 SV=2	sp|P17742|PPIA_MOUSE	17971.8	1	2	4	0.000319	0.494	SIYGEKFEDENFILK	R	H	0.997	3.99	0.48	0	2	0	0	2	5978.54	736587
PBS_rep1	Peptidyl-prolyl cis-trans isomerase A OS=Mus musculus GN=Ppia PE=1 SV=2	sp|P17742|PPIA_MOUSE	17971.8	1	2	4	0.000319	0.494	VKEGMNIVEAMER	K	F	0.997	2.66	0.536	0	3	1	0	2	4512.57	399840
PBS_rep1	Peptidyl-prolyl cis-trans isomerase A OS=Mus musculus GN=Ppia PE=1 SV=2	sp|P17742|PPIA_MOUSE	17971.8	1	2	4	0.000319	0.494	VSFELFADKVPK	R	T	0.997	3.24	0.528	0	1	1	0	2	5987.04	977919
PBS_rep1	Peroxiredoxin 6 OS=Mus musculus GN=Prdx6 PE=2 SV=1	tr|Q6GT24|Q6GT24_MOUSE	24827.7	1	12	16	0.000703	0.634	DINAYNGETPTEK	K	L	0.968	2.02	0.505	0	1	0	0	2	3308.87	14069.8
PBS_rep1	Peroxiredoxin 6 OS=Mus musculus GN=Prdx6 PE=2 SV=1	tr|Q6GT24|Q6GT24_MOUSE	24827.7	1	12	16	0.000703	0.634	DLAILLGMLDPVEKDANNMPVTAR	R	V	0.984	3.16	0.413	0	0	2	0	2	7872.98	127725
PBS_rep1	Peroxiredoxin 6 OS=Mus musculus GN=Prdx6 PE=2 SV=1	tr|Q6GT24|Q6GT24_MOUSE	24827.7	1	12	16	0.000703	0.634	FHDFLGDSWGILFSHPR	R	D	0.997	3.81	0.645	0	0	2	1	2	7183.76	2672730
PBS_rep1	Peroxiredoxin 6 OS=Mus musculus GN=Prdx6 PE=2 SV=1	tr|Q6GT24|Q6GT24_MOUSE	24827.7	1	12	16	0.000703	0.634	GRDLAILLGMLDPVEK	K	D	0.997	2.96	0.46	0	0	1	0	2	7397.79	144372
PBS_rep1	Peroxiredoxin 6 OS=Mus musculus GN=Prdx6 PE=2 SV=1	tr|Q6GT24|Q6GT24_MOUSE	24827.7	1	12	16	0.000703	0.634	KGESVMVVPTLSEEEAK	K	Q	0.997	4.62	0.671	0	3	1	0	2	5205.99	849565
PBS_rep1	Peroxiredoxin 6 OS=Mus musculus GN=Prdx6 PE=2 SV=1	tr|Q6GT24|Q6GT24_MOUSE	24827.7	1	12	16	0.000703	0.634	LIALSIDSVEDHLAWSK	K	D	0.997	4.4	0.734	0	1	0	0	2	6766.22	565449
PBS_rep1	Peroxiredoxin 6 OS=Mus musculus GN=Prdx6 PE=2 SV=1	tr|Q6GT24|Q6GT24_MOUSE	24827.7	1	12	16	0.000703	0.634	LKLSILYPATTGR	K	N	0.991	2.26	0.508	0	0	1	0	2	5707.39	173657
PBS_rep1	Peroxiredoxin 6 OS=Mus musculus GN=Prdx6 PE=2 SV=1	tr|Q6GT24|Q6GT24_MOUSE	24827.7	1	12	16	0.000703	0.634	LPFPIIDDKGR	K	D	0.957	2.48	0.429	0	0	1	0	2	5599.86	273895
PBS_rep1	Peroxiredoxin 6 OS=Mus musculus GN=Prdx6 PE=2 SV=1	tr|Q6GT24|Q6GT24_MOUSE	24827.7	1	12	16	0.000703	0.634	LSILYPATTGR	K	N	0.949	2.21	0.297	0	1	0	0	2	5351.07	122742
PBS_rep1	Peroxiredoxin 6 OS=Mus musculus GN=Prdx6 PE=2 SV=1	tr|Q6GT24|Q6GT24_MOUSE	24827.7	1	12	16	0.000703	0.634	VVDSLQLTGTKPVATPVDWK	R	K	0.997	4.22	0.609	0	2	1	0	2	5792.68	689376
PBS_rep1	Peroxiredoxin 6 OS=Mus musculus GN=Prdx6 PE=2 SV=1	tr|Q6GT24|Q6GT24_MOUSE	24827.7	1	12	16	0.000703	0.634	VVDSLQLTGTKPVATPVDWKK	R	G	0.932	1.48	0.357	0	0	0	1	2	5413.72	279686
PBS_rep1	Peroxiredoxin 6 OS=Mus musculus GN=Prdx6 PE=2 SV=1	tr|Q6GT24|Q6GT24_MOUSE	24827.7	1	12	16	0.000703	0.634	VVFIFGPDKK	R	L	0.997	2.86	0.549	0	1	2	0	2	5345.31	557435
PBS_rep1	Leukotriene A-4 hydrolase OS=Mus musculus GN=Lta4h PE=1 SV=4	sp|P24527|LKHA4_MOUSE	69052.1	1	4	4	0.00016	0.118	GFALLFYLEQLLGGPEVFLGFLKAYVK	K	K	0.948	0.503	-0.575	0	0	1	0	2	8402.59	27292.4
PBS_rep1	Leukotriene A-4 hydrolase OS=Mus musculus GN=Lta4h PE=1 SV=4	sp|P24527|LKHA4_MOUSE	69052.1	1	4	4	0.00016	0.118	SHDQAVHTYQEHK	K	A	0.915	1.67	0.265	0	0	0	1	2	1223.88	57232.4
PBS_rep1	Leukotriene A-4 hydrolase OS=Mus musculus GN=Lta4h PE=1 SV=4	sp|P24527|LKHA4_MOUSE	69052.1	1	4	4	0.00016	0.118	SLSNVIAHEISHSWTGNLVTNK	K	T	0.997	4.12	0.553	0	0	2	0	2	6486.66	561071
PBS_rep1	Leukotriene A-4 hydrolase OS=Mus musculus GN=Lta4h PE=1 SV=4	sp|P24527|LKHA4_MOUSE	69052.1	1	4	4	0.00016	0.118	TFGESHPFTK	K	L	0.983	2.1	0.362	0	1	0	0	2	3263.01	50778.8
PBS_rep1	Ras-related C3 botulinum toxin substrate 1 OS=Mus musculus GN=Rac1 PE=1 SV=1	sp|P63001|RAC1_MOUSE	21450.6	1	2	3	0.000128	0.224	KLTPITYPQGLAMAK	K	E	0.997	3.29	0.41	0	1	1	0	2	5477.31	613577
PBS_rep1	Ras-related C3 botulinum toxin substrate 1 OS=Mus musculus GN=Rac1 PE=1 SV=1	sp|P63001|RAC1_MOUSE	21450.6	1	2	3	0.000128	0.224	LRPLSYPQTDVFLICFSLVSPASFENVR	R	A	0.997	4.21	0.549	0	0	2	0	2	7956.07	90433.1
PBS_rep1	Lamina-associated polypeptide 2, isoforms beta/delta/epsilon/gamma OS=Mus musculus GN=Tmpo PE=1 SV=4	sp|Q61029|LAP2B_MOUSE	50374.2	1	1	1	0.000128	0.168	GPPDFSSDEEREPTPVLGSGASVGR	K	G	0.997	4.4	0.576	0	0	1	0	2	5214.4	36157.1
PBS_rep1	Lamina-associated polypeptide 2, isoforms beta/delta/epsilon/gamma OS=Mus musculus GN=Tmpo PE=1 SV=4	sp|Q61029|LAP2B_MOUSE	50374.2	1	1	1	0.000128	0.168	HASSILPITEFSDITR	K	R	0.997	2.81	0.481	0	0	1	0	2	6423.29	116473
PBS_rep1	Lamina-associated polypeptide 2, isoforms beta/delta/epsilon/gamma OS=Mus musculus GN=Tmpo PE=1 SV=4	sp|Q61029|LAP2B_MOUSE	50374.2	1	1	1	0.000128	0.168	LEDKDDLDVTELSNEELLDQLVR	R	Y	0.997	3.84	0.426	0	0	1	0	2	7064.21	168444
PBS_rep1	Lamina-associated polypeptide 2, isoforms beta/delta/epsilon/gamma OS=Mus musculus GN=Tmpo PE=1 SV=4	sp|Q61029|LAP2B_MOUSE	50374.2	1	1	1	0.000128	0.168	NRPPLAAGANSK	R	G	0.964	1.89	0.379	0	1	0	0	2	1540.5	14326
PBS_rep1	Mitochondrial dicarboxylate carrier OS=Mus musculus GN=Slc25a10 PE=1 SV=2	sp|Q9QZD8|DIC_MOUSE	31715.7	1	3	3	9.58e-05	0.132	LIPHTVLTFMFLEQLR	R	K	0.943	2.7	0.349	0	0	1	0	2	7638.07	57548
PBS_rep1	Mitochondrial dicarboxylate carrier OS=Mus musculus GN=Slc25a10 PE=1 SV=2	sp|Q9QZD8|DIC_MOUSE	31715.7	1	3	3	9.58e-05	0.132	RNYSHALDGLYR	R	V	0.997	2.5	0.519	0	0	1	0	2	4432.71	125994
PBS_rep1	Mitochondrial dicarboxylate carrier OS=Mus musculus GN=Slc25a10 PE=1 SV=2	sp|Q9QZD8|DIC_MOUSE	31715.7	1	3	3	9.58e-05	0.132	VHLQTQQEVK	K	L	0.996	2.13	0.495	0	1	0	0	2	2093.7	23147.2
PBS_rep1	Serine-protein kinase ATM OS=Mus musculus GN=Atm PE=1 SV=2	sp|Q62388|ATM_MOUSE-DECOY	0	0.998	2	2	6.39e-05	0	CLAFLAQKECVPSCHLVVAIMMLLVSK	?	?	0.95	2.6	0.419	0	0	0	1	2	7413.08	209731
PBS_rep1	Serine-protein kinase ATM OS=Mus musculus GN=Atm PE=1 SV=2	sp|Q62388|ATM_MOUSE-DECOY	0	0.998	2	2	6.39e-05	0	QCQNASFDNPR	?	?	0.812	0.457	-0.388	0	1	0	0	2	2355.55	31160.3
PBS_rep1	Integrin beta-4 OS=Mus musculus GN=Itgb4 PE=2 SV=1	sp|A2A863|ITB4_MOUSE	201650	0.997	2	2	6.39e-05	0.022	CVCYGEGRYEGHFCEYDNFQCPR	R	T	0.868	0.841	0.686	0	0	1	0	2	1587.99	4507.42
PBS_rep1	Integrin beta-4 OS=Mus musculus GN=Itgb4 PE=2 SV=1	sp|A2A863|ITB4_MOUSE	201650	0.997	2	2	6.39e-05	0.022	GDFMCGHCVCNEGWSGK	R	T	0.935	0.147	-0.48	0	1	0	0	2	9240.14	2320.17
PBS_rep1	Cytochrome c-type heme lyase OS=Mus musculus GN=Hccs PE=1 SV=2	sp|P53702|CCHL_MOUSE	30977.7	1	2	2	6.39e-05	0.0772	AHTVPAHQDR	K	A	0.917	1.97	0.237	0	0	1	0	2	856.579	8941.69
PBS_rep1	Cytochrome c-type heme lyase OS=Mus musculus GN=Hccs PE=1 SV=2	sp|P53702|CCHL_MOUSE	30977.7	1	2	2	6.39e-05	0.0772	IHNQNNEQAWK	R	E	0.989	2.41	0.472	0	1	0	0	2	1986.29	8091.93
PBS_rep1	Cytochrome c1, heme protein, mitochondrial OS=Mus musculus GN=Cyc1 PE=1 SV=1	sp|Q9D0M3|CY1_MOUSE	35328.4	1	5	8	0.000319	0.274	ALAEEVEVQDGPNDDGEMFMRPGK	K	L	0.997	3.12	0.608	0	0	1	0	2	5697.75	219132
PBS_rep1	Cytochrome c1, heme protein, mitochondrial OS=Mus musculus GN=Cyc1 PE=1 SV=1	sp|Q9D0M3|CY1_MOUSE	35328.4	1	5	8	0.000319	0.274	GLLSSLDHTSIR	R	R	0.997	2.85	0.393	0	1	1	0	2	5421.93	703792
PBS_rep1	Cytochrome c1, heme protein, mitochondrial OS=Mus musculus GN=Cyc1 PE=1 SV=1	sp|Q9D0M3|CY1_MOUSE	35328.4	1	5	8	0.000319	0.274	HGGEDYVFSLLTGYCEPPTGVSLR	R	E	0.997	5.01	0.678	0	0	2	0	2	7178.21	814156
PBS_rep1	Cytochrome c1, heme protein, mitochondrial OS=Mus musculus GN=Cyc1 PE=1 SV=1	sp|Q9D0M3|CY1_MOUSE	35328.4	1	5	8	0.000319	0.274	HLVGVCYTEEEAK	R	A	0.997	3.43	0.658	0	1	1	0	2	3694.79	202053
PBS_rep1	Cytochrome c1, heme protein, mitochondrial OS=Mus musculus GN=Cyc1 PE=1 SV=1	sp|Q9D0M3|CY1_MOUSE	35328.4	1	5	8	0.000319	0.274	LSDYFPKPYPNPEAAR	K	A	0.997	3.2	0.434	0	1	2	0	2	5247.72	616570
PBS_rep1	Protein disulfide-isomerase A4 OS=Mus musculus GN=Pdia4 PE=1 SV=3	sp|P08003|PDIA4_MOUSE	71984.4	1	7	8	0.000287	0.107	FHHTFSPEIAK	K	F	0.997	3.64	0.437	0	1	1	0	2	3316.06	137126
PBS_rep1	Protein disulfide-isomerase A4 OS=Mus musculus GN=Pdia4 PE=1 SV=3	sp|P08003|PDIA4_MOUSE	71984.4	1	7	8	0.000287	0.107	FIDEHATK	K	R	0.967	2.2	0.249	0	1	0	0	2	1744.84	99652.4
PBS_rep1	Protein disulfide-isomerase A4 OS=Mus musculus GN=Pdia4 PE=1 SV=3	sp|P08003|PDIA4_MOUSE	71984.4	1	7	8	0.000287	0.107	GRPFDYNGPR	K	E	0.909	1.33	0.328	0	1	0	0	2	3594.23	87868.9
PBS_rep1	Protein disulfide-isomerase A4 OS=Mus musculus GN=Pdia4 PE=1 SV=3	sp|P08003|PDIA4_MOUSE	71984.4	1	7	8	0.000287	0.107	HALPLVGHR	K	K	0.988	2.32	0.518	0	1	0	0	2	2587.06	60882
PBS_rep1	Protein disulfide-isomerase A4 OS=Mus musculus GN=Pdia4 PE=1 SV=3	sp|P08003|PDIA4_MOUSE	71984.4	1	7	8	0.000287	0.107	NPIKFEGGNR	K	D	0.964	2.26	0.344	0	1	0	0	2	2665.86	49650.3
PBS_rep1	Protein disulfide-isomerase A4 OS=Mus musculus GN=Pdia4 PE=1 SV=3	sp|P08003|PDIA4_MOUSE	71984.4	1	7	8	0.000287	0.107	RFDVSGYPTLK	K	I	0.997	2.89	0.517	0	1	0	0	2	4967.98	195280
PBS_rep1	Protein disulfide-isomerase A4 OS=Mus musculus GN=Pdia4 PE=1 SV=3	sp|P08003|PDIA4_MOUSE	71984.4	1	7	8	0.000287	0.107	RSPPIPLAK	K	V	0.882	1.49	0.252	0	2	0	0	2	3134.58	137802
PBS_rep1	Cathepsin D OS=Mus musculus GN=Ctsd PE=1 SV=1	sp|P18242|CATD_MOUSE	44955	1	4	4	0.000128	0.139	AYWQVHMDQLEVGNELTLCK	K	G	0.997	2.9	0.472	0	0	1	0	2	6554.36	299924
PBS_rep1	Cathepsin D OS=Mus musculus GN=Ctsd PE=1 SV=1	sp|P18242|CATD_MOUSE	44955	1	4	4	0.000128	0.139	FDGILGMGYPHISVNNVLPVFDNLMQQK	K	L	0.958	3.43	0.282	0	0	1	0	2	8065.01	64914.6
PBS_rep1	Cathepsin D OS=Mus musculus GN=Ctsd PE=1 SV=1	sp|P18242|CATD_MOUSE	44955	1	4	4	0.000128	0.139	KAYWQVHMDQLEVGNELTLCK	R	G	0.997	5.01	0.634	0	0	1	0	2	6237.54	150879
PBS_rep1	Cathepsin D OS=Mus musculus GN=Ctsd PE=1 SV=1	sp|P18242|CATD_MOUSE	44955	1	4	4	0.000128	0.139	NYELHPDK	K	Y	0.971	1.92	0.321	0	1	0	0	2	2142.63	39128.2
PBS_rep1	Titin OS=Mus musculus GN=Ttn PE=1 SV=1	sp|A2ASS6|TITIN_MOUSE	3.90611e+06	1	0	0	6.39e-05	0.00151	RIEPLEVALGHLAK	R	F	0.918	1.35	0.366	0	0	1	0	2	6645.05	445980
PBS_rep1	Titin OS=Mus musculus GN=Ttn PE=1 SV=1	sp|A2ASS6|TITIN_MOUSE	3.90611e+06	1	0	0	6.39e-05	0.00151	SEEPVIPKTPLNPPEPPSNPPEVLDVTKSSVSLSWSRPK	K	D	0.886	1.67	-0.0468	0	0	0	0	2	8038.47	70405.6
PBS_rep1	Cathepsin B OS=Mus musculus GN=Ctsb PE=1 SV=2	sp|P10605|CATB_MOUSE	37279.9	1	7	12	0.000447	0.186	EDKHFGYTSYSVSNSVK	K	E	0.997	3.43	0.528	0	0	2	0	2	4289.2	80872
PBS_rep1	Cathepsin B OS=Mus musculus GN=Ctsb PE=1 SV=2	sp|P10605|CATB_MOUSE	37279.9	1	7	12	0.000447	0.186	GENHCGIESEIVAGIPR	R	T	0.997	3.75	0.618	0	1	1	0	2	5723.15	340081
PBS_rep1	Cathepsin B OS=Mus musculus GN=Ctsb PE=1 SV=2	sp|P10605|CATB_MOUSE	37279.9	1	7	12	0.000447	0.186	HEAGDMMGGHAIR	K	I	0.997	3.39	0.567	0	1	2	0	2	2655.74	117383
PBS_rep1	Cathepsin B OS=Mus musculus GN=Ctsb PE=1 SV=2	sp|P10605|CATB_MOUSE	37279.9	1	7	12	0.000447	0.186	HFGYTSYSVSNSVK	K	E	0.997	2.97	0.642	0	1	0	0	2	4453.55	69967.2
PBS_rep1	Cathepsin B OS=Mus musculus GN=Ctsb PE=1 SV=2	sp|P10605|CATB_MOUSE	37279.9	1	7	12	0.000447	0.186	SCEAGYSPSYKEDK	K	H	0.997	3.69	0.505	0	2	1	0	2	2473.25	70569.7
PBS_rep1	Cathepsin B OS=Mus musculus GN=Ctsb PE=1 SV=2	sp|P10605|CATB_MOUSE	37279.9	1	7	12	0.000447	0.186	SCEAGYSPSYKEDKHFGYTSYSVSNSVK	K	E	0.993	2.72	0.459	0	0	0	1	2	4707.34	73350.4
PBS_rep1	Cathepsin B OS=Mus musculus GN=Ctsb PE=1 SV=2	sp|P10605|CATB_MOUSE	37279.9	1	7	12	0.000447	0.186	SGVYKHEAGDMMGGHAIR	K	I	0.997	3.91	0.487	0	0	1	1	2	3278.51	128895
PBS_rep1	Ketosamine-3-kinase OS=Mus musculus GN=Fn3krp PE=2 SV=2	sp|Q8K274|KT3K_MOUSE	34469	1	2	2	9.58e-05	0.0971	ATGHSGGGCISQGQSYDTDKGR	K	V	0.996	3.01	0.437	0	0	2	0	2	2087.92	14652.4
PBS_rep1	Ketosamine-3-kinase OS=Mus musculus GN=Fn3krp PE=2 SV=2	sp|Q8K274|KT3K_MOUSE	34469	1	2	2	9.58e-05	0.0971	YLSSHATK	R	L	0.873	1.8	0.21	0	1	0	0	2	1053.1	28579.7
PBS_rep1	GrpE protein homolog 1, mitochondrial OS=Mus musculus GN=Grpel1 PE=1 SV=1	sp|Q99LP6|GRPE1_MOUSE	24307.6	1	2	2	6.39e-05	0.0829	ATQSVPKEEISNNNPHLK	K	S	0.995	2.88	0.457	0	0	1	0	2	3129.18	22779.5
PBS_rep1	GrpE protein homolog 1, mitochondrial OS=Mus musculus GN=Grpel1 PE=1 SV=1	sp|Q99LP6|GRPE1_MOUSE	24307.6	1	2	2	6.39e-05	0.0829	EEISNNNPHLK	K	S	0.971	2.39	0.461	0	1	0	0	2	2122.73	10539.5
PBS_rep1	Cysteine-rich protein 1 OS=Mus musculus GN=Crip1 PE=1 SV=2	sp|P63254|CRIP1_MOUSE	8549.7	1	2	3	9.58e-05	0.494	CDKEVYFAER	K	V	0.997	2.48	0.506	0	1	1	0	2	3432.25	231386
PBS_rep1	Cysteine-rich protein 1 OS=Mus musculus GN=Crip1 PE=1 SV=2	sp|P63254|CRIP1_MOUSE	8549.7	1	2	3	9.58e-05	0.494	TLTSGGHAEHEGKPYCNHPCYSAMFGPK	K	G	0.891	2.06	0.297	0	0	0	1	2	3583.63	24121.5
PBS_rep1	Actin, alpha skeletal muscle OS=Mus musculus GN=Acta1 PE=1 SV=1	sp|P68134|ACTS_MOUSE	42052.2	0.99	0	0	0.00134	0.485	AGFAGDDAPR	K	A	0.997	2.37	0.434	0	1	0	0	2	2587.28	61067.4
PBS_rep1	Actin, alpha skeletal muscle OS=Mus musculus GN=Acta1 PE=1 SV=1	sp|P68134|ACTS_MOUSE	42052.2	0.99	0	0	0.00134	0.485	AVFPSIVGRPR	R	H	0.997	2.72	0.476	0	2	0	0	2	4877.36	1646050
PBS_rep1	Actin, alpha skeletal muscle OS=Mus musculus GN=Acta1 PE=1 SV=1	sp|P68134|ACTS_MOUSE	42052.2	0.99	0	0	0.00134	0.485	DSYVGDEAQSKR	K	G	0.912	1.8	0.252	0	1	0	0	2	2025.68	9548.95
PBS_rep1	Actin, alpha skeletal muscle OS=Mus musculus GN=Acta1 PE=1 SV=1	sp|P68134|ACTS_MOUSE	42052.2	0.99	0	0	0.00134	0.485	EITALAPSTMK	K	I	0.966	2.32	0.295	0	1	0	0	2	3513.81	38460.5
PBS_rep1	Actin, alpha skeletal muscle OS=Mus musculus GN=Acta1 PE=1 SV=1	sp|P68134|ACTS_MOUSE	42052.2	0.99	0	0	0.00134	0.485	HQGVMVGMGQK	R	D	0.997	2.8	0.512	0	8	5	0	2	2066.91	2463250
PBS_rep1	Actin, alpha skeletal muscle OS=Mus musculus GN=Acta1 PE=1 SV=1	sp|P68134|ACTS_MOUSE	42052.2	0.99	0	0	0.00134	0.485	IKIIAPPERK	K	Y	0.968	2.66	0.359	0	0	1	0	2	3016.47	68646.4
PBS_rep1	Actin, alpha skeletal muscle OS=Mus musculus GN=Acta1 PE=1 SV=1	sp|P68134|ACTS_MOUSE	42052.2	0.99	0	0	0.00134	0.485	IWHHTFYNELR	K	V	0.997	2.82	0.542	0	1	2	0	2	4635.97	1450280
PBS_rep1	Actin, alpha skeletal muscle OS=Mus musculus GN=Acta1 PE=1 SV=1	sp|P68134|ACTS_MOUSE	42052.2	0.99	0	0	0.00134	0.485	LDLAGRDLTDYLMK	R	I	0.993	2.24	0.448	0	0	1	0	2	6454.06	245307
PBS_rep1	Actin, alpha skeletal muscle OS=Mus musculus GN=Acta1 PE=1 SV=1	sp|P68134|ACTS_MOUSE	42052.2	0.99	0	0	0.00134	0.485	QEYDEAGPSIVHR	K	K	0.956	2.14	0.465	0	1	1	0	2	3605.88	133028
PBS_rep1	Actin, alpha skeletal muscle OS=Mus musculus GN=Acta1 PE=1 SV=1	sp|P68134|ACTS_MOUSE	42052.2	0.99	0	0	0.00134	0.485	SYELPDGQVITIGNER	K	F	0.997	3.4	0.477	0	2	0	0	2	6170.48	316800
PBS_rep1	Actin, alpha skeletal muscle OS=Mus musculus GN=Acta1 PE=1 SV=1	sp|P68134|ACTS_MOUSE	42052.2	0.99	0	0	0.00134	0.485	TTGIVLDSGDGVTHNVPIYEGYALPHAIMR	R	L	0.997	4.68	0.595	0	0	3	0	2	6450.45	357376
PBS_rep1	Actin, alpha skeletal muscle OS=Mus musculus GN=Acta1 PE=1 SV=1	sp|P68134|ACTS_MOUSE	42052.2	0.99	0	0	0.00134	0.485	VAPEEHPTLLTEAPLNPK	R	A	0.997	3.23	0.697	0	1	1	0	2	5258.29	498933
PBS_rep1	Actin, alpha skeletal muscle OS=Mus musculus GN=Acta1 PE=1 SV=1	sp|P68134|ACTS_MOUSE	42052.2	0.99	0	0	0.00134	0.485	YPIEHGIITNWDDMEK	K	I	0.997	3.31	0.487	0	4	6	0	2	5659.87	4876880
PBS_rep1	Actin, aortic smooth muscle OS=Mus musculus GN=Acta2 PE=1 SV=1	sp|P62737|ACTA_MOUSE	42010.1	1	1	2	0.00134	0.544	AGFAGDDAPR	K	A	0.997	2.37	0.434	0	1	0	0	2	2587.28	61067.4
PBS_rep1	Actin, aortic smooth muscle OS=Mus musculus GN=Acta2 PE=1 SV=1	sp|P62737|ACTA_MOUSE	42010.1	1	1	2	0.00134	0.544	AVFPSIVGRPR	R	H	0.997	2.72	0.476	0	2	0	0	2	4877.36	1646050
PBS_rep1	Actin, aortic smooth muscle OS=Mus musculus GN=Acta2 PE=1 SV=1	sp|P62737|ACTA_MOUSE	42010.1	1	1	2	0.00134	0.544	DSYVGDEAQSKR	K	G	0.912	1.8	0.252	0	1	0	0	2	2025.68	9548.95
PBS_rep1	Actin, aortic smooth muscle OS=Mus musculus GN=Acta2 PE=1 SV=1	sp|P62737|ACTA_MOUSE	42010.1	1	1	2	0.00134	0.544	EITALAPSTMK	K	I	0.966	2.32	0.295	0	1	0	0	2	3513.81	38460.5
PBS_rep1	Actin, aortic smooth muscle OS=Mus musculus GN=Acta2 PE=1 SV=1	sp|P62737|ACTA_MOUSE	42010.1	1	1	2	0.00134	0.544	HQGVMVGMGQK	R	D	0.997	2.8	0.512	0	8	5	0	2	2066.91	2463250
PBS_rep1	Actin, aortic smooth muscle OS=Mus musculus GN=Acta2 PE=1 SV=1	sp|P62737|ACTA_MOUSE	42010.1	1	1	2	0.00134	0.544	IKIIAPPERK	K	Y	0.968	2.66	0.359	0	0	1	0	2	3016.47	68646.4
PBS_rep1	Actin, aortic smooth muscle OS=Mus musculus GN=Acta2 PE=1 SV=1	sp|P62737|ACTA_MOUSE	42010.1	1	1	2	0.00134	0.544	IWHHSFYNELR	K	V	0.997	3.02	0.49	0	1	1	0	2	4637.98	1287820
PBS_rep1	Actin, aortic smooth muscle OS=Mus musculus GN=Acta2 PE=1 SV=1	sp|P62737|ACTA_MOUSE	42010.1	1	1	2	0.00134	0.544	KDLYANNVLSGGTTMYPGIADR	R	M	0.997	4.02	0.596	0	0	1	0	2	5806.33	298056
PBS_rep1	Actin, aortic smooth muscle OS=Mus musculus GN=Acta2 PE=1 SV=1	sp|P62737|ACTA_MOUSE	42010.1	1	1	2	0.00134	0.544	LDLAGRDLTDYLMK	R	I	0.993	2.24	0.448	0	0	1	0	2	6454.06	245307
PBS_rep1	Actin, aortic smooth muscle OS=Mus musculus GN=Acta2 PE=1 SV=1	sp|P62737|ACTA_MOUSE	42010.1	1	1	2	0.00134	0.544	QEYDEAGPSIVHR	K	K	0.956	2.14	0.465	0	1	1	0	2	3605.88	133028
PBS_rep1	Actin, aortic smooth muscle OS=Mus musculus GN=Acta2 PE=1 SV=1	sp|P62737|ACTA_MOUSE	42010.1	1	1	2	0.00134	0.544	SYELPDGQVITIGNER	K	F	0.997	3.4	0.477	0	2	0	0	2	6170.48	316800
PBS_rep1	Actin, aortic smooth muscle OS=Mus musculus GN=Acta2 PE=1 SV=1	sp|P62737|ACTA_MOUSE	42010.1	1	1	2	0.00134	0.544	TTGIVLDSGDGVTHNVPIYEGYALPHAIMR	R	L	0.997	4.68	0.595	0	0	3	0	2	6450.45	357376
PBS_rep1	Actin, aortic smooth muscle OS=Mus musculus GN=Acta2 PE=1 SV=1	sp|P62737|ACTA_MOUSE	42010.1	1	1	2	0.00134	0.544	VAPEEHPTLLTEAPLNPK	R	A	0.997	3.23	0.697	0	1	1	0	2	5258.29	498933
PBS_rep1	Actin, aortic smooth muscle OS=Mus musculus GN=Acta2 PE=1 SV=1	sp|P62737|ACTA_MOUSE	42010.1	1	1	2	0.00134	0.544	YPIEHGIITNWDDMEK	K	I	0.997	3.31	0.487	0	4	6	0	2	5659.87	4876880
PBS_rep1	60S ribosomal protein L7 OS=Mus musculus GN=Rpl7 PE=1 SV=2	sp|P14148|RL7_MOUSE	31421.6	1	2	2	9.58e-05	0.141	FGIICMEDLIHEIYTVGK	K	R	0.997	3.02	0.496	0	0	1	0	2	8181.39	57234.9
PBS_rep1	60S ribosomal protein L7 OS=Mus musculus GN=Rpl7 PE=1 SV=2	sp|P14148|RL7_MOUSE	31421.6	1	2	2	9.58e-05	0.141	KTTHFVEGGDAGNREDQINR	K	L	0.997	2.61	0.541	0	0	2	0	2	2570.51	21965.6
PBS_rep1	60S ribosomal protein L15 OS=Mus musculus GN=Rpl15 PE=2 SV=4	sp|Q9CZM2|RL15_MOUSE,tr|E9QAZ2|E9QAZ2_MOUSE	24146.5	1	3	5	0.000192	0.181	FFEVILIDPFHK	K	A	0.997	2.88	0.457	0	0	1	0	2	7315.96	79704.8
PBS_rep1	60S ribosomal protein L15 OS=Mus musculus GN=Rpl15 PE=2 SV=4	sp|Q9CZM2|RL15_MOUSE,tr|E9QAZ2|E9QAZ2_MOUSE	24146.5	1	3	5	0.000192	0.181	FHHTIGGSR	K	R	0.953	1.4	0.44	0	1	0	0	2	1259.63	9321.01
PBS_rep1	60S ribosomal protein L15 OS=Mus musculus GN=Rpl15 PE=2 SV=4	sp|Q9CZM2|RL15_MOUSE,tr|E9QAZ2|E9QAZ2_MOUSE	24146.5	1	3	5	0.000192	0.181	GATYGKPVHHGVNQLK	K	F	0.997	2.72	0.527	0	2	1	1	2	1942.3	160343
PBS_rep1	Protein FAM162A OS=Mus musculus GN=Fam162a PE=2 SV=1	sp|Q9D6U8|F162A_MOUSE	17725.7	1	5	6	0.000192	0.342	FKKEEEIPETISFEMLDAAK	R	N	0.952	2.17	0.212	0	0	1	1	2	6362.52	448120
PBS_rep1	Protein FAM162A OS=Mus musculus GN=Fam162a PE=2 SV=1	sp|Q9D6U8|F162A_MOUSE	17725.7	1	5	6	0.000192	0.342	HESLTSLNLER	R	K	0.997	2.45	0.514	0	1	0	0	2	4511.89	75039.3
PBS_rep1	Protein FAM162A OS=Mus musculus GN=Fam162a PE=2 SV=1	sp|Q9D6U8|F162A_MOUSE	17725.7	1	5	6	0.000192	0.342	HGVPLHKPTDFEK	R	K	0.963	1.92	0.266	0	0	1	0	2	2915.06	69049.7
PBS_rep1	Protein FAM162A OS=Mus musculus GN=Fam162a PE=2 SV=1	sp|Q9D6U8|F162A_MOUSE	17725.7	1	5	6	0.000192	0.342	LREEAAMK	R	A	0.902	2.09	0.229	0	1	0	0	2	1531.58	38797.5
PBS_rep1	Protein FAM162A OS=Mus musculus GN=Fam162a PE=2 SV=1	sp|Q9D6U8|F162A_MOUSE	17725.7	1	5	6	0.000192	0.342	RHESLTSLNLER	K	K	0.997	3.73	0.425	0	0	1	0	2	3734.3	207454
PBS_rep1	Small nuclear ribonucleoprotein Sm D3 OS=Mus musculus GN=Snrpd3 PE=1 SV=1	sp|P62320|SMD3_MOUSE	13916.6	1	2	2	6.39e-05	0.23	MSIGVPIKVLHEAEGHIVTCETNTGEVYR	-	G	0.858	1.01	-0.375	0	0	0	1	2	6362.03	248708
PBS_rep1	Small nuclear ribonucleoprotein Sm D3 OS=Mus musculus GN=Snrpd3 PE=1 SV=1	sp|P62320|SMD3_MOUSE	13916.6	1	2	2	6.39e-05	0.23	VLHEAEGHIVTCETNTGEVYR	K	G	0.997	5.27	0.696	0	0	1	0	2	4251.24	39889.4
PBS_rep1	Adenosylhomocysteinase OS=Mus musculus GN=Ahcy PE=1 SV=3	sp|P50247|SAHH_MOUSE	47689.1	1	3	4	0.000128	0.0856	GISEETTTGVHNLYK	R	M	0.997	3.19	0.643	0	1	0	0	2	4429.47	62252.8
PBS_rep1	Adenosylhomocysteinase OS=Mus musculus GN=Ahcy PE=1 SV=3	sp|P50247|SAHH_MOUSE	47689.1	1	3	4	0.000128	0.0856	KLDEAVAEAHLGK	K	L	0.997	4.32	0.535	0	1	1	0	2	3596.19	116865
PBS_rep1	Adenosylhomocysteinase OS=Mus musculus GN=Ahcy PE=1 SV=3	sp|P50247|SAHH_MOUSE	47689.1	1	3	4	0.000128	0.0856	VNIKPQVDR	K	Y	0.949	1.9	0.334	0	1	0	0	2	2445.72	45874
PBS_rep1	Heat shock protein HSP 90-beta OS=Mus musculus GN=Hsp90ab1 PE=1 SV=3	sp|P11499|HS90B_MOUSE	83284.3	1	9	9	0.000607	0.244	CLELFSELAEDKENYKK	K	F	0.946	2.52	0	0	0	0	1	2	5921.81	184213
PBS_rep1	Heat shock protein HSP 90-beta OS=Mus musculus GN=Hsp90ab1 PE=1 SV=3	sp|P11499|HS90B_MOUSE	83284.3	1	9	9	0.000607	0.244	DLVVLLFETALLSSGFSLEDPQTHSNR	K	I	0.944	2.11	0.357	0	0	1	0	2	9679.35	6619.99
PBS_rep1	Heat shock protein HSP 90-beta OS=Mus musculus GN=Hsp90ab1 PE=1 SV=3	sp|P11499|HS90B_MOUSE	83284.3	1	9	9	0.000607	0.244	ELISNASDALDKIR	R	Y	0.997	3.29	0.454	0	1	0	0	2	5541.95	190574
PBS_rep1	Heat shock protein HSP 90-beta OS=Mus musculus GN=Hsp90ab1 PE=1 SV=3	sp|P11499|HS90B_MOUSE	83284.3	1	9	9	0.000607	0.244	HFSVEGQLEFR	K	A	0.997	2.98	0.533	0	1	1	0	2	5345.56	514726
PBS_rep1	Heat shock protein HSP 90-beta OS=Mus musculus GN=Hsp90ab1 PE=1 SV=3	sp|P11499|HS90B_MOUSE	83284.3	1	9	9	0.000607	0.244	HLEINPDHPIVETLR	K	Q	0.997	3.51	0.508	0	0	4	0	2	5069.85	531391
PBS_rep1	Heat shock protein HSP 90-beta OS=Mus musculus GN=Hsp90ab1 PE=1 SV=3	sp|P11499|HS90B_MOUSE	83284.3	1	9	9	0.000607	0.244	HNDDEQYAWESSAGGSFTVR	K	A	0.997	2.91	0.554	0	0	1	0	2	5506.57	183000
PBS_rep1	Heat shock protein HSP 90-beta OS=Mus musculus GN=Hsp90ab1 PE=1 SV=3	sp|P11499|HS90B_MOUSE	83284.3	1	9	9	0.000607	0.244	HSQFIGYPITLYLEK	K	E	0.997	3.44	0.675	0	0	1	0	2	6669.35	267991
PBS_rep1	Heat shock protein HSP 90-beta OS=Mus musculus GN=Hsp90ab1 PE=1 SV=3	sp|P11499|HS90B_MOUSE	83284.3	1	9	9	0.000607	0.244	KHLEINPDHPIVETLR	K	Q	0.997	3.29	0.469	0	0	0	1	2	4645.99	255100
PBS_rep1	Heat shock protein HSP 90-beta OS=Mus musculus GN=Hsp90ab1 PE=1 SV=3	sp|P11499|HS90B_MOUSE	83284.3	1	9	9	0.000607	0.244	LGIHEDSTNR	K	R	0.844	1.54	0.204	0	1	0	0	2	1991.65	28801.9
PBS_rep1	Heat shock protein HSP 90-beta OS=Mus musculus GN=Hsp90ab1 PE=1 SV=3	sp|P11499|HS90B_MOUSE	83284.3	1	9	9	0.000607	0.244	LGIHEDSTNRR	K	R	0.871	1.58	0.216	0	1	0	0	2	1715.5	13414.4
PBS_rep1	Heat shock protein HSP 90-beta OS=Mus musculus GN=Hsp90ab1 PE=1 SV=3	sp|P11499|HS90B_MOUSE	83284.3	1	9	9	0.000607	0.244	SLTNDWEDHLAVK	K	H	0.997	3.19	0.554	0	2	0	0	2	5505.71	387350
PBS_rep1	Heat shock protein HSP 90-beta OS=Mus musculus GN=Hsp90ab1 PE=1 SV=3	sp|P11499|HS90B_MOUSE	83284.3	1	9	9	0.000607	0.244	YESLTDPSKLDSGK	R	E	0.997	2.68	0.565	0	2	0	0	2	4087.07	25826.6
PBS_rep1	Heat shock protein HSP 90-beta OS=Mus musculus GN=Hsp90ab1 PE=1 SV=3	sp|P11499|HS90B_MOUSE	83284.3	1	9	9	0.000607	0.244	YHTSQSGDEMTSLSEYVSR	R	M	0.997	3.9	0.592	0	0	1	0	2	5447.23	328564
PBS_rep1	Plexin domain-containing protein 2 OS=Mus musculus GN=Plxdc2 PE=1 SV=1	sp|Q9DC11|PXDC2_MOUSE	59615.8	1	1	1	9.58e-05	0.0509	HRQDWVDSGCPEEVQSK	R	E	0.997	3.66	0.653	0	0	1	0	2	3413.64	33943.6
PBS_rep1	Plexin domain-containing protein 2 OS=Mus musculus GN=Plxdc2 PE=1 SV=1	sp|Q9DC11|PXDC2_MOUSE	59615.8	1	1	1	9.58e-05	0.0509	IHGILSNTHR	K	Q	0.983	2.27	0.425	0	1	1	0	2	2245.33	113570
PBS_rep1	EH domain-containing protein 4 OS=Mus musculus GN=Ehd4 PE=1 SV=1	sp|Q9EQP2|EHD4_MOUSE	61483	1	2	4	0.000351	0.109	FHEFHSPALEDADFENKPMILLVGQYSTGK	R	T	0.997	5.67	0.584	0	0	2	2	2	6609.47	1219060
PBS_rep1	EH domain-containing protein 4 OS=Mus musculus GN=Ehd4 PE=1 SV=1	sp|Q9EQP2|EHD4_MOUSE	61483	1	2	4	0.000351	0.109	IILLFDAHK	R	L	0.984	1.86	0.345	0	1	1	0	2	5703.03	332773
PBS_rep1	EH domain-containing protein 4 OS=Mus musculus GN=Ehd4 PE=1 SV=1	sp|Q9EQP2|EHD4_MOUSE	61483	1	2	4	0.000351	0.109	KVLPLEEAYR	R	F	0.997	2.79	0.325	0	0	1	0	2	4503.7	125885
PBS_rep1	EH domain-containing protein 4 OS=Mus musculus GN=Ehd4 PE=1 SV=1	sp|Q9EQP2|EHD4_MOUSE	61483	1	2	4	0.000351	0.109	VHAYIISYLK	K	K	0.995	2.79	0.346	0	1	1	0	2	5496.95	613088
PBS_rep1	Chloride intracellular channel protein 3 OS=Mus musculus GN=Clic3 PE=2 SV=2	sp|Q9D7P7|CLIC3_MOUSE,tr|A2AJ28|A2AJ28_MOUSE	26846.6	1	2	3	9.58e-05	0.118	APLDHELAQEPHLR	R	E	0.997	4.06	0.647	0	0	1	1	2	4444.22	339528
PBS_rep1	Chloride intracellular channel protein 3 OS=Mus musculus GN=Clic3 PE=2 SV=2	sp|Q9D7P7|CLIC3_MOUSE,tr|A2AJ28|A2AJ28_MOUSE	26846.6	1	2	3	9.58e-05	0.118	YRESNTAGNDIFHK	R	F	0.971	2.18	0.396	0	0	1	0	2	3103.62	44723.1
PBS_rep1	Vesicle-associated membrane protein-associated protein A OS=Mus musculus GN=Vapa PE=1 SV=2	sp|Q9WV55|VAPA_MOUSE	27855.9	1	5	7	0.000256	0.289	FKGPFTDVVTTNLK	K	L	0.997	3.13	0.493	0	1	1	0	2	5741.96	551222
PBS_rep1	Vesicle-associated membrane protein-associated protein A OS=Mus musculus GN=Vapa PE=1 SV=2	sp|Q9WV55|VAPA_MOUSE	27855.9	1	5	7	0.000256	0.289	HEQILVLDPPSDLK	K	F	0.997	3.46	0.54	0	1	2	0	2	5590.55	697229
PBS_rep1	Vesicle-associated membrane protein-associated protein A OS=Mus musculus GN=Vapa PE=1 SV=2	sp|Q9WV55|VAPA_MOUSE	27855.9	1	5	7	0.000256	0.289	KLMEECKR	R	L	0.919	1.88	0.24	0	1	0	0	2	1178.27	24034.4
PBS_rep1	Vesicle-associated membrane protein-associated protein A OS=Mus musculus GN=Vapa PE=1 SV=2	sp|Q9WV55|VAPA_MOUSE	27855.9	1	5	7	0.000256	0.289	KVAHSDKPGSTSAVSFR	R	D	0.997	3.63	0.576	0	0	1	0	2	2252.33	34914.3
PBS_rep1	Vesicle-associated membrane protein-associated protein A OS=Mus musculus GN=Vapa PE=1 SV=2	sp|Q9WV55|VAPA_MOUSE	27855.9	1	5	7	0.000256	0.289	QDGPLPKPHSVSLNDTETR	K	K	0.831	2.02	0.155	0	0	0	1	2	4110.23	132458
PBS_rep1	Cytochrome P450 2F2 OS=Mus musculus GN=Cyp2f2 PE=2 SV=1	sp|P33267|CP2F2_MOUSE	55951.4	1	8	10	0.000511	0.293	EALVDKGEEFSGR	K	G	0.997	2.75	0.726	0	2	2	0	2	3996.97	157690
PBS_rep1	Cytochrome P450 2F2 OS=Mus musculus GN=Cyp2f2 PE=2 SV=1	sp|P33267|CP2F2_MOUSE	55951.4	1	8	10	0.000511	0.293	EHQDSLDPNSPR	R	D	0.997	2.82	0.646	0	2	0	0	2	1983.21	23672.7
PBS_rep1	Cytochrome P450 2F2 OS=Mus musculus GN=Cyp2f2 PE=2 SV=1	sp|P33267|CP2F2_MOUSE	55951.4	1	8	10	0.000511	0.293	GQLPPGPKPLPILGNLLQLR	K	S	0.997	2.87	0.558	0	0	2	0	2	7414.08	313313
PBS_rep1	Cytochrome P450 2F2 OS=Mus musculus GN=Cyp2f2 PE=2 SV=1	sp|P33267|CP2F2_MOUSE	55951.4	1	8	10	0.000511	0.293	GTDVITLLNTVHYDSDQFK	K	T	0.997	4.04	0.672	0	1	2	0	2	6797.47	570854
PBS_rep1	Cytochrome P450 2F2 OS=Mus musculus GN=Cyp2f2 PE=2 SV=1	sp|P33267|CP2F2_MOUSE	55951.4	1	8	10	0.000511	0.293	MEGKPFDPVFILSR	K	S	0.997	3.42	0.42	0	0	1	0	2	6469.01	189804
PBS_rep1	Cytochrome P450 2F2 OS=Mus musculus GN=Cyp2f2 PE=2 SV=1	sp|P33267|CP2F2_MOUSE	55951.4	1	8	10	0.000511	0.293	QDPLSHFNMDTLLMTTHNLLFGGTETVGTTLR	K	H	0.997	3.56	0.496	0	0	0	2	2	8456.02	74420
PBS_rep1	Cytochrome P450 2F2 OS=Mus musculus GN=Cyp2f2 PE=2 SV=1	sp|P33267|CP2F2_MOUSE	55951.4	1	8	10	0.000511	0.293	TPQEFNPEHFLDDNHSFKK	K	S	0.983	2.41	0.457	0	0	1	0	2	5568.43	242401
PBS_rep1	Cytochrome P450 2F2 OS=Mus musculus GN=Cyp2f2 PE=2 SV=1	sp|P33267|CP2F2_MOUSE	55951.4	1	8	10	0.000511	0.293	TSMPYTDAVIHEVQR	R	F	0.997	3.51	0.527	0	1	0	0	2	5448.65	106689
PBS_rep1	Integrin-linked protein kinase OS=Mus musculus GN=Ilk PE=1 SV=2	sp|O55222|ILK_MOUSE	51373.7	1	4	6	0.000224	0.166	GDDTPLHLAASHGHR	R	D	0.997	2.99	0.558	0	1	1	1	2	2936.06	159083
PBS_rep1	Integrin-linked protein kinase OS=Mus musculus GN=Ilk PE=1 SV=2	sp|O55222|ILK_MOUSE	51373.7	1	4	6	0.000224	0.166	GMAFLHTLEPLIPR	R	H	0.997	2.77	0.421	0	0	1	0	2	6791.13	219963
PBS_rep1	Integrin-linked protein kinase OS=Mus musculus GN=Ilk PE=1 SV=2	sp|O55222|ILK_MOUSE	51373.7	1	4	6	0.000224	0.166	LWLDNTENDLNQGDDHGFSPLHWACR	R	E	0.953	2.64	0.359	0	0	0	1	2	6636.04	410565
PBS_rep1	Integrin-linked protein kinase OS=Mus musculus GN=Ilk PE=1 SV=2	sp|O55222|ILK_MOUSE	51373.7	1	4	6	0.000224	0.166	VALEGLRPTIPPGISPHVCK	K	L	0.953	2.54	0.322	0	0	0	2	2	5639.99	635086
PBS_rep1	Carboxylesterase 1D OS=Mus musculus GN=Ces1d PE=1 SV=1	sp|Q8VCT4|CES1D_MOUSE	61788.7	1	10	15	0.000671	0.359	AISESGVSLTAALITTDVKPIAGLVATLSGCK	R	T	0.997	4.03	0.675	0	0	1	0	2	8962.91	20387.9
PBS_rep1	Carboxylesterase 1D OS=Mus musculus GN=Ces1d PE=1 SV=1	sp|Q8VCT4|CES1D_MOUSE	61788.7	1	10	15	0.000671	0.359	AVIGDHGDEIFSVFGSPFLK	K	D	0.997	4.73	0.731	0	1	2	0	2	7331.75	355943
PBS_rep1	Carboxylesterase 1D OS=Mus musculus GN=Ces1d PE=1 SV=1	sp|Q8VCT4|CES1D_MOUSE	61788.7	1	10	15	0.000671	0.359	DAGASTYMYEFEYRPSFVSAMRPK	R	A	0.997	3.52	0.466	0	0	2	0	2	6448.96	936338
PBS_rep1	Carboxylesterase 1D OS=Mus musculus GN=Ces1d PE=1 SV=1	sp|Q8VCT4|CES1D_MOUSE	61788.7	1	10	15	0.000671	0.359	GNWGHLDQVAALR	R	W	0.997	3.41	0.404	0	1	1	0	2	5417.77	986568
PBS_rep1	Carboxylesterase 1D OS=Mus musculus GN=Ces1d PE=1 SV=1	sp|Q8VCT4|CES1D_MOUSE	61788.7	1	10	15	0.000671	0.359	KENIPLQFSEDCLYLNIYTPADLTK	R	N	0.997	3.67	0.618	0	0	2	0	2	7109.45	269172
PBS_rep1	Carboxylesterase 1D OS=Mus musculus GN=Ces1d PE=1 SV=1	sp|Q8VCT4|CES1D_MOUSE	61788.7	1	10	15	0.000671	0.359	KKDLFQDLMADVVFGVPSVIVSR	K	S	0.996	2.8	0.555	0	0	1	1	2	8301.56	81941.6
PBS_rep1	Carboxylesterase 1D OS=Mus musculus GN=Ces1d PE=1 SV=1	sp|Q8VCT4|CES1D_MOUSE	61788.7	1	10	15	0.000671	0.359	LKDKEVSFWAELR	R	A	0.997	3.66	0.456	0	1	1	0	2	5679.02	596123
PBS_rep1	Carboxylesterase 1D OS=Mus musculus GN=Ces1d PE=1 SV=1	sp|Q8VCT4|CES1D_MOUSE	61788.7	1	10	15	0.000671	0.359	QKTEDELLETSLK	R	L	0.984	3.03	0.222	0	1	1	0	2	4821.32	978033
PBS_rep1	Carboxylesterase 1D OS=Mus musculus GN=Ces1d PE=1 SV=1	sp|Q8VCT4|CES1D_MOUSE	61788.7	1	10	15	0.000671	0.359	TTTSAVMVHCLR	K	Q	0.967	3.09	0.234	0	1	0	0	2	3704.4	153404
PBS_rep1	Carboxylesterase 1D OS=Mus musculus GN=Ces1d PE=1 SV=1	sp|Q8VCT4|CES1D_MOUSE	61788.7	1	10	15	0.000671	0.359	YVNLEGFTQPVAVFLGVPFAKPPLGSLR	K	F	0.997	3.26	0.611	0	0	4	0	2	8195.64	153823
PBS_rep1	Carbonic anhydrase 3 OS=Mus musculus GN=Ca3 PE=1 SV=3	sp|P16015|CAH3_MOUSE	29366.7	1	4	5	0.000192	0.308	DIKHDPSLQPWSASYDPGSAK	K	T	0.997	2.81	0.475	0	0	1	1	2	5169.71	246724
PBS_rep1	Carbonic anhydrase 3 OS=Mus musculus GN=Ca3 PE=1 SV=3	sp|P16015|CAH3_MOUSE	29366.7	1	4	5	0.000192	0.308	GDNQSPIELHTK	K	D	0.997	2.37	0.423	0	1	0	0	2	3028.53	23129.3
PBS_rep1	Carbonic anhydrase 3 OS=Mus musculus GN=Ca3 PE=1 SV=3	sp|P16015|CAH3_MOUSE	29366.7	1	4	5	0.000192	0.308	SLFSSAENEPPVPLVGNWRPPQPVK	R	G	0.997	2.99	0.515	0	0	2	0	2	6700.85	527436
PBS_rep1	Carbonic anhydrase 3 OS=Mus musculus GN=Ca3 PE=1 SV=3	sp|P16015|CAH3_MOUSE	29366.7	1	4	5	0.000192	0.308	YNTFGEALKQPDGIAVVGIFLK	K	I	0.997	2.46	0.486	0	0	1	0	2	7356.84	169158
PBS_rep1	Transforming protein RhoA OS=Mus musculus GN=Rhoa PE=1 SV=1	sp|Q9QUI0|RHOA_MOUSE,tr|A0A0A6YXF6|A0A0A6YXF6_MOUSE	21782.5	1	1	2	0.000224	0.358	HFCPNVPIILVGNK	K	K	0.997	3.03	0.67	0	1	1	0	2	5859.95	700676
PBS_rep1	Transforming protein RhoA OS=Mus musculus GN=Rhoa PE=1 SV=1	sp|Q9QUI0|RHOA_MOUSE,tr|A0A0A6YXF6|A0A0A6YXF6_MOUSE	21782.5	1	1	2	0.000224	0.358	HFCPNVPIILVGNKK	K	D	0.997	3.69	0.558	0	0	1	0	2	5413.91	230480
PBS_rep1	Transforming protein RhoA OS=Mus musculus GN=Rhoa PE=1 SV=1	sp|Q9QUI0|RHOA_MOUSE,tr|A0A0A6YXF6|A0A0A6YXF6_MOUSE	21782.5	1	1	2	0.000224	0.358	KLVIVGDGACGK	K	T	0.997	3.09	0.583	0	1	0	0	2	3229.3	66872.1
PBS_rep1	Transforming protein RhoA OS=Mus musculus GN=Rhoa PE=1 SV=1	sp|Q9QUI0|RHOA_MOUSE,tr|A0A0A6YXF6|A0A0A6YXF6_MOUSE	21782.5	1	1	2	0.000224	0.358	LRPLSYPDTDVILMCFSIDSPDSLENIPEK	R	W	0.997	4.69	0.612	0	0	1	0	2	7456.22	50682.8
PBS_rep1	Transforming protein RhoA OS=Mus musculus GN=Rhoa PE=1 SV=1	sp|Q9QUI0|RHOA_MOUSE,tr|A0A0A6YXF6|A0A0A6YXF6_MOUSE	21782.5	1	1	2	0.000224	0.358	MKQEPVKPEEGR	K	D	0.997	2.98	0.512	0	1	1	0	2	1513.68	125719
PBS_rep1	Succinate-semialdehyde dehydrogenase, mitochondrial OS=Mus musculus GN=Aldh5a1 PE=1 SV=1	sp|Q8BWF0|SSDH_MOUSE	55968.6	1	2	2	6.39e-05	0.0956	FDKEEEAVAIANAAEVGLAGYFYSQDPAQIWR	K	V	0.997	3.3	0.465	0	0	1	0	2	8227.24	8634.26
PBS_rep1	Succinate-semialdehyde dehydrogenase, mitochondrial OS=Mus musculus GN=Aldh5a1 PE=1 SV=1	sp|Q8BWF0|SSDH_MOUSE	55968.6	1	2	2	6.39e-05	0.0956	HQSGGNFFEPTLLSNVTR	R	D	0.868	1.97	0.203	0	0	1	0	2	6212.42	186554
PBS_rep1	Tight junction protein ZO-2 OS=Mus musculus GN=Tjp2 PE=1 SV=2	sp|Q9Z0U1|ZO2_MOUSE	131283	1	5	5	0.000192	0.072	KLFDQANK	R	L	0.862	1.96	0.0926	0	1	0	0	2	2093.48	36745.6
PBS_rep1	Tight junction protein ZO-2 OS=Mus musculus GN=Tjp2 PE=1 SV=2	sp|Q9Z0U1|ZO2_MOUSE	131283	1	5	5	0.000192	0.072	KVQVAPLQGSPPLSHDDR	R	G	0.997	3.04	0.507	0	0	2	0	2	4046.76	79074.4
PBS_rep1	Tight junction protein ZO-2 OS=Mus musculus GN=Tjp2 PE=1 SV=2	sp|Q9Z0U1|ZO2_MOUSE	131283	1	5	5	0.000192	0.072	QTLINIPALNDSDSEVEDISEIESNR	K	S	0.888	1.03	-0.218	0	0	0	0	2	6846.41	1122440
PBS_rep1	Tight junction protein ZO-2 OS=Mus musculus GN=Tjp2 PE=1 SV=2	sp|Q9Z0U1|ZO2_MOUSE	131283	1	5	5	0.000192	0.072	SREDLAAAVSVSTK	K	F	0.952	1.86	0.314	0	0	1	0	2	4101.55	45709.7
PBS_rep1	Tight junction protein ZO-2 OS=Mus musculus GN=Tjp2 PE=1 SV=2	sp|Q9Z0U1|ZO2_MOUSE	131283	1	5	5	0.000192	0.072	VFLRPSPEDEAIYGPNTK	R	M	0.997	2.99	0.414	0	0	1	0	2	5210.09	139081
PBS_rep1	40S ribosomal protein S7 OS=Mus musculus GN=Rps7 PE=2 SV=1	sp|P62082|RS7_MOUSE,tr|F6SVV1|F6SVV1_MOUSE	22127.5	1	2	2	6.39e-05	0.155	HVVFIAQR	K	R	0.98	1.65	0.592	0	1	0	0	2	3185.56	101993
PBS_rep1	40S ribosomal protein S7 OS=Mus musculus GN=Rps7 PE=2 SV=1	sp|P62082|RS7_MOUSE,tr|F6SVV1|F6SVV1_MOUSE	22127.5	1	2	2	6.39e-05	0.155	TLTAVHDAILEDLVFPSEIVGK	R	R	0.997	3.73	0.614	0	0	1	0	2	7484.49	115442
PBS_rep1	RanBP-type and C3HC4-type zinc finger-containing protein 1 OS=Mus musculus GN=Rbck1 PE=1 SV=2	sp|Q9WUB0|HOIL1_MOUSE-DECOY	0	0.993	2	2	6.39e-05	0	CCMECGPR	?	?	0.938	0.0817	-0.54	0	1	0	0	2	2550.85	28542.1
PBS_rep1	RanBP-type and C3HC4-type zinc finger-containing protein 1 OS=Mus musculus GN=Rbck1 PE=1 SV=2	sp|Q9WUB0|HOIL1_MOUSE-DECOY	0	0.993	2	2	6.39e-05	0	TVWCIETHCVTCRIWDCGDKK	?	?	0.888	0.636	-0.308	0	0	1	0	2	5771.72	393377
PBS_rep1	Thioredoxin-dependent peroxide reductase, mitochondrial OS=Mus musculus GN=Prdx3 PE=1 SV=1	sp|P20108|PRDX3_MOUSE	28127	1	3	5	0.000192	0.28	AFQFVETHGEVCPANWTPESPTIKPSPTASK	K	E	0.997	4.8	0.657	0	0	2	1	2	5908.25	641276
PBS_rep1	Thioredoxin-dependent peroxide reductase, mitochondrial OS=Mus musculus GN=Prdx3 PE=1 SV=1	sp|P20108|PRDX3_MOUSE	28127	1	3	5	0.000192	0.28	ANEFHDVNCEVVAVSVDSHFSHLAWINTPR	K	K	0.997	5.56	0.615	0	0	0	1	2	6649.73	608691
PBS_rep1	Thioredoxin-dependent peroxide reductase, mitochondrial OS=Mus musculus GN=Prdx3 PE=1 SV=1	sp|P20108|PRDX3_MOUSE	28127	1	3	5	0.000192	0.28	HLSVNDLPVGR	K	S	0.997	2.91	0.614	0	1	0	0	2	4602.77	744571
PBS_rep1	NADH dehydrogenase [ubiquinone] 1 alpha subcomplex subunit 10, mitochondrial OS=Mus musculus GN=Ndufa10 PE=1 SV=1	sp|Q99LC3|NDUAA_MOUSE	40604.7	1	2	2	9.58e-05	0.0986	KYAPGYNAEVGDK	R	W	0.983	2.74	0.432	0	1	0	0	2	2732.2	9752.6
PBS_rep1	NADH dehydrogenase [ubiquinone] 1 alpha subcomplex subunit 10, mitochondrial OS=Mus musculus GN=Ndufa10 PE=1 SV=1	sp|Q99LC3|NDUAA_MOUSE	40604.7	1	2	2	9.58e-05	0.0986	LLQYADALEHLLSTGQGVVLER	R	S	0.997	4.44	0.485	0	0	2	0	2	7690.9	232969
PBS_rep1	A-kinase anchor protein 2 OS=Mus musculus GN=Akap2 PE=4 SV=1	tr|A2API8|A2API8_MOUSE,tr|F7AA26|F7AA26_MOUSE	101598	1	6	8	0.000351	0.13	AFHEDKKPSK	R	L	0.967	2.38	0.307	0	1	0	0	2	788.203	12976.6
PBS_rep1	A-kinase anchor protein 2 OS=Mus musculus GN=Akap2 PE=4 SV=1	tr|A2API8|A2API8_MOUSE,tr|F7AA26|F7AA26_MOUSE	101598	1	6	8	0.000351	0.13	AVLTVVKDEDHGILDQFSR	R	S	0.997	4.2	0.713	0	0	2	0	2	5969.1	678515
PBS_rep1	A-kinase anchor protein 2 OS=Mus musculus GN=Akap2 PE=4 SV=1	tr|A2API8|A2API8_MOUSE,tr|F7AA26|F7AA26_MOUSE	101598	1	6	8	0.000351	0.13	EKGPSQPPTAAQPSGPVNMEETRPEGGYFSK	R	Y	0.911	1.96	0.309	0	0	0	2	2	4675.87	171998
PBS_rep1	A-kinase anchor protein 2 OS=Mus musculus GN=Akap2 PE=4 SV=1	tr|A2API8|A2API8_MOUSE,tr|F7AA26|F7AA26_MOUSE	101598	1	6	8	0.000351	0.13	HLDGIEHTKEDVVTEQIDFSAAR	K	K	0.997	5.19	0.6	0	0	1	2	2	5302.55	760225
PBS_rep1	A-kinase anchor protein 2 OS=Mus musculus GN=Akap2 PE=4 SV=1	tr|A2API8|A2API8_MOUSE,tr|F7AA26|F7AA26_MOUSE	101598	1	6	8	0.000351	0.13	KQFQLMENSR	R	Q	0.997	2.93	0.293	0	0	1	0	2	3631.63	89220.9
PBS_rep1	A-kinase anchor protein 2 OS=Mus musculus GN=Akap2 PE=4 SV=1	tr|A2API8|A2API8_MOUSE,tr|F7AA26|F7AA26_MOUSE	101598	1	6	8	0.000351	0.13	LFEEDEREKEQFCVR	K	K	0.997	2.84	0.462	0	0	1	0	2	4734.02	116458
PBS_rep1	A-kinase anchor protein 2 OS=Mus musculus GN=Akap2 PE=4 SV=1	tr|A2API8|A2API8_MOUSE,tr|F7AA26|F7AA26_MOUSE	101598	1	6	8	0.000351	0.13	SVPGVTSTPHSK	K	D	0.964	1.05	0.492	0	1	0	0	2	1987.46	25100.4
PBS_rep1	Prolargin OS=Mus musculus GN=Prelp PE=1 SV=2	sp|Q9JK53|PRELP_MOUSE	43295.1	0.996	2	2	6.39e-05	0.0847	LDGNFLKPPIPLDLMMCFR	R	L	0.946	2.41	0.357	0	0	1	0	2	7830.67	66192.3
PBS_rep1	Prolargin OS=Mus musculus GN=Prelp PE=1 SV=2	sp|Q9JK53|PRELP_MOUSE	43295.1	0.996	2	2	6.39e-05	0.0847	LENLLLLDLQHNR	K	L	0.929	1.96	0.247	0	0	1	0	2	6405.07	164844
PBS_rep1	Glutamyl aminopeptidase OS=Mus musculus GN=Enpep PE=1 SV=1	sp|P16406|AMPE_MOUSE	107960	1	3	4	0.000128	0.0317	KFQFANAK	K	T	0.905	1.56	0.201	0	1	0	0	2	2843.6	42526.8
PBS_rep1	Glutamyl aminopeptidase OS=Mus musculus GN=Enpep PE=1 SV=1	sp|P16406|AMPE_MOUSE	107960	1	3	4	0.000128	0.0317	RPSGEQVPIRR	R	C	0.965	2.67	0.235	0	0	1	0	2	1957.19	59947.1
PBS_rep1	Glutamyl aminopeptidase OS=Mus musculus GN=Enpep PE=1 SV=1	sp|P16406|AMPE_MOUSE	107960	1	3	4	0.000128	0.0317	STYSISIIHPK	K	E	0.997	2.41	0.585	0	1	1	0	2	4794.48	452756
PBS_rep1	Glutaminase kidney isoform, mitochondrial OS=Mus musculus GN=Gls PE=1 SV=1	sp|D3Z7P3|GLSK_MOUSE	73964.6	1	2	2	6.39e-05	0.0371	LKECMDMLR	R	L	0.994	2.54	0.454	0	0	1	0	2	4219.44	99202.9
PBS_rep1	Glutaminase kidney isoform, mitochondrial OS=Mus musculus GN=Gls PE=1 SV=1	sp|D3Z7P3|GLSK_MOUSE	73964.6	1	2	2	6.39e-05	0.0371	TALHVAAAEGHVEVVK	R	F	0.997	2.4	0.449	0	0	1	0	2	4108.67	36653.3
PBS_rep1	Propionyl-CoA carboxylase alpha chain, mitochondrial OS=Mus musculus GN=Pcca PE=1 SV=2	sp|Q91ZA3|PCCA_MOUSE	79921.9	1	9	10	0.000383	0.202	AQAVHPGYGFLSENK	R	E	0.95	2.18	0.379	0	0	1	0	2	4761.63	261610
PBS_rep1	Propionyl-CoA carboxylase alpha chain, mitochondrial OS=Mus musculus GN=Pcca PE=1 SV=2	sp|Q91ZA3|PCCA_MOUSE	79921.9	1	9	10	0.000383	0.202	GHTLTLSER	K	N	0.96	1.7	0.477	0	1	0	0	2	2594.56	34164.1
PBS_rep1	Propionyl-CoA carboxylase alpha chain, mitochondrial OS=Mus musculus GN=Pcca PE=1 SV=2	sp|Q91ZA3|PCCA_MOUSE	79921.9	1	9	10	0.000383	0.202	HGNALWLNER	K	E	0.97	2.03	0.368	0	1	0	0	2	4353.16	48783.3
PBS_rep1	Propionyl-CoA carboxylase alpha chain, mitochondrial OS=Mus musculus GN=Pcca PE=1 SV=2	sp|Q91ZA3|PCCA_MOUSE	79921.9	1	9	10	0.000383	0.202	HIEIQVLGDK	R	H	0.984	2.06	0.425	0	1	0	0	2	4662.25	83807.8
PBS_rep1	Propionyl-CoA carboxylase alpha chain, mitochondrial OS=Mus musculus GN=Pcca PE=1 SV=2	sp|Q91ZA3|PCCA_MOUSE	79921.9	1	9	10	0.000383	0.202	LAAEDVTFIGPDTHAIQAMGDKIESK	R	L	0.995	3.27	0.403	0	0	1	0	2	6356.78	178738
PBS_rep1	Propionyl-CoA carboxylase alpha chain, mitochondrial OS=Mus musculus GN=Pcca PE=1 SV=2	sp|Q91ZA3|PCCA_MOUSE	79921.9	1	9	10	0.000383	0.202	LHDEDHTVVASNNGPAFTVEVDGSK	K	L	0.997	4.8	0.567	0	0	1	0	2	4895.97	38538.5
PBS_rep1	Propionyl-CoA carboxylase alpha chain, mitochondrial OS=Mus musculus GN=Pcca PE=1 SV=2	sp|Q91ZA3|PCCA_MOUSE	79921.9	1	9	10	0.000383	0.202	LQVEHPVTECITGLDLVQEMILVAK	R	G	0.997	3.28	0.4	0	0	2	0	2	7869.03	70535.1
PBS_rep1	Propionyl-CoA carboxylase alpha chain, mitochondrial OS=Mus musculus GN=Pcca PE=1 SV=2	sp|Q91ZA3|PCCA_MOUSE	79921.9	1	9	10	0.000383	0.202	TVAIHSDVDASSVHVK	K	M	0.997	3.37	0.53	0	2	1	0	2	3559.79	140745
PBS_rep1	Propionyl-CoA carboxylase alpha chain, mitochondrial OS=Mus musculus GN=Pcca PE=1 SV=2	sp|Q91ZA3|PCCA_MOUSE	79921.9	1	9	10	0.000383	0.202	VPVIRPDVAK	R	W	0.997	2.23	0.427	0	1	0	0	2	3407.96	144104
PBS_rep1	DnaJ homolog subfamily C member 5 OS=Mus musculus GN=Dnajc5 PE=1 SV=1	sp|P60904|DNJC5_MOUSE	22100.9	1	2	2	9.58e-05	0.157	EINNAHAILTDATK	K	R	0.993	2.77	0.518	0	2	0	0	2	4369.83	52584.4
PBS_rep1	DnaJ homolog subfamily C member 5 OS=Mus musculus GN=Dnajc5 PE=1 SV=1	sp|P60904|DNJC5_MOUSE	22100.9	1	2	2	9.58e-05	0.157	YHPDKNPDNPEAADKFK	K	E	0.987	2.49	0.531	0	0	1	0	2	2668.79	23995
PBS_rep1	Protein Gm20547 OS=Mus musculus GN=Gm20547 PE=3 SV=1	tr|B8JJN0|B8JJN0_MOUSE	142326	1	1	1	0.000128	0.0337	DFHINLFQVLPWLK	R	D	0.997	4.09	0.509	0	0	1	0	2	8354.69	32083.1
PBS_rep1	Protein Gm20547 OS=Mus musculus GN=Gm20547 PE=3 SV=1	tr|B8JJN0|B8JJN0_MOUSE	142326	1	1	1	0.000128	0.0337	LNQISYEDHK	K	L	0.982	2.3	0.407	0	1	1	0	2	2640.94	81634
PBS_rep1	Protein Gm20547 OS=Mus musculus GN=Gm20547 PE=3 SV=1	tr|B8JJN0|B8JJN0_MOUSE	142326	1	1	1	0.000128	0.0337	VKDMEDLENVFYQMIDETK	K	S	0.997	3.59	0.316	0	0	1	0	2	7726.9	73195.8
PBS_rep1	NADPH--cytochrome P450 reductase OS=Mus musculus GN=Por PE=1 SV=2	sp|P37040|NCPR_MOUSE	77045	1	13	17	0.000799	0.307	DVQNTFYDIVAEFGPMEHTQAVDYVK	K	K	0.997	3.61	0.616	0	0	3	0	2	7930.07	120747
PBS_rep1	NADPH--cytochrome P450 reductase OS=Mus musculus GN=Por PE=1 SV=2	sp|P37040|NCPR_MOUSE	77045	1	13	17	0.000799	0.307	EQGKEVGETLLYYGCR	R	R	0.873	1.91	0.287	0	0	2	0	2	5383.12	508715
PBS_rep1	NADPH--cytochrome P450 reductase OS=Mus musculus GN=Por PE=1 SV=2	sp|P37040|NCPR_MOUSE	77045	1	13	17	0.000799	0.307	HILAILQDYPSLRPPIDHLCELLPR	R	L	0.952	2.44	0.361	0	0	0	1	2	7249.16	193583
PBS_rep1	NADPH--cytochrome P450 reductase OS=Mus musculus GN=Por PE=1 SV=2	sp|P37040|NCPR_MOUSE	77045	1	13	17	0.000799	0.307	HLMHLELDISDSK	R	I	0.997	3.77	0.522	0	1	1	0	2	5099.9	235359
PBS_rep1	NADPH--cytochrome P450 reductase OS=Mus musculus GN=Por PE=1 SV=2	sp|P37040|NCPR_MOUSE	77045	1	13	17	0.000799	0.307	LIHEGGAHIYVCGDAR	K	N	0.948	2.1	0.142	0	0	0	1	2	3628.13	105553
PBS_rep1	NADPH--cytochrome P450 reductase OS=Mus musculus GN=Por PE=1 SV=2	sp|P37040|NCPR_MOUSE	77045	1	13	17	0.000799	0.307	LPFKPTTPVIMVGPGTGVAPFMGFIQER	R	A	0.997	4.88	0.567	0	0	3	0	2	7503.42	310868
PBS_rep1	NADPH--cytochrome P450 reductase OS=Mus musculus GN=Por PE=1 SV=2	sp|P37040|NCPR_MOUSE	77045	1	13	17	0.000799	0.307	RSDEDYLYR	R	E	0.997	2.88	0.406	0	1	0	0	2	3390.77	57134.7
PBS_rep1	NADPH--cytochrome P450 reductase OS=Mus musculus GN=Por PE=1 SV=2	sp|P37040|NCPR_MOUSE	77045	1	13	17	0.000799	0.307	SDEDYLYREELAR	R	F	0.846	1.98	0.292	0	0	1	0	2	4958.91	407522
PBS_rep1	NADPH--cytochrome P450 reductase OS=Mus musculus GN=Por PE=1 SV=2	sp|P37040|NCPR_MOUSE	77045	1	13	17	0.000799	0.307	SYENQKPPFDAK	K	N	0.997	3.38	0.522	0	3	2	0	2	3296.26	263879
PBS_rep1	NADPH--cytochrome P450 reductase OS=Mus musculus GN=Por PE=1 SV=2	sp|P37040|NCPR_MOUSE	77045	1	13	17	0.000799	0.307	TNVLYELAQYASEPSEQEHLHK	R	M	0.997	4.17	0.585	0	0	1	1	2	6667.61	897971
PBS_rep1	NADPH--cytochrome P450 reductase OS=Mus musculus GN=Por PE=1 SV=2	sp|P37040|NCPR_MOUSE	77045	1	13	17	0.000799	0.307	TYEHFNAMGK	K	Y	0.997	2.3	0.568	0	1	0	0	2	3266.43	65920.6
PBS_rep1	NADPH--cytochrome P450 reductase OS=Mus musculus GN=Por PE=1 SV=2	sp|P37040|NCPR_MOUSE	77045	1	13	17	0.000799	0.307	VHPNSVHICAVAVEYEAK	K	S	0.997	2.52	0.386	0	0	1	1	2	4769.73	331055
PBS_rep1	NADPH--cytochrome P450 reductase OS=Mus musculus GN=Por PE=1 SV=2	sp|P37040|NCPR_MOUSE	77045	1	13	17	0.000799	0.307	VYVQHLLK	K	R	0.99	2.63	0.488	0	1	0	0	2	3731.79	310797
PBS_rep1	NADH dehydrogenase [ubiquinone] 1 alpha subcomplex subunit 6 OS=Mus musculus GN=Ndufa6 PE=1 SV=1	sp|Q9CQZ5|NDUA6_MOUSE	15282.8	1	2	3	9.58e-05	0.214	FFHETETPRPK	R	D	0.997	2.31	0.592	0	1	1	0	2	2753.26	110363
PBS_rep1	NADH dehydrogenase [ubiquinone] 1 alpha subcomplex subunit 6 OS=Mus musculus GN=Ndufa6 PE=1 SV=1	sp|Q9CQZ5|NDUA6_MOUSE	15282.8	1	2	3	9.58e-05	0.214	QAAAAAASTSVKPIFSR	R	D	0.874	1.99	0.353	0	0	1	0	2	4538.32	88754.4
PBS_rep1	Alpha-synuclein OS=Mus musculus GN=Snca PE=1 SV=2	sp|O55042|SYUA_MOUSE	14484.3	1	3	3	9.58e-05	0.186	EGVVHGVTTVAEK	K	T	0.923	2.14	0.273	0	1	0	0	2	3009.16	144920
PBS_rep1	Alpha-synuclein OS=Mus musculus GN=Snca PE=1 SV=2	sp|O55042|SYUA_MOUSE	14484.3	1	3	3	9.58e-05	0.186	TKEGVLYVGSK	K	T	0.997	2.77	0.465	0	1	0	0	2	3056.53	48570.7
PBS_rep1	Alpha-synuclein OS=Mus musculus GN=Snca PE=1 SV=2	sp|O55042|SYUA_MOUSE	14484.3	1	3	3	9.58e-05	0.186	TKEGVVHGVTTVAEK	K	T	0.997	4.19	0.619	0	1	0	0	2	2652.17	24125.5
PBS_rep1	Integrin beta-2 OS=Mus musculus GN=Itgb2 PE=1 SV=2	sp|P11835|ITB2_MOUSE,tr|Q542I8|Q542I8_MOUSE	85025.6	1	2	2	6.39e-05	0.0506	CICDEGYQPPMCEDCPSCGSHCR	R	D	0.845	0.903	0.258	0	0	1	0	2	9460.12	10027.2
PBS_rep1	Integrin beta-2 OS=Mus musculus GN=Itgb2 PE=1 SV=2	sp|P11835|ITB2_MOUSE,tr|Q542I8|Q542I8_MOUSE	85025.6	1	2	2	6.39e-05	0.0506	CSCKPGYEGSACQCQR	K	S	0.992	1.96	0.619	0	0	1	0	2	1874.08	6011.41
PBS_rep1	Uteroglobin OS=Mus musculus GN=Scgb1a1 PE=1 SV=1	sp|Q06318|UTER_MOUSE	10520	0.998	2	2	0.000128	0.115	LVDTLPQETR	R	I	0.957	2.72	0.406	0	3	0	0	2	3805.13	252332
PBS_rep1	Uteroglobin OS=Mus musculus GN=Scgb1a1 PE=1 SV=1	sp|Q06318|UTER_MOUSE	10520	0.998	2	2	0.000128	0.115	RLVDTLPQETR	K	I	0.952	2.43	0.284	0	1	0	0	2	3695.38	81486.6
PBS_rep1	Synaptophysin-like protein 1 OS=Mus musculus GN=Sypl1 PE=1 SV=2	sp|O09117|SYPL1_MOUSE	28899.6	0.999	2	2	0.000128	0.138	ETSLHSPSNTSASHSQGGGPPTSGM	K	-	0.973	2.27	0.371	0	0	3	0	2	3254.55	49485.6
PBS_rep1	Synaptophysin-like protein 1 OS=Mus musculus GN=Sypl1 PE=1 SV=2	sp|O09117|SYPL1_MOUSE	28899.6	0.999	2	2	0.000128	0.138	GKTEIQVNCPK	K	V	0.979	2.17	0.51	0	1	0	0	2	2319.88	18256.2
PBS_rep1	Prothrombin OS=Mus musculus GN=F2 PE=1 SV=1	sp|P19221|THRB_MOUSE	70268.9	1	3	3	0.000128	0.0744	LKKPVPFSDYIHPVCLPDK	K	Q	0.992	2.14	0.43	0	0	0	1	2	5653.22	246398
PBS_rep1	Prothrombin OS=Mus musculus GN=F2 PE=1 SV=1	sp|P19221|THRB_MOUSE	70268.9	1	3	3	0.000128	0.0744	REECSVPVCGQEGR	R	T	0.997	2.64	0.545	0	2	0	0	2	2429.29	26259.5
PBS_rep1	Prothrombin OS=Mus musculus GN=F2 PE=1 SV=1	sp|P19221|THRB_MOUSE	70268.9	1	3	3	0.000128	0.0744	TTDAEFHTFFNEK	R	T	0.992	2.65	0.399	0	1	0	0	2	5539.17	141466
PBS_rep1	Pulmonary surfactant-associated protein B OS=Mus musculus GN=Sftpb PE=2 SV=1	sp|P50405|PSPB_MOUSE	41726.9	1	7	10	0.000415	0.252	AICNHVGLCPR	K	G	0.997	2.51	0.435	0	2	1	0	2	3243.14	217756
PBS_rep1	Pulmonary surfactant-associated protein B OS=Mus musculus GN=Sftpb PE=2 SV=1	sp|P50405|PSPB_MOUSE	41726.9	1	7	10	0.000415	0.252	ALGHCLQEVWGHAGANDLCQECEDIVHLLTK	R	M	0.997	5.15	0.609	0	0	0	1	2	7300.92	192994
PBS_rep1	Pulmonary surfactant-associated protein B OS=Mus musculus GN=Sftpb PE=2 SV=1	sp|P50405|PSPB_MOUSE	41726.9	1	7	10	0.000415	0.252	EDAFQEAIRK	K	F	0.885	2.68	0.363	0	1	0	0	2	3750.9	139445
PBS_rep1	Pulmonary surfactant-associated protein B OS=Mus musculus GN=Sftpb PE=2 SV=1	sp|P50405|PSPB_MOUSE	41726.9	1	7	10	0.000415	0.252	GVLAVAVSQVCHVVPLVVGGICQCLAER	K	Y	0.997	3.7	0.497	0	0	3	0	2	8554.35	43721.2
PBS_rep1	Pulmonary surfactant-associated protein B OS=Mus musculus GN=Sftpb PE=2 SV=1	sp|P50405|PSPB_MOUSE	41726.9	1	7	10	0.000415	0.252	KFLEQECDILPLK	R	L	0.997	4.87	0.588	0	1	1	0	2	5796.58	515880
PBS_rep1	Pulmonary surfactant-associated protein B OS=Mus musculus GN=Sftpb PE=2 SV=1	sp|P50405|PSPB_MOUSE	41726.9	1	7	10	0.000415	0.252	MTKEDAFQEAIR	K	K	0.997	2.87	0.461	0	1	1	0	2	4435.03	281522
PBS_rep1	Pulmonary surfactant-associated protein B OS=Mus musculus GN=Sftpb PE=2 SV=1	sp|P50405|PSPB_MOUSE	41726.9	1	7	10	0.000415	0.252	MTKEDAFQEAIRK	K	F	0.847	1.55	0.129	0	0	0	1	2	3724.06	614900
PBS_rep1	Dynein heavy chain 5, axonemal OS=Mus musculus GN=Dnah5 PE=2 SV=2	sp|Q8VHE6|DYH5_MOUSE-DECOY	0	0.998	2	2	6.39e-05	0	GELELVAGVSWMMAFVFLR	?	?	0.911	0.694	-0.37	0	0	1	0	2	5656.48	191135
PBS_rep1	Dynein heavy chain 5, axonemal OS=Mus musculus GN=Dnah5 PE=2 SV=2	sp|Q8VHE6|DYH5_MOUSE-DECOY	0	0.998	2	2	6.39e-05	0	QPIDNRGGGPHIMAALFQIDVISTFEGPK	?	?	0.944	1.84	-0.332	0	0	0	0	2	6446.9	1330210
PBS_rep1	Electron transfer flavoprotein subunit alpha, mitochondrial OS=Mus musculus GN=Etfa PE=1 SV=2	sp|Q99LC5|ETFA_MOUSE	35009.8	1	5	7	0.000224	0.279	IVAPELYIAVGISGAIQHLAGMK	K	D	0.916	1.07	0.442	0	0	1	0	2	9234.88	72520.7
PBS_rep1	Electron transfer flavoprotein subunit alpha, mitochondrial OS=Mus musculus GN=Etfa PE=1 SV=2	sp|Q99LC5|ETFA_MOUSE	35009.8	1	5	7	0.000224	0.279	LLYDLADQLHAAVGASR	K	A	0.997	5.06	0.646	0	1	1	0	2	6439.7	1399470
PBS_rep1	Electron transfer flavoprotein subunit alpha, mitochondrial OS=Mus musculus GN=Etfa PE=1 SV=2	sp|Q99LC5|ETFA_MOUSE	35009.8	1	5	7	0.000224	0.279	QFSYTHICAGASAFGK	K	N	0.984	2.69	0.469	0	1	1	0	2	5312.46	312685
PBS_rep1	Electron transfer flavoprotein subunit alpha, mitochondrial OS=Mus musculus GN=Etfa PE=1 SV=2	sp|Q99LC5|ETFA_MOUSE	35009.8	1	5	7	0.000224	0.279	TIVAINKDPEAPIFQVADYGIVADLFK	K	V	0.997	3.81	0.61	0	0	1	0	2	8064.28	33197.8
PBS_rep1	Electron transfer flavoprotein subunit alpha, mitochondrial OS=Mus musculus GN=Etfa PE=1 SV=2	sp|Q99LC5|ETFA_MOUSE	35009.8	1	5	7	0.000224	0.279	VLVAQHDAYK	K	G	0.966	1.97	0.313	0	1	0	0	2	2377.92	27362.8
PBS_rep1	F-actin-capping protein subunit beta OS=Mus musculus GN=Capzb PE=1 SV=3	sp|P47757|CAPZB_MOUSE,tr|A2AMW0|A2AMW0_MOUSE,tr|F7CAZ6|F7CAZ6_MOUSE	31346.5	1	3	3	0.000224	0.177	QMEKDETVSDCSPHIANIGR	R	L	0.997	2.84	0.537	0	0	1	0	2	4187.34	24583.3
PBS_rep1	F-actin-capping protein subunit beta OS=Mus musculus GN=Capzb PE=1 SV=3	sp|P47757|CAPZB_MOUSE,tr|A2AMW0|A2AMW0_MOUSE,tr|F7CAZ6|F7CAZ6_MOUSE	31346.5	1	3	3	0.000224	0.177	RLPPQQIEK	R	N	0.966	1.84	0.387	0	3	0	0	2	2137.06	69048.7
PBS_rep1	F-actin-capping protein subunit beta OS=Mus musculus GN=Capzb PE=1 SV=3	sp|P47757|CAPZB_MOUSE,tr|A2AMW0|A2AMW0_MOUSE,tr|F7CAZ6|F7CAZ6_MOUSE	31346.5	1	3	3	0.000224	0.177	SPWSNKYDPPLEDGAMPSAR	R	L	0.997	2.43	0.457	0	0	3	0	2	5471.43	480995
PBS_rep1	AP-2 complex subunit beta OS=Mus musculus GN=Ap2b1 PE=1 SV=1	sp|Q9DBG3|AP2B1_MOUSE,tr|H3BIY9|H3BIY9_MOUSE	104585	1	2	2	0.00016	0.0864	ALQHMTDFAIQFNK	K	N	0.997	3.84	0.342	0	0	1	0	2	5804.69	150846
PBS_rep1	AP-2 complex subunit beta OS=Mus musculus GN=Ap2b1 PE=1 SV=1	sp|Q9DBG3|AP2B1_MOUSE,tr|H3BIY9|H3BIY9_MOUSE	104585	1	2	2	0.00016	0.0864	ECHLNADTVSSK	K	L	0.957	1.67	0.483	0	1	0	0	2	2155.96	19387
PBS_rep1	AP-2 complex subunit beta OS=Mus musculus GN=Ap2b1 PE=1 SV=1	sp|Q9DBG3|AP2B1_MOUSE,tr|H3BIY9|H3BIY9_MOUSE	104585	1	2	2	0.00016	0.0864	LASQANIAQVLAELKEYATEVDVDFVR	R	K	0.997	3.04	0.391	0	0	1	0	2	8820.83	17302.5
PBS_rep1	AP-2 complex subunit beta OS=Mus musculus GN=Ap2b1 PE=1 SV=1	sp|Q9DBG3|AP2B1_MOUSE,tr|H3BIY9|H3BIY9_MOUSE	104585	1	2	2	0.00016	0.0864	LSHANSAVVLSAVK	R	V	0.997	3.38	0.439	0	0	1	0	2	4148.15	53529.9
PBS_rep1	AP-2 complex subunit beta OS=Mus musculus GN=Ap2b1 PE=1 SV=1	sp|Q9DBG3|AP2B1_MOUSE,tr|H3BIY9|H3BIY9_MOUSE	104585	1	2	2	0.00016	0.0864	VDKITEYLCEPLRK	R	C	0.991	3.11	0.349	0	0	1	0	2	5363.81	171203
PBS_rep1	Vasodilator-stimulated phosphoprotein OS=Mus musculus GN=Vasp PE=1 SV=4	sp|P70460|VASP_MOUSE	39666.4	1	2	3	9.58e-05	0.0613	ATVMLYDDSNKR	R	W	0.987	2.07	0.481	0	1	0	0	2	3564.86	30417.8
PBS_rep1	Vasodilator-stimulated phosphoprotein OS=Mus musculus GN=Vasp PE=1 SV=4	sp|P70460|VASP_MOUSE	39666.4	1	2	3	9.58e-05	0.0613	VKQELLEEVRK	R	E	0.984	2.87	0.326	0	1	1	0	2	3393	144417
PBS_rep1	Catenin alpha-1 OS=Mus musculus GN=Ctnna1 PE=1 SV=1	sp|P26231|CTNA1_MOUSE	100108	1	9	9	0.000415	0.151	AHVLAASVEQATENFLEK	K	G	0.997	3.13	0.445	0	0	1	0	2	6511.64	253365
PBS_rep1	Catenin alpha-1 OS=Mus musculus GN=Ctnna1 PE=1 SV=1	sp|P26231|CTNA1_MOUSE	100108	1	9	9	0.000415	0.151	ALKPEVDKLNIMAAK	K	R	0.987	2.58	0.458	0	0	0	1	2	4945.76	257238
PBS_rep1	Catenin alpha-1 OS=Mus musculus GN=Ctnna1 PE=1 SV=1	sp|P26231|CTNA1_MOUSE	100108	1	9	9	0.000415	0.151	AVMDHVSDSFLETNVPLLVLIEAAK	K	N	0.979	2.96	0.41	0	0	2	0	2	8267.69	80314
PBS_rep1	Catenin alpha-1 OS=Mus musculus GN=Ctnna1 PE=1 SV=1	sp|P26231|CTNA1_MOUSE	100108	1	9	9	0.000415	0.151	ESQFLKEELVVAVEDVR	K	K	0.997	3.42	0.51	0	0	1	0	2	6717.04	279474
PBS_rep1	Catenin alpha-1 OS=Mus musculus GN=Ctnna1 PE=1 SV=1	sp|P26231|CTNA1_MOUSE	100108	1	9	9	0.000415	0.151	ESQFLKEELVVAVEDVRK	K	Q	0.997	3.54	0.36	0	0	1	0	2	6444.64	239247
PBS_rep1	Catenin alpha-1 OS=Mus musculus GN=Ctnna1 PE=1 SV=1	sp|P26231|CTNA1_MOUSE	100108	1	9	9	0.000415	0.151	KAVMDHVSDSFLETNVPLLVLIEAAK	R	N	0.997	4.03	0.599	0	0	2	0	2	7804.41	121806
PBS_rep1	Catenin alpha-1 OS=Mus musculus GN=Ctnna1 PE=1 SV=1	sp|P26231|CTNA1_MOUSE	100108	1	9	9	0.000415	0.151	TIADHCPDSACK	R	Q	0.997	1.92	0.563	0	1	0	0	2	1722.1	11989.6
PBS_rep1	Catenin alpha-1 OS=Mus musculus GN=Ctnna1 PE=1 SV=1	sp|P26231|CTNA1_MOUSE	100108	1	9	9	0.000415	0.151	VIHVVTSEMDNYEPGVYTEK	R	V	0.997	3.85	0.503	0	0	2	0	2	5452.74	482246
PBS_rep1	Catenin alpha-1 OS=Mus musculus GN=Ctnna1 PE=1 SV=1	sp|P26231|CTNA1_MOUSE	100108	1	9	9	0.000415	0.151	VKAEVQNLGGELVVSGVDSAMSLIQAAK	K	N	0.997	4.28	0.616	0	0	2	0	2	8205.39	85962.1
PBS_rep1	Propionyl-CoA carboxylase beta chain, mitochondrial OS=Mus musculus GN=Pccb PE=1 SV=2	sp|Q99MN9|PCCB_MOUSE,tr|E9Q1J7|E9Q1J7_MOUSE	58409.5	1	5	8	0.000287	0.128	AYNMLDIIHAVIDER	K	E	0.997	3.79	0.678	0	1	1	0	2	7910.58	113309
PBS_rep1	Propionyl-CoA carboxylase beta chain, mitochondrial OS=Mus musculus GN=Pccb PE=1 SV=2	sp|Q99MN9|PCCB_MOUSE,tr|E9Q1J7|E9Q1J7_MOUSE	58409.5	1	5	8	0.000287	0.128	HAALLGGGQR	R	R	0.997	2.51	0.501	0	1	0	0	2	1954.47	67872.9
PBS_rep1	Propionyl-CoA carboxylase beta chain, mitochondrial OS=Mus musculus GN=Pccb PE=1 SV=2	sp|Q99MN9|PCCB_MOUSE,tr|E9Q1J7|E9Q1J7_MOUSE	58409.5	1	5	8	0.000287	0.128	ISLLLDPGSFMESDMFVEHR	R	C	0.885	1.78	0.247	0	0	1	0	2	7549.08	138491
PBS_rep1	Propionyl-CoA carboxylase beta chain, mitochondrial OS=Mus musculus GN=Pccb PE=1 SV=2	sp|Q99MN9|PCCB_MOUSE,tr|E9Q1J7|E9Q1J7_MOUSE	58409.5	1	5	8	0.000287	0.128	KAYGGAYDVMSSK	R	H	0.997	2.86	0.493	0	2	1	0	2	3643.91	165812
PBS_rep1	Propionyl-CoA carboxylase beta chain, mitochondrial OS=Mus musculus GN=Pccb PE=1 SV=2	sp|Q99MN9|PCCB_MOUSE,tr|E9Q1J7|E9Q1J7_MOUSE	58409.5	1	5	8	0.000287	0.128	THTTVSGVAHR	K	A	0.997	3.55	0.586	0	1	1	0	2	1220.83	154675
PBS_rep1	MCG140354 OS=Mus musculus GN=Sec14l3 PE=2 SV=1	tr|Q5SQ27|Q5SQ27_MOUSE	46085.3	1	9	12	0.000511	0.357	FDNTYSFVHAK	R	K	0.957	2.05	0.47	0	1	0	0	2	4536.86	143581
PBS_rep1	MCG140354 OS=Mus musculus GN=Sec14l3 PE=2 SV=1	tr|Q5SQ27|Q5SQ27_MOUSE	46085.3	1	9	12	0.000511	0.357	FRENVQDVLPALPNPDDYFLLR	K	W	0.997	3.61	0.409	0	0	3	0	2	7388.55	477558
PBS_rep1	MCG140354 OS=Mus musculus GN=Sec14l3 PE=2 SV=1	tr|Q5SQ27|Q5SQ27_MOUSE	46085.3	1	9	12	0.000511	0.357	ILHECDLQTER	R	L	0.995	2.43	0.589	0	2	1	0	2	3182.45	193207
PBS_rep1	MCG140354 OS=Mus musculus GN=Sec14l3 PE=2 SV=1	tr|Q5SQ27|Q5SQ27_MOUSE	46085.3	1	9	12	0.000511	0.357	KIETIVMIFDCEGLGLK	R	H	0.945	2.83	0.0818	0	0	1	0	2	7228.39	79380.3
PBS_rep1	MCG140354 OS=Mus musculus GN=Sec14l3 PE=2 SV=1	tr|Q5SQ27|Q5SQ27_MOUSE	46085.3	1	9	12	0.000511	0.357	KIVVLGSNSWK	R	E	0.997	2.4	0.49	0	1	1	0	2	4784.97	221103
PBS_rep1	MCG140354 OS=Mus musculus GN=Sec14l3 PE=2 SV=1	tr|Q5SQ27|Q5SQ27_MOUSE	46085.3	1	9	12	0.000511	0.357	KTMDIDHILDWQPPEVIQK	R	Y	0.997	3.67	0.371	0	0	1	0	2	6616.32	209958
PBS_rep1	MCG140354 OS=Mus musculus GN=Sec14l3 PE=2 SV=1	tr|Q5SQ27|Q5SQ27_MOUSE	46085.3	1	9	12	0.000511	0.357	LFPVGYNLMKPFLSEDTR	K	R	0.895	1.65	0.278	0	0	1	0	2	7195.58	168640
PBS_rep1	MCG140354 OS=Mus musculus GN=Sec14l3 PE=2 SV=1	tr|Q5SQ27|Q5SQ27_MOUSE	46085.3	1	9	12	0.000511	0.357	LISPEELPAHFGGTLTDPDGNPK	K	C	0.992	2.58	0.497	0	0	1	0	2	6106.58	408044
PBS_rep1	MCG140354 OS=Mus musculus GN=Sec14l3 PE=2 SV=1	tr|Q5SQ27|Q5SQ27_MOUSE	46085.3	1	9	12	0.000511	0.357	TQYEHSVQISR	K	G	0.997	2.64	0.54	0	2	1	0	2	2831.35	252313
PBS_rep1	Filamin, alpha (Fragment) OS=Mus musculus GN=Flna PE=4 SV=1	tr|B7FAV1|B7FAV1_MOUSE	274620	1	1	1	0.00153	0.186	AEISFEDRK	K	D	0.86	2.14	0.157	0	1	0	0	2	3028.08	36980.2
PBS_rep1	Filamin, alpha (Fragment) OS=Mus musculus GN=Flna PE=4 SV=1	tr|B7FAV1|B7FAV1_MOUSE	274620	1	1	1	0.00153	0.186	AHVAPCFDASK	K	V	0.967	1.47	0.39	0	2	0	0	2	2765.6	59299
PBS_rep1	Filamin, alpha (Fragment) OS=Mus musculus GN=Flna PE=4 SV=1	tr|B7FAV1|B7FAV1_MOUSE	274620	1	1	1	0.00153	0.186	ALTQTGGPHVK	R	A	0.965	2.22	0.386	0	2	0	0	2	1856.59	46390.4
PBS_rep1	Filamin, alpha (Fragment) OS=Mus musculus GN=Flna PE=4 SV=1	tr|B7FAV1|B7FAV1_MOUSE	274620	1	1	1	0.00153	0.186	DKGEYTLVVK	K	W	0.817	2.06	0.241	0	1	0	0	2	3737.52	231834
PBS_rep1	Filamin, alpha (Fragment) OS=Mus musculus GN=Flna PE=4 SV=1	tr|B7FAV1|B7FAV1_MOUSE	274620	1	1	1	0.00153	0.186	DVDIIDHHDNTYTVK	R	Y	0.972	2.28	0.489	0	1	1	0	2	4462.77	110795
PBS_rep1	Filamin, alpha (Fragment) OS=Mus musculus GN=Flna PE=4 SV=1	tr|B7FAV1|B7FAV1_MOUSE	274620	1	1	1	0.00153	0.186	ETGEHLVHVK	K	K	0.914	1.77	0.289	0	1	0	0	2	1964.47	34458.5
PBS_rep1	Filamin, alpha (Fragment) OS=Mus musculus GN=Flna PE=4 SV=1	tr|B7FAV1|B7FAV1_MOUSE	274620	1	1	1	0.00153	0.186	FGGEHVPNSPFQVTIPERPMVGVNGLDVTSLRPFDLVIPFTIK	R	K	0.956	0.651	-0.564	0	0	0	0	2	8548.21	19315.7
PBS_rep1	Filamin, alpha (Fragment) OS=Mus musculus GN=Flna PE=4 SV=1	tr|B7FAV1|B7FAV1_MOUSE	274620	1	1	1	0.00153	0.186	FNEEHIPDSPFVVPVASPSGDAR	K	R	0.981	3.23	0.302	0	0	2	0	2	6144.85	298059
PBS_rep1	Filamin, alpha (Fragment) OS=Mus musculus GN=Flna PE=4 SV=1	tr|B7FAV1|B7FAV1_MOUSE	274620	1	1	1	0.00153	0.186	GKLDVQFSGLAK	K	G	0.997	2.78	0.425	0	1	1	0	2	4985.3	714333
PBS_rep1	Filamin, alpha (Fragment) OS=Mus musculus GN=Flna PE=4 SV=1	tr|B7FAV1|B7FAV1_MOUSE	274620	1	1	1	0.00153	0.186	KTHIQDNHDGTYTVAYVPDVPGR	K	Y	0.921	1.83	0.282	0	0	0	1	2	4736.38	86155.6
PBS_rep1	Filamin, alpha (Fragment) OS=Mus musculus GN=Flna PE=4 SV=1	tr|B7FAV1|B7FAV1_MOUSE	274620	1	1	1	0.00153	0.186	LKPGAPLRPK	K	L	0.972	0.844	0.596	0	1	0	0	2	1956.96	41365.7
PBS_rep1	Filamin, alpha (Fragment) OS=Mus musculus GN=Flna PE=4 SV=1	tr|B7FAV1|B7FAV1_MOUSE	274620	1	1	1	0.00153	0.186	LVSNHSLHETSSVFVDSLTK	R	V	0.997	4.1	0.655	0	0	1	0	2	5440.26	433663
PBS_rep1	Filamin, alpha (Fragment) OS=Mus musculus GN=Flna PE=4 SV=1	tr|B7FAV1|B7FAV1_MOUSE	274620	1	1	1	0.00153	0.186	NGHVGISFVPK	R	E	0.959	1.52	0.377	0	1	1	0	2	4396.28	177285
PBS_rep1	Filamin, alpha (Fragment) OS=Mus musculus GN=Flna PE=4 SV=1	tr|B7FAV1|B7FAV1_MOUSE	274620	1	1	1	0.00153	0.186	RAEFTVETR	K	S	0.932	2.11	0.274	0	1	0	0	2	2905.52	62209
PBS_rep1	Filamin, alpha (Fragment) OS=Mus musculus GN=Flna PE=4 SV=1	tr|B7FAV1|B7FAV1_MOUSE	274620	1	1	1	0.00153	0.186	RLTVSSLQESGLK	R	V	0.986	2.74	0.401	0	1	0	0	2	4620.74	28672
PBS_rep1	Filamin, alpha (Fragment) OS=Mus musculus GN=Flna PE=4 SV=1	tr|B7FAV1|B7FAV1_MOUSE	274620	1	1	1	0.00153	0.186	SAGQGEVLVYVEDPAGHQEEAK	R	V	0.937	2.38	0.314	0	0	1	0	2	5309.77	144253
PBS_rep1	Filamin, alpha (Fragment) OS=Mus musculus GN=Flna PE=4 SV=1	tr|B7FAV1|B7FAV1_MOUSE	274620	1	1	1	0.00153	0.186	TFSVWYVPEVTGTHK	R	V	0.995	2.68	0.528	0	1	1	0	2	6257.76	352535
PBS_rep1	Filamin, alpha (Fragment) OS=Mus musculus GN=Flna PE=4 SV=1	tr|B7FAV1|B7FAV1_MOUSE	274620	1	1	1	0.00153	0.186	TGVAVNKPAEFTVDAK	K	H	0.997	3.67	0.585	0	1	1	0	2	4453.15	264151
PBS_rep1	Filamin, alpha (Fragment) OS=Mus musculus GN=Flna PE=4 SV=1	tr|B7FAV1|B7FAV1_MOUSE	274620	1	1	1	0.00153	0.186	TGVELGKPTHFTVNAK	R	T	0.862	1.72	0.219	0	0	0	1	2	4254.01	233476
PBS_rep1	Filamin, alpha (Fragment) OS=Mus musculus GN=Flna PE=4 SV=1	tr|B7FAV1|B7FAV1_MOUSE	274620	1	1	1	0.00153	0.186	VATVPQHATSGPGPADVSK	K	V	0.997	2.86	0.475	0	0	1	0	2	3005.79	72058.1
PBS_rep1	Filamin, alpha (Fragment) OS=Mus musculus GN=Flna PE=4 SV=1	tr|B7FAV1|B7FAV1_MOUSE	274620	1	1	1	0.00153	0.186	VHGPGIQSGTTNKPNK	R	F	0.997	2.91	0.56	0	1	2	0	2	1578.22	65744.7
PBS_rep1	Filamin, alpha (Fragment) OS=Mus musculus GN=Flna PE=4 SV=1	tr|B7FAV1|B7FAV1_MOUSE	274620	1	1	1	0.00153	0.186	VHSPSGALEECYVTEIDQDKYAVR	K	F	0.997	3.3	0.395	0	0	2	2	2	5680.9	857452
PBS_rep1	Filamin, alpha (Fragment) OS=Mus musculus GN=Flna PE=4 SV=1	tr|B7FAV1|B7FAV1_MOUSE	274620	1	1	1	0.00153	0.186	VKAEGPGLNR	K	T	0.971	2.01	0.471	0	1	0	0	2	1824.69	78168.9
PBS_rep1	Filamin, alpha (Fragment) OS=Mus musculus GN=Flna PE=4 SV=1	tr|B7FAV1|B7FAV1_MOUSE	274620	1	1	1	0.00153	0.186	VKETADFK	R	V	0.956	2.2	0.335	0	1	0	0	2	1737.77	91651.7
PBS_rep1	Filamin, alpha (Fragment) OS=Mus musculus GN=Flna PE=4 SV=1	tr|B7FAV1|B7FAV1_MOUSE	274620	1	1	1	0.00153	0.186	VKVEPSHDASK	R	V	0.952	1.46	0.352	0	1	0	0	2	987.072	6882.33
PBS_rep1	Filamin, alpha (Fragment) OS=Mus musculus GN=Flna PE=4 SV=1	tr|B7FAV1|B7FAV1_MOUSE	274620	1	1	1	0.00153	0.186	VNVGAGSHPNK	R	V	0.997	2.27	0.585	0	1	0	0	2	1216.63	15407.6
PBS_rep1	Filamin, alpha (Fragment) OS=Mus musculus GN=Flna PE=4 SV=1	tr|B7FAV1|B7FAV1_MOUSE	274620	1	1	1	0.00153	0.186	VPVHDVTDASK	K	V	0.995	2.13	0.44	0	1	1	0	2	1960.62	171005
PBS_rep1	Filamin, alpha (Fragment) OS=Mus musculus GN=Flna PE=4 SV=1	tr|B7FAV1|B7FAV1_MOUSE	274620	1	1	1	0.00153	0.186	VSGLGDKVDVGKDQEFTVK	K	S	0.997	3.07	0.574	0	0	1	0	2	4785.39	249935
PBS_rep1	Filamin, alpha (Fragment) OS=Mus musculus GN=Flna PE=4 SV=1	tr|B7FAV1|B7FAV1_MOUSE	274620	1	1	1	0.00153	0.186	VTVLFAGQHIAK	K	S	0.997	3.24	0.635	0	1	1	0	2	4819.97	1495440
PBS_rep1	Filamin, alpha (Fragment) OS=Mus musculus GN=Flna PE=4 SV=1	tr|B7FAV1|B7FAV1_MOUSE	274620	1	1	1	0.00153	0.186	WGDEHIPGSPYR	K	I	0.98	2.38	0.439	0	1	1	0	2	4753.84	258632
PBS_rep1	Filamin, alpha (Fragment) OS=Mus musculus GN=Flna PE=4 SV=1	tr|B7FAV1|B7FAV1_MOUSE	274620	1	1	1	0.00153	0.186	YNDQHIPGSPFTAR	K	V	0.997	2.78	0.414	0	0	1	0	2	4675.34	416940
PBS_rep1	Filamin, alpha (Fragment) OS=Mus musculus GN=Flna PE=4 SV=1	tr|B7FAV1|B7FAV1_MOUSE	274620	1	1	1	0.00153	0.186	YSPSEAGLHEMDIR	R	Y	0.949	1.86	0.343	0	1	0	0	2	4909.52	61890.9
PBS_rep1	EG627828 protein OS=Mus musculus GN=Gm6793 PE=2 SV=1	tr|B2RXM2|B2RXM2_MOUSE	36609.9	1	7	9	0.000415	0.239	EDSVKPGAHLTVK	R	K	0.995	2.72	0.557	0	2	0	0	2	2443.5	46630.8
PBS_rep1	EG627828 protein OS=Mus musculus GN=Gm6793 PE=2 SV=1	tr|B2RXM2|B2RXM2_MOUSE	36609.9	1	7	9	0.000415	0.239	GFAFVTFDDHDTVDK	R	I	0.997	3.51	0.556	0	1	1	0	2	5980.13	570542
PBS_rep1	EG627828 protein OS=Mus musculus GN=Gm6793 PE=2 SV=1	tr|B2RXM2|B2RXM2_MOUSE	36609.9	1	7	9	0.000415	0.239	GFAFVTFDDHDTVDKIVVQK	R	Y	0.984	3.03	0.398	0	0	1	0	2	6303	532175
PBS_rep1	EG627828 protein OS=Mus musculus GN=Gm6793 PE=2 SV=1	tr|B2RXM2|B2RXM2_MOUSE	36609.9	1	7	9	0.000415	0.239	IFVGGIKEDTEEYNLR	K	D	0.978	3.66	0.03	0	1	0	0	2	5463.73	216541
PBS_rep1	EG627828 protein OS=Mus musculus GN=Gm6793 PE=2 SV=1	tr|B2RXM2|B2RXM2_MOUSE	36609.9	1	7	9	0.000415	0.239	KIFVGGIK	K	E	0.902	1.72	0.289	0	1	0	0	2	3728.92	546946
PBS_rep1	EG627828 protein OS=Mus musculus GN=Gm6793 PE=2 SV=1	tr|B2RXM2|B2RXM2_MOUSE	36609.9	1	7	9	0.000415	0.239	KIFVGGIKEDTEEYNLR	K	D	0.942	2.38	0.167	0	0	0	1	2	5112.06	20425.6
PBS_rep1	EG627828 protein OS=Mus musculus GN=Gm6793 PE=2 SV=1	tr|B2RXM2|B2RXM2_MOUSE	36609.9	1	7	9	0.000415	0.239	KLFIGGLSFETTDDSLREHFEK	R	W	0.997	3.22	0.504	0	0	1	1	2	6298.42	1356040
PBS_rep1	EG627828 protein OS=Mus musculus GN=Gm6793 PE=2 SV=1	tr|B2RXM2|B2RXM2_MOUSE	36609.9	1	7	9	0.000415	0.239	LFIGGLSFETTDDSLREHFEK	K	W	0.986	2.49	0.47	0	0	2	0	2	6590.22	715527
PBS_rep1	EG627828 protein OS=Mus musculus GN=Gm6793 PE=2 SV=1	tr|B2RXM2|B2RXM2_MOUSE	36609.9	1	7	9	0.000415	0.239	YHTINGHNCEVK	K	K	0.971	1.97	0.468	0	1	0	0	2	1789.22	10770.9
PBS_rep1	Integrin alpha-1 OS=Mus musculus GN=Itga1 PE=1 SV=2	sp|Q3V3R4|ITA1_MOUSE	130812	1	6	9	0.000351	0.0797	DLNVDGFNDVVIGAPLEDDHAGAVYIYHGSGK	K	T	0.997	4.37	0.642	0	0	1	2	2	6657.17	812330
PBS_rep1	Integrin alpha-1 OS=Mus musculus GN=Itga1 PE=1 SV=2	sp|Q3V3R4|ITA1_MOUSE	130812	1	6	9	0.000351	0.0797	FSIAILGHYNR	R	G	0.912	2.07	0.286	0	0	1	0	2	5882.88	201504
PBS_rep1	Integrin alpha-1 OS=Mus musculus GN=Itga1 PE=1 SV=2	sp|Q3V3R4|ITA1_MOUSE	130812	1	6	9	0.000351	0.0797	LKQVIQDCEDENIQR	R	F	0.997	3.73	0.495	0	0	1	0	2	3640.75	63377.1
PBS_rep1	Integrin alpha-1 OS=Mus musculus GN=Itga1 PE=1 SV=2	sp|Q3V3R4|ITA1_MOUSE	130812	1	6	9	0.000351	0.0797	RMDIGPK	K	Q	0.886	2.04	0.14	0	1	0	0	2	1994.4	43678.3
PBS_rep1	Integrin alpha-1 OS=Mus musculus GN=Itga1 PE=1 SV=2	sp|Q3V3R4|ITA1_MOUSE	130812	1	6	9	0.000351	0.0797	SKEDSVYEADLQYR	K	V	0.997	3.63	0.628	0	2	1	0	2	4608.04	199672
PBS_rep1	Integrin alpha-1 OS=Mus musculus GN=Itga1 PE=1 SV=2	sp|Q3V3R4|ITA1_MOUSE	130812	1	6	9	0.000351	0.0797	VMVIVTDGESHDNYR	K	L	0.997	3.84	0.639	0	1	1	0	2	4517.44	214709
PBS_rep1	14-3-3 protein epsilon OS=Mus musculus GN=Ywhae PE=1 SV=1	sp|P62259|1433E_MOUSE	29175	1	3	4	0.000287	0.337	AAFDDAIAELDTLSEESYKDSTLIMQLLR	K	D	0.976	2.99	0.479	0	0	1	0	2	9685.75	9263.69
PBS_rep1	14-3-3 protein epsilon OS=Mus musculus GN=Ywhae PE=1 SV=1	sp|P62259|1433E_MOUSE	29175	1	3	4	0.000287	0.337	HLIPAANTGESK	K	V	0.989	1.98	0.361	0	1	0	0	2	2402.14	68660.9
PBS_rep1	14-3-3 protein epsilon OS=Mus musculus GN=Ywhae PE=1 SV=1	sp|P62259|1433E_MOUSE	29175	1	3	4	0.000287	0.337	IISSIEQKEENK	R	G	0.997	3.36	0.464	0	3	0	0	2	2623.05	61231.3
PBS_rep1	14-3-3 protein epsilon OS=Mus musculus GN=Ywhae PE=1 SV=1	sp|P62259|1433E_MOUSE	29175	1	3	4	0.000287	0.337	KEAAENSLVAYK	R	A	0.997	3.31	0.541	0	1	0	0	2	3227.95	19524.6
PBS_rep1	14-3-3 protein epsilon OS=Mus musculus GN=Ywhae PE=1 SV=1	sp|P62259|1433E_MOUSE	29175	1	3	4	0.000287	0.337	YDEMVESMKK	R	V	0.997	2.41	0.5	0	1	1	0	2	3206.42	108813
PBS_rep1	14-3-3 protein epsilon OS=Mus musculus GN=Ywhae PE=1 SV=1	sp|P62259|1433E_MOUSE	29175	1	3	4	0.000287	0.337	YLAEFATGNDRK	R	E	0.941	2.5	0.351	0	1	0	0	2	3738.8	141603
PBS_rep1	CD151 antigen OS=Mus musculus GN=Cd151 PE=2 SV=2	sp|O35566|CD151_MOUSE	28246.3	1	3	4	0.000224	0.0949	DHASNIYK	R	V	0.902	1.79	0.248	0	1	0	0	2	1429.29	52480.2
PBS_rep1	CD151 antigen OS=Mus musculus GN=Cd151 PE=2 SV=2	sp|O35566|CD151_MOUSE	28246.3	1	3	4	0.000224	0.0949	RYHQSGHEGVSSAVDK	K	L	0.997	2.88	0.416	0	2	2	0	2	1486.58	39773.4
PBS_rep1	CD151 antigen OS=Mus musculus GN=Cd151 PE=2 SV=2	sp|O35566|CD151_MOUSE	28246.3	1	3	4	0.000224	0.0949	YHQSGHEGVSSAVDK	R	L	0.997	3.7	0.665	0	2	0	0	2	1662.88	22969
PBS_rep1	Nucleoside diphosphate kinase OS=Mus musculus GN=Gm20390 PE=3 SV=1	tr|E9PZF0|E9PZF0_MOUSE	30200.4	1	5	7	0.000543	0.472	DRPFFPGLVK	K	Y	0.984	2.2	0.512	0	1	1	0	2	5647.18	446382
PBS_rep1	Nucleoside diphosphate kinase OS=Mus musculus GN=Gm20390 PE=3 SV=1	tr|E9PZF0|E9PZF0_MOUSE	30200.4	1	5	7	0.000543	0.472	EIHLWFKPEELIDYK	K	S	0.912	1.66	0.299	0	0	1	0	2	6727.5	778080
PBS_rep1	Nucleoside diphosphate kinase OS=Mus musculus GN=Gm20390 PE=3 SV=1	tr|E9PZF0|E9PZF0_MOUSE	30200.4	1	5	7	0.000543	0.472	NIIHGSDSVESAEK	R	E	0.997	2.6	0.599	0	1	1	0	2	2850.21	100299
PBS_rep1	Nucleoside diphosphate kinase OS=Mus musculus GN=Gm20390 PE=3 SV=1	tr|E9PZF0|E9PZF0_MOUSE	30200.4	1	5	7	0.000543	0.472	NIIHGSDSVESAEKEIHLWFKPEELIDYK	R	S	0.982	3.21	0.336	0	0	0	2	2	6979.43	491810
PBS_rep1	Nucleoside diphosphate kinase OS=Mus musculus GN=Gm20390 PE=3 SV=1	tr|E9PZF0|E9PZF0_MOUSE	30200.4	1	5	7	0.000543	0.472	TFIAIKPDGVQR	R	G	0.997	2.57	0.57	0	1	1	0	2	4592.38	241598
PBS_rep1	Nucleoside diphosphate kinase OS=Mus musculus GN=Gm20390 PE=3 SV=1	tr|E9PZF0|E9PZF0_MOUSE	30200.4	1	5	7	0.000543	0.472	VMLGETNPADSKPGTIR	R	G	0.997	3.71	0.495	0	2	3	0	2	4254.45	346282
PBS_rep1	Nucleoside diphosphate kinase OS=Mus musculus GN=Gm20390 PE=3 SV=1	tr|E9PZF0|E9PZF0_MOUSE	30200.4	1	5	7	0.000543	0.472	YMHSGPVVAMVWEGLNVVK	K	T	0.993	2.84	0.352	0	0	1	0	2	7290.93	145711
PBS_rep1	Nucleoside diphosphate kinase OS=Mus musculus GN=Gm20390 PE=3 SV=1	tr|E9PZF0|E9PZF0_MOUSE	30200.4	1	5	7	0.000543	0.472	YMNSGPVVAMVWEGLNVVKTGRVMLGETNPADSKPGTIR	K	G	0.913	1.45	-0.362	0	0	0	0	2	8206.34	83171
PBS_rep1	Oxygen-dependent coproporphyrinogen-III oxidase, mitochondrial OS=Mus musculus GN=Cpox PE=1 SV=2	sp|P36552|HEM6_MOUSE	49714.9	0.996	2	2	6.39e-05	0.0993	KHCDDSYTPRDK	K	L	0.889	0.608	-0.299	0	1	0	0	2	5362.04	275174
PBS_rep1	Oxygen-dependent coproporphyrinogen-III oxidase, mitochondrial OS=Mus musculus GN=Cpox PE=1 SV=2	sp|P36552|HEM6_MOUSE	49714.9	0.996	2	2	6.39e-05	0.0993	MELMIMETQAQVCRALAQVDGVADFTVDRWER	K	K	0.865	1.87	-0.011	0	0	0	0	2	5230.07	141390
PBS_rep1	Neuropilin-1 OS=Mus musculus GN=Nrp1 PE=1 SV=2	sp|P97333|NRP1_MOUSE	103002	1	2	2	9.58e-05	0.0433	IENPGYLTSPGYPHSYHPSEK	K	C	0.954	2.45	0.358	0	0	0	2	2	4656.26	223735
PBS_rep1	Neuropilin-1 OS=Mus musculus GN=Nrp1 PE=1 SV=2	sp|P97333|NRP1_MOUSE	103002	1	2	2	9.58e-05	0.0433	YDRLEIWDGFPEVGPHIGR	R	Y	0.997	3.52	0.291	0	0	0	1	2	6589.17	195970
PBS_rep1	Podocalyxin OS=Mus musculus GN=Podxl PE=1 SV=2	sp|Q9R0M4|PODXL_MOUSE	53389.5	1	3	4	0.000128	0.101	ASFKPAEDLCTLHVAPILDNQAVAVK	K	R	0.997	3.47	0.51	0	0	1	0	2	6241.92	259144
PBS_rep1	Podocalyxin OS=Mus musculus GN=Podxl PE=1 SV=2	sp|Q9R0M4|PODXL_MOUSE	53389.5	1	3	4	0.000128	0.101	DRWDDLTEAGVSDMK	K	L	0.997	3.3	0.624	0	1	1	0	2	5593.37	460591
PBS_rep1	Podocalyxin OS=Mus musculus GN=Podxl PE=1 SV=2	sp|Q9R0M4|PODXL_MOUSE	53389.5	1	3	4	0.000128	0.101	LVELLCHSVK	K	A	0.997	2.26	0.35	0	1	0	0	2	4715.5	153079
PBS_rep1	Guanine nucleotide-binding protein G(o) subunit alpha OS=Mus musculus GN=Gnao1 PE=1 SV=3	sp|P18872|GNAO_MOUSE	40085.8	1	2	2	9.58e-05	0.11	AMDTLGVEYGDKER	R	K	0.997	3.01	0.589	0	1	0	0	2	4368.39	22562.9
PBS_rep1	Guanine nucleotide-binding protein G(o) subunit alpha OS=Mus musculus GN=Gnao1 PE=1 SV=3	sp|P18872|GNAO_MOUSE	40085.8	1	2	2	9.58e-05	0.11	IIHEDGFSGEDVK	K	Q	0.964	2.48	0.375	0	1	0	0	2	3691.6	48578.3
PBS_rep1	Guanine nucleotide-binding protein G(o) subunit alpha OS=Mus musculus GN=Gnao1 PE=1 SV=3	sp|P18872|GNAO_MOUSE	40085.8	1	2	2	9.58e-05	0.11	TTGIVETHFTFK	K	N	0.997	2.73	0.413	0	1	0	0	2	5138.69	112218
PBS_rep1	T-complex protein 1 subunit zeta OS=Mus musculus GN=Cct6a PE=1 SV=3	sp|P80317|TCPZ_MOUSE	58005.5	1	2	2	6.39e-05	0.0433	TKVHAELADVLTEAVVDSILAIR	R	K	0.987	2.89	0.321	0	0	0	1	2	8765.57	19191.6
PBS_rep1	T-complex protein 1 subunit zeta OS=Mus musculus GN=Cct6a PE=1 SV=3	sp|P80317|TCPZ_MOUSE	58005.5	1	2	2	6.39e-05	0.0433	VHAELADVLTEAVVDSILAIR	K	K	0.997	4.05	0.466	0	0	1	0	2	9624.09	63687.4
PBS_rep1	40S ribosomal protein S12 OS=Mus musculus GN=Rps12 PE=2 SV=1	tr|Q6ZWZ6|Q6ZWZ6_MOUSE	14514.8	1	3	3	9.58e-05	0.273	KVVGCSCVVVK	R	D	0.997	3.17	0.536	0	1	0	0	2	2550.18	33163.8
PBS_rep1	40S ribosomal protein S12 OS=Mus musculus GN=Rps12 PE=2 SV=1	tr|Q6ZWZ6|Q6ZWZ6_MOUSE	14514.8	1	3	3	9.58e-05	0.273	LVEALCAEHQINLIK	K	V	0.956	2.46	0.431	0	0	1	0	2	5625.68	232993
PBS_rep1	40S ribosomal protein S12 OS=Mus musculus GN=Rps12 PE=2 SV=1	tr|Q6ZWZ6|Q6ZWZ6_MOUSE	14514.8	1	3	3	9.58e-05	0.273	TALIHDGLAR	K	G	0.972	2.03	0.44	0	1	0	0	2	3423.03	112811
PBS_rep1	Phosphatidylethanolamine-binding protein 1 OS=Mus musculus GN=Pebp1 PE=1 SV=3	sp|P70296|PEBP1_MOUSE	20830.5	1	4	4	0.00016	0.455	FREWHHFLVVNMK	K	G	0.997	2.97	0.54	0	0	1	0	2	5358.99	260882
PBS_rep1	Phosphatidylethanolamine-binding protein 1 OS=Mus musculus GN=Pebp1 PE=1 SV=3	sp|P70296|PEBP1_MOUSE	20830.5	1	4	4	0.00016	0.455	GNDISSGTVLSDYVGSGPPSGTGLHR	K	Y	0.984	2.51	0.469	0	0	1	0	2	5748.83	227400
PBS_rep1	Phosphatidylethanolamine-binding protein 1 OS=Mus musculus GN=Pebp1 PE=1 SV=3	sp|P70296|PEBP1_MOUSE	20830.5	1	4	4	0.00016	0.455	KYNLGAPVAGTCYQAEWDDYVPK	K	L	0.981	2.93	0.371	0	0	2	0	2	6259.98	311014
PBS_rep1	Phosphatidylethanolamine-binding protein 1 OS=Mus musculus GN=Pebp1 PE=1 SV=3	sp|P70296|PEBP1_MOUSE	20830.5	1	4	4	0.00016	0.455	VLTPTQVMNRPSSISWDGLDPGK	K	L	0.954	2.43	0.32	0	0	1	0	2	6255.03	288225
PBS_rep1	Proteasome subunit beta type-8 OS=Mus musculus GN=Psmb8 PE=1 SV=2	sp|P28063|PSB8_MOUSE,tr|G3UZW8|G3UZW8_MOUSE	30261	0.991	2	2	6.39e-05	0.149	AIAYATHR	R	D	0.949	1.4	0.277	0	1	0	0	2	1755.74	65407.7
PBS_rep1	Proteasome subunit beta type-8 OS=Mus musculus GN=Psmb8 PE=1 SV=2	sp|P28063|PSB8_MOUSE,tr|G3UZW8|G3UZW8_MOUSE	30261	0.991	2	2	6.39e-05	0.149	ISVSAASKLLSNMMLQYRGMGLSMGSMICGWDK	R	K	0.833	2.03	0	0	0	0	0	2	5610	179752
PBS_rep1	Carboxylesterase 1C OS=Mus musculus GN=Ces1c PE=1 SV=4	sp|P23953|EST1C_MOUSE	61056.9	1	6	9	0.000351	0.211	AISESGVVINTNVGKK	R	N	0.997	3.02	0.539	0	1	0	0	2	4199.11	20935.2
PBS_rep1	Carboxylesterase 1C OS=Mus musculus GN=Ces1c PE=1 SV=4	sp|P23953|EST1C_MOUSE	61056.9	1	6	9	0.000351	0.211	LGIWGLFSTGDEHSPGNWAHLDQLAALR	R	W	0.997	5.56	0.665	0	0	2	1	2	7546.95	506234
PBS_rep1	Carboxylesterase 1C OS=Mus musculus GN=Ces1c PE=1 SV=4	sp|P23953|EST1C_MOUSE	61056.9	1	6	9	0.000351	0.211	QKTESELLEISGK	R	L	0.968	2.5	0.43	0	1	1	0	2	4512.09	476144
PBS_rep1	Carboxylesterase 1C OS=Mus musculus GN=Ces1c PE=1 SV=4	sp|P23953|EST1C_MOUSE	61056.9	1	6	9	0.000351	0.211	RPQTVEGDHGDEIFFVFGAPLLK	K	E	0.997	4.44	0.499	0	0	2	0	2	7095.3	626420
PBS_rep1	Carboxylesterase 1C OS=Mus musculus GN=Ces1c PE=1 SV=4	sp|P23953|EST1C_MOUSE	61056.9	1	6	9	0.000351	0.211	YISLEGFEQPVAVFLGVPFAKPPLGSLR	K	F	0.997	3.29	0.596	0	0	1	0	2	8359.44	74638.6
PBS_rep1	Carboxylesterase 1C OS=Mus musculus GN=Ces1c PE=1 SV=4	sp|P23953|EST1C_MOUSE	61056.9	1	6	9	0.000351	0.211	YRPSFVSDK	R	R	0.976	2.53	0.281	0	1	1	0	2	3160.73	211319
PBS_rep1	Glutathione S-transferase A4 OS=Mus musculus GN=Gsta4 PE=1 SV=3	sp|P24472|GSTA4_MOUSE	25565.2	1	3	4	0.00016	0.216	DGHLLFGQVPLVEIDGMMLTQTR	K	A	0.862	2.22	0.137	0	0	1	0	2	7705.19	64078.2
PBS_rep1	Glutathione S-transferase A4 OS=Mus musculus GN=Gsta4 PE=1 SV=3	sp|P24472|GSTA4_MOUSE	25565.2	1	3	4	0.00016	0.216	EKEESYDLILSR	K	A	0.997	3.29	0.457	0	1	0	0	2	5024.28	114071
PBS_rep1	Glutathione S-transferase A4 OS=Mus musculus GN=Gsta4 PE=1 SV=3	sp|P24472|GSTA4_MOUSE	25565.2	1	3	4	0.00016	0.216	KPPPDGPYVEVVR	R	T	0.997	3.11	0.382	0	1	2	0	2	4130.31	128307
PBS_rep1	Dolichyl-diphosphooligosaccharide--protein glycosyltransferase 48 kDa subunit OS=Mus musculus GN=Ddost PE=1 SV=2	sp|O54734|OST48_MOUSE	49029.3	1	2	3	0.000192	0.159	GVGMVADPDNPLVLDILTGSSTSYSFFPDKPITQYPHAVGR	R	N	0.997	5.42	0.653	0	0	0	2	2	7706.38	286818
PBS_rep1	Dolichyl-diphosphooligosaccharide--protein glycosyltransferase 48 kDa subunit OS=Mus musculus GN=Ddost PE=1 SV=2	sp|O54734|OST48_MOUSE	49029.3	1	2	3	0.000192	0.159	TAVIDHHNYDVSDLGQHTLIVADTENLLK	K	A	0.997	5.72	0.654	0	0	2	2	2	6385.87	864886
PBS_rep1	Heat shock protein beta-1 OS=Mus musculus GN=Hspb1 PE=1 SV=3	sp|P14602|HSPB1_MOUSE	23013.7	1	2	3	9.58e-05	0.225	KYTLPPGVDPTLVSSSLSPEGTLTVEAPLPK	R	A	0.997	4.92	0.633	0	0	1	0	2	6714.37	116950
PBS_rep1	Heat shock protein beta-1 OS=Mus musculus GN=Hspb1 PE=1 SV=3	sp|P14602|HSPB1_MOUSE	23013.7	1	2	3	9.58e-05	0.225	VSLDVNHFAPEELTVK	R	T	0.997	3.24	0.46	0	1	1	0	2	5938.58	1109400
PBS_rep1	Glutathione S-transferase Mu 1 OS=Mus musculus GN=Gstm1 PE=1 SV=2	sp|P10649|GSTM1_MOUSE	25971.9	0.999	1	1	0.000383	0.358	FKLGLDFPNLPYLIDGSHK	K	I	0.997	3.45	0.375	0	0	0	1	2	7188.04	175114
PBS_rep1	Glutathione S-transferase Mu 1 OS=Mus musculus GN=Gstm1 PE=1 SV=2	sp|P10649|GSTM1_MOUSE	25971.9	0.999	1	1	0.000383	0.358	IRADIVENQVMDTR	R	M	0.997	4.07	0.582	0	1	1	0	2	4947.61	448138
PBS_rep1	Glutathione S-transferase Mu 1 OS=Mus musculus GN=Gstm1 PE=1 SV=2	sp|P10649|GSTM1_MOUSE	25971.9	0.999	1	1	0.000383	0.358	LGLDFPNLPYLIDGSHK	K	I	0.997	3.51	0.595	0	1	1	0	2	7196.64	445456
PBS_rep1	Glutathione S-transferase Mu 1 OS=Mus musculus GN=Gstm1 PE=1 SV=2	sp|P10649|GSTM1_MOUSE	25971.9	0.999	1	1	0.000383	0.358	MAHWSNK	K	-	0.9	1.92	0.275	0	1	0	0	2	1613.85	157219
PBS_rep1	Glutathione S-transferase Mu 1 OS=Mus musculus GN=Gstm1 PE=1 SV=2	sp|P10649|GSTM1_MOUSE	25971.9	0.999	1	1	0.000383	0.358	MLLEYTDSSYDEKR	R	Y	0.997	3.35	0.544	0	1	1	0	2	4938.26	345222
PBS_rep1	Glutathione S-transferase Mu 1 OS=Mus musculus GN=Gstm1 PE=1 SV=2	sp|P10649|GSTM1_MOUSE	25971.9	0.999	1	1	0.000383	0.358	RPWFAGDK	K	V	0.99	2.64	0.516	0	1	0	0	2	3464.96	218708
PBS_rep1	Glutathione S-transferase Mu 1 OS=Mus musculus GN=Gstm1 PE=1 SV=2	sp|P10649|GSTM1_MOUSE	25971.9	0.999	1	1	0.000383	0.358	VTYVDFLAYDILDQYR	K	M	0.997	3.46	0.661	0	3	0	0	2	8059.14	74510.6
PBS_rep1	Adenylate kinase 2, mitochondrial OS=Mus musculus GN=Ak2 PE=1 SV=5	sp|Q9WTP6|KAD2_MOUSE	26469.9	1	4	4	0.000192	0.322	AMVASGSELGKK	R	L	0.965	2.25	0.421	0	1	0	0	2	2300.56	36682.1
PBS_rep1	Adenylate kinase 2, mitochondrial OS=Mus musculus GN=Ak2 PE=1 SV=5	sp|Q9WTP6|KAD2_MOUSE	26469.9	1	4	4	0.000192	0.322	GIHCAIDASQTPDIVFASILAAFSK	R	A	0.997	4.98	0.627	0	0	2	0	2	8616.68	117200
PBS_rep1	Adenylate kinase 2, mitochondrial OS=Mus musculus GN=Ak2 PE=1 SV=5	sp|Q9WTP6|KAD2_MOUSE	26469.9	1	4	4	0.000192	0.322	LEAYHTQTTPLVEYYR	R	K	0.997	2.77	0.425	0	0	1	0	2	5364.59	294858
PBS_rep1	Adenylate kinase 2, mitochondrial OS=Mus musculus GN=Ak2 PE=1 SV=5	sp|Q9WTP6|KAD2_MOUSE	26469.9	1	4	4	0.000192	0.322	SYHEEFNPPKEPMKDDITGEPLIR	R	R	0.997	3.28	0.373	0	0	0	2	2	5388.74	334889
PBS_rep1	Ig kappa chain C region OS=Mus musculus PE=1 SV=1	sp|P01837|IGKC_MOUSE,tr|A0A075B5P2|A0A075B5P2_MOUSE	11777.9	1	2	3	0.000128	0.283	DSTYSMSSTLTLTKDEYER	K	H	0.964	1.49	0.403	0	0	2	0	2	5651.19	334401
PBS_rep1	Ig kappa chain C region OS=Mus musculus PE=1 SV=1	sp|P01837|IGKC_MOUSE,tr|A0A075B5P2|A0A075B5P2_MOUSE	11777.9	1	2	3	0.000128	0.283	HNSYTCEATHK	R	T	0.997	3.52	0.584	0	1	1	0	2	1121.84	77148.3
PBS_rep1	Erythrocyte membrane protein band 4.2 OS=Mus musculus GN=Epb42 PE=2 SV=3	sp|P49222|EPB42_MOUSE	76755.5	1	4	4	0.00016	0.0912	AISSQHLTLR	K	R	0.997	2.37	0.408	0	1	0	0	2	3347.7	51136.8
PBS_rep1	Erythrocyte membrane protein band 4.2 OS=Mus musculus GN=Epb42 PE=2 SV=3	sp|P49222|EPB42_MOUSE	76755.5	1	4	4	0.00016	0.0912	DWNQPAHVAR	K	V	0.97	2.56	0.315	0	1	0	0	2	2915.3	35393.6
PBS_rep1	Erythrocyte membrane protein band 4.2 OS=Mus musculus GN=Epb42 PE=2 SV=3	sp|P49222|EPB42_MOUSE	76755.5	1	4	4	0.00016	0.0912	SCDFHAAENNEEHYTK	K	A	0.997	2.85	0.615	0	0	2	0	2	2983.58	39973.3
PBS_rep1	Erythrocyte membrane protein band 4.2 OS=Mus musculus GN=Epb42 PE=2 SV=3	sp|P49222|EPB42_MOUSE	76755.5	1	4	4	0.00016	0.0912	YGLGSLWPGSSLHTQFQFTPTHLGLQR	R	L	0.935	1.94	0.304	0	0	0	1	2	6983.02	235731
PBS_rep1	Calumenin OS=Mus musculus GN=Calu PE=1 SV=1	sp|O35887|CALU_MOUSE	37064.5	1	1	1	0.000543	0.41	HLVYESDQNK	R	D	0.964	1.79	0.344	0	2	0	0	2	1916.35	30589
PBS_rep1	Calumenin OS=Mus musculus GN=Calu PE=1 SV=1	sp|O35887|CALU_MOUSE	37064.5	1	1	1	0.000543	0.41	HLVYESDQNKDGK	R	L	0.997	3.54	0.715	0	1	1	0	2	1679.57	188283
PBS_rep1	Calumenin OS=Mus musculus GN=Calu PE=1 SV=1	sp|O35887|CALU_MOUSE	37064.5	1	1	1	0.000543	0.41	IDDDKDGFVTVDELK	K	G	0.997	3.03	0.328	0	0	1	0	2	5349.68	157586
PBS_rep1	Calumenin OS=Mus musculus GN=Calu PE=1 SV=1	sp|O35887|CALU_MOUSE	37064.5	1	1	1	0.000543	0.41	LTKEEIVDKYDLFVGSQATDFGEALVR	K	H	0.997	4.36	0.578	0	0	2	0	2	7019.49	260940
PBS_rep1	Calumenin OS=Mus musculus GN=Calu PE=1 SV=1	sp|O35887|CALU_MOUSE	37064.5	1	1	1	0.000543	0.41	MADKDGDLIATK	K	E	0.979	2.38	0.298	0	2	1	0	2	2877.48	100990
PBS_rep1	Calumenin OS=Mus musculus GN=Calu PE=1 SV=1	sp|O35887|CALU_MOUSE	37064.5	1	1	1	0.000543	0.41	MADKDGDLIATKEEFTAFLHPEEYDYMK	K	D	0.967	3.02	0.332	0	0	0	1	2	6726.73	430458
PBS_rep1	Calumenin OS=Mus musculus GN=Calu PE=1 SV=1	sp|O35887|CALU_MOUSE	37064.5	1	1	1	0.000543	0.41	MDKEETKDWILPSDYDHAEAEAR	K	H	0.997	5.01	0.701	0	0	2	1	2	5293.5	494307
PBS_rep1	Calumenin OS=Mus musculus GN=Calu PE=1 SV=1	sp|O35887|CALU_MOUSE	37064.5	1	1	1	0.000543	0.41	SFDQLTPEESKER	K	L	0.996	2.93	0.498	0	1	0	0	2	3683.87	38236.6
PBS_rep1	Calumenin OS=Mus musculus GN=Calu PE=1 SV=1	sp|O35887|CALU_MOUSE	37064.5	1	1	1	0.000543	0.41	VHHEPQLSDK	R	V	0.997	2.65	0.351	0	1	1	0	2	1386.45	55720
PBS_rep1	Lon protease homolog, mitochondrial OS=Mus musculus GN=Lonp1 PE=1 SV=2	sp|Q8CGK3|LONM_MOUSE	105844	1	2	2	6.39e-05	0.0232	LALLDNHSSEFNVTR	K	N	0.988	2.01	0.583	0	0	1	0	2	5499.37	308768
PBS_rep1	Lon protease homolog, mitochondrial OS=Mus musculus GN=Lonp1 PE=1 SV=2	sp|Q8CGK3|LONM_MOUSE	105844	1	2	2	6.39e-05	0.0232	MIVTGHR	R	R	0.9	1.56	0	0	1	0	0	2	1563.13	37236.4
PBS_rep1	Protein canopy homolog 2 OS=Mus musculus GN=Cnpy2 PE=1 SV=1	sp|Q9QXT0|CNPY2_MOUSE	20767.5	1	4	4	0.000128	0.22	MKEYGEQIDPSTHR	R	K	0.997	2.82	0.388	0	0	1	0	2	3074.61	64046.1
PBS_rep1	Protein canopy homolog 2 OS=Mus musculus GN=Cnpy2 PE=1 SV=1	sp|Q9QXT0|CNPY2_MOUSE	20767.5	1	4	4	0.000128	0.22	RTDLCDHALHR	K	S	0.855	1.71	0.233	0	1	0	0	2	2121.34	10214.6
PBS_rep1	Protein canopy homolog 2 OS=Mus musculus GN=Cnpy2 PE=1 SV=1	sp|Q9QXT0|CNPY2_MOUSE	20767.5	1	4	4	0.000128	0.22	SEAHLTELLEEVCDR	R	M	0.997	2.85	0.327	0	0	1	0	2	6276.98	260873
PBS_rep1	Protein canopy homolog 2 OS=Mus musculus GN=Cnpy2 PE=1 SV=1	sp|Q9QXT0|CNPY2_MOUSE	20767.5	1	4	4	0.000128	0.22	TDLCDHALHR	R	S	0.898	1.72	0.245	0	1	0	0	2	2498.46	21345.8
PBS_rep1	Calnexin OS=Mus musculus GN=Canx PE=1 SV=1	sp|P35564|CALX_MOUSE	67280.1	1	8	11	0.000415	0.149	CESAPGCGVWQRPMIDNPNYK	K	G	0.985	2.23	0.553	0	0	2	0	2	5323.26	271814
PBS_rep1	Calnexin OS=Mus musculus GN=Canx PE=1 SV=1	sp|P35564|CALX_MOUSE	67280.1	1	8	11	0.000415	0.149	SKSDASTPPSPK	K	V	0.917	2.09	0.241	0	1	0	0	2	1074.03	4957.79
PBS_rep1	Calnexin OS=Mus musculus GN=Canx PE=1 SV=1	sp|P35564|CALX_MOUSE	67280.1	1	8	11	0.000415	0.149	TAELSLDQFHDK	K	T	0.996	2.06	0.376	0	1	0	0	2	4840.75	115825
PBS_rep1	Calnexin OS=Mus musculus GN=Canx PE=1 SV=1	sp|P35564|CALX_MOUSE	67280.1	1	8	11	0.000415	0.149	TAELSLDQFHDKTPYTIMFGPDK	K	C	0.997	4.18	0.516	0	0	1	1	2	6565.96	553323
PBS_rep1	Calnexin OS=Mus musculus GN=Canx PE=1 SV=1	sp|P35564|CALX_MOUSE	67280.1	1	8	11	0.000415	0.149	WEVDEMKETK	K	L	0.997	2.54	0.607	0	2	1	0	2	3891.75	152810
PBS_rep1	Calnexin OS=Mus musculus GN=Canx PE=1 SV=1	sp|P35564|CALX_MOUSE	67280.1	1	8	11	0.000415	0.149	WKPPMIDNPNYQGIWKPR	K	K	0.997	3.25	0.341	0	0	0	1	2	5997.38	426502
PBS_rep1	Calnexin OS=Mus musculus GN=Canx PE=1 SV=1	sp|P35564|CALX_MOUSE	67280.1	1	8	11	0.000415	0.149	YDGKWEVDEMK	K	E	0.965	2.26	0.342	0	0	1	0	2	4664.9	132835
PBS_rep1	Calnexin OS=Mus musculus GN=Canx PE=1 SV=1	sp|P35564|CALX_MOUSE	67280.1	1	8	11	0.000415	0.149	YDGKWEVDEMKETK	K	L	0.997	2.35	0.465	0	1	1	0	2	4343.31	68718
PBS_rep1	Reticulon-4 OS=Mus musculus GN=Rtn4 PE=1 SV=2	sp|Q99P72|RTN4_MOUSE	126616	1	0	0	0.000128	0.0577	HQAQIDHYLGLANK	R	S	0.997	2.96	0.464	0	0	1	0	2	4589.32	225768
PBS_rep1	Reticulon-4 OS=Mus musculus GN=Rtn4 PE=1 SV=2	sp|Q99P72|RTN4_MOUSE	126616	1	0	0	0.000128	0.0577	KPAAGLSAAPVPPAAAPLLDFSSDSVPPAPR	R	G	0.873	1.72	0.259	0	0	1	0	2	6628.8	99755.8
PBS_rep1	Reticulon-4 OS=Mus musculus GN=Rtn4 PE=1 SV=2	sp|Q99P72|RTN4_MOUSE	126616	1	0	0	0.000128	0.0577	SDEGHPFR	K	A	0.953	1.83	0.402	0	1	0	0	2	1568.78	42635
PBS_rep1	Reticulon-4 OS=Mus musculus GN=Rtn4 PE=1 SV=2	sp|Q99P72|RTN4_MOUSE	126616	1	0	0	0.000128	0.0577	YSNSALGHVNSTIK	K	E	0.997	3.21	0.518	0	1	0	0	2	3637.92	24876.1
PBS_rep1	Carnitine O-palmitoyltransferase 2, mitochondrial OS=Mus musculus GN=Cpt2 PE=1 SV=2	sp|P52825|CPT2_MOUSE	73982.5	1	3	3	0.000128	0.0866	DGTAAVHFEHAWGDGVAVLR	K	F	0.965	2.93	0.17	0	0	1	0	2	6047.35	301667
PBS_rep1	Carnitine O-palmitoyltransferase 2, mitochondrial OS=Mus musculus GN=Cpt2 PE=1 SV=2	sp|P52825|CPT2_MOUSE	73982.5	1	3	3	0.000128	0.0866	ELHAHLLAQDK	K	Q	0.978	2.46	0.475	0	1	0	0	2	2738.6	20939.2
PBS_rep1	Carnitine O-palmitoyltransferase 2, mitochondrial OS=Mus musculus GN=Cpt2 PE=1 SV=2	sp|P52825|CPT2_MOUSE	73982.5	1	3	3	0.000128	0.0866	HSVGELQHMMAECSK	K	Y	0.928	1.73	0.431	0	0	1	0	2	4652.64	97054.3
PBS_rep1	Carnitine O-palmitoyltransferase 2, mitochondrial OS=Mus musculus GN=Cpt2 PE=1 SV=2	sp|P52825|CPT2_MOUSE	73982.5	1	3	3	0.000128	0.0866	LIHGGNEETLR	K	K	0.92	2.06	0.31	0	1	0	0	2	2533.52	23484.3
PBS_rep1	Synaptic vesicle membrane protein VAT-1 homolog OS=Mus musculus GN=Vat1 PE=1 SV=3	sp|Q62465|VAT1_MOUSE	43095.8	1	4	6	0.000224	0.16	AVCGFHLGYLDGEVELVNSVVTR	R	L	0.968	2.65	0.332	0	0	1	0	2	7255.38	175956
PBS_rep1	Synaptic vesicle membrane protein VAT-1 homolog OS=Mus musculus GN=Vat1 PE=1 SV=3	sp|Q62465|VAT1_MOUSE	43095.8	1	4	6	0.000224	0.16	GYHLLKPMGK	K	V	0.963	2.39	0.328	0	0	1	0	2	3460.31	181737
PBS_rep1	Synaptic vesicle membrane protein VAT-1 homolog OS=Mus musculus GN=Vat1 PE=1 SV=3	sp|Q62465|VAT1_MOUSE	43095.8	1	4	6	0.000224	0.16	LQSRPAVPPAPGPGQLTLR	K	V	0.987	2.82	0.489	0	0	2	0	2	5088.34	202391
PBS_rep1	Synaptic vesicle membrane protein VAT-1 homolog OS=Mus musculus GN=Vat1 PE=1 SV=3	sp|Q62465|VAT1_MOUSE	43095.8	1	4	6	0.000224	0.16	LVALYNQGHIKPR	R	I	0.997	2.47	0.558	0	1	1	1	2	3694.06	700142
PBS_rep1	Corticosteroid 11-beta-dehydrogenase isozyme 1 OS=Mus musculus GN=Hsd11b1 PE=1 SV=3	sp|P50172|DHI1_MOUSE,tr|Q3TJI8|Q3TJI8_MOUSE	32365.4	1	2	3	9.58e-05	0.0651	KVIVTGASK	K	G	0.868	2.13	0.15	0	1	0	0	2	1239.46	16959.2
PBS_rep1	Corticosteroid 11-beta-dehydrogenase isozyme 1 OS=Mus musculus GN=Hsd11b1 PE=1 SV=3	sp|P50172|DHI1_MOUSE,tr|Q3TJI8|Q3TJI8_MOUSE	32365.4	1	2	3	9.58e-05	0.0651	MGAHVVLTAR	K	S	0.997	2.88	0.571	0	1	1	0	2	3108.84	165350
PBS_rep1	Angiotensin-converting enzyme OS=Mus musculus GN=Ace PE=1 SV=3	sp|P09470|ACE_MOUSE	150922	1	21	29	0.00109	0.284	DLHVSLR	K	R	0.9	1.33	0.434	0	1	0	0	2	3660.53	164618
PBS_rep1	Angiotensin-converting enzyme OS=Mus musculus GN=Ace PE=1 SV=3	sp|P09470|ACE_MOUSE	150922	1	21	29	0.00109	0.284	EAGHQGPLHQCDIYQSAQAGAK	K	L	0.997	3.68	0.43	0	0	1	1	2	3621.35	218795
PBS_rep1	Angiotensin-converting enzyme OS=Mus musculus GN=Ace PE=1 SV=3	sp|P09470|ACE_MOUSE	150922	1	21	29	0.00109	0.284	EVVCHASAWDFYNR	R	K	0.94	1.91	0.35	0	0	1	0	2	5399.29	311006
PBS_rep1	Angiotensin-converting enzyme OS=Mus musculus GN=Ace PE=1 SV=3	sp|P09470|ACE_MOUSE	150922	1	21	29	0.00109	0.284	GANPGFHEAIGDVLALSVSTPAHLHK	R	I	0.997	4.24	0.544	0	0	1	1	2	6520.9	1103700
PBS_rep1	Angiotensin-converting enzyme OS=Mus musculus GN=Ace PE=1 SV=3	sp|P09470|ACE_MOUSE	150922	1	21	29	0.00109	0.284	GPIPAHLLGDMWAQSWENIYDMVVPFPDKPNLDVTSTMVQK	R	G	0.997	3.29	0.403	0	0	0	1	2	8991.29	11048.4
PBS_rep1	Angiotensin-converting enzyme OS=Mus musculus GN=Ace PE=1 SV=3	sp|P09470|ACE_MOUSE	150922	1	21	29	0.00109	0.284	HGETLGWPEYNWAPNTAR	R	A	0.996	2.7	0.5	0	0	1	0	2	6058.5	408168
PBS_rep1	Angiotensin-converting enzyme OS=Mus musculus GN=Ace PE=1 SV=3	sp|P09470|ACE_MOUSE	150922	1	21	29	0.00109	0.284	IAFIPFSYLIDQWR	K	W	0.952	2.32	0.357	0	1	0	0	2	8526.95	21622.3
PBS_rep1	Angiotensin-converting enzyme OS=Mus musculus GN=Ace PE=1 SV=3	sp|P09470|ACE_MOUSE	150922	1	21	29	0.00109	0.284	IGLLDHVTNDIESDINYLLK	K	M	0.997	3.34	0.465	0	0	1	0	2	8516.55	17297.8
PBS_rep1	Angiotensin-converting enzyme OS=Mus musculus GN=Ace PE=1 SV=3	sp|P09470|ACE_MOUSE	150922	1	21	29	0.00109	0.284	KLQNLDR	K	A	0.895	2.38	0.167	0	1	0	0	2	1577.81	92351.1
PBS_rep1	Angiotensin-converting enzyme OS=Mus musculus GN=Ace PE=1 SV=3	sp|P09470|ACE_MOUSE	150922	1	21	29	0.00109	0.284	KYEELLWAWK	R	S	0.997	2.98	0.504	0	1	1	0	2	6435.13	730140
PBS_rep1	Angiotensin-converting enzyme OS=Mus musculus GN=Ace PE=1 SV=3	sp|P09470|ACE_MOUSE	150922	1	21	29	0.00109	0.284	LGYSKPWPEAMK	K	L	0.997	2.94	0.447	0	1	1	0	2	4878.03	421113
PBS_rep1	Angiotensin-converting enzyme OS=Mus musculus GN=Ace PE=1 SV=3	sp|P09470|ACE_MOUSE	150922	1	21	29	0.00109	0.284	LKQVLQAGCSRPWQEVLK	K	D	0.96	1.77	0.409	0	0	1	0	2	5444.13	242246
PBS_rep1	Angiotensin-converting enzyme OS=Mus musculus GN=Ace PE=1 SV=3	sp|P09470|ACE_MOUSE	150922	1	21	29	0.00109	0.284	LLFAWEGWHDAVGIPLKPLYQDFTAISNEAYR	K	Q	0.997	3.36	0.485	0	0	0	1	2	8169.27	55751.2
PBS_rep1	Angiotensin-converting enzyme OS=Mus musculus GN=Ace PE=1 SV=3	sp|P09470|ACE_MOUSE	150922	1	21	29	0.00109	0.284	QCTSVNMEDLVIAHHEMGHIQYFMQYK	K	D	0.987	2.9	0.431	0	0	0	1	2	6534.14	357484
PBS_rep1	Angiotensin-converting enzyme OS=Mus musculus GN=Ace PE=1 SV=3	sp|P09470|ACE_MOUSE	150922	1	21	29	0.00109	0.284	RGANPGFHEAIGDVLALSVSTPAHLHK	R	I	0.906	2.31	0.151	0	0	0	0	2	6251.54	304436
PBS_rep1	Angiotensin-converting enzyme OS=Mus musculus GN=Ace PE=1 SV=3	sp|P09470|ACE_MOUSE	150922	1	21	29	0.00109	0.284	RQEEAALVSQEFAEVWGK	R	K	0.997	4.71	0.595	0	1	1	0	2	6667.26	529467
PBS_rep1	Angiotensin-converting enzyme OS=Mus musculus GN=Ace PE=1 SV=3	sp|P09470|ACE_MOUSE	150922	1	21	29	0.00109	0.284	SMLEKPTDGR	K	E	0.959	1.79	0.423	0	2	0	0	2	2300.81	36989.1
PBS_rep1	Angiotensin-converting enzyme OS=Mus musculus GN=Ace PE=1 SV=3	sp|P09470|ACE_MOUSE	150922	1	21	29	0.00109	0.284	TKYQGICPPVAR	R	N	0.997	2.43	0.37	0	3	0	0	2	3552.51	95624.8
PBS_rep1	Angiotensin-converting enzyme OS=Mus musculus GN=Ace PE=1 SV=3	sp|P09470|ACE_MOUSE	150922	1	21	29	0.00109	0.284	VSEEFFTSLGLSPMPPEFWAESMLEKPTDGR	R	E	0.997	3.5	0.596	0	0	2	0	2	8060.49	88666.4
PBS_rep1	Angiotensin-converting enzyme OS=Mus musculus GN=Ace PE=1 SV=3	sp|P09470|ACE_MOUSE	150922	1	21	29	0.00109	0.284	VTMEQLATVHHEMGHVQYYLQYK	R	D	0.997	5.96	0.669	0	0	2	1	2	6020.33	704153
PBS_rep1	Angiotensin-converting enzyme OS=Mus musculus GN=Ace PE=1 SV=3	sp|P09470|ACE_MOUSE	150922	1	21	29	0.00109	0.284	YGDKYVNLR	R	G	0.997	1.98	0.48	0	1	1	0	2	3633.99	252351
PBS_rep1	Acyl-coenzyme A thioesterase 2, mitochondrial OS=Mus musculus GN=Acot2 PE=1 SV=2	sp|Q9QYR9|ACOT2_MOUSE	49658	1	3	4	0.000256	0.163	AHAVAQVDAWQQLQTFFHK	R	Q	0.997	3.6	0.576	0	0	1	0	2	6765.03	689217
PBS_rep1	Acyl-coenzyme A thioesterase 2, mitochondrial OS=Mus musculus GN=Acot2 PE=1 SV=2	sp|Q9QYR9|ACOT2_MOUSE	49658	1	3	4	0.000256	0.163	APALGGSFSGLEPMGLLWAMEPERPLWR	R	L	0.997	3.98	0.674	0	0	3	0	2	8191.62	164572
PBS_rep1	Acyl-coenzyme A thioesterase 2, mitochondrial OS=Mus musculus GN=Acot2 PE=1 SV=2	sp|Q9QYR9|ACOT2_MOUSE	49658	1	3	4	0.000256	0.163	HFLAPGVR	R	R	0.819	1.81	0.336	0	1	0	0	2	3161.05	67422.6
PBS_rep1	Acyl-coenzyme A thioesterase 2, mitochondrial OS=Mus musculus GN=Acot2 PE=1 SV=2	sp|Q9QYR9|ACOT2_MOUSE	49658	1	3	4	0.000256	0.163	LAQAVHER	R	H	0.973	2.21	0.295	0	1	0	0	2	1206.3	49285.7
PBS_rep1	Acyl-coenzyme A thioesterase 2, mitochondrial OS=Mus musculus GN=Acot2 PE=1 SV=2	sp|Q9QYR9|ACOT2_MOUSE	49658	1	3	4	0.000256	0.163	SEFYADEISKR	K	L	0.997	2.56	0.49	0	2	0	0	2	4223.91	76708.5
PBS_rep1	Tropomyosin alpha-4 chain OS=Mus musculus GN=Tpm4 PE=2 SV=3	sp|Q6IRU2|TPM4_MOUSE	28468.6	1	5	8	0.000319	0.246	IQLLEEELDRAQEQLATALQNLEEAEK	R	A	0.997	3.39	0.547	0	0	2	0	2	8858.16	26690
PBS_rep1	Tropomyosin alpha-4 chain OS=Mus musculus GN=Tpm4 PE=2 SV=3	sp|Q6IRU2|TPM4_MOUSE	28468.6	1	5	8	0.000319	0.246	KIQALQQQADDAEDR	R	A	0.997	4.58	0.609	0	1	1	0	2	3220.49	184328
PBS_rep1	Tropomyosin alpha-4 chain OS=Mus musculus GN=Tpm4 PE=2 SV=3	sp|Q6IRU2|TPM4_MOUSE	28468.6	1	5	8	0.000319	0.246	KLVILEGELK	R	R	0.995	2.91	0.369	0	1	1	0	2	5111.93	200875
PBS_rep1	Tropomyosin alpha-4 chain OS=Mus musculus GN=Tpm4 PE=2 SV=3	sp|Q6IRU2|TPM4_MOUSE	28468.6	1	5	8	0.000319	0.246	KLVILEGELKR	R	A	0.997	2.9	0.677	0	0	1	0	2	4645	235312
PBS_rep1	Tropomyosin alpha-4 chain OS=Mus musculus GN=Tpm4 PE=2 SV=3	sp|Q6IRU2|TPM4_MOUSE	28468.6	1	5	8	0.000319	0.246	KYEEVAR	R	K	0.9	1.87	0.253	0	1	0	0	2	1300.76	41174.1
PBS_rep1	Tropomyosin alpha-4 chain OS=Mus musculus GN=Tpm4 PE=2 SV=3	sp|Q6IRU2|TPM4_MOUSE	28468.6	1	5	8	0.000319	0.246	RIQLLEEELDR	R	A	0.997	3.42	0.325	0	1	1	0	2	5498.5	397270
PBS_rep1	Fatty acid-binding protein, epidermal OS=Mus musculus GN=Fabp5 PE=1 SV=3	sp|Q05816|FABP5_MOUSE	15137.3	1	2	2	6.39e-05	0.319	KTETVCTFQDGALVQHQQWDGK	R	E	0.997	3.83	0.612	0	0	1	0	2	5078.43	105339
PBS_rep1	Fatty acid-binding protein, epidermal OS=Mus musculus GN=Fabp5 PE=1 SV=3	sp|Q05816|FABP5_MOUSE	15137.3	1	2	2	6.39e-05	0.319	MAAMAKPDCIITCDGNNITVK	K	T	0.99	2.91	0.331	0	0	1	0	2	5333.75	99760.7
PBS_rep1	Sideroflexin-1 OS=Mus musculus GN=Sfxn1 PE=1 SV=3	sp|Q99JR1|SFXN1_MOUSE	35649.8	1	2	2	6.39e-05	0.0683	RVSPLIGR	K	F	0.837	2.1	0	0	1	0	0	2	2746.54	44392.9
PBS_rep1	Sideroflexin-1 OS=Mus musculus GN=Sfxn1 PE=1 SV=3	sp|Q99JR1|SFXN1_MOUSE	35649.8	1	2	2	6.39e-05	0.0683	YAYDSAFHPDTGEK	K	M	0.997	3.07	0.551	0	1	0	0	2	4366.94	24816.7
PBS_rep1	Intercellular adhesion molecule 2 OS=Mus musculus GN=Icam2 PE=1 SV=1	sp|P35330|ICAM2_MOUSE,tr|B1ARJ2|B1ARJ2_MOUSE,tr|G5E8M9|G5E8M9_MOUSE	31390.4	1	2	3	0.000128	0.083	DTVFFCHFTCSGK	K	Q	0.997	3	0.563	0	2	0	0	2	5611.17	342344
PBS_rep1	Intercellular adhesion molecule 2 OS=Mus musculus GN=Icam2 PE=1 SV=1	sp|P35330|ICAM2_MOUSE,tr|B1ARJ2|B1ARJ2_MOUSE,tr|G5E8M9|G5E8M9_MOUSE	31390.4	1	2	3	0.000128	0.083	IMLEEHPQGK	K	W	0.997	2.49	0.432	0	2	0	0	2	2552.59	93387.9
PBS_rep1	Tight junction protein ZO-1 OS=Mus musculus GN=Tjp1 PE=1 SV=2	sp|P39447|ZO1_MOUSE	194743	1	0	0	0.000511	0.098	AHSSTQPPEFDSGVETFSVHTDKPK	K	Y	0.835	1.1	-0.297	0	0	0	1	2	4839.08	110844
PBS_rep1	Tight junction protein ZO-1 OS=Mus musculus GN=Tjp1 PE=1 SV=2	sp|P39447|ZO1_MOUSE	194743	1	0	0	0.000511	0.098	DNPHFQSGETSIVISDVLK	R	G	0.997	2.65	0.443	0	0	2	0	2	6328.58	358246
PBS_rep1	Tight junction protein ZO-1 OS=Mus musculus GN=Tjp1 PE=1 SV=2	sp|P39447|ZO1_MOUSE	194743	1	0	0	0.000511	0.098	EAGFLRPVTIFGPIADVAR	R	E	0.997	2.72	0.527	0	0	2	0	2	7002.32	312607
PBS_rep1	Tight junction protein ZO-1 OS=Mus musculus GN=Tjp1 PE=1 SV=2	sp|P39447|ZO1_MOUSE	194743	1	0	0	0.000511	0.098	HALLDVTPNAVDR	K	L	0.997	2.87	0.605	0	1	0	0	2	4793.34	127058
PBS_rep1	Tight junction protein ZO-1 OS=Mus musculus GN=Tjp1 PE=1 SV=2	sp|P39447|ZO1_MOUSE	194743	1	0	0	0.000511	0.098	HEEQPAPAYEVHNR	R	Y	0.997	3.38	0.608	0	0	1	0	2	2214.86	34181
PBS_rep1	Tight junction protein ZO-1 OS=Mus musculus GN=Tjp1 PE=1 SV=2	sp|P39447|ZO1_MOUSE	194743	1	0	0	0.000511	0.098	LASHIFVK	R	E	0.962	2.12	0.379	0	1	0	0	2	3329.02	84682
PBS_rep1	Tight junction protein ZO-1 OS=Mus musculus GN=Tjp1 PE=1 SV=2	sp|P39447|ZO1_MOUSE	194743	1	0	0	0.000511	0.098	MSKPGAISTPVK	R	H	0.966	1.97	0.263	0	1	1	0	2	2913.54	106802
PBS_rep1	Tight junction protein ZO-1 OS=Mus musculus GN=Tjp1 PE=1 SV=2	sp|P39447|ZO1_MOUSE	194743	1	0	0	0.000511	0.098	SREDLSAQPVQTK	K	F	0.993	3.27	0.309	0	1	0	0	2	2297.42	19502.2
PBS_rep1	Tight junction protein ZO-1 OS=Mus musculus GN=Tjp1 PE=1 SV=2	sp|P39447|ZO1_MOUSE	194743	1	0	0	0.000511	0.098	STAMEETAIWEQHTVTLHR	K	A	0.997	2.87	0.501	0	0	1	1	2	5658.22	423272
PBS_rep1	Tight junction protein ZO-1 OS=Mus musculus GN=Tjp1 PE=1 SV=2	sp|P39447|ZO1_MOUSE	194743	1	0	0	0.000511	0.098	SVASSQPAKPTK	R	V	0.961	1.95	0.412	0	1	0	0	2	1121.65	7822.38
PBS_rep1	Tight junction protein ZO-1 OS=Mus musculus GN=Tjp1 PE=1 SV=2	sp|P39447|ZO1_MOUSE	194743	1	0	0	0.000511	0.098	THFEYEK	R	E	0.9	1.71	0.308	0	1	0	0	2	2179.01	38491.3
PBS_rep1	Tight junction protein ZO-1 OS=Mus musculus GN=Tjp1 PE=1 SV=2	sp|P39447|ZO1_MOUSE	194743	1	0	0	0.000511	0.098	THFEYEKESPYGLSFNK	R	G	0.997	2.96	0.536	0	0	1	0	2	5199.3	145653
PBS_rep1	Guanine nucleotide-binding protein G(q) subunit alpha OS=Mus musculus GN=Gnaq PE=1 SV=4	sp|P21279|GNAQ_MOUSE	42159.6	1	3	3	0.00016	0.203	AHAQLVR	K	E	0.9	2.02	0.446	0	1	0	0	2	1253.51	46614.8
PBS_rep1	Guanine nucleotide-binding protein G(q) subunit alpha OS=Mus musculus GN=Gnaq PE=1 SV=4	sp|P21279|GNAQ_MOUSE	42159.6	1	3	3	0.00016	0.203	IMYSHLVDYFPEYDGPQR	K	D	0.997	2.99	0.466	0	0	1	0	2	6404.3	284467
PBS_rep1	Guanine nucleotide-binding protein G(q) subunit alpha OS=Mus musculus GN=Gnaq PE=1 SV=4	sp|P21279|GNAQ_MOUSE	42159.6	1	3	3	0.00016	0.203	MFVDLNPDSDKIIYSHFTCATDTENIR	K	F	0.997	4.45	0.555	0	0	1	1	2	6541.77	551654
PBS_rep1	Guanine nucleotide-binding protein G(q) subunit alpha OS=Mus musculus GN=Gnaq PE=1 SV=4	sp|P21279|GNAQ_MOUSE	42159.6	1	3	3	0.00016	0.203	VRVPTTGIIEYPFDLQSVIFR	R	M	0.997	4.16	0.711	0	0	1	0	2	7567.31	161681
PBS_rep1	Phosphate carrier protein, mitochondrial OS=Mus musculus GN=Slc25a3 PE=1 SV=1	sp|Q8VEM8|MPCP_MOUSE	39633.1	1	1	1	0.000319	0.204	EKGSTASQVLQR	K	L	0.898	2.01	0.249	0	1	0	0	2	2256.89	16120.8
PBS_rep1	Phosphate carrier protein, mitochondrial OS=Mus musculus GN=Slc25a3 PE=1 SV=1	sp|Q8VEM8|MPCP_MOUSE	39633.1	1	1	1	0.000319	0.204	FVVPKPR	K	S	0.9	1.67	0.455	0	2	0	0	2	3300.99	418324
PBS_rep1	Phosphate carrier protein, mitochondrial OS=Mus musculus GN=Slc25a3 PE=1 SV=1	sp|Q8VEM8|MPCP_MOUSE	39633.1	1	1	1	0.000319	0.204	GSTASQVLQR	K	L	0.912	2.18	0.239	0	1	0	0	2	2608.73	52545.9
PBS_rep1	Phosphate carrier protein, mitochondrial OS=Mus musculus GN=Slc25a3 PE=1 SV=1	sp|Q8VEM8|MPCP_MOUSE	39633.1	1	1	1	0.000319	0.204	LPRPPPPEMPESLK	R	K	0.997	3.22	0.543	0	0	1	0	2	4939.62	258948
PBS_rep1	Phosphate carrier protein, mitochondrial OS=Mus musculus GN=Slc25a3 PE=1 SV=1	sp|Q8VEM8|MPCP_MOUSE	39633.1	1	1	1	0.000319	0.204	LPRPPPPEMPESLKK	R	K	0.997	2.64	0.415	0	0	1	0	2	4483.09	108880
PBS_rep1	Phosphate carrier protein, mitochondrial OS=Mus musculus GN=Slc25a3 PE=1 SV=1	sp|Q8VEM8|MPCP_MOUSE	39633.1	1	1	1	0.000319	0.204	MYKEEGLNAFYK	K	G	0.997	3.56	0.645	0	2	1	0	2	4987.1	2703770
PBS_rep1	Phosphate carrier protein, mitochondrial OS=Mus musculus GN=Slc25a3 PE=1 SV=1	sp|Q8VEM8|MPCP_MOUSE	39633.1	1	1	1	0.000319	0.204	YYALCGFGGVLSCGLTHTAVVPLDLVK	K	C	0.997	4.15	0.693	0	0	1	0	2	7598.06	296127
PBS_rep1	Elongation factor 1-delta OS=Mus musculus GN=Eef1d PE=1 SV=3	sp|P57776|EF1D_MOUSE,tr|D3YUQ9|D3YUQ9_MOUSE,tr|E9QN08|E9QN08_MOUSE,tr|Q80T06|Q80T06_MOUSE	31293.4	0.989	2	2	9.58e-05	0.132	ATAPQTQHVSPMR	R	Q	0.911	1.85	0.296	0	2	0	0	2	2295.67	29065
PBS_rep1	Elongation factor 1-delta OS=Mus musculus GN=Eef1d PE=1 SV=3	sp|P57776|EF1D_MOUSE,tr|D3YUQ9|D3YUQ9_MOUSE,tr|E9QN08|E9QN08_MOUSE,tr|Q80T06|Q80T06_MOUSE	31293.4	0.989	2	2	9.58e-05	0.132	SLAGSSGPGASSGPGGDHSELIVR	K	I	0.88	1.63	0.222	0	0	1	0	2	4492.94	69863.9
PBS_rep1	Cell adhesion molecule 1 OS=Mus musculus GN=Cadm1 PE=1 SV=2	sp|Q8R5M8|CADM1_MOUSE,tr|E9PYN1|E9PYN1_MOUSE	49788.5	1	2	2	0.000224	0.18	GKSEVEEWSDMYTVTSQLMLK	K	V	0.968	2.8	0.336	0	0	1	0	2	7298.98	126202
PBS_rep1	Cell adhesion molecule 1 OS=Mus musculus GN=Cadm1 PE=1 SV=2	sp|Q8R5M8|CADM1_MOUSE,tr|E9PYN1|E9PYN1_MOUSE	49788.5	1	2	2	0.000224	0.18	GTYFTHEAK	K	G	0.989	2.32	0.433	0	1	0	0	2	2225.6	48259.8
PBS_rep1	Cell adhesion molecule 1 OS=Mus musculus GN=Cadm1 PE=1 SV=2	sp|Q8R5M8|CADM1_MOUSE,tr|E9PYN1|E9PYN1_MOUSE	49788.5	1	2	2	0.000224	0.18	HKGTYFTHEAK	R	G	0.997	2.28	0.573	0	1	0	0	2	1397.39	7191.78
PBS_rep1	Cell adhesion molecule 1 OS=Mus musculus GN=Cadm1 PE=1 SV=2	sp|Q8R5M8|CADM1_MOUSE,tr|E9PYN1|E9PYN1_MOUSE	49788.5	1	2	2	0.000224	0.18	VHKEDDGVPVICQVEHPAVTGNLQTQR	K	Y	0.997	3.89	0.591	0	0	0	2	2	5059.5	178904
PBS_rep1	Cell adhesion molecule 1 OS=Mus musculus GN=Cadm1 PE=1 SV=2	sp|Q8R5M8|CADM1_MOUSE,tr|E9PYN1|E9PYN1_MOUSE	49788.5	1	2	2	0.000224	0.18	YLEVQYKPQVHIQMTYPLQGLTR	R	E	0.965	2.24	0.362	0	0	0	2	2	6379.45	562652
PBS_rep1	Apolipoprotein A-I OS=Mus musculus GN=Apoa1 PE=1 SV=2	sp|Q00623|APOA1_MOUSE	30615.3	1	10	13	0.000575	0.413	ARPALEDLR	K	H	0.895	2.42	0.193	0	2	0	0	2	3530.42	1069760
PBS_rep1	Apolipoprotein A-I OS=Mus musculus GN=Apoa1 PE=1 SV=2	sp|Q00623|APOA1_MOUSE	30615.3	1	10	13	0.000575	0.413	DFWDNLEKETDWVR	R	Q	0.997	3.36	0.512	0	0	1	0	2	7398.24	106749
PBS_rep1	Apolipoprotein A-I OS=Mus musculus GN=Apoa1 PE=1 SV=2	sp|Q00623|APOA1_MOUSE	30615.3	1	10	13	0.000575	0.413	HSLMPMLETLK	R	T	0.997	2.9	0.464	0	0	1	0	2	5882.51	116569
PBS_rep1	Apolipoprotein A-I OS=Mus musculus GN=Apoa1 PE=1 SV=2	sp|Q00623|APOA1_MOUSE	30615.3	1	10	13	0.000575	0.413	SNPTLNEYHTR	K	A	0.997	3.09	0.586	0	3	0	0	2	2608.28	197893
PBS_rep1	Apolipoprotein A-I OS=Mus musculus GN=Apoa1 PE=1 SV=2	sp|Q00623|APOA1_MOUSE	30615.3	1	10	13	0.000575	0.413	THVDSLR	R	T	0.9	1.84	0.238	0	1	0	0	2	1378.06	132332
PBS_rep1	Apolipoprotein A-I OS=Mus musculus GN=Apoa1 PE=1 SV=2	sp|Q00623|APOA1_MOUSE	30615.3	1	10	13	0.000575	0.413	TQLAPHSEQMR	R	E	0.994	1.96	0.434	0	2	0	0	2	1853.34	26439.6
PBS_rep1	Apolipoprotein A-I OS=Mus musculus GN=Apoa1 PE=1 SV=2	sp|Q00623|APOA1_MOUSE	30615.3	1	10	13	0.000575	0.413	VAPLGAELQESAR	K	Q	0.997	3.25	0.637	0	1	0	0	2	4815.12	142380
PBS_rep1	Apolipoprotein A-I OS=Mus musculus GN=Apoa1 PE=1 SV=2	sp|Q00623|APOA1_MOUSE	30615.3	1	10	13	0.000575	0.413	VKDFANVYVDAVK	K	D	0.997	4.5	0.497	0	2	2	0	2	5230.73	600472
PBS_rep1	Apolipoprotein A-I OS=Mus musculus GN=Apoa1 PE=1 SV=2	sp|Q00623|APOA1_MOUSE	30615.3	1	10	13	0.000575	0.413	VQPYLDEFQKK	K	W	0.894	2.33	0.259	0	1	0	0	2	4728.11	50111.2
PBS_rep1	Apolipoprotein A-I OS=Mus musculus GN=Apoa1 PE=1 SV=2	sp|Q00623|APOA1_MOUSE	30615.3	1	10	13	0.000575	0.413	WKEDVELYR	K	Q	0.997	2.67	0.516	0	1	1	0	2	4738.62	652297
PBS_rep1	Isocitrate dehydrogenase [NAD] subunit gamma 1, mitochondrial OS=Mus musculus GN=Idh3g PE=1 SV=1	sp|P70404|IDHG1_MOUSE	42785.6	1	6	6	0.000256	0.308	ENTEGEYSSLEHESVAGVVESLK	R	I	0.808	1.48	0.199	0	0	1	0	2	6442.11	315455
PBS_rep1	Isocitrate dehydrogenase [NAD] subunit gamma 1, mitochondrial OS=Mus musculus GN=Idh3g PE=1 SV=1	sp|P70404|IDHG1_MOUSE	42785.6	1	6	6	0.000256	0.308	HACVPVDFEEVHVSSNADEEDIR	R	N	0.99	3.12	0.458	0	0	0	2	2	5391.97	256400
PBS_rep1	Isocitrate dehydrogenase [NAD] subunit gamma 1, mitochondrial OS=Mus musculus GN=Idh3g PE=1 SV=1	sp|P70404|IDHG1_MOUSE	42785.6	1	6	6	0.000256	0.308	HKDIDILIVR	R	E	0.971	2.76	0.201	0	0	1	0	2	4768.96	97119.7
PBS_rep1	Isocitrate dehydrogenase [NAD] subunit gamma 1, mitochondrial OS=Mus musculus GN=Idh3g PE=1 SV=1	sp|P70404|IDHG1_MOUSE	42785.6	1	6	6	0.000256	0.308	HTVTMIPGDGIGPELMLHVK	R	S	0.997	3.16	0.599	0	0	1	0	2	6269.51	206754
PBS_rep1	Isocitrate dehydrogenase [NAD] subunit gamma 1, mitochondrial OS=Mus musculus GN=Idh3g PE=1 SV=1	sp|P70404|IDHG1_MOUSE	42785.6	1	6	6	0.000256	0.308	KAVLASMDNENMHTPDIGGQGTTSQAIQDIIR	R	H	0.997	3.65	0.238	0	0	0	2	2	6200.79	309111
PBS_rep1	Isocitrate dehydrogenase [NAD] subunit gamma 1, mitochondrial OS=Mus musculus GN=Idh3g PE=1 SV=1	sp|P70404|IDHG1_MOUSE	42785.6	1	6	6	0.000256	0.308	TSLDLYANVIHCK	R	S	0.97	2.25	0.441	0	1	0	0	2	5554.24	196098
PBS_rep1	Ras-related protein Rab-21 OS=Mus musculus GN=Rab21 PE=1 SV=4	sp|P35282|RAB21_MOUSE	24106.6	1	2	2	6.39e-05	0.122	FHALGPIYYR	R	D	0.92	2.47	0.18	0	0	1	0	2	5165.62	62412.8
PBS_rep1	Ras-related protein Rab-21 OS=Mus musculus GN=Rab21 PE=1 SV=4	sp|P35282|RAB21_MOUSE	24106.6	1	2	2	6.39e-05	0.122	HVSIQEAESYAESVGAK	R	H	0.997	3.99	0.497	0	0	1	0	2	5654.69	197401
PBS_rep1	Lysophosphatidylcholine acyltransferase 1 OS=Mus musculus GN=Lpcat1 PE=1 SV=1	sp|Q3TFD2|PCAT1_MOUSE	59746.1	1	2	2	9.58e-05	0.0375	GLGLKPENLEK	R	D	0.997	2.82	0.487	0	2	0	0	2	3886.23	111229
PBS_rep1	Lysophosphatidylcholine acyltransferase 1 OS=Mus musculus GN=Lpcat1 PE=1 SV=1	sp|Q3TFD2|PCAT1_MOUSE	59746.1	1	2	2	9.58e-05	0.0375	YIRPVFVSR	R	S	0.993	2.62	0.38	0	0	1	0	2	4313.71	78121
PBS_rep1	Thioredoxin reductase 2, mitochondrial OS=Mus musculus GN=Txnrd2 PE=1 SV=1	tr|D3Z0K8|D3Z0K8_MOUSE	53071.7	1	2	2	9.58e-05	0.0896	IIVDAQEATSVPHIYAIGDVAEGRPELTPTAIK	K	A	0.972	3.22	0.322	0	0	0	2	2	6389.29	588661
PBS_rep1	Thioredoxin reductase 2, mitochondrial OS=Mus musculus GN=Txnrd2 PE=1 SV=1	tr|D3Z0K8|D3Z0K8_MOUSE	53071.7	1	2	2	9.58e-05	0.0896	TMAEAVQNHVK	K	S	0.997	2.62	0.553	0	1	0	0	2	2864.73	28715.3
PBS_rep1	55 kDa erythrocyte membrane protein OS=Mus musculus GN=Mpp1 PE=1 SV=1	sp|P70290|EM55_MOUSE	52228	1	2	2	6.39e-05	0.0644	FETVHQIHK	K	Q	0.926	2.02	0.336	0	1	0	0	2	2160.13	23687.4
PBS_rep1	55 kDa erythrocyte membrane protein OS=Mus musculus GN=Mpp1 PE=1 SV=1	sp|P70290|EM55_MOUSE	52228	1	2	2	6.39e-05	0.0644	FVTGDIIQIINKDDSNWWQGR	K	V	0.927	2.5	0.313	0	0	1	0	2	7404.32	134252
PBS_rep1	Tubulin beta-4A chain OS=Mus musculus GN=Tubb4a PE=1 SV=3	sp|Q9D6F9|TBB4A_MOUSE	49585.5	1	2	3	0.000639	0.304	EAESCDCLQGFQLTHSLGGGTGSGMGTLLISK	K	I	0.997	4.8	0.642	0	0	2	0	2	6627.28	218317
PBS_rep1	Tubulin beta-4A chain OS=Mus musculus GN=Tubb4a PE=1 SV=3	sp|Q9D6F9|TBB4A_MOUSE	49585.5	1	2	3	0.000639	0.304	EIVHLQAGQCGNQIGAK	R	F	0.997	4.77	0.558	0	1	2	0	2	4075.16	466327
PBS_rep1	Tubulin beta-4A chain OS=Mus musculus GN=Tubb4a PE=1 SV=3	sp|Q9D6F9|TBB4A_MOUSE	49585.5	1	2	3	0.000639	0.304	FWEVISDEHGIDPTGTYHGDSDLQLER	K	I	0.997	4.95	0.57	0	0	1	2	2	6247.83	1559390
PBS_rep1	Tubulin beta-4A chain OS=Mus musculus GN=Tubb4a PE=1 SV=3	sp|Q9D6F9|TBB4A_MOUSE	49585.5	1	2	3	0.000639	0.304	GHYTEGAELVDAVLDVVR	K	K	0.957	2.69	0.271	0	0	1	0	2	7529.83	57155.1
PBS_rep1	Tubulin beta-4A chain OS=Mus musculus GN=Tubb4a PE=1 SV=3	sp|Q9D6F9|TBB4A_MOUSE	49585.5	1	2	3	0.000639	0.304	KEAESCDCLQGFQLTHSLGGGTGSGMGTLLISK	R	I	0.997	5.04	0.663	0	0	2	1	2	6385.77	510998
PBS_rep1	Tubulin beta-4A chain OS=Mus musculus GN=Tubb4a PE=1 SV=3	sp|Q9D6F9|TBB4A_MOUSE	49585.5	1	2	3	0.000639	0.304	LHFFMPGFAPLTSR	R	G	0.997	3.16	0.457	0	2	2	0	2	6780.24	1585980
PBS_rep1	Tubulin beta-4A chain OS=Mus musculus GN=Tubb4a PE=1 SV=3	sp|Q9D6F9|TBB4A_MOUSE	49585.5	1	2	3	0.000639	0.304	SGPFGQIFRPDNFVFGQSGAGNNWAK	R	G	0.997	5.89	0.647	0	0	4	0	2	6970.29	952641
PBS_rep1	Vacuolar protein sorting-associated protein 13C OS=Mus musculus GN=Vps13c PE=1 SV=2	sp|Q8BX70|VP13C_MOUSE	420093	0.998	2	2	6.39e-05	0.00507	EEKSLQDIK	K	Q	0.851	1.69	-0.0675	0	0	1	0	2	2729.04	42619.4
PBS_rep1	Vacuolar protein sorting-associated protein 13C OS=Mus musculus GN=Vps13c PE=1 SV=2	sp|Q8BX70|VP13C_MOUSE	420093	0.998	2	2	6.39e-05	0.00507	ENRNVPEILR	R	V	0.848	1.3	-0.174	0	0	1	0	2	2347.32	39011.5
PBS_rep1	Fibulin-1 OS=Mus musculus GN=Fbln1 PE=1 SV=2	sp|Q08879|FBLN1_MOUSE	78031	0.999	2	2	6.39e-05	0.027	CCHCCMLGK	R	A	0.955	0.0722	1	0	1	0	0	2	1438.75	29711.9
PBS_rep1	Fibulin-1 OS=Mus musculus GN=Fbln1 PE=1 SV=2	sp|Q08879|FBLN1_MOUSE	78031	0.999	2	2	6.39e-05	0.027	GYHLNEEGTR	R	C	0.963	1.69	0.466	0	1	0	0	2	2329.71	17141.5
PBS_rep1	Catenin beta-1 OS=Mus musculus GN=Ctnnb1 PE=1 SV=1	sp|Q02248|CTNB1_MOUSE	85470.9	1	4	4	0.00016	0.0999	HAVVNLINYQDDAELATR	K	A	0.997	3.78	0.52	0	0	1	0	2	5706.32	174022
PBS_rep1	Catenin beta-1 OS=Mus musculus GN=Ctnnb1 PE=1 SV=1	sp|Q02248|CTNB1_MOUSE	85470.9	1	4	4	0.00016	0.0999	HQEAEMAQNAVR	R	L	0.827	2.12	0.144	0	0	1	0	2	2208.88	52867.5
PBS_rep1	Catenin beta-1 OS=Mus musculus GN=Ctnnb1 PE=1 SV=1	sp|Q02248|CTNB1_MOUSE	85470.9	1	4	4	0.00016	0.0999	NLALCPANHAPLR	R	E	0.952	2.48	0.302	0	1	0	0	2	4400.59	20014.1
PBS_rep1	Catenin beta-1 OS=Mus musculus GN=Ctnnb1 PE=1 SV=1	sp|Q02248|CTNB1_MOUSE	85470.9	1	4	4	0.00016	0.0999	VAAGVLCELAQDKEAAEAIEAEGATAPLTELLHSR	R	N	0.997	3.93	0.462	0	0	0	2	2	7537.05	252820
PBS_rep1	Coxsackievirus and adenovirus receptor homolog OS=Mus musculus GN=Cxadr PE=1 SV=1	sp|P97792|CXAR_MOUSE	39948.2	0.999	2	2	6.39e-05	0.0658	AKGETAYLPCK	K	F	0.962	2.16	0.341	0	1	0	0	2	2944.01	51422
PBS_rep1	Coxsackievirus and adenovirus receptor homolog OS=Mus musculus GN=Cxadr PE=1 SV=1	sp|P97792|CXAR_MOUSE	39948.2	0.999	2	2	6.39e-05	0.0658	FLLTVLVKPSGTR	K	C	0.978	2.26	0.511	0	0	1	0	2	6036.31	141757
PBS_rep1	RNA binding motif protein, X chromosome, isoform CRA_b OS=Mus musculus GN=Rbmx PE=4 SV=1	tr|A2AFI3|A2AFI3_MOUSE	32706.5	1	2	3	0.000128	0.0532	AIKVEQATKPSFESGR	K	R	0.968	2.2	0.398	0	0	1	0	2	3398.67	50360
PBS_rep1	RNA binding motif protein, X chromosome, isoform CRA_b OS=Mus musculus GN=Rbmx PE=4 SV=1	tr|A2AFI3|A2AFI3_MOUSE	32706.5	1	2	3	0.000128	0.0532	VEQATKPSFESGR	K	R	0.997	3.52	0.63	0	2	1	0	2	2490.52	111410
PBS_rep1	Heat shock 70 kDa protein 4 OS=Mus musculus GN=Hspa4 PE=1 SV=1	sp|Q61316|HSP74_MOUSE	94133.4	1	2	2	9.58e-05	0.044	FVSEDDRNTFTLK	K	L	0.916	2.3	0.291	0	1	0	0	2	4713.06	35643
PBS_rep1	Heat shock 70 kDa protein 4 OS=Mus musculus GN=Hspa4 PE=1 SV=1	sp|Q61316|HSP74_MOUSE	94133.4	1	2	2	9.58e-05	0.044	NHAAPFSK	K	V	0.91	1.47	0.275	0	1	0	0	2	1534.11	59225.4
PBS_rep1	Heat shock 70 kDa protein 4 OS=Mus musculus GN=Hspa4 PE=1 SV=1	sp|Q61316|HSP74_MOUSE	94133.4	1	2	2	9.58e-05	0.044	NKEDQYEHLDAADVTK	K	V	0.997	2.59	0.527	0	0	1	0	2	3695.83	95529.7
PBS_rep1	60S acidic ribosomal protein P2 OS=Mus musculus GN=Rplp2 PE=1 SV=3	sp|P99027|RLA2_MOUSE	11651.3	1	3	3	0.000128	0.47	ILDSVGIEADDDRLNK	K	V	0.973	2.19	0.538	0	0	1	0	2	4943.02	449620
PBS_rep1	60S acidic ribosomal protein P2 OS=Mus musculus GN=Rplp2 PE=1 SV=3	sp|P99027|RLA2_MOUSE	11651.3	1	3	3	0.000128	0.47	KILDSVGIEADDDRLNK	K	V	0.997	3.67	0.489	0	0	1	0	2	4788.72	195744
PBS_rep1	60S acidic ribosomal protein P2 OS=Mus musculus GN=Rplp2 PE=1 SV=3	sp|P99027|RLA2_MOUSE	11651.3	1	3	3	0.000128	0.47	LASVPAGGAVAVSAAPGSAAPAAGSAPAAAEEKKDEK	K	K	0.985	2.25	0.472	0	0	0	2	2	4585.7	196798
PBS_rep1	Protein S100-A10 OS=Mus musculus GN=S100a10 PE=1 SV=2	sp|P08207|S10AA_MOUSE	11186.3	0.99	2	2	6.39e-05	0.392	FAGDKDHLTK	R	E	0.879	1.79	0.426	0	1	0	0	2	1654.15	91046.8
PBS_rep1	Protein S100-A10 OS=Mus musculus GN=S100a10 PE=1 SV=2	sp|P08207|S10AA_MOUSE	11186.3	0.99	2	2	6.39e-05	0.392	VGFQSFLSLVAGLTIACNDYFVVNMKQK	K	G	0.917	1.27	-0.25	0	0	0	0	2	6403.17	1209460
PBS_rep1	Methylmalonate-semialdehyde dehydrogenase [acylating], mitochondrial OS=Mus musculus GN=Aldh6a1 PE=1 SV=1	sp|Q9EQ20|MMSA_MOUSE	57916.3	1	8	10	0.000319	0.206	AEMDAAVESCKR	K	A	0.96	1.96	0.365	0	1	0	0	2	2429.83	26489.7
PBS_rep1	Methylmalonate-semialdehyde dehydrogenase [acylating], mitochondrial OS=Mus musculus GN=Aldh6a1 PE=1 SV=1	sp|Q9EQ20|MMSA_MOUSE	57916.3	1	8	10	0.000319	0.206	ERVCNLIDSGTK	K	E	0.966	2.15	0.365	0	1	0	0	2	3651.73	28648.2
PBS_rep1	Methylmalonate-semialdehyde dehydrogenase [acylating], mitochondrial OS=Mus musculus GN=Aldh6a1 PE=1 SV=1	sp|Q9EQ20|MMSA_MOUSE	57916.3	1	8	10	0.000319	0.206	KWLPELVDR	K	A	0.899	1.53	0.233	0	1	0	0	2	5381.33	222638
PBS_rep1	Methylmalonate-semialdehyde dehydrogenase [acylating], mitochondrial OS=Mus musculus GN=Aldh6a1 PE=1 SV=1	sp|Q9EQ20|MMSA_MOUSE	57916.3	1	8	10	0.000319	0.206	KYAHMVDVGQVGVNVPIPVPLPMFSFTGSR	R	S	0.997	3.73	0.501	0	0	0	1	2	7461.67	210836
PBS_rep1	Methylmalonate-semialdehyde dehydrogenase [acylating], mitochondrial OS=Mus musculus GN=Aldh6a1 PE=1 SV=1	sp|Q9EQ20|MMSA_MOUSE	57916.3	1	8	10	0.000319	0.206	NHGVVMPDANKENTLNQLVGAAFGAAGQR	K	C	0.997	4.72	0.653	0	0	1	1	2	6663.36	960396
PBS_rep1	Methylmalonate-semialdehyde dehydrogenase [acylating], mitochondrial OS=Mus musculus GN=Aldh6a1 PE=1 SV=1	sp|Q9EQ20|MMSA_MOUSE	57916.3	1	8	10	0.000319	0.206	SDKWIDIHNPATNEVVGR	K	V	0.997	4.03	0.495	0	1	1	0	2	5227.15	184707
[truncated: 24,683 more rows]
