# Supplementary material for: Polyamine transporter in Streptococcus pneumoniae is essential for evading early innate immune responses in pneumococcal pneumonia
Source: Sci Rep. 2016 Jun 1;6:26964. doi: 10.1038/srep26964 (PMC4887915; doi:10.1038/srep26964)
Supplement: Supplementary Table S8A and S8B [file srep26964-s5.xls]

## Sheet: Protein
Supplementary table S8A. Proteins identified from mouse lung tissue (n=3) infected with S. pneumoniae TIGR4 ΔpotABCD strain or PBS treated control, 12h post infection. The probability of protein identification and quantitative value are given for proteins identified in each biological sample. Fold change in expression and Fisher's exact test based p value are also given.
		Fold Change	Quantitative value (normalized Weighted spectra)						Probability for Protein Identification
Accession	Description	ΔpotABCD/PBS	PBS_1	PBS_2	PBS_3	ΔpotABCD_1	ΔpotABCD_2	ΔpotABCD_3	PBS_1	PBS_2	PBS_3	ΔpotABCD_1	ΔpotABCD_2	ΔpotABCD_3	Fisher's Exact Test (P-Value): (p <= 0.05)
Q91VB8	Cluster of Alpha globin 1 OS=Mus musculus GN=Hba-a1 PE=2 SV=1 (tr|Q91VB8|Q91VB8_MOUSE)	-1.25	911.11	912.67	671.72	462.91	594.48	1050.2	1	1	1	1	1	1	< 0.00010
A8DUK4	Cluster of Beta-globin OS=Mus musculus GN=Hbbt1 PE=3 SV=1 (tr|A8DUK4|A8DUK4_MOUSE)	-1.11111	495.76	508.89	361.73	283.66	319.72	600.64	1	1	1	1	1	1	< 0.00010
P07724	Serum albumin OS=Mus musculus GN=Alb PE=1 SV=3	1.4	221.43	203.12	186.84	244.81	308.82	290.33	1	1	1	1	1	1	< 0.00010
E9Q616	Protein Ahnak OS=Mus musculus GN=Ahnak PE=1 SV=1	1.1	160.29	153.45	155.34	188.05	151.01	176.6	1	1	1	1	1	1	0.12
E9Q447	Cluster of Spectrin alpha chain, non-erythrocytic 1 OS=Mus musculus GN=Sptan1 PE=1 SV=1 (tr|E9Q447|E9Q447_MOUSE)	-1.25	93.503	98.164	128.33	115.73	80.203	71.083	1	1	1	1	1	1	0.014
P60710	Cluster of Actin, cytoplasmic 1 OS=Mus musculus GN=Actb PE=1 SV=1 (sp|P60710|ACTB_MOUSE)	1.1	62.612	62.927	70.531	70.509	78.268	66.618	1	1	1	1	1	1	0.14
P26041	Cluster of Moesin OS=Mus musculus GN=Msn PE=1 SV=3 (sp|P26041|MOES_MOUSE)	-1.11111	78.091	82.368	88.928	85.761	67.92	68.862	1	1	1	1	1	1	0.1
P08074	Cluster of Carbonyl reductase [NADPH] 2 OS=Mus musculus GN=Cbr2 PE=1 SV=1 (sp|P08074|CBR2_MOUSE)	-1.25	99.61	73.341	87.739	67.075	54.15	78.795	1	1	1	1	1	1	0.00089
Q8BTM8	Cluster of Filamin-A OS=Mus musculus GN=Flna PE=1 SV=5 (sp|Q8BTM8|FLNA_MOUSE)	1.1	50.348	54.16	71.327	71.295	55.247	58.866	1	1	1	1	1	1	0.34
P57780	Cluster of Alpha-actinin-4 OS=Mus musculus GN=Actn4 PE=1 SV=1 (sp|P57780|ACTN4_MOUSE)	-1.11111	54.844	54.748	56.767	66.631	50.16	38.323	1	1	1	1	1	1	0.27
Q62261	Spectrin beta chain, non-erythrocytic 1 OS=Mus musculus GN=Sptbn1 PE=1 SV=2	-1.11111	40.213	46.23	66.469	58.455	40.877	41.689	1	1	1	1	1	1	0.25
Q921I1	Cluster of Serotransferrin OS=Mus musculus GN=Tf PE=1 SV=1 (sp|Q921I1|TRFE_MOUSE)	1.1	49.926	43.541	44.687	60.903	39.777	57.57	1	1	1	1	1	1	0.22
Q61838	Alpha-2-macroglobulin OS=Mus musculus GN=A2m PE=1 SV=3	1.5	41.1	37.235	27.016	59.929	39.018	54.423	1	1	1	1	1	1	0.0046
Q68FD5	Cluster of Clathrin heavy chain 1 OS=Mus musculus GN=Cltc PE=1 SV=3 (sp|Q68FD5|CLH1_MOUSE)	1.1	23.616	50.739	50.619	55.755	43.295	37.745	1	1	1	1	1	1	0.23
C5H3H4	Advanced glycosylation end product-specific receptor OS=Mus musculus GN=Ager PE=2 SV=1	-1.42857	45.21	50.775	48.404	38.231	25.289	32.21	1	1	1	1	1	1	0.00055
P07758	Cluster of Alpha-1-antitrypsin 1-1 OS=Mus musculus GN=Serpina1a PE=1 SV=4 (sp|P07758|A1AT1_MOUSE)	1.3	40.551	41.421	25.861	50.702	39.74	47.358	1	1	1	1	1	1	0.045
P01027	Cluster of Complement C3 OS=Mus musculus GN=C3 PE=1 SV=3 (sp|P01027|CO3_MOUSE)	2.5	20.511	30.422	15.738	50.59	54.163	63.266	1	1	1	1	1	1	< 0.00010
P26039	Talin-1 OS=Mus musculus GN=Tln1 PE=1 SV=2	1.1	33.778	33.707	43.473	44.94	44.971	35.542	1	1	1	1	1	1	0.15
P56480	Cluster of ATP synthase subunit beta, mitochondrial OS=Mus musculus GN=Atp5b PE=1 SV=2 (sp|P56480|ATPB_MOUSE)	1	39.045	40.62	38.273	40.297	41.171	38.874	1	1	1	1	1	1	0.45
P27773	Protein disulfide-isomerase A3 OS=Mus musculus GN=Pdia3 PE=1 SV=2	-1.11111	35.963	38.363	41.65	38.231	29.624	35.542	1	1	1	1	1	1	0.18
P24270	Cluster of Catalase OS=Mus musculus GN=Cat PE=1 SV=4 (sp|P24270|CATA_MOUSE)	-1.42857	33.521	43.391	47.745	32.589	19.207	38.502	1	1	1	1	1	1	0.0055
Q60597	Cluster of 2-oxoglutarate dehydrogenase, mitochondrial OS=Mus musculus GN=Ogdh PE=1 SV=3 (sp|Q60597|ODO1_MOUSE)	-1.11111	37.958	36.041	38.11	35.041	33.153	32.113	1	1	1	1	1	1	0.25
P20152	Cluster of Vimentin OS=Mus musculus GN=Vim PE=1 SV=3 (sp|P20152|VIME_MOUSE)	1.3	25.519	26.921	27.462	38.203	33.651	28.703	1	1	1	1	1	1	0.071
P08071	Lactotransferrin OS=Mus musculus GN=Ltf PE=2 SV=4	3.5	19.42	19.068	6.5718	57.592	45.214	53.201	1	1	1	1	1	1	< 0.00010
P63017	Cluster of Heat shock cognate 71 kDa protein OS=Mus musculus GN=Hspa8 PE=1 SV=1 (sp|P63017|HSP7C_MOUSE)	-1.11111	26.708	35.5	36.255	29.822	25.142	32.585	1	1	1	1	1	1	0.2
P00920	Cluster of Carbonic anhydrase 2 OS=Mus musculus GN=Ca2 PE=1 SV=4 (sp|P00920|CAH2_MOUSE)	-1.11111	32.588	33.437	36.735	30.746	18.61	40.688	1	1	1	1	1	1	0.11
P08113	Endoplasmin OS=Mus musculus GN=Hsp90b1 PE=1 SV=2	1	26.35	31.192	25.49	26.498	24.31	29.594	1	1	1	1	1	1	0.42
Q9QXS1	Plectin OS=Mus musculus GN=Plec PE=1 SV=3	1.2	21.453	22.429	23.434	31.843	28.726	19.79	1	1	1	1	1	1	0.15
Q64727	Vinculin OS=Mus musculus GN=Vcl PE=1 SV=4	-1.11111	23.633	28.208	27.016	24.798	20.231	25.546	1	1	1	1	1	1	0.24
P09103	Protein disulfide-isomerase OS=Mus musculus GN=P4hb PE=1 SV=2	-1.25	30.825	31.593	25.89	24.798	17.341	26.656	1	1	1	1	1	1	0.045
P09470	Angiotensin-converting enzyme OS=Mus musculus GN=Ace PE=1 SV=3	-2.5	34.935	34.978	42.775	15.499	14.451	11.107	1	1	1	1	1	1	< 0.00010
P14211	Calreticulin OS=Mus musculus GN=Calr PE=1 SV=1	-1.25	29.798	28.208	32.644	26.865	20.231	25.546	1	1	1	1	1	1	0.072
P26443	Glutamate dehydrogenase 1, mitochondrial OS=Mus musculus GN=Glud1 PE=1 SV=1	1	22.605	22.567	25.89	25.832	20.231	25.546	1	1	1	1	1	1	0.5
P20029	78 kDa glucose-regulated protein OS=Mus musculus GN=Hspa5 PE=1 SV=3	-1.11111	25.688	32.233	28.78	26.865	20.231	27.286	1	1	1	1	1	1	0.16
O35639	Annexin A3 OS=Mus musculus GN=Anxa3 PE=1 SV=4	-1.25	28.77	27.08	23.639	23.765	22.399	15.549	1	1	1	1	1	1	0.09
Q9D6F9	Cluster of Tubulin beta-4A chain OS=Mus musculus GN=Tubb4a PE=1 SV=3 (sp|Q9D6F9|TBB4A_MOUSE)	-1.11111	17.664	15.337	24.266	23.57	14.115	14.604	1	1	1	1	1	1	0.28
Q02357	Cluster of Ankyrin-1 OS=Mus musculus GN=Ank1 PE=1 SV=2 (sp|Q02357|ANK1_MOUSE)	-2	25.4	36.853	17.695	14.426	6.4889	15.485	1	1	1	1	1	1	< 0.00010
Q99KI0	Aconitate hydratase, mitochondrial OS=Mus musculus GN=Aco2 PE=1 SV=1	-1.25	25.688	22.567	25.89	17.566	26.012	18.882	1	1	1	1	1	1	0.23
P47738	Aldehyde dehydrogenase, mitochondrial OS=Mus musculus GN=Aldh2 PE=1 SV=1	1	25.56	23.554	22.119	18.237	21.423	29.599	1	1	1	1	1	1	0.44
P24549	Cluster of Retinal dehydrogenase 1 OS=Mus musculus GN=Aldh1a1 PE=1 SV=5 (sp|P24549|AL1A1_MOUSE)	-1.11111	26.047	23.3	26.715	26.64	19.315	22.194	1	1	1	1	1	1	0.23
Q8BH64	EH domain-containing protein 2 OS=Mus musculus GN=Ehd2 PE=1 SV=1	1.1	20.604	21.498	24.824	26.919	24.16	22.584	1	1	1	1	1	1	0.3
P54071	Isocitrate dehydrogenase [NADP], mitochondrial OS=Mus musculus GN=Idh2 PE=1 SV=3	-1.25	25.688	21.438	31.519	20.665	16.619	22.214	1	1	1	1	1	1	0.047
Q9JKF1	Ras GTPase-activating-like protein IQGAP1 OS=Mus musculus GN=Iqgap1 PE=1 SV=2	1.2	11.303	19.182	22.513	24.798	26.012	14.439	1	1	1	1	1	1	0.1
Q8VDN2	Cluster of Sodium/potassium-transporting ATPase subunit alpha-1 OS=Mus musculus GN=Atp1a1 PE=1 SV=1 (sp|Q8VDN2|AT1A1_MOUSE)	-1.11111	17.282	17.929	12.167	17.556	16.518	9.2339	1	1	1	1	1	1	0.39
P09055	Integrin beta-1 OS=Mus musculus GN=Itgb1 PE=1 SV=1	-1.42857	24.66	25.952	23.639	20.665	15.896	17.771	1	1	1	1	1	1	0.04
P08032	Spectrin alpha chain, erythrocytic 1 OS=Mus musculus GN=Spta1 PE=2 SV=3	-1.25	31.853	20.31	13.508	33.065	3.6127	13.328	1	1	1	1	1	1	0.026
Q9JHU4	Cytoplasmic dynein 1 heavy chain 1 OS=Mus musculus GN=Dync1h1 PE=1 SV=2	1.6	5.1375	16.925	14.634	18.599	29.624	9.9961	1	1	1	1	1	1	0.005
P04919	Band 3 anion transport protein OS=Mus musculus GN=Slc4a1 PE=1 SV=1	-2	21.578	32.722	24.765	11.366	11.561	17.771	1	1	1	1	1	1	0.00021
P14824	Annexin A6 OS=Mus musculus GN=Anxa6 PE=1 SV=3	1.2	16.44	14.668	24.765	25.832	20.231	22.214	1	1	1	1	1	1	0.17
P17563	Selenium-binding protein 1 OS=Mus musculus GN=Selenbp1 PE=1 SV=2	1.1	18.495	18.053	24.765	22.732	20.954	22.214	1	1	1	1	1	1	0.38
Q00623	Apolipoprotein A-I OS=Mus musculus GN=Apoa1 PE=1 SV=2	1.2	18.495	20.31	15.759	26.865	16.619	21.103	1	1	1	1	1	1	0.26
Q9JHL1	Na(+)/H(+) exchange regulatory cofactor NHE-RF2 OS=Mus musculus GN=Slc9a3r2 PE=1 SV=2	-1.66667	18.495	24.823	22.513	16.532	13.728	8.8854	1	1	1	1	1	1	0.0074
P40142	Transketolase OS=Mus musculus GN=Tkt PE=1 SV=1	1.5	12.33	15.797	14.634	22.732	18.786	24.435	1	1	1	1	1	1	0.022
P63158	High mobility group protein B1 OS=Mus musculus GN=Hmgb1 PE=1 SV=2	1.2	11.912	14.668	18.678	18.178	20.66	13.987	1	1	1	1	1	1	0.19
Q8BHN3	Neutral alpha-glucosidase AB OS=Mus musculus GN=Ganab PE=1 SV=1	1	19.523	13.54	15.759	15.499	22.399	13.328	1	1	1	1	1	1	0.37
P37040	NADPH--cytochrome P450 reductase OS=Mus musculus GN=Por PE=1 SV=2	-1.66667	24.66	25.952	24.765	18.599	12.283	16.66	1	1	1	1	1	1	0.005
Q8K2I3	Dimethylaniline monooxygenase [N-oxide-forming] 2 OS=Mus musculus GN=Fmo2 PE=1 SV=3	1	16.44	16.925	16.885	21.699	16.619	13.328	1	1	1	1	1	1	0.48
Q03265	ATP synthase subunit alpha, mitochondrial OS=Mus musculus GN=Atp5a1 PE=1 SV=1	1	17.468	18.053	21.388	15.499	18.036	21.103	1	1	1	1	1	1	0.45
E9QPD7	Pyruvate carboxylase OS=Mus musculus GN=Pcx PE=1 SV=1	-1.25	21.578	19.182	14.634	19.632	14.451	11.107	1	1	1	1	1	1	0.17
Q8VCT4	Cluster of Carboxylesterase 1D OS=Mus musculus GN=Ces1d PE=1 SV=1 (sp|Q8VCT4|CES1D_MOUSE)	-1.11111	21.578	22.567	15.759	16.532	19.853	18.882	1	1	1	1	1	1	0.36
Q8K2B3	Succinate dehydrogenase [ubiquinone] flavoprotein subunit, mitochondrial OS=Mus musculus GN=Sdha PE=1 SV=1	1.1	19.523	14.668	14.634	17.566	18.064	17.771	1	1	1	1	1	1	0.37
Q99PL5	Ribosome-binding protein 1 OS=Mus musculus GN=Rrbp1 PE=1 SV=2	-1.25	20.55	18.053	22.513	15.499	14.451	16.66	1	1	1	1	1	1	0.088
P19096	Fatty acid synthase OS=Mus musculus GN=Fasn PE=1 SV=2	1.3	13.358	13.54	11.257	9.2994	27.457	11.107	1	1	1	1	1	1	0.082
Q01339	Beta-2-glycoprotein 1 OS=Mus musculus GN=Apoh PE=1 SV=1	1.2	15.413	15.797	14.634	18.599	14.451	19.992	1	1	1	1	1	1	0.32
Q91ZX7	Prolow-density lipoprotein receptor-related protein 1 OS=Mus musculus GN=Lrp1 PE=1 SV=1	-1.42857	9.2476	20.31	23.639	16.532	14.451	8.8854	1	1	1	1	1	1	0.13
P18760	Cofilin-1 OS=Mus musculus GN=Cfl1 PE=1 SV=3	1	19.523	18.053	19.136	19.632	15.174	21.103	1	1	1	1	1	1	0.45
P28665	Cluster of Murinoglobulin-1 OS=Mus musculus GN=Mug1 PE=1 SV=3 (sp|P28665|MUG1_MOUSE)	2.3	6.0865	16.412	4.2488	28.383	19.125	15.21	1	1	1	1	1	1	< 0.00010
Q01853	Transitional endoplasmic reticulum ATPase OS=Mus musculus GN=Vcp PE=1 SV=4	1.2	15.413	14.668	13.508	15.499	13.006	22.214	1	1	1	1	1	1	0.33
Q64462	Cytochrome P450 4B1 OS=Mus musculus GN=Cyp4b1 PE=1 SV=1	1.1	18.495	15.797	16.885	20.633	18.041	15.514	1	1	1	1	1	1	0.42
Q6GT24	Cluster of Peroxiredoxin 6 OS=Mus musculus GN=Prdx6 PE=2 SV=1 (tr|Q6GT24|Q6GT24_MOUSE)	-1.11111	16.297	13.314	10.633	14.29	12.416	10.132	1	1	1	1	1	1	0.39
Q8K0E8	Fibrinogen beta chain OS=Mus musculus GN=Fgb PE=2 SV=1	1.2	16.44	15.797	6.754	28.931	12.283	6.6641	1	1	1	1	1	1	0.24
O08553	Dihydropyrimidinase-related protein 2 OS=Mus musculus GN=Dpysl2 PE=1 SV=2	1.3	13.358	11.283	19.136	21.699	16.619	18.882	1	1	1	1	1	1	0.12
P05202	Aspartate aminotransferase, mitochondrial OS=Mus musculus GN=Got2 PE=1 SV=1	-1.11111	17.468	16.925	18.011	16.532	15.896	13.328	1	1	1	1	1	1	0.3
P15327	Bisphosphoglycerate mutase OS=Mus musculus GN=Bpgm PE=2 SV=2	-1.66667	19.523	24.823	21.388	10.333	8.6706	22.214	1	1	1	1	1	1	0.0055
P15626	Cluster of Glutathione S-transferase Mu 2 OS=Mus musculus GN=Gstm2 PE=1 SV=2 (sp|P15626|GSTM2_MOUSE)	1.1	14.06	10.703	9.5517	15.203	13.187	10.891	1	1	1	1	1	1	0.37
Q61425	Hydroxyacyl-coenzyme A dehydrogenase, mitochondrial OS=Mus musculus GN=Hadh PE=1 SV=2	1.2	16.44	14.668	10.131	15.499	15.896	19.992	1	1	1	1	1	1	0.2
Q5SQ27	Cluster of MCG140354 OS=Mus musculus GN=Sec14l3 PE=2 SV=1 (tr|Q5SQ27|Q5SQ27_MOUSE)	-1.11111	14.385	17.986	19.003	14.343	14.365	16.528	1	1	1	1	1	1	0.34
Q69ZN7	Cluster of Myoferlin OS=Mus musculus GN=Myof PE=1 SV=2 (sp|Q69ZN7|MYOF_MOUSE)	-2.5	12.344	23.695	24.765	10.086	12.283	4.1699	1	1	1	1	1	1	0.00053
P10126	Elongation factor 1-alpha 1 OS=Mus musculus GN=Eef1a1 PE=1 SV=3	1.1	13.358	15.797	15.759	16.532	18.064	13.328	1	1	1	1	1	1	0.38
P35564	Calnexin OS=Mus musculus GN=Canx PE=1 SV=1	-1.11111	13.358	16.925	19.136	17.566	10.838	14.439	1	1	1	1	1	1	0.24
P33267	Cytochrome P450 2F2 OS=Mus musculus GN=Cyp2f2 PE=2 SV=1	-1.11111	16.44	20.31	15.759	17.566	15.174	12.217	1	1	1	1	1	1	0.26
A2ASS6	Cluster of Titin OS=Mus musculus GN=Ttn PE=1 SV=1 (sp|A2ASS6|TITIN_MOUSE-DECOY)	-2	1.9947	0.5	0.5	0.5	0.5	0.5	1	0	0	0	0	0	0.62
Q9R069	Basal cell adhesion molecule OS=Mus musculus GN=Bcam PE=2 SV=1	-1.25	17.468	14.668	16.885	14.466	11.561	13.328	1	1	1	1	1	1	0.16
E9PZF0	Cluster of Nucleoside diphosphate kinase OS=Mus musculus GN=Gm20390 PE=3 SV=1 (tr|E9PZF0|E9PZF0_MOUSE)	-1.25	15.158	12.484	12.455	12.305	9.3269	9.1301	1	1	1	1	1	1	0.14
P40124	Adenylyl cyclase-associated protein 1 OS=Mus musculus GN=Cap1 PE=1 SV=4	1.4	13.358	14.668	10.131	21.699	15.174	16.66	1	1	1	1	1	1	0.082
P58252	Elongation factor 2 OS=Mus musculus GN=Eef2 PE=1 SV=2	1.1	11.303	12.412	11.257	11.366	14.451	13.328	1	1	1	1	1	1	0.34
Q8VCM7	Fibrinogen gamma chain OS=Mus musculus GN=Fgg PE=1 SV=1	1	18.495	19.182	9.0054	25.832	11.561	11.107	1	1	1	1	1	1	0.54
E9Q8K5	Cluster of Titin OS=Mus musculus GN=Ttn PE=1 SV=1 (tr|E9Q8K5|E9Q8K5_MOUSE)	-1.42857	1.8576	0.5	1.2744	0.5	1.4451	0.5	1	0	1	0	1	0	0.57
P40936	Indolethylamine N-methyltransferase OS=Mus musculus GN=Inmt PE=1 SV=1	1.2	13.358	15.797	15.759	18.599	16.619	18.882	1	1	1	1	1	1	0.22
P51881	Cluster of ADP/ATP translocase 2 OS=Mus musculus GN=Slc25a5 PE=1 SV=3 (sp|P51881|ADT2_MOUSE)	-1.11111	11.303	13.54	12.382	10.333	13.728	7.7747	1	1	1	1	1	1	0.36
Q9DCN2	NADH-cytochrome b5 reductase 3 OS=Mus musculus GN=Cyb5r3 PE=1 SV=3	-1.42857	21.578	22.567	16.885	15.499	14.451	11.107	1	1	1	1	1	1	0.033
O08692	Myeloid bactenecin (F1) OS=Mus musculus GN=Ngp PE=2 SV=1	24	2.055	0.5	0.5	27.898	24.567	22.214	1	0	0	1	1	1	< 0.00010
P13634	Cluster of Carbonic anhydrase 1 OS=Mus musculus GN=Ca1 PE=2 SV=4 (sp|P13634|CAH1_MOUSE)	-1.66667	20.029	18.609	21.828	9.913	9.0997	16.096	1	1	1	1	1	1	0.0048
Q3U7R1	Extended synaptotagmin-1 OS=Mus musculus GN=Esyt1 PE=1 SV=2	-1.25	15.413	16.925	16.885	12.399	13.728	15.549	1	1	1	1	1	1	0.24
A2API8	Cluster of A-kinase anchor protein 2 OS=Mus musculus GN=Akap2 PE=4 SV=1 (tr|A2API8|A2API8_MOUSE)	-1.11111	11.246	12.412	16.823	14.408	9.3531	11.107	1	1	1	1	1	1	0.27
O89053	Coronin-1A OS=Mus musculus GN=Coro1a PE=1 SV=5	2.7	8.2201	10.155	4.5027	29.965	19.509	12.217	1	1	1	1	1	1	< 0.00010
Q8BWT1	3-ketoacyl-CoA thiolase, mitochondrial OS=Mus musculus GN=Acaa2 PE=1 SV=3	-1.11111	15.413	13.54	13.508	14.466	11.561	13.328	1	1	1	1	1	1	0.38
Q91YQ5	Dolichyl-diphosphooligosaccharide--protein glycosyltransferase subunit 1 OS=Mus musculus GN=Rpn1 PE=1 SV=1	-1.25	14.385	15.797	20.262	13.432	13.006	13.328	1	1	1	1	1	1	0.16
P11499	Heat shock protein HSP 90-beta OS=Mus musculus GN=Hsp90ab1 PE=1 SV=3	-1.25	16.159	14.953	23.864	14.236	16.383	14.719	1	1	1	1	1	1	0.23
Q9WUD0	Cluster of Cytochrome P450 2B10 OS=Mus musculus GN=Cyp2b10 PE=2 SV=1 (tr|Q9WUD0|Q9WUD0_MOUSE)	-1.42857	17.008	17.579	19.567	11.937	14.109	10.58	1	1	1	1	1	1	0.062
O35887	Cluster of Calumenin OS=Mus musculus GN=Calu PE=1 SV=1 (sp|O35887|CALU_MOUSE)	-1.66667	17.468	20.31	18.011	12.399	9.3931	12.217	1	1	1	1	1	1	0.011
P30999	Catenin delta-1 OS=Mus musculus GN=Ctnnd1 PE=1 SV=2	-1.25	13.358	13.54	15.759	16.532	10.838	6.6641	1	1	1	1	1	1	0.2
Q923D2	Flavin reductase (NADPH) OS=Mus musculus GN=Blvrb PE=2 SV=3	-1.42857	16.44	22.567	13.508	10.333	6.5029	19.992	1	1	1	1	1	1	0.031
Q9D379	Epoxide hydrolase 1 OS=Mus musculus GN=Ephx1 PE=1 SV=2	1	12.33	12.412	14.634	13.432	12.283	13.328	1	1	1	1	1	1	0.52
P13020	Gelsolin OS=Mus musculus GN=Gsn PE=1 SV=3	1.5	10.275	10.155	12.382	20.665	11.561	16.66	1	1	1	1	1	1	0.07
Q91X72	Hemopexin OS=Mus musculus GN=Hpx PE=1 SV=2	1.5	10.275	9.0266	7.8797	12.399	15.896	13.328	1	1	1	1	1	1	0.046
P62874	Cluster of Guanine nucleotide-binding protein G(I)/G(S)/G(T) subunit beta-1 OS=Mus musculus GN=Gnb1 PE=1 SV=3 (sp|P62874|GBB1_MOUSE)	-1.42857	12.551	15.675	14.359	12.952	7.577	9.1237	1	1	1	1	1	1	0.061
P68368	Cluster of Tubulin alpha-4A chain OS=Mus musculus GN=Tuba4a PE=1 SV=1 (sp|P68368|TBA4A_MOUSE)	1.2	14.014	13.133	9.9421	18.513	15.114	11.416	1	1	1	1	1	1	0.22
Q61171	Peroxiredoxin-2 OS=Mus musculus GN=Prdx2 PE=1 SV=3	-1.11111	13.358	14.668	16.885	14.466	10.838	15.549	1	1	1	1	1	1	0.33
Q8BMS1	Trifunctional enzyme subunit alpha, mitochondrial OS=Mus musculus GN=Hadha PE=1 SV=1	-1.11111	14.385	14.668	11.257	10.333	15.896	11.107	1	1	1	1	1	1	0.47
A0A087WQM0	Protein Tns1 OS=Mus musculus GN=Tns1 PE=1 SV=1	1	11.303	12.412	13.508	14.466	10.838	11.107	1	1	1	1	1	1	0.49
P50285	Dimethylaniline monooxygenase [N-oxide-forming] 1 OS=Mus musculus GN=Fmo1 PE=1 SV=1	-1.11111	11.303	12.412	13.508	10.333	11.561	11.107	1	1	1	1	1	1	0.36
Q62470	Integrin alpha-3 OS=Mus musculus GN=Itga3 PE=1 SV=1	-1.42857	10.275	13.54	16.885	12.399	10.116	7.7747	1	1	1	1	1	1	0.14
O08749	Dihydrolipoyl dehydrogenase, mitochondrial OS=Mus musculus GN=Dld PE=1 SV=2	-1.25	14.385	13.54	12.382	12.399	12.283	8.8854	1	1	1	1	1	1	0.27
P16858	Cluster of Glyceraldehyde-3-phosphate dehydrogenase OS=Mus musculus GN=Gapdh PE=1 SV=2 (sp|P16858|G3P_MOUSE)	1.4	9.1963	11.227	8.9492	16.429	15.137	9.8853	1	1	1	1	1	1	0.081
P29699	Alpha-2-HS-glycoprotein OS=Mus musculus GN=Ahsg PE=1 SV=1	1	14.385	19.182	10.131	10.333	13.006	18.882	1	1	1	1	1	1	0.45
Q9DCX2	ATP synthase subunit d, mitochondrial OS=Mus musculus GN=Atp5h PE=1 SV=3	-1.42857	12.33	18.053	16.885	12.399	7.948	13.328	1	1	1	1	1	1	0.062
P39447	Cluster of Tight junction protein ZO-1 OS=Mus musculus GN=Tjp1 PE=1 SV=2 (sp|P39447|ZO1_MOUSE)	-1.11111	16.44	8.3409	6.0518	14.466	7.948	4.4784	1	1	1	1	1	1	0.3
P97447	Cluster of Four and a half LIM domains protein 1 OS=Mus musculus GN=Fhl1 PE=1 SV=3 (sp|P97447|FHL1_MOUSE)	-1.25	11.818	12.198	9.4721	7.4471	8.1044	12.678	1	1	1	1	1	1	0.25
P30681	Cluster of High mobility group protein B2 OS=Mus musculus GN=Hmgb2 PE=1 SV=3 (sp|P30681|HMGB2_MOUSE)	2.2	2.4734	11.283	9.4637	17.986	14.023	18.223	1	1	1	1	1	1	0.0016
P63038	60 kDa heat shock protein, mitochondrial OS=Mus musculus GN=Hspd1 PE=1 SV=1	-1.11111	13.358	9.0266	15.759	7.2329	14.451	12.217	1	1	1	1	1	1	0.4
O88569	Heterogeneous nuclear ribonucleoproteins A2/B1 OS=Mus musculus GN=Hnrnpa2b1 PE=1 SV=2	-1.66667	16.694	16.415	18.627	14.805	7.6462	8.0181	1	1	1	1	1	1	0.0099
P50405	Pulmonary surfactant-associated protein B OS=Mus musculus GN=Sftpb PE=2 SV=1	-1.66667	13.358	15.797	15.759	9.2994	7.948	9.9961	1	1	1	1	1	1	0.022
O88342	WD repeat-containing protein 1 OS=Mus musculus GN=Wdr1 PE=1 SV=3	1.6	8.2201	9.0266	11.257	18.599	14.451	12.217	1	1	1	1	1	1	0.033
P51174	Long-chain specific acyl-CoA dehydrogenase, mitochondrial OS=Mus musculus GN=Acadl PE=1 SV=2	-1.11111	14.385	10.155	15.759	12.399	11.561	11.107	1	1	1	1	1	1	0.31
P23953	Carboxylesterase 1C OS=Mus musculus GN=Ces1c PE=1 SV=4	1.5	11.303	10.155	7.8797	15.499	12.583	15.549	1	1	1	1	1	1	0.081
Q9WVK4	Cluster of EH domain-containing protein 1 OS=Mus musculus GN=Ehd1 PE=1 SV=1 (sp|Q9WVK4|EHD1_MOUSE)	1.8	6.4792	8.436	11.409	18.032	16.847	12.367	1	1	1	1	1	1	0.0081
O54724	Polymerase I and transcript release factor OS=Mus musculus GN=Ptrf PE=1 SV=1	1.3	7.1926	7.8983	10.131	13.432	9.3931	11.107	1	1	1	1	1	1	0.18
P26231	Cluster of Catenin alpha-1 OS=Mus musculus GN=Ctnna1 PE=1 SV=1 (sp|P26231|CTNA1_MOUSE)	1.1	13.358	10.155	9.0054	16.532	10.838	8.8854	1	1	1	1	1	1	0.4
Q61490	CD166 antigen OS=Mus musculus GN=Alcam PE=1 SV=3	-1.11111	12.33	11.283	12.382	15.499	7.2255	8.8854	1	1	1	1	1	1	0.29
Q8BXK9	Chloride intracellular channel protein 5 OS=Mus musculus GN=Clic5 PE=1 SV=1	-1.25	14.105	14.668	18.983	14.325	12.185	13.177	1	1	1	1	1	1	0.25
P52480	Pyruvate kinase PKM OS=Mus musculus GN=Pkm PE=1 SV=4	1.6	5.1375	10.155	11.257	15.499	12.283	15.549	1	1	1	1	1	1	0.034
Q3V3R4	Integrin alpha-1 OS=Mus musculus GN=Itga1 PE=1 SV=2	-1.25	11.303	12.412	15.759	13.432	10.116	8.8854	1	1	1	1	1	1	0.24
P09528	Ferritin heavy chain OS=Mus musculus GN=Fth1 PE=1 SV=2	2	8.2201	7.8983	5.6284	16.532	12.283	14.439	1	1	1	1	1	1	0.0074
P16110	Galectin-3 OS=Mus musculus GN=Lgals3 PE=1 SV=3	-1.25	9.2476	10.155	15.759	10.333	7.948	11.107	1	1	1	1	1	1	0.25
P09411	Cluster of Phosphoglycerate kinase 1 OS=Mus musculus GN=Pgk1 PE=1 SV=4 (sp|P09411|PGK1_MOUSE)	1.1	11.044	9.9658	7.5966	10.159	10.596	9.7167	1	1	1	1	1	1	0.4
P17742	Cluster of Peptidyl-prolyl cis-trans isomerase A OS=Mus musculus GN=Ppia PE=1 SV=2 (sp|P17742|PPIA_MOUSE)	-1.11111	9.7336	9.4103	11.789	10.821	8.9494	9.3141	1	1	1	1	1	1	0.39
Q8VEK3	Heterogeneous nuclear ribonucleoprotein U OS=Mus musculus GN=Hnrnpu PE=1 SV=1	-1.66667	9.2476	14.668	18.011	9.2994	5.0578	9.9961	1	1	1	1	1	1	0.014
O55222	Integrin-linked protein kinase OS=Mus musculus GN=Ilk PE=1 SV=2	-1.11111	7.1926	12.412	12.382	11.366	10.838	6.6641	1	1	1	1	1	1	0.44
Q8BW75	Amine oxidase [flavin-containing] B OS=Mus musculus GN=Maob PE=1 SV=4	-1.42857	13.01	15.415	16.505	13.083	9.149	8.5102	1	1	1	1	1	1	0.062
Q9QXZ0	Cluster of Microtubule-actin cross-linking factor 1 OS=Mus musculus GN=Macf1 PE=1 SV=2 (sp|Q9QXZ0|MACF1_MOUSE)	-2	0.5	5.6715	3.7756	0.5	3.5937	0.5	0	1	1	0	1	0	0.2
Q99PT1	Rho GDP-dissociation inhibitor 1 OS=Mus musculus GN=Arhgdia PE=1 SV=3	1	11.303	12.412	13.508	15.499	10.838	11.107	1	1	1	1	1	1	0.54
Q9DBG3	Cluster of AP-2 complex subunit beta OS=Mus musculus GN=Ap2b1 PE=1 SV=1 (sp|Q9DBG3|AP2B1_MOUSE)	1.1	4.4322	10.863	10.226	9.2994	9.3931	8.7254	1	1	1	1	1	1	0.42
E9Q7G0	Protein Numa1 OS=Mus musculus GN=Numa1 PE=1 SV=1	1.2	9.2476	6.77	11.257	11.366	7.948	13.328	1	1	1	1	1	1	0.35
P08752	Cluster of Guanine nucleotide-binding protein G(i) subunit alpha-2 OS=Mus musculus GN=Gnai2 PE=1 SV=5 (sp|P08752|GNAI2_MOUSE)	-1.66667	9.8821	12.972	14.143	6.8377	8.3068	7.1813	1	1	1	1	1	1	0.059
Q61646	Haptoglobin OS=Mus musculus GN=Hp PE=1 SV=1	2.4	7.1926	5.6416	4.5027	14.466	13.728	13.328	1	1	1	1	1	1	0.0013
Q9CZU6	Cluster of Citrate synthase, mitochondrial OS=Mus musculus GN=Cs PE=1 SV=1 (sp|Q9CZU6|CISY_MOUSE)	-1.11111	11.031	9.8565	10.899	11.147	7.6804	8.7679	1	1	1	1	1	1	0.3
E9QPU1	Cluster of von Willebrand factor OS=Mus musculus GN=Vwf PE=4 SV=1 (tr|E9QPU1|E9QPU1_MOUSE)	1.4	7.9251	0.5	7.2351	12.058	8.9154	0.5	1	0	1	1	1	0	0.22
O35744	Cluster of Chitinase-like protein 3 OS=Mus musculus GN=Chil3 PE=1 SV=2 (sp|O35744|CHIL3_MOUSE)	36	0.5	0.5	0.5	21.456	12.241	19.731	0	0	0	1	1	1	< 0.00010
E9PYF4	Protein Lmo7 OS=Mus musculus GN=Lmo7 PE=1 SV=1	1.2	7.1926	6.77	6.754	10.333	7.2255	6.6641	1	1	1	1	1	1	0.37
P08249	Malate dehydrogenase, mitochondrial OS=Mus musculus GN=Mdh2 PE=1 SV=3	-1.25	12.33	10.155	13.508	11.366	9.3931	8.8854	1	1	1	1	1	1	0.25
Q08857	Platelet glycoprotein 4 OS=Mus musculus GN=Cd36 PE=1 SV=2	-2	11.303	12.412	12.382	8.2661	6.5029	3.332	1	1	1	1	1	1	0.012
Q63918	Serum deprivation-response protein OS=Mus musculus GN=Sdpr PE=1 SV=3	1.5	7.1926	7.8983	10.131	15.499	13.006	8.8854	1	1	1	1	1	1	0.071
Q99JY0	Trifunctional enzyme subunit beta, mitochondrial OS=Mus musculus GN=Hadhb PE=1 SV=1	1.1	12.33	4.5133	10.131	9.2994	11.561	7.7747	1	1	1	1	1	1	0.44
Q03734	Cluster of Serine protease inhibitor A3M OS=Mus musculus GN=Serpina3m PE=1 SV=2 (sp|Q03734|SPA3M_MOUSE)	2.3	2.681	10.614	3.7139	5.0718	18.688	15.474	1	1	1	1	1	1	0.00073
P20918	Plasminogen OS=Mus musculus GN=Plg PE=1 SV=3	1.5	12.33	3.385	4.5027	18.599	5.7804	6.6641	1	1	1	1	1	1	0.14
Q80X90	Filamin-B OS=Mus musculus GN=Flnb PE=1 SV=3	1	7.1926	10.155	10.131	8.2661	8.478	9.9961	1	1	1	1	1	1	0.52
Q9QXZ0	Cluster of Microtubule-actin cross-linking factor 1 OS=Mus musculus GN=Macf1 PE=1 SV=2 (sp|Q9QXZ0|MACF1_MOUSE-DECOY)	-1.11111	1.8592	0.5	0.5	0.5	1.4451	0.5	1	0	0	0	1	0	0.57
P06151	Cluster of L-lactate dehydrogenase A chain OS=Mus musculus GN=Ldha PE=1 SV=3 (sp|P06151|LDHA_MOUSE)	1	8.4499	8.9286	7.9566	9.37	10.102	5.9742	1	1	1	1	1	1	0.47
P08003	Protein disulfide-isomerase A4 OS=Mus musculus GN=Pdia4 PE=1 SV=3	1	9.2476	10.155	10.131	10.333	8.6706	11.107	1	1	1	1	1	1	0.55
P09671	Superoxide dismutase [Mn], mitochondrial OS=Mus musculus GN=Sod2 PE=1 SV=3	-1.11111	11.303	9.0266	10.131	12.399	10.116	5.5534	1	1	1	1	1	1	0.45
Q8R081	Heterogeneous nuclear ribonucleoprotein L OS=Mus musculus GN=Hnrnpl PE=1 SV=2	-3.33333	12.33	12.412	19.136	5.1663	7.2255	0.5	1	1	1	1	1	0	< 0.00010
Q8QZT1	Acetyl-CoA acetyltransferase, mitochondrial OS=Mus musculus GN=Acat1 PE=1 SV=1	-1.11111	10.275	7.8983	12.382	10.333	9.3931	7.7747	1	1	1	1	1	1	0.4
Q99LC5	Electron transfer flavoprotein subunit alpha, mitochondrial OS=Mus musculus GN=Etfa PE=1 SV=2	1.2	7.1926	6.77	7.8797	8.2661	8.6706	8.8854	1	1	1	1	1	1	0.34
Q9R0X4	Cluster of Acyl-coenzyme A thioesterase 9, mitochondrial OS=Mus musculus GN=Acot9 PE=1 SV=1 (sp|Q9R0X4|ACOT9_MOUSE)	-1.11111	6.834	8.7117	9.8168	9.9721	6.9229	5.2433	1	1	1	1	1	1	0.39
G5E902	Cluster of MCG10343, isoform CRA_b OS=Mus musculus GN=Slc25a3 PE=3 SV=1 (tr|G5E902|G5E902_MOUSE)	1	11.303	9.0266	10.131	12.399	9.3931	9.9961	1	1	1	1	1	1	0.51
P11247	Cluster of Myeloperoxidase OS=Mus musculus GN=Mpo PE=2 SV=2 (sp|P11247|PERM_MOUSE)	5.7	4.0126	0.5	2.2513	14.074	10.496	14.018	1	0	1	1	1	1	< 0.00010
P06909	Complement factor H OS=Mus musculus GN=Cfh PE=1 SV=2	2.5	8.1035	5.5136	3.377	13.315	12.011	17.479	1	1	1	1	1	1	0.0013
Q9WV55	Vesicle-associated membrane protein-associated protein A OS=Mus musculus GN=Vapa PE=1 SV=2	-1.11111	8.2201	12.412	11.257	10.333	7.948	11.107	1	1	1	1	1	1	0.39
P10605	Cathepsin B OS=Mus musculus GN=Ctsb PE=1 SV=2	-1.66667	14.385	12.412	13.508	8.2661	8.6706	8.8854	1	1	1	1	1	1	0.047
P63242	Eukaryotic translation initiation factor 5A-1 OS=Mus musculus GN=Eif5a PE=1 SV=2	1.3	5.1375	9.0266	10.131	11.366	7.948	12.217	1	1	1	1	1	1	0.23
Q9R0P5	Destrin OS=Mus musculus GN=Dstn PE=1 SV=3	1.3	6.1651	10.155	9.0054	11.366	8.6706	12.217	1	1	1	1	1	1	0.25
E9PV24	Fibrinogen alpha chain OS=Mus musculus GN=Fga PE=2 SV=1	1.3	7.1926	7.8983	5.6284	12.399	6.5029	7.7747	1	1	1	1	1	1	0.28
O09164	Extracellular superoxide dismutase [Cu-Zn] OS=Mus musculus GN=Sod3 PE=1 SV=1	-1.11111	10.275	12.412	9.0054	11.366	9.3931	8.8854	1	1	1	1	1	1	0.44
Q9JKR6	Hypoxia up-regulated protein 1 OS=Mus musculus GN=Hyou1 PE=1 SV=1	-1.11111	6.1651	7.8983	10.131	7.2329	5.7804	8.8854	1	1	1	1	1	1	0.39
D3Z2H9	Cluster of Uncharacterized protein OS=Mus musculus GN=Tpm3-rs7 PE=3 SV=1 (tr|D3Z2H9|D3Z2H9_MOUSE)	-1.25	12.019	7.2924	11.12	9.2596	6.9788	8.9273	1	1	1	1	1	1	0.27
P07901	Heat shock protein HSP 90-alpha OS=Mus musculus GN=Hsp90aa1 PE=1 SV=4	-1.11111	10.922	9.1433	13.683	6.7964	14.22	7.8896	1	1	1	1	1	1	0.38
P15508	Spectrin beta chain, erythrocytic OS=Mus musculus GN=Sptb PE=1 SV=4	-1.66667	15.166	8.7655	5.3985	10.613	2.3635	3.618	1	1	1	1	1	1	0.027
P21614	Vitamin D-binding protein OS=Mus musculus GN=Gc PE=1 SV=2	1.9	6.1651	5.6416	4.5027	12.399	9.3931	8.8854	1	1	1	1	1	1	0.029
P97807	Fumarate hydratase, mitochondrial OS=Mus musculus GN=Fh PE=1 SV=3	1.3	10.275	5.6416	5.6284	9.2994	13.006	6.6641	1	1	1	1	1	1	0.15
P05064	Cluster of Fructose-bisphosphate aldolase A OS=Mus musculus GN=Aldoa PE=1 SV=2 (sp|P05064|ALDOA_MOUSE)	1.2	6.1551	5.837	6.4197	10.106	6.46	6.0941	1	1	1	1	1	1	0.35
A6H584	Collagen alpha-5(VI) chain OS=Mus musculus GN=Col6a5 PE=1 SV=3	1.1	4.11	3.385	6.754	6.1996	3.6127	5.5534	1	1	1	1	1	1	0.53
Q6IRU2	Tropomyosin alpha-4 chain OS=Mus musculus GN=Tpm4 PE=2 SV=3	1	9.8021	9.0266	10.739	12.957	9.3931	8.3742	1	1	1	1	1	1	0.5
Q8CIB5	Fermitin family homolog 2 OS=Mus musculus GN=Fermt2 PE=1 SV=1	1.5	5.1375	6.77	9.0054	11.366	12.283	7.7747	1	1	1	1	1	1	0.076
Q9CVB6	Actin-related protein 2/3 complex subunit 2 OS=Mus musculus GN=Arpc2 PE=1 SV=3	1.3	7.1926	7.8983	5.6284	9.2994	10.838	7.7747	1	1	1	1	1	1	0.17
Q9D0M3	Cytochrome c1, heme protein, mitochondrial OS=Mus musculus GN=Cyc1 PE=1 SV=1	-1.66667	10.275	11.283	14.634	7.2329	5.7804	7.7747	1	1	1	1	1	1	0.024
P07356	Cluster of Annexin A2 OS=Mus musculus GN=Anxa2 PE=1 SV=2 (sp|P07356|ANXA2_MOUSE)	1.1	7.046	11.929	7.7192	10.924	9.6005	7.6164	1	1	1	1	1	1	0.43
P14733	Lamin-B1 OS=Mus musculus GN=Lmnb1 PE=1 SV=3	1.2	12.33	5.6416	5.6284	10.333	9.3931	7.7747	1	1	1	1	1	1	0.36
P29758	Ornithine aminotransferase, mitochondrial OS=Mus musculus GN=Oat PE=1 SV=1	-1.11111	9.2476	7.8983	12.382	10.333	6.5029	9.9961	1	1	1	1	1	1	0.36
P51660	Peroxisomal multifunctional enzyme type 2 OS=Mus musculus GN=Hsd17b4 PE=1 SV=3	-2.5	9.2476	13.54	14.634	7.2329	5.7804	3.332	1	1	1	1	1	1	0.0035
Q61598	Rab GDP dissociation inhibitor beta OS=Mus musculus GN=Gdi2 PE=1 SV=1	-1.11111	6.1651	7.8983	6.754	6.1996	6.5029	5.5534	1	1	1	1	1	1	0.42
Q9WUM5	Succinyl-CoA ligase [ADP/GDP-forming] subunit alpha, mitochondrial OS=Mus musculus GN=Suclg1 PE=1 SV=4	-1.25	13.358	6.77	7.8797	5.1663	7.948	9.9961	1	1	1	1	1	1	0.27
P06745	Cluster of Glucose-6-phosphate isomerase OS=Mus musculus GN=Gpi PE=1 SV=4 (sp|P06745|G6PI_MOUSE)	2.3	4.9761	2.168	6.4888	9.8458	8.9959	12.718	1	1	1	1	1	1	0.011
P35486	Pyruvate dehydrogenase E1 component subunit alpha, somatic form, mitochondrial OS=Mus musculus GN=Pdha1 PE=1 SV=1	-1.11111	10.275	5.6416	10.131	10.333	8.6706	5.5534	1	1	1	1	1	1	0.48
P38647	Stress-70 protein, mitochondrial OS=Mus musculus GN=Hspa9 PE=1 SV=3	1	7.1926	7.8983	9.0054	7.2329	7.2255	8.8854	1	1	1	1	1	1	0.5
P48036	Annexin A5 OS=Mus musculus GN=Anxa5 PE=1 SV=1	1.3	7.1926	5.6416	10.131	8.2661	11.561	8.8854	1	1	1	1	1	1	0.22
Q91ZA3	Propionyl-CoA carboxylase alpha chain, mitochondrial OS=Mus musculus GN=Pcca PE=1 SV=2	1	12.33	7.8983	4.5027	11.366	10.116	4.4427	1	1	1	1	1	1	0.47
Q9EQ20	Methylmalonate-semialdehyde dehydrogenase [acylating], mitochondrial OS=Mus musculus GN=Aldh6a1 PE=1 SV=1	1	10.275	5.6416	7.8797	8.2661	8.6706	6.6641	1	1	1	1	1	1	0.55
B2RXM2	Cluster of EG627828 protein OS=Mus musculus GN=Gm6793 PE=2 SV=1 (tr|B2RXM2|B2RXM2_MOUSE)	-2.5	12.468	12.412	16.581	8.1731	4.4974	3.1321	1	1	1	1	1	1	0.00041
Q3U1U4	Cluster of Integrin alpha-M OS=Mus musculus GN=Itgam PE=2 SV=1 (tr|Q3U1U4|Q3U1U4_MOUSE)	29	0.5	0.5	0.5	19.632	12.283	12.217	0	0	0	1	1	1	< 0.00010
P62137	Cluster of Serine/threonine-protein phosphatase PP1-alpha catalytic subunit OS=Mus musculus GN=Ppp1ca PE=1 SV=1 (sp|P62137|PP1A_MOUSE)	1.3	7.7293	5.7687	3.7583	6.9072	7.5286	7.4247	1	1	1	1	1	1	0.28
P62259	Cluster of 14-3-3 protein epsilon OS=Mus musculus GN=Ywhae PE=1 SV=1 (sp|P62259|1433E_MOUSE)	1	9.0008	7.7357	8.789	9.0016	9.1501	7.5079	1	1	1	1	1	1	0.47
Q91YH5	Atlastin-3 OS=Mus musculus GN=Atl3 PE=2 SV=1	1.1	8.2201	11.283	7.8797	11.366	7.2255	11.107	1	1	1	1	1	1	0.49
O55103	Periaxin OS=Mus musculus GN=Prx PE=2 SV=1	-1.25	11.303	11.283	6.754	6.1996	6.5029	9.9961	1	1	1	1	1	1	0.19
Q61233	Plastin-2 OS=Mus musculus GN=Lcp1 PE=1 SV=4	2.9	1.6786	8.1998	2.9646	11.642	11.296	14.032	1	1	1	1	1	1	0.00086
Q9WUM4	Coronin-1C OS=Mus musculus GN=Coro1c PE=1 SV=2	-1.42857	8.2201	7.8983	14.634	9.2994	7.2255	5.5534	1	1	1	1	1	1	0.15
Q7TMG8	Glioblastoma amplified sequence OS=Mus musculus GN=Gbas PE=2 SV=1	-1.11111	9.2476	6.77	7.8797	7.2329	8.6706	5.5534	1	1	1	1	1	1	0.45
P04247	Myoglobin OS=Mus musculus GN=Mb PE=1 SV=3	1.6	9.2476	2.2567	7.8797	9.2994	13.728	8.8854	1	1	1	1	1	1	0.043
P06728	Apolipoprotein A-IV OS=Mus musculus GN=Apoa4 PE=1 SV=3	1.2	7.1926	6.77	5.6284	6.1996	6.5029	11.107	1	1	1	1	1	1	0.36
P24527	Leukotriene A-4 hydrolase OS=Mus musculus GN=Lta4h PE=1 SV=4	1.4	5.1375	5.6416	6.754	10.333	7.2255	6.6641	1	1	1	1	1	1	0.2
P97315	Cysteine and glycine-rich protein 1 OS=Mus musculus GN=Csrp1 PE=1 SV=3	-1.11111	8.2201	10.155	6.754	9.2994	6.5029	7.7747	1	1	1	1	1	1	0.44
Q9D172	ES1 protein homolog, mitochondrial OS=Mus musculus GN=D10Jhu81e PE=1 SV=1	1.2	7.1926	5.6416	7.8797	9.2994	6.5029	8.8854	1	1	1	1	1	1	0.37
Q91XD2	Cluster of LIM and senescent cell antigen-like-containing domain protein 2 OS=Mus musculus GN=Lims2 PE=1 SV=1 (sp|Q91XD2|LIMS2_MOUSE)	-2.5	2.4122	2.6489	4.3237	2.4257	0.5	0.5	1	1	1	1	0	0	0.04
P19324	Serpin H1 OS=Mus musculus GN=Serpinh1 PE=1 SV=3	-1.42857	4.11	12.412	13.508	6.1996	7.948	5.5534	1	1	1	1	1	1	0.12
Q08481	Platelet endothelial cell adhesion molecule OS=Mus musculus GN=Pecam1 PE=1 SV=1	-1.42857	9.2476	12.412	11.257	10.333	5.7804	5.5534	1	1	1	1	1	1	0.075
O35074	Prostacyclin synthase OS=Mus musculus GN=Ptgis PE=2 SV=1	-1.42857	8.2201	9.0266	7.8797	5.1663	4.3353	7.7747	1	1	1	1	1	1	0.12
P35700	Peroxiredoxin-1 OS=Mus musculus GN=Prdx1 PE=1 SV=1	1	8.2201	7.8983	11.257	9.1494	7.1206	10.946	1	1	1	1	1	1	0.52
P48678	Prelamin-A/C OS=Mus musculus GN=Lmna PE=1 SV=2	1.3	11.303	4.5133	3.377	11.366	7.2255	6.6641	1	1	1	1	1	1	0.27
Q9EQP2	EH domain-containing protein 4 OS=Mus musculus GN=Ehd4 PE=1 SV=1	1	8.4729	9.3043	9.2823	9.5536	9.5709	6.6249	1	1	1	1	1	1	0.47
Q9Z0X1	Apoptosis-inducing factor 1, mitochondrial OS=Mus musculus GN=Aifm1 PE=1 SV=1	-1.66667	10.275	10.155	9.0054	6.1996	5.7804	5.5534	1	1	1	1	1	1	0.054
Q9Z1N5	Cluster of Spliceosome RNA helicase Ddx39b OS=Mus musculus GN=Ddx39b PE=1 SV=1 (sp|Q9Z1N5|DX39B_MOUSE)	-1.11111	6.7277	6.2595	8.2414	5.849	4.5675	8.2573	1	1	1	1	1	1	0.3
Q8C6B0	Cluster of MCG20149, isoform CRA_a OS=Mus musculus GN=Mettl7a1 PE=2 SV=1 (tr|Q8C6B0|Q8C6B0_MOUSE)	-1.42857	9.2476	9.929	12.157	9.2994	7.0808	4.4427	1	1	1	1	1	1	0.12
P10107	Annexin A1 OS=Mus musculus GN=Anxa1 PE=1 SV=2	-1.11111	7.1926	7.8983	6.754	7.2329	6.5029	6.6641	1	1	1	1	1	1	0.47
Q8BIJ6	Isoleucine--tRNA ligase, mitochondrial OS=Mus musculus GN=Iars2 PE=1 SV=1	1.4	6.1651	4.5133	5.6284	7.2329	10.838	5.5534	1	1	1	1	1	1	0.12
Q99JI6	Cluster of Ras-related protein Rap-1b OS=Mus musculus GN=Rap1b PE=2 SV=2 (sp|Q99JI6|RAP1B_MOUSE)	-1.11111	9.2476	6.77	11.257	9.2994	8.6706	7.7747	1	1	1	1	1	1	0.47
J3KMM5	Calcium-transporting ATPase OS=Mus musculus GN=Atp2a2 PE=1 SV=1	-1.11111	6.6978	7.8983	11.257	6.4965	10.142	6.6641	1	1	1	1	1	1	0.43
P61205	Cluster of ADP-ribosylation factor 3 OS=Mus musculus GN=Arf3 PE=2 SV=2 (sp|P61205|ARF3_MOUSE)	1.7	7.3465	7.1788	0.5	7.6073	7.948	9.2879	1	1	0	1	1	1	0.089
Q9CZ13	Cytochrome b-c1 complex subunit 1, mitochondrial OS=Mus musculus GN=Uqcrc1 PE=1 SV=2	-1.42857	10.275	10.155	10.131	7.2329	8.6706	4.4427	1	1	1	1	1	1	0.12
Q9WTI7	Unconventional myosin-Ic OS=Mus musculus GN=Myo1c PE=1 SV=2	1	7.1926	4.5133	9.0054	7.2329	8.6706	4.4427	1	1	1	1	1	1	0.53
Q61029	Cluster of Lamina-associated polypeptide 2, isoforms beta/delta/epsilon/gamma OS=Mus musculus GN=Tmpo PE=1 SV=4 (sp|Q61029|LAP2B_MOUSE)	1.7	3.1295	4.5649	5.3217	8.2661	6.3392	7.8763	1	1	1	1	1	1	0.09
Q61147	Ceruloplasmin OS=Mus musculus GN=Cp PE=1 SV=2	2.7	6.1651	4.5133	0.5	11.366	10.838	7.7747	1	1	0	1	1	1	0.0037
Q9QYR9	Cluster of Acyl-coenzyme A thioesterase 2, mitochondrial OS=Mus musculus GN=Acot2 PE=1 SV=2 (sp|Q9QYR9|ACOT2_MOUSE)	1.2	6.8996	6.4483	5.147	8.7102	6.1939	6.5057	1	1	1	1	1	1	0.4
Q02248	Cluster of Catenin beta-1 OS=Mus musculus GN=Ctnnb1 PE=1 SV=1 (sp|Q02248|CTNB1_MOUSE)	-1.25	5.1375	12.344	7.2363	9.7112	6.8125	3.332	1	1	1	1	1	1	0.34
P14483	Cluster of H-2 class II histocompatibility antigen, A beta chain OS=Mus musculus GN=H2-Ab1 PE=1 SV=1 (sp|P14483|HB2A_MOUSE)	1.3	6.2609	4.2709	3.7239	7.0991	4.5601	6.7212	1	1	1	1	1	1	0.34
P23492	Purine nucleoside phosphorylase OS=Mus musculus GN=Pnp PE=1 SV=2	-1.25	6.1651	10.155	11.257	8.2661	5.7804	8.8854	1	1	1	1	1	1	0.28
P50544	Very long-chain specific acyl-CoA dehydrogenase, mitochondrial OS=Mus musculus GN=Acadvl PE=1 SV=3	-1.42857	7.1926	5.6416	7.8797	5.1663	6.5029	3.332	1	1	1	1	1	1	0.25
P62897	Cytochrome c, somatic OS=Mus musculus GN=Cycs PE=1 SV=2	-1.11111	8.2201	6.77	7.8797	8.2661	4.3353	7.7747	1	1	1	1	1	1	0.35
Q9DBD0	Inhibitor of carbonic anhydrase OS=Mus musculus GN=Ica PE=1 SV=1	3	3.8596	4.2383	4.2283	12.929	9.0409	15.008	1	1	1	1	1	1	0.00042
Q9JHI5	Isovaleryl-CoA dehydrogenase, mitochondrial OS=Mus musculus GN=Ivd PE=1 SV=1	-2.5	7.1926	0.5	7.8797	0.5	5.7804	0.5	1	0	1	0	1	0	0.075
P17182	Alpha-enolase OS=Mus musculus GN=Eno1 PE=1 SV=3	1	7.1926	7.8983	4.5027	7.2329	6.3839	6.6641	1	1	1	1	1	1	0.52
P28843	Dipeptidyl peptidase 4 OS=Mus musculus GN=Dpp4 PE=1 SV=3	-2.5	8.9794	11.283	10.963	5.93	4.6807	3.332	1	1	1	1	1	1	0.0057
P62827	GTP-binding nuclear protein Ran OS=Mus musculus GN=Ran PE=1 SV=3	-1.11111	5.1375	5.6416	4.5027	5.1663	3.6127	5.5534	1	1	1	1	1	1	0.47
Q62087	Serum paraoxonase/lactonase 3 OS=Mus musculus GN=Pon3 PE=1 SV=2	1	7.1926	6.77	9.0054	10.333	7.948	5.5534	1	1	1	1	1	1	0.5
Q9DCW4	Electron transfer flavoprotein subunit beta OS=Mus musculus GN=Etfb PE=1 SV=3	-1.11111	9.2476	4.5133	12.382	9.2994	5.7804	7.7747	1	1	1	1	1	1	0.33
A2AMW0	Capping protein (Actin filament) muscle Z-line, beta, isoform CRA_a OS=Mus musculus GN=Capzb PE=4 SV=1	1	7.1926	5.6416	6.754	7.2329	6.5029	6.6641	1	1	1	1	1	1	0.52
P42125	Enoyl-CoA delta isomerase 1, mitochondrial OS=Mus musculus GN=Eci1 PE=1 SV=2	-1.25	8.2201	9.0266	9.0054	9.2994	5.7804	5.5534	1	1	1	1	1	1	0.24
Q61599	Rho GDP-dissociation inhibitor 2 OS=Mus musculus GN=Arhgdib PE=1 SV=3	12	0.5	2.2567	0.5	15.499	8.6706	14.439	0	1	0	1	1	1	< 0.00010
Q8BFR5	Elongation factor Tu, mitochondrial OS=Mus musculus GN=Tufm PE=1 SV=1	1.1	9.2476	5.6416	5.6284	9.2994	7.2255	5.5534	1	1	1	1	1	1	0.48
Q922R8	Protein disulfide-isomerase A6 OS=Mus musculus GN=Pdia6 PE=1 SV=3	1.3	4.11	9.0266	5.6284	12.399	5.7804	6.6641	1	1	1	1	1	1	0.25
P08226	Apolipoprotein E OS=Mus musculus GN=Apoe PE=1 SV=2	1.5	6.1651	6.77	3.377	8.2661	6.5029	9.9961	1	1	1	1	1	1	0.15
Q9CQQ7	ATP synthase F(0) complex subunit B1, mitochondrial OS=Mus musculus GN=Atp5f1 PE=1 SV=1	-1.11111	7.1926	6.77	10.131	5.1663	7.948	7.7747	1	1	1	1	1	1	0.39
B8JJN0	Protein Gm20547 OS=Mus musculus GN=Gm20547 PE=3 SV=1	3	4.11	3.385	0.5	7.2329	10.116	6.6641	1	1	0	1	1	1	0.0044
A6X935	Inter alpha-trypsin inhibitor, heavy chain 4 OS=Mus musculus GN=Itih4 PE=1 SV=2	10	2.055	0.5	0.5	9.2994	11.561	9.9961	1	0	0	1	1	1	< 0.00010
O08677	Kininogen-1 OS=Mus musculus GN=Kng1 PE=1 SV=1	1.4	4.9761	6.4155	6.4004	11.75	6.1624	6.3151	1	1	1	1	1	1	0.2
P45376	Aldose reductase OS=Mus musculus GN=Akr1b1 PE=1 SV=3	-1.25	6.793	7.8983	6.3162	7.2329	6.5029	3.332	1	1	1	1	1	1	0.36
P48193	Protein 4.1 OS=Mus musculus GN=Epb41 PE=1 SV=2	-2	8.1715	7.8449	10.078	5.1175	2.8902	5.5534	1	1	1	1	1	1	0.024
Q02257	Junction plakoglobin OS=Mus musculus GN=Jup PE=1 SV=3	-2	8.2201	10.155	7.3974	6.7902	4.7483	0.5	1	1	1	1	1	0	0.033
Q93092	Transaldolase OS=Mus musculus GN=Taldo1 PE=1 SV=2	2	2.055	3.385	5.6284	7.2329	7.2255	7.7747	1	1	1	1	1	1	0.039
P01901	Cluster of H-2 class I histocompatibility antigen, K-B alpha chain OS=Mus musculus GN=H2-K1 PE=1 SV=1 (sp|P01901|HA1B_MOUSE)	2.6	1.5215	3.3417	3.091	7.3306	5.1749	7.8798	1	1	1	1	1	1	0.014
Q8BGJ5	Cluster of MCG13402, isoform CRA_a OS=Mus musculus GN=Ptbp1 PE=2 SV=1 (tr|Q8BGJ5|Q8BGJ5_MOUSE)	-1.11111	7.0801	5.5182	5.6284	6.0865	5.6222	4.3212	1	1	1	1	1	1	0.51
O35459	Delta(3,5)-Delta(2,4)-dienoyl-CoA isomerase, mitochondrial OS=Mus musculus GN=Ech1 PE=1 SV=1	-1.66667	9.2476	3.385	9.0054	4.1331	5.0578	3.332	1	1	1	1	1	1	0.088
O89103	Complement component C1q receptor OS=Mus musculus GN=Cd93 PE=1 SV=1	1.1	4.11	9.0266	7.8797	10.333	6.5029	6.6641	1	1	1	1	1	1	0.42
P16045	Galectin-1 OS=Mus musculus GN=Lgals1 PE=1 SV=3	1.3	5.1375	4.5133	6.754	7.2329	8.6706	5.5534	1	1	1	1	1	1	0.22
P24369	Peptidyl-prolyl cis-trans isomerase B OS=Mus musculus GN=Ppib PE=1 SV=2	1.1	7.1926	7.8983	6.754	8.2661	6.5029	8.8854	1	1	1	1	1	1	0.49
P62204	Calmodulin OS=Mus musculus GN=Calm1 PE=1 SV=2	-1.11111	8.2201	9.0266	6.754	7.2329	5.0578	9.9961	1	1	1	1	1	1	0.39
P67778	Prohibitin OS=Mus musculus GN=Phb PE=1 SV=1	-2	9.2476	10.155	7.8797	5.1663	5.0578	2.2214	1	1	1	1	1	1	0.016
P97429	Cluster of Annexin A4 OS=Mus musculus GN=Anxa4 PE=2 SV=4 (sp|P97429|ANXA4_MOUSE)	3.5	0.5	0.5	0.5	4.3129	0.5	0.5	0	0	0	1	0	0	0.3
Q5FWI3	Transmembrane protein 2 OS=Mus musculus GN=Tmem2 PE=1 SV=1	-3.33333	8.2201	7.8983	10.131	3.0998	1.4451	2.2214	1	1	1	1	1	1	0.00034
Q8CHT0	Delta-1-pyrroline-5-carboxylate dehydrogenase, mitochondrial OS=Mus musculus GN=Aldh4a1 PE=1 SV=3	1	5.1375	2.2567	2.2513	5.1663	4.3353	0.5	1	1	1	1	1	0	0.48
Q9R111	Guanine deaminase OS=Mus musculus GN=Gda PE=1 SV=1	-1.25	5.1375	6.77	6.754	6.1996	2.8902	5.5534	1	1	1	1	1	1	0.26
Q9Z0U1	Tight junction protein ZO-2 OS=Mus musculus GN=Tjp2 PE=1 SV=2	-1.25	6.1651	5.6416	2.2513	6.1996	2.8902	2.2214	1	1	1	1	1	1	0.34
Q5SWZ5	Myosin phosphatase Rho-interacting protein OS=Mus musculus GN=Mprip PE=1 SV=1	1	3.0825	4.5133	7.8797	5.1663	5.0578	5.5534	1	1	1	1	1	1	0.55
P97372	Proteasome activator complex subunit 2 OS=Mus musculus GN=Psme2 PE=2 SV=4	1.2	5.1375	6.77	6.754	7.2329	5.7804	8.8854	1	1	1	1	1	1	0.4
Q60864	Stress-induced-phosphoprotein 1 OS=Mus musculus GN=Stip1 PE=1 SV=1	1.2	5.1375	5.6416	4.5027	6.1996	5.0578	7.7747	1	1	1	1	1	1	0.36
Q60932	Voltage-dependent anion-selective channel protein 1 OS=Mus musculus GN=Vdac1 PE=1 SV=3	-1.42857	7.1926	10.155	7.8797	7.2329	7.2255	2.2214	1	1	1	1	1	1	0.16
Q78PY7	Staphylococcal nuclease domain-containing protein 1 OS=Mus musculus GN=Snd1 PE=1 SV=1	-1.25	8.2201	9.0266	4.5027	9.2994	5.0578	2.2214	1	1	1	1	1	1	0.25
Q8CFX1	GDH/6PGL endoplasmic bifunctional protein OS=Mus musculus GN=H6pd PE=1 SV=2	1.6	0.5	3.385	9.0054	7.2329	7.2255	5.5534	0	1	1	1	1	1	0.14
Q8R2Y2	Cluster of Cell surface glycoprotein MUC18 OS=Mus musculus GN=Mcam PE=1 SV=1 (sp|Q8R2Y2|MUC18_MOUSE)	-1.25	8.1451	4.431	7.7975	5.0909	4.2298	6.583	1	1	1	1	1	1	0.31
Q91VR2	ATP synthase subunit gamma, mitochondrial OS=Mus musculus GN=Atp5c1 PE=1 SV=1	-1.11111	8.2201	4.5133	9.0054	6.1996	5.7804	6.6641	1	1	1	1	1	1	0.35
Q99MN9	Propionyl-CoA carboxylase beta chain, mitochondrial OS=Mus musculus GN=Pccb PE=1 SV=2	-1.11111	9.2476	7.8983	4.5027	8.2661	5.7804	5.5534	1	1	1	1	1	1	0.41
Q9QYB1	Chloride intracellular channel protein 4 OS=Mus musculus GN=Clic4 PE=1 SV=3	1.5	8.2201	3.385	3.377	8.2661	7.948	6.6641	1	1	1	1	1	1	0.14
A0A075B5P3	Cluster of Protein Ighg2b (Fragment) OS=Mus musculus GN=Ighg2b PE=4 SV=1 (tr|A0A075B5P3|A0A075B5P3_MOUSE)	2	7.126	3.7107	0.5	12.198	4.2885	6.5921	1	1	0	1	1	1	0.079
G5E829	Cluster of Plasma membrane calcium-transporting ATPase 1 OS=Mus musculus GN=Atp2b1 PE=1 SV=1 (sp|G5E829|AT2B1_MOUSE)	-2	2.89	7.7785	11.018	3.3609	6.3219	0.5	1	1	1	1	1	0	0.086
P62702	Cluster of 40S ribosomal protein S4, X isoform OS=Mus musculus GN=Rps4x PE=2 SV=2 (sp|P62702|RS4X_MOUSE)	-1.66667	4.272	4.9746	5.5553	2.9242	3.1856	2.8642	1	1	1	1	1	1	0.2
P97351	40S ribosomal protein S3a OS=Mus musculus GN=Rps3a PE=1 SV=3	1.2	5.1375	3.385	4.5027	5.1663	5.7804	4.4427	1	1	1	1	1	1	0.39
Q9D855	Cytochrome b-c1 complex subunit 7 OS=Mus musculus GN=Uqcrb PE=1 SV=3	-1.66667	8.2201	5.6416	5.6284	5.1663	4.3353	2.2214	1	1	1	1	1	1	0.12
Q9QUI0	Transforming protein RhoA OS=Mus musculus GN=Rhoa PE=1 SV=1	-1.42857	7.1926	6.77	9.0054	6.1996	5.0578	5.5534	1	1	1	1	1	1	0.2
O08529	Calpain-2 catalytic subunit OS=Mus musculus GN=Capn2 PE=2 SV=4	1.2	5.1375	5.6416	5.6284	7.2329	8.6706	4.4427	1	1	1	1	1	1	0.27
Q921G7	Electron transfer flavoprotein-ubiquinone oxidoreductase, mitochondrial OS=Mus musculus GN=Etfdh PE=1 SV=1	-1.25	6.1651	5.6416	7.8797	3.0998	7.2255	4.4427	1	1	1	1	1	1	0.31
P46735	Unconventional myosin-Ib OS=Mus musculus GN=Myo1b PE=2 SV=3	1.7	3.0825	0.5	4.5027	6.1996	4.3353	3.332	1	0	1	1	1	1	0.2
Q61335	B-cell receptor-associated protein 31 OS=Mus musculus GN=Bcap31 PE=1 SV=4	-1.66667	9.2476	6.77	5.6284	4.1331	5.0578	4.4427	1	1	1	1	1	1	0.12
A2AIM4	Cluster of Tropomyosin beta chain OS=Mus musculus GN=Tpm2 PE=3 SV=1 (tr|A2AIM4|A2AIM4_MOUSE)	-1.42857	7.8631	1.622	2.4781	2.7267	3.0953	2.7604	1	1	1	1	1	1	0.2
Q9CPX4	Ferritin OS=Mus musculus GN=Ftl1 PE=2 SV=1	1.5	5.1375	4.5133	4.5027	9.2994	6.5029	5.5534	1	1	1	1	1	1	0.16
P63254	Cysteine-rich protein 1 OS=Mus musculus GN=Crip1 PE=1 SV=2	1.3	3.0825	4.5133	4.5027	8.2661	3.6127	3.332	1	1	1	1	1	1	0.37
Q99JY9	Cluster of Actin-related protein 3 OS=Mus musculus GN=Actr3 PE=1 SV=3 (sp|Q99JY9|ARP3_MOUSE)	1.4	3.0247	4.4498	6.6274	7.0585	9.2712	3.2071	1	1	1	1	1	1	0.2
P20108	Thioredoxin-dependent peroxide reductase, mitochondrial OS=Mus musculus GN=Prdx3 PE=1 SV=1	-1.25	6.1651	4.5133	11.257	8.2661	2.8902	5.5534	1	1	1	1	1	1	0.2
Q9R233	Tapasin OS=Mus musculus GN=Tapbp PE=2 SV=2	1.2	3.0825	4.5133	5.6284	5.1663	5.7804	5.5534	1	1	1	1	1	1	0.33
Q8R5M8	Cluster of Cell adhesion molecule 1 OS=Mus musculus GN=Cadm1 PE=1 SV=2 (sp|Q8R5M8|CADM1_MOUSE)	-2	5.4626	5.9986	4.4912	2.4039	1.681	4.0574	1	1	1	1	1	1	0.048
P12970	60S ribosomal protein L7a OS=Mus musculus GN=Rpl7a PE=1 SV=2	1	6.1651	5.6416	5.6284	6.1996	5.0578	6.6641	1	1	1	1	1	1	0.57
P63101	14-3-3 protein zeta/delta OS=Mus musculus GN=Ywhaz PE=1 SV=1	1.6	3.664	5.1006	7.9769	9.4778	8.733	7.9665	1	1	1	1	1	1	0.079
P97742	Carnitine O-palmitoyltransferase 1, liver isoform OS=Mus musculus GN=Cpt1a PE=1 SV=4	-1.42857	6.1651	5.6416	5.6284	4.1331	4.3353	4.4427	1	1	1	1	1	1	0.26
Q9D6R2	Isocitrate dehydrogenase [NAD] subunit alpha, mitochondrial OS=Mus musculus GN=Idh3a PE=1 SV=1	2.1	5.1375	2.2567	3.377	7.2329	8.6706	6.6641	1	1	1	1	1	1	0.029
A0A075B5P6	Ig mu chain C region (Fragment) OS=Mus musculus GN=Ighm PE=4 SV=1	1.1	7.1926	3.385	4.5027	9.2994	2.8902	4.4427	1	1	1	1	1	1	0.55
P43274	Cluster of Histone H1.4 OS=Mus musculus GN=Hist1h1e PE=1 SV=2 (sp|P43274|H14_MOUSE)	1.8	2.1155	1.3913	1.388	2.8762	2.0113	3.8966	1	1	1	1	1	1	0.32
P49817	Cluster of Caveolin-1 OS=Mus musculus GN=Cav1 PE=1 SV=1 (sp|P49817|CAV1_MOUSE)	2.1	1.5652	0.5	2.8928	5.8033	2.5457	2.2731	1	0	1	1	1	1	0.18
A0A075B5P4	Cluster of Ig gamma-1 chain C region secreted form (Fragment) OS=Mus musculus GN=Ighg1 PE=4 SV=1 (tr|A0A075B5P4|A0A075B5P4_MOUSE)	2.2	5.7575	0.5	0.5	9.513	0.5	5.1129	1	0	0	1	0	1	0.18
O08795	Glucosidase 2 subunit beta OS=Mus musculus GN=Prkcsh PE=1 SV=1	1.1	3.0825	4.5133	5.6284	4.1331	4.3353	6.6641	1	1	1	1	1	1	0.45
P06800	Receptor-type tyrosine-protein phosphatase C OS=Mus musculus GN=Ptprc PE=1 SV=3	1.7	2.055	3.385	4.5027	6.1996	6.5029	4.4427	1	1	1	1	1	1	0.1
P17710	Hexokinase-1 OS=Mus musculus GN=Hk1 PE=1 SV=3	1.2	5.1375	4.5133	3.377	6.1996	5.7804	3.332	1	1	1	1	1	1	0.39
Q76MZ3	Serine/threonine-protein phosphatase 2A 65 kDa regulatory subunit A alpha isoform OS=Mus musculus GN=Ppp2r1a PE=1 SV=3	1.3	6.7852	5.4925	2.2513	5.1663	5.7804	7.7747	1	1	1	1	1	1	0.29
Q8VCW8	Acyl-CoA synthetase family member 2, mitochondrial OS=Mus musculus GN=Acsf2 PE=1 SV=1	1.1	5.1375	3.385	6.754	6.1996	4.3353	6.6641	1	1	1	1	1	1	0.48
Q9CZM2	60S ribosomal protein L15 OS=Mus musculus GN=Rpl15 PE=2 SV=4	-1.25	6.1651	4.5133	7.8797	5.1663	5.7804	3.332	1	1	1	1	1	1	0.31
Q9D0K2	Succinyl-CoA:3-ketoacid coenzyme A transferase 1, mitochondrial OS=Mus musculus GN=Oxct1 PE=1 SV=1	-1.42857	7.1926	5.6416	7.8797	5.1663	7.948	2.2214	1	1	1	1	1	1	0.3
Q9R0M4	Podocalyxin OS=Mus musculus GN=Podxl PE=1 SV=2	-1.25	4.11	5.6416	6.754	6.1996	2.8902	4.4427	1	1	1	1	1	1	0.32
Q9WV91	Prostaglandin F2 receptor negative regulator OS=Mus musculus GN=Ptgfrn PE=1 SV=2	1.2	3.0825	4.5133	7.8797	9.2994	4.3353	5.5534	1	1	1	1	1	1	0.36
F7A6H4	E3 ubiquitin-protein ligase RNF213 OS=Mus musculus GN=Rnf213 PE=4 SV=2	2.6	0.5	0.5	0.5	0.5	2.8902	0.5	0	0	0	0	1	0	0.3
P55284	Cadherin-5 OS=Mus musculus GN=Cdh5 PE=1 SV=2	-1.66667	2.055	7.8983	4.5027	3.0998	2.8902	2.2214	1	1	1	1	1	1	0.15
P52825	Cluster of Carnitine O-palmitoyltransferase 2, mitochondrial OS=Mus musculus GN=Cpt2 PE=1 SV=2 (sp|P52825|CPT2_MOUSE)	1.2	4.0266	2.165	4.4113	4.0492	5.663	3.2418	1	1	1	1	1	1	0.42
O35737	Cluster of Heterogeneous nuclear ribonucleoprotein H OS=Mus musculus GN=Hnrnph1 PE=1 SV=3 (sp|O35737|HNRH1_MOUSE)	-2	6.1651	6.77	7.8797	7.2329	2.2861	0.5	1	1	1	1	1	0	0.041
P11835	Integrin beta-2 OS=Mus musculus GN=Itgb2 PE=1 SV=2	6.5	2.055	0.5	0.5	9.2994	5.0578	5.5534	1	0	0	1	1	1	0.00059
P55302	Alpha-2-macroglobulin receptor-associated protein OS=Mus musculus GN=Lrpap1 PE=1 SV=1	-1.42857	5.1375	9.0266	5.6284	5.1663	2.1676	6.6641	1	1	1	1	1	1	0.16
P61161	Actin-related protein 2 OS=Mus musculus GN=Actr2 PE=1 SV=1	1.5	3.0825	4.5133	4.5027	7.2329	5.7804	5.5534	1	1	1	1	1	1	0.17
P99029	Peroxiredoxin-5, mitochondrial OS=Mus musculus GN=Prdx5 PE=1 SV=2	1.3	4.11	4.5133	5.6284	7.2329	5.0578	5.5534	1	1	1	1	1	1	0.34
Q9CQA3	Succinate dehydrogenase [ubiquinone] iron-sulfur subunit, mitochondrial OS=Mus musculus GN=Sdhb PE=1 SV=1	1.2	6.1651	4.5133	3.377	6.1996	3.6127	6.6641	1	1	1	1	1	1	0.47
Q9D8N0	Elongation factor 1-gamma OS=Mus musculus GN=Eef1g PE=1 SV=3	-2	7.1926	7.8983	6.754	4.1331	4.3353	3.332	1	1	1	1	1	1	0.063
Q9WUP0	Receptor activity-modifying protein 2 OS=Mus musculus GN=Ramp2 PE=2 SV=1	-1.11111	7.1926	5.6416	7.8797	6.1996	5.0578	7.7747	1	1	1	1	1	1	0.42
O88844	Cluster of Isocitrate dehydrogenase [NADP] cytoplasmic OS=Mus musculus GN=Idh1 PE=1 SV=2 (sp|O88844|IDHC_MOUSE)	-1.25	5.041	6.558	5.5226	3.0998	4.1995	5.5534	1	1	1	1	1	1	0.32
P01900	H-2 class I histocompatibility antigen, D-D alpha chain OS=Mus musculus GN=H2-D1 PE=1 SV=1	-25	10.275	13.54	10.131	0.5	0.5	0.5	1	1	1	0	0	0	< 0.00010
P31725	Protein S100-A9 OS=Mus musculus GN=S100a9 PE=1 SV=3	12	0.5	0.5	0.5	7.2329	4.3353	6.6641	0	0	0	1	1	1	0.00044
P52196	Thiosulfate sulfurtransferase OS=Mus musculus GN=Tst PE=1 SV=3	-1.42857	7.1926	6.77	3.377	6.1996	3.6127	2.2214	1	1	1	1	1	1	0.2
P70296	Phosphatidylethanolamine-binding protein 1 OS=Mus musculus GN=Pebp1 PE=1 SV=3	-1.11111	5.1375	6.77	6.754	6.1996	3.6127	6.6641	1	1	1	1	1	1	0.37
Q8BMK4	Cytoskeleton-associated protein 4 OS=Mus musculus GN=Ckap4 PE=1 SV=2	-2.5	6.1651	7.8983	11.257	3.0998	4.3353	2.2214	1	1	1	1	1	1	0.0084
Q8R164	Valacyclovir hydrolase OS=Mus musculus GN=Bphl PE=1 SV=1	1	4.11	4.5133	6.754	7.2329	4.3353	3.332	1	1	1	1	1	1	0.53
Q9CQ62	2,4-dienoyl-CoA reductase, mitochondrial OS=Mus musculus GN=Decr1 PE=1 SV=1	-1.25	8.2201	3.385	5.6284	6.1996	5.0578	2.2214	1	1	1	1	1	1	0.32
Q9DB77	Cytochrome b-c1 complex subunit 2, mitochondrial OS=Mus musculus GN=Uqcrc2 PE=1 SV=1	-1.42857	7.1926	6.77	5.6284	4.1331	3.6127	5.5534	1	1	1	1	1	1	0.16
Q9DBG6	Dolichyl-diphosphooligosaccharide--protein glycosyltransferase subunit 2 OS=Mus musculus GN=Rpn2 PE=2 SV=1	1	6.1651	4.5133	2.2513	2.0665	5.7804	4.4427	1	1	1	1	1	1	0.56
B1AV77	Aldehyde dehydrogenase OS=Mus musculus GN=Aldh3a2 PE=3 SV=1	-2.5	5.1375	4.251	12.121	5.1663	2.1676	0.5	1	1	1	1	1	0	0.015
O35566	CD151 antigen OS=Mus musculus GN=Cd151 PE=2 SV=2	-2	7.1926	4.5133	9.0054	5.1663	2.1676	3.332	1	1	1	1	1	1	0.041
E9PZ00	Cluster of Prosaposin OS=Mus musculus GN=Psap PE=4 SV=1 (tr|E9PZ00|E9PZ00_MOUSE)	1.3	4.3642	0.5	0.5	4.0797	2.5996	0.5	1	0	0	1	1	0	0.4
Q9DB20	Cluster of ATP synthase subunit O, mitochondrial OS=Mus musculus GN=Atp5o PE=1 SV=1 (sp|Q9DB20|ATPO_MOUSE)	1	5.8131	4.2557	5.3713	5.9636	4.8103	4.0623	1	1	1	1	1	1	0.53
P70349	Histidine triad nucleotide-binding protein 1 OS=Mus musculus GN=Hint1 PE=1 SV=3	-1.25	6.1651	3.385	5.6284	4.1331	2.8902	4.4427	1	1	1	1	1	1	0.26
Q01730	Ras suppressor protein 1 OS=Mus musculus GN=Rsu1 PE=2 SV=3	-1.25	5.1375	6.77	3.377	4.1331	5.0578	3.332	1	1	1	1	1	1	0.4
Q3TFD2	Lysophosphatidylcholine acyltransferase 1 OS=Mus musculus GN=Lpcat1 PE=1 SV=1	-1.42857	3.0825	7.8983	5.6284	4.1331	3.6127	3.332	1	1	1	1	1	1	0.2
Q9CWJ9	Bifunctional purine biosynthesis protein PURH OS=Mus musculus GN=Atic PE=1 SV=2	-1.25	7.1926	7.8983	3.377	5.1663	4.3353	5.5534	1	1	1	1	1	1	0.31
Q9DBJ1	Phosphoglycerate mutase 1 OS=Mus musculus GN=Pgam1 PE=1 SV=3	2.6	4.3808	4.8107	0.5	9.0457	8.861	7.2294	1	1	0	1	1	1	0.006
Q9R1Z8	Vinexin OS=Mus musculus GN=Sorbs3 PE=1 SV=1	1.9	4.11	4.5133	0.5	9.2994	4.3353	3.332	1	1	0	1	1	1	0.13
Q921H8	Cluster of 3-ketoacyl-CoA thiolase A, peroxisomal OS=Mus musculus GN=Acaa1a PE=1 SV=1 (sp|Q921H8|THIKA_MOUSE)	-1.66667	6.0615	7.7278	5.515	4.029	2.7176	4.3308	1	1	1	1	1	1	0.12
Q61554	Cluster of Fibrillin-1 OS=Mus musculus GN=Fbn1 PE=1 SV=1 (sp|Q61554|FBN1_MOUSE-DECOY)	-1.11111	0.5	0.5	2.6471	0.5	0.5	2.2214	0	0	1	0	0	1	0.57
O35114	Lysosome membrane protein 2 OS=Mus musculus GN=Scarb2 PE=1 SV=3	-1.42857	5.1375	6.77	6.754	5.1663	4.3353	3.332	1	1	1	1	1	1	0.2
P11276	Fibronectin OS=Mus musculus GN=Fn1 PE=1 SV=4	4.2	3.0825	0.5	0.5	11.366	3.6127	2.2214	1	0	0	1	1	1	0.0068
P50247	Adenosylhomocysteinase OS=Mus musculus GN=Ahcy PE=1 SV=3	1.1	4.11	4.5133	4.5027	4.1331	5.0578	5.5534	1	1	1	1	1	1	0.45
P56395	Cytochrome b5 OS=Mus musculus GN=Cyb5a PE=1 SV=2	-1.25	7.1926	6.77	3.377	5.1663	3.6127	4.4427	1	1	1	1	1	1	0.26
Q60710	Deoxynucleoside triphosphate triphosphohydrolase SAMHD1 OS=Mus musculus GN=Samhd1 PE=1 SV=2	3.2	0.5	3.385	0.5	6.1996	5.7804	2.2214	0	1	0	1	1	1	0.016
Q8BH95	Enoyl-CoA hydratase, mitochondrial OS=Mus musculus GN=Echs1 PE=1 SV=1	1	5.1375	4.5133	4.5027	6.1996	3.6127	4.4427	1	1	1	1	1	1	0.55
Q9D8E6	60S ribosomal protein L4 OS=Mus musculus GN=Rpl4 PE=1 SV=3	-1.11111	5.1375	4.5133	4.5027	5.1663	4.3353	3.332	1	1	1	1	1	1	0.48
Q9JLT4	Thioredoxin reductase 2, mitochondrial OS=Mus musculus GN=Txnrd2 PE=1 SV=4	2.5	3.0825	2.2567	0.5	6.1996	2.8902	5.5534	1	1	0	1	1	1	0.084
Q9WTP7	GTP:AMP phosphotransferase AK3, mitochondrial OS=Mus musculus GN=Ak3 PE=1 SV=3	1	3.0825	4.5133	5.6284	4.1331	3.6127	5.5534	1	1	1	1	1	1	0.56
O54734	Dolichyl-diphosphooligosaccharide--protein glycosyltransferase 48 kDa subunit OS=Mus musculus GN=Ddost PE=1 SV=2	1	6.1651	4.5133	5.6284	6.1996	5.0578	4.4427	1	1	1	1	1	1	0.52
O08807	Cluster of Peroxiredoxin-4 OS=Mus musculus GN=Prdx4 PE=1 SV=1 (sp|O08807|PRDX4_MOUSE)	-1.42857	4.8405	3.2219	6.4286	2.9504	5.3626	2.0608	1	1	1	1	1	1	0.34
Q8K4E0	Alstrom syndrome protein 1 homolog OS=Mus musculus GN=Alms1 PE=2 SV=2	-2	0.5	0.5	2.2513	0.5	0.5	0.5	0	0	1	0	0	0	0.42
O35855	Branched-chain-amino-acid aminotransferase, mitochondrial OS=Mus musculus GN=Bcat2 PE=2 SV=2	-1.42857	6.1651	4.5133	6.754	4.1331	4.3353	3.332	1	1	1	1	1	1	0.2
P14148	60S ribosomal protein L7 OS=Mus musculus GN=Rpl7 PE=1 SV=2	2	3.0825	3.385	0.5	5.1663	5.7804	3.332	1	1	0	1	1	1	0.1
P45952	Medium-chain specific acyl-CoA dehydrogenase, mitochondrial OS=Mus musculus GN=Acadm PE=1 SV=1	1.3	5.1375	0.5	3.377	3.0998	5.0578	3.332	1	0	1	1	1	1	0.41
Q8BY89	Choline transporter-like protein 2 OS=Mus musculus GN=Slc44a2 PE=1 SV=2	1	4.11	3.385	6.754	7.2329	3.6127	3.332	1	1	1	1	1	1	0.55
Q8JZR0	Long-chain-fatty-acid--CoA ligase 5 OS=Mus musculus GN=Acsl5 PE=1 SV=1	-2	6.1651	7.8983	4.5027	3.0998	3.6127	3.332	1	1	1	1	1	1	0.082
Q922Q8	Leucine-rich repeat-containing protein 59 OS=Mus musculus GN=Lrrc59 PE=1 SV=1	-1.11111	3.0825	4.5133	6.754	6.1996	2.8902	3.332	1	1	1	1	1	1	0.41
Q99P72	Reticulon-4 OS=Mus musculus GN=Rtn4 PE=1 SV=2	1.1	4.11	4.5133	5.6284	5.1663	6.5029	4.4427	1	1	1	1	1	1	0.4
Q9D7N9	Adipocyte plasma membrane-associated protein OS=Mus musculus GN=Apmap PE=1 SV=1	1.2	3.0825	3.385	5.6284	4.1331	5.7804	4.4427	1	1	1	1	1	1	0.37
Q9DCT8	Cysteine-rich protein 2 OS=Mus musculus GN=Crip2 PE=1 SV=1	6.9	0.5	0.5	0.5	4.1331	2.8902	3.332	0	0	0	1	1	1	0.024
O70318	Cluster of Band 4.1-like protein 2 OS=Mus musculus GN=Epb41l2 PE=1 SV=2 (sp|O70318|E41L2_MOUSE)	-2	6.9319	3.0988	5.2741	1.8675	4.8305	0.5	1	1	1	1	1	0	0.11
O70400	PDZ and LIM domain protein 1 OS=Mus musculus GN=Pdlim1 PE=2 SV=4	1.2	3.0825	4.5133	3.377	5.1663	4.3353	3.332	1	1	1	1	1	1	0.42
P07214	SPARC OS=Mus musculus GN=Sparc PE=1 SV=1	-2	3.0825	5.6416	11.257	4.1331	2.8902	2.2214	1	1	1	1	1	1	0.038
P16406	Glutamyl aminopeptidase OS=Mus musculus GN=Enpep PE=1 SV=1	-10	4.11	6.77	10.131	2.0665	0.5	0.5	1	1	1	1	0	0	0.0001
P24472	Glutathione S-transferase A4 OS=Mus musculus GN=Gsta4 PE=1 SV=3	-1.25	5.1375	6.77	6.754	5.1663	3.6127	5.5534	1	1	1	1	1	1	0.26
P49312	Heterogeneous nuclear ribonucleoprotein A1 OS=Mus musculus GN=Hnrnpa1 PE=1 SV=2	-3.33333	7.6117	11.793	12.891	4.8267	2.9424	3.0886	1	1	1	1	1	1	0.0011
P56399	Ubiquitin carboxyl-terminal hydrolase 5 OS=Mus musculus GN=Usp5 PE=1 SV=1	-1.42857	6.1651	4.5133	4.5027	3.0998	3.6127	3.332	1	1	1	1	1	1	0.2
P60766	Cell division control protein 42 homolog OS=Mus musculus GN=Cdc42 PE=1 SV=2	-2.5	6.1651	7.8983	6.754	4.1331	2.1676	2.2214	1	1	1	1	1	1	0.015
Q9EQ06	Estradiol 17-beta-dehydrogenase 11 OS=Mus musculus GN=Hsd17b11 PE=2 SV=1	1.1	5.9828	6.5698	2.2513	7.0496	4.2071	5.3564	1	1	1	1	1	1	0.55
Q9WTP6	Adenylate kinase 2, mitochondrial OS=Mus musculus GN=Ak2 PE=1 SV=5	-1.66667	6.1651	4.5133	7.8797	4.1331	6.5029	0.5	1	1	1	1	1	0	0.2
Q9WUU7	Cathepsin Z OS=Mus musculus GN=Ctsz PE=2 SV=1	-1.42857	4.11	6.77	9.0054	4.1331	3.6127	5.5534	1	1	1	1	1	1	0.16
Q9Z2X1	Heterogeneous nuclear ribonucleoprotein F OS=Mus musculus GN=Hnrnpf PE=1 SV=3	-1.66667	5.1375	2.2567	5.6284	4.1331	2.8902	0.5	1	1	1	1	1	0	0.2
P50172	Corticosteroid 11-beta-dehydrogenase isozyme 1 OS=Mus musculus GN=Hsd11b1 PE=1 SV=3	1.7	3.0825	0.5	4.5027	5.1663	4.3353	4.4427	1	0	1	1	1	1	0.2
G3X924	Plasmalemma vesicle associated protein OS=Mus musculus GN=Plvap PE=4 SV=1	1.5	3.0825	2.2567	3.377	6.1996	4.3353	2.2214	1	1	1	1	1	1	0.25
P28798	Granulins OS=Mus musculus GN=Grn PE=1 SV=2	1.1	3.0825	2.2567	4.5027	4.1331	2.1676	4.4427	1	1	1	1	1	1	0.56
P17751	Triosephosphate isomerase OS=Mus musculus GN=Tpi1 PE=1 SV=4	2.2	4.11	0.5	2.2513	6.1996	4.3353	4.4427	1	0	1	1	1	1	0.1
P27005	Protein S100-A8 OS=Mus musculus GN=S100a8 PE=1 SV=3	12	0.5	0.5	0.5	6.1996	4.3353	7.7747	0	0	0	1	1	1	0.00044
P32020	Non-specific lipid-transfer protein OS=Mus musculus GN=Scp2 PE=1 SV=3	-1.25	4.11	4.5133	6.754	3.0998	3.6127	5.5534	1	1	1	1	1	1	0.33
P32261	Antithrombin-III OS=Mus musculus GN=Serpinc1 PE=1 SV=1	16	0.5	0.5	0.5	5.1663	8.6706	9.9961	0	0	0	1	1	1	< 0.00010
P43024	Cytochrome c oxidase subunit 6A1, mitochondrial OS=Mus musculus GN=Cox6a1 PE=1 SV=2	1	4.11	3.385	3.377	4.1331	5.7804	0.5	1	1	1	1	1	0	0.5
P51150	Ras-related protein Rab-7a OS=Mus musculus GN=Rab7a PE=1 SV=2	1	5.1375	5.6416	5.6284	4.1331	5.7804	6.6641	1	1	1	1	1	1	0.56
Q00612	Glucose-6-phosphate 1-dehydrogenase X OS=Mus musculus GN=G6pdx PE=1 SV=3	11	0.5	0.5	0.5	6.1996	6.5029	3.332	0	0	0	1	1	1	0.00073
Q6P5E4	UDP-glucose:glycoprotein glucosyltransferase 1 OS=Mus musculus GN=Uggt1 PE=1 SV=4	2.6	0.5	2.2567	2.2513	3.0998	4.3353	5.5534	0	1	1	1	1	1	0.068
Q8R1F1	Niban-like protein 1 OS=Mus musculus GN=Fam129b PE=2 SV=2	1.9	4.11	0.5	2.2513	3.0998	7.948	2.2214	1	0	1	1	1	1	0.1
Q91V92	ATP-citrate synthase OS=Mus musculus GN=Acly PE=1 SV=1	2.9	0.5	0.5	2.2513	3.0998	5.7804	0.5	0	0	1	1	1	0	0.037
Q91VM9	Inorganic pyrophosphatase 2, mitochondrial OS=Mus musculus GN=Ppa2 PE=1 SV=1	1.6	2.055	3.385	3.377	4.1331	6.5029	3.332	1	1	1	1	1	1	0.15
Q9R0P3	S-formylglutathione hydrolase OS=Mus musculus GN=Esd PE=1 SV=1	1.2	5.1375	5.6416	2.2513	6.1996	5.0578	4.4427	1	1	1	1	1	1	0.39
Q9R269	Periplakin OS=Mus musculus GN=Ppl PE=1 SV=1	1.2	2.055	2.2567	4.5027	5.1663	3.6127	2.2214	1	1	1	1	1	1	0.39
Q91VA7	Cluster of Isocitrate dehydrogenase [NAD] subunit, mitochondrial OS=Mus musculus GN=Idh3b PE=2 SV=1 (tr|Q91VA7|Q91VA7_MOUSE)	1.3	3.9264	3.385	4.5027	4.9817	4.9287	5.5534	1	1	1	1	1	1	0.37
F8WHL2	Coatomer subunit alpha OS=Mus musculus GN=Copa PE=1 SV=1	1.3	4.11	0.5	0.5	0.5	2.8902	3.332	1	0	0	0	1	1	0.4
Q3KNY0	Immunoglobulin-like and fibronectin type III domain-containing protein 1 OS=Mus musculus GN=Igfn1 PE=1 SV=3	2.1	0.5	0.5	0.5	0.5	0.5	2.2214	0	0	0	0	0	1	0.58
P07309	Transthyretin OS=Mus musculus GN=Ttr PE=1 SV=1	2.2	5.1375	0.5	0.5	5.1663	3.6127	4.4427	1	0	0	1	1	1	0.12
P18242	Cathepsin D OS=Mus musculus GN=Ctsd PE=1 SV=1	-1.11111	4.11	3.385	5.6284	5.1663	3.6127	3.332	1	1	1	1	1	1	0.49
P97371	Proteasome activator complex subunit 1 OS=Mus musculus GN=Psme1 PE=2 SV=2	1.2	4.11	6.77	2.2513	4.1331	5.7804	5.5534	1	1	1	1	1	1	0.39
Q02053	Ubiquitin-like modifier-activating enzyme 1 OS=Mus musculus GN=Uba1 PE=1 SV=1	1	4.99	4.3513	5.4667	5.018	4.2316	5.3939	1	1	1	1	1	1	0.61
Q3UP87	Neutrophil elastase OS=Mus musculus GN=Elane PE=2 SV=1	4.1	0.5	2.2567	2.2513	9.2994	4.3353	6.6641	0	1	1	1	1	1	0.0046
Q62465	Synaptic vesicle membrane protein VAT-1 homolog OS=Mus musculus GN=Vat1 PE=1 SV=3	-1.42857	7.1926	6.77	3.377	5.1663	4.3353	3.332	1	1	1	1	1	1	0.26
Q64314	Hematopoietic progenitor cell antigen CD34 OS=Mus musculus GN=Cd34 PE=1 SV=1	-1.66667	5.1375	4.5133	3.377	0.5	4.3353	3.332	1	1	1	0	1	1	0.27
Q9D1D4	Transmembrane emp24 domain-containing protein 10 OS=Mus musculus GN=Tmed10 PE=2 SV=1	-1.42857	5.1375	5.6416	6.754	4.1331	2.8902	5.5534	1	1	1	1	1	1	0.2
Q9D1Q6	Endoplasmic reticulum resident protein 44 OS=Mus musculus GN=Erp44 PE=1 SV=1	2	0.5	3.385	3.377	6.1996	5.7804	2.2214	0	1	1	1	1	1	0.1
Q9D2G2	Dihydrolipoyllysine-residue succinyltransferase component of 2-oxoglutarate dehydrogenase complex, mitochondrial OS=Mus musculus GN=Dlst PE=1 SV=1	-1.42857	6.1651	5.6416	5.6284	4.1331	4.3353	3.332	1	1	1	1	1	1	0.2
Q9QXC1	Fetuin-B OS=Mus musculus GN=Fetub PE=1 SV=1	5.4	2.055	0.5	0.5	5.1663	3.6127	7.7747	1	0	0	1	1	1	0.004
Q9Z2I0	LETM1 and EF-hand domain-containing protein 1, mitochondrial OS=Mus musculus GN=Letm1 PE=2 SV=1	-1.66667	8.2201	4.5133	3.377	3.0998	2.8902	3.332	1	1	1	1	1	1	0.11
P01837	Ig kappa chain C region OS=Mus musculus PE=1 SV=1	2.1	4.11	3.385	0.5	7.2329	2.8902	6.6641	1	0.99	0	1	1	1	0.12
E9PWQ7	Cluster of Zonadhesin OS=Mus musculus GN=Zan PE=4 SV=1 (tr|E9PWQ7|E9PWQ7_MOUSE-DECOY)	-2	1.9492	0.5	0.5	0.5	0.5	0.5	1	0	0	0	0	0	0.62
P70290	Cluster of 55 kDa erythrocyte membrane protein OS=Mus musculus GN=Mpp1 PE=1 SV=1 (sp|P70290|EM55_MOUSE)	-1.11111	0.5	6.2616	3.4683	2.867	0.5	5.3932	0	1	1	1	0	1	0.36
P07310	Cluster of Creatine kinase M-type OS=Mus musculus GN=Ckm PE=1 SV=1 (sp|P07310|KCRM_MOUSE)	1.3	3.9269	0.5	4.1015	0.5	8.6706	2.0234	1	0	1	0	1	1	0.25
P19221	Prothrombin OS=Mus musculus GN=F2 PE=1 SV=1	1.1	4.11	3.385	4.5027	4.1331	5.7804	3.332	1	0.99	1	1	1	1	0.44
Q8CG03	cGMP-specific 3',5'-cyclic phosphodiesterase OS=Mus musculus GN=Pde5a PE=1 SV=2	-1.11111	0.5	0.5	5.6284	2.0665	3.6127	0.5	0	0	1	1	1	0	0.52
Q9QXT0	Protein canopy homolog 2 OS=Mus musculus GN=Cnpy2 PE=1 SV=1	-1.11111	4.11	3.385	4.5027	5.1663	2.8902	2.2214	1	1	1	1	1	1	0.43
Q99N15	17beta-hydroxysteroid dehydrogenase type 10/short chain L-3-hydroxyacyl-CoA dehydrogenase OS=Mus musculus GN=Hsd17b10 PE=2 SV=1	-1.42857	6.1651	5.6416	3.377	2.0665	4.3353	4.4427	1	1	1	1	1	1	0.26
Q9D023	Mitochondrial pyruvate carrier 2 OS=Mus musculus GN=Mpc2 PE=1 SV=1	-1.25	4.11	3.385	6.754	4.1331	4.3353	3.332	1	1	1	1	1	1	0.41
O35658	Complement component 1 Q subcomponent-binding protein, mitochondrial OS=Mus musculus GN=C1qbp PE=1 SV=1	-1.25	4.11	4.5133	3.377	5.1663	4.3353	0.5	1	1	1	1	1	0	0.5
B1ARJ2	Intercellular adhesion molecule 2 (Fragment) OS=Mus musculus GN=Icam2 PE=4 SV=1	1.4	4.11	3.385	2.2513	5.1663	2.8902	5.5534	1	1	1	1	1	1	0.33
P30115	Cluster of Glutathione S-transferase A3 OS=Mus musculus GN=Gsta3 PE=1 SV=2 (sp|P30115|GSTA3_MOUSE)	-1.42857	4.6287	4.524	2.8195	0.5	2.5323	5.0033	1	1	1	0	1	1	0.27
P62983	Cluster of Ubiquitin-40S ribosomal protein S27a OS=Mus musculus GN=Rps27a PE=1 SV=2 (sp|P62983|RS27A_MOUSE)	-3.33333	4.8361	0.5	4.0032	0.5	2.154	0.5	1	0	1	0	1	0	0.078
O70423	Membrane primary amine oxidase OS=Mus musculus GN=Aoc3 PE=2 SV=3	-2	5.1375	4.5133	3.377	0.5	4.3353	2.2214	1	1	1	0	1	1	0.2
P14602	Heat shock protein beta-1 OS=Mus musculus GN=Hspb1 PE=1 SV=3	1.7	3.0825	4.5133	2.2513	5.1663	5.7804	5.5534	1	1	1	1	1	1	0.13
P19001	Keratin, type I cytoskeletal 19 OS=Mus musculus GN=Krt19 PE=1 SV=1	1	4.11	3.2375	5.4813	7.2329	2.8902	3.332	1	1	1	1	1	1	0.56
P70404	Isocitrate dehydrogenase [NAD] subunit gamma 1, mitochondrial OS=Mus musculus GN=Idh3g PE=1 SV=1	-1.42857	7.1926	2.2567	3.377	2.0665	5.7804	0.5	1	1	1	1	1	0	0.34
Q05186	Reticulocalbin-1 OS=Mus musculus GN=Rcn1 PE=1 SV=1	-1.42857	4.11	6.77	4.5027	3.0998	4.3353	3.332	1	1	1	1	1	1	0.26
Q61703	Inter-alpha-trypsin inhibitor heavy chain H2 OS=Mus musculus GN=Itih2 PE=1 SV=1	3.7	0.5	3.385	0.5	7.2329	3.6127	5.5534	0	1	0	1	1	1	0.01
Q64133	Amine oxidase [flavin-containing] A OS=Mus musculus GN=Maoa PE=1 SV=3	-2	5.4847	3.7662	6.0087	2.4156	3.1343	2.5966	1	1	1	1	1	1	0.11
Q9QX60	Deoxyguanosine kinase, mitochondrial OS=Mus musculus GN=Dguok PE=2 SV=3	-1.11111	5.1375	4.5133	4.5027	5.1663	3.6127	3.332	1	1	1	1	1	1	0.41
Q9WV32	Actin-related protein 2/3 complex subunit 1B OS=Mus musculus GN=Arpc1b PE=2 SV=4	1.1	2.055	2.2567	4.5027	4.1331	3.6127	2.2214	1	1	1	1	1	1	0.47
H3BKD0	Cluster of Heterogeneous nuclear ribonucleoprotein K (Fragment) OS=Mus musculus GN=Hnrnpk PE=1 SV=1 (tr|H3BKD0|H3BKD0_MOUSE)	-1.42857	4.6753	3.0466	4.9531	2.9449	3.1793	2.9989	1	1	1	1	1	1	0.27
Q91ZX7	Prolow-density lipoprotein receptor-related protein 1 OS=Mus musculus GN=Lrp1 PE=1 SV=1	-2	2.055	0.5	0.5	0.5	0.5	0.5	0.99	0	0	0	0	0	0.42
Q9CWW7	CXXC-type zinc finger protein 1 OS=Mus musculus GN=Cxxc1 PE=2 SV=1	2.9	0.5	0.5	0.5	0.5	0.5	3.332	0	0	0	0	0	1	0.43
Q61555	Fibrillin-2 OS=Mus musculus GN=Fbn2 PE=1 SV=2	1.4	2.055	0.5	0.5	0.5	0.5	3.332	1	0	0	0	0	1	0.59
P01899	Cluster of H-2 class I histocompatibility antigen, D-B alpha chain OS=Mus musculus GN=H2-D1 PE=1 SV=2 (sp|P01899|HA11_MOUSE)	14	0.5	0.5	0.5	6.0057	7.9925	6.4556	0	0	0	1	1	1	< 0.00010
A2ARA8	Integrin alpha-8 OS=Mus musculus GN=Itga8 PE=1 SV=1	-5	5.1375	3.385	6.754	0.5	1.4451	0.5	1	1	1	0	1	0	0.0023
O55022	Membrane-associated progesterone receptor component 1 OS=Mus musculus GN=Pgrmc1 PE=1 SV=4	-2	6.1651	6.77	4.5027	4.1331	1.4451	3.332	1	1	1	1	1	1	0.052
O55131	Septin-7 OS=Mus musculus GN=Sept7 PE=1 SV=1	-1.25	3.0825	4.5133	3.377	3.0998	3.6127	2.2214	1	1	1	1	1	1	0.44
P12787	Cytochrome c oxidase subunit 5A, mitochondrial OS=Mus musculus GN=Cox5a PE=1 SV=2	-1.11111	5.1375	4.5133	2.2513	4.1331	3.6127	3.332	1	1	1	1	1	1	0.5
P49722	Proteasome subunit alpha type-2 OS=Mus musculus GN=Psma2 PE=1 SV=3	-1.25	4.11	5.6416	3.377	3.0998	3.6127	4.4427	1	1	1	1	1	1	0.42
P70460	Vasodilator-stimulated phosphoprotein OS=Mus musculus GN=Vasp PE=1 SV=4	2	3.0825	3.385	0.5	5.1663	4.3353	4.4427	1	1	0	1	1	1	0.13
P97384	Annexin A11 OS=Mus musculus GN=Anxa11 PE=1 SV=2	2.3	3.0825	0.5	3.377	7.2329	4.3353	4.4427	1	0	1	1	1	1	0.075
Q9CZJ2	Heat shock 70 kDa protein 12B OS=Mus musculus GN=Hspa12b PE=1 SV=1	-1.42857	4.11	4.5133	4.5027	3.0998	3.6127	2.2214	1	1	1	1	1	1	0.27
Q9JIW9	Ras-related protein Ral-B OS=Mus musculus GN=Ralb PE=2 SV=1	1	4.11	5.6416	5.6284	6.1996	2.8902	5.5534	1	1	1	1	1	1	0.47
Q9WUM3	Coronin-1B OS=Mus musculus GN=Coro1b PE=1 SV=1	1.3	4.11	3.385	0.5	3.0998	2.8902	4.4427	1	1	0	1	1	1	0.47
P99027	60S acidic ribosomal protein P2 OS=Mus musculus GN=Rplp2 PE=1 SV=3	-1.66667	4.11	4.5133	6.754	4.1331	2.8902	2.2214	1	1	1	1	1	1	0.15
Q8CGK3	Lon protease homolog, mitochondrial OS=Mus musculus GN=Lonp1 PE=1 SV=2	-1.25	2.055	4.5133	2.2513	0.5	2.8902	3.332	1	1	1	0	1	1	0.46
Q8K4Z3	NAD(P)H-hydrate epimerase OS=Mus musculus GN=Apoa1bp PE=1 SV=1	1	5.1375	2.2567	4.5027	0.5	5.0578	6.6641	1	1	1	0	1	1	0.51
P27659	Cluster of 60S ribosomal protein L3 OS=Mus musculus GN=Rpl3 PE=1 SV=3 (sp|P27659|RL3_MOUSE)	-1.11111	3.3817	2.5852	3.7047	3.4006	4.8953	0.5	1	1	1	1	1	0	0.65
Q8C1B7	Cluster of Septin-11 OS=Mus musculus GN=Sept11 PE=1 SV=4 (sp|Q8C1B7|SEP11_MOUSE)	-1.25	2.055	4.5133	4.5027	2.0665	5.0023	2.2214	1	1	1	1	1	1	0.52
P50516	V-type proton ATPase catalytic subunit A OS=Mus musculus GN=Atp6v1a PE=1 SV=2	2	2.055	0.5	3.377	3.0998	4.3353	4.4427	1	0	1	1	1	1	0.16
P63276	40S ribosomal protein S17 OS=Mus musculus GN=Rps17 PE=1 SV=2	1.6	4.11	0.5	3.377	5.1663	4.3353	3.332	1	0	1	1	1	1	0.25
Q64471	Glutathione S-transferase theta-1 OS=Mus musculus GN=Gstt1 PE=1 SV=4	1.8	2.055	3.385	3.377	5.1663	7.2255	3.332	1	1	1	1	1	1	0.089
Q8VEH3	ADP-ribosylation factor-like protein 8A OS=Mus musculus GN=Arl8a PE=2 SV=1	1.1	3.0825	2.2567	6.754	4.1331	3.6127	5.5534	1	1	1	1	1	1	0.51
Q8VI36	Paxillin OS=Mus musculus GN=Pxn PE=1 SV=1	-1.25	0.5	4.5133	6.754	4.1331	5.0578	0.5	0	1	1	1	1	0	0.59
Q9EQH3	Vacuolar protein sorting-associated protein 35 OS=Mus musculus GN=Vps35 PE=1 SV=1	1.9	2.055	4.5133	0.5	4.1331	5.7804	3.332	1	1	0	1	1	1	0.13
Q62376	U1 small nuclear ribonucleoprotein 70 kDa OS=Mus musculus GN=Snrnp70 PE=1 SV=2	-3.33333	2.055	5.6416	6.754	2.0665	1.4451	0.5	1	1	1	1	1	0	0.022
Q8VIJ6	Splicing factor, proline- and glutamine-rich OS=Mus musculus GN=Sfpq PE=1 SV=1	-1.11111	4.11	0.5	4.5027	2.0665	2.8902	3.332	1	0	1	1	1	1	0.45
Q9D051	Pyruvate dehydrogenase E1 component subunit beta, mitochondrial OS=Mus musculus GN=Pdhb PE=1 SV=1	-1.25	4.11	3.385	2.2513	0.5	4.3353	3.332	1	1	1	0	1	1	0.53
P20065	Thymosin beta-4 OS=Mus musculus GN=Tmsb4x PE=1 SV=1	-2	5.1375	4.5133	3.377	0.5	5.0578	0.5	1	1	1	0	1	0	0.15
P63001	Ras-related C3 botulinum toxin substrate 1 OS=Mus musculus GN=Rac1 PE=1 SV=1	-1.11111	4.11	4.5133	3.377	5.1663	2.8902	3.332	1	1	1	1	1	1	0.5
Q8R1H0	Homeodomain-only protein OS=Mus musculus GN=Hopx PE=1 SV=1	-1.25	4.11	5.6416	4.5027	0.5	3.6127	6.6641	1	1	1	0	1	1	0.34
Q925F2	Cluster of Endothelial cell-selective adhesion molecule OS=Mus musculus GN=Esam PE=1 SV=1 (sp|Q925F2|ESAM_MOUSE)	1.1	2.6992	2.9641	2.9571	2.7144	2.6207	4.0284	1	1	1	1	1	1	0.55
Q62388	Serine-protein kinase ATM OS=Mus musculus GN=Atm PE=1 SV=2	-2	0.5	2.2567	0.5	0.5	0.5	0.5	0	1	0	0	0	0	0.42
P47962	Cluster of 60S ribosomal protein L5 OS=Mus musculus GN=Rpl5 PE=1 SV=3 (sp|P47962|RL5_MOUSE)	-2.5	3.431	2.8257	2.819	0.5	0.5	2.7815	1	1	1	0	0	1	0.12
D3Z6Q9	Cluster of Bridging integrator 2 OS=Mus musculus GN=Bin2 PE=1 SV=1 (sp|D3Z6Q9|BIN2_MOUSE)	2.3	2.6847	0.5	0.5	2.6997	2.6104	3.332	1	0	0	1	1	1	0.21
Q3TMX5	Cluster of Arginine-rich, mutated in early stage tumors, isoform CRA_b OS=Mus musculus GN=Manf PE=2 SV=1 (tr|Q3TMX5|Q3TMX5_MOUSE)	1	1.7978	0.5	1.6878	0.5	2.8893	0.5	1	0	1	0	1	0	0.6
P46638	Ras-related protein Rab-11B OS=Mus musculus GN=Rab11b PE=1 SV=3	1.1	2.055	3.385	5.6284	4.1331	3.6127	4.4427	1	1	1	1	1	1	0.5
Q00519	Xanthine dehydrogenase/oxidase OS=Mus musculus GN=Xdh PE=1 SV=5	8	0.5	0.5	0.5	6.1996	3.6127	2.2214	0	0	0	1	1	1	0.0091
Q04447	Creatine kinase B-type OS=Mus musculus GN=Ckb PE=1 SV=1	1.2	2.055	0.5	4.5027	4.1331	3.6127	0.5	1	0	1	1	1	0	0.54
Q60590	Alpha-1-acid glycoprotein 1 OS=Mus musculus GN=Orm1 PE=1 SV=1	1.6	3.0825	3.385	2.2513	4.1331	5.7804	4.4427	1	1	1	1	1	1	0.15
Q64518	Sarcoplasmic/endoplasmic reticulum calcium ATPase 3 OS=Mus musculus GN=Atp2a3 PE=2 SV=3	-1.42857	4.1118	4.1479	6.3895	2.4029	4.5717	3.332	1	1	1	0.99	1	1	0.34
Q9D7P7	Chloride intracellular channel protein 3 OS=Mus musculus GN=Clic3 PE=2 SV=2	1	3.0825	5.6416	4.5027	4.1331	4.3353	4.4427	1	1	1	1	1	1	0.56
P11983	T-complex protein 1 subunit alpha OS=Mus musculus GN=Tcp1 PE=1 SV=3	-1.66667	0.5	3.385	5.6284	2.0665	2.8902	0.5	0	1	1	1	1	0	0.37
P19157	Glutathione S-transferase P 1 OS=Mus musculus GN=Gstp1 PE=1 SV=2	4.1	3.0825	0.5	0.5	6.1996	5.0578	5.5534	1	0	0	1	1	1	0.0068
Q8JZU2	Tricarboxylate transport protein, mitochondrial OS=Mus musculus GN=Slc25a1 PE=2 SV=1	-1.42857	2.055	3.385	4.5027	3.0998	2.8902	0.5	1	1	1	1	1	0	0.36
Q9CR68	Cytochrome b-c1 complex subunit Rieske, mitochondrial OS=Mus musculus GN=Uqcrfs1 PE=1 SV=1	-1.42857	0.5	3.385	4.5027	0.5	2.1676	3.332	0	1	1	0	1	1	0.48
Q9DBX6	Cytochrome P450 2S1 OS=Mus musculus GN=Cyp2s1 PE=2 SV=1	2.8	2.055	0.5	0.5	4.1331	2.1676	2.2214	1	0	0	1	1	1	0.12
Q91V12	Cytosolic acyl coenzyme A thioester hydrolase OS=Mus musculus GN=Acot7 PE=1 SV=2	2	0.5	2.2567	3.377	5.1663	3.6127	3.332	0	1	1	1	1	1	0.16
P47915	60S ribosomal protein L29 OS=Mus musculus GN=Rpl29 PE=2 SV=2	-5	6.1651	5.6416	4.5027	0.5	2.8902	0.5	1	1	1	0	1	0	0.0078
Q8R016	Bleomycin hydrolase OS=Mus musculus GN=Blmh PE=1 SV=1	1.1	0.5	4.5133	4.5027	3.0998	3.6127	3.332	0	1	1	1	1	1	0.56
Q9DC11	Plexin domain-containing protein 2 OS=Mus musculus GN=Plxdc2 PE=1 SV=1	-1.42857	3.0825	4.5133	5.6284	4.1331	2.1676	3.332	1	1	1	1	1	1	0.27
P51125	Calpastatin OS=Mus musculus GN=Cast PE=1 SV=2	5	0.5	0.5	0.5	2.0665	2.1676	3.332	0	0	0	1	1	1	0.091
E9PVZ8	Protein Golgb1 OS=Mus musculus GN=Golgb1 PE=1 SV=1	-2	0.5	0.5	2.2513	0.5	0.5	0.5	0	0	1	0	0	0	0.42
Q8VHE6	Dynein heavy chain 5, axonemal OS=Mus musculus GN=Dnah5 PE=2 SV=2	-2	2.055	0.5	0.5	0.5	0.5	0.5	1	0	0	0	0	0	0.42
G3UXV6	Slit homolog 2 protein OS=Mus musculus GN=Slit2 PE=4 SV=1	-2	0.5	0.5	2.2513	0.5	0.5	0.5	0	0	0.99	0	0	0	0.42
P11672	Cluster of Neutrophil gelatinase-associated lipocalin OS=Mus musculus GN=Lcn2 PE=1 SV=1 (sp|P11672|NGAL_MOUSE)	5.1	0.5	0.5	0.5	0.5	3.2422	3.8731	0	0	0	0	1	1	0.091
O35350	Calpain-1 catalytic subunit OS=Mus musculus GN=Capn1 PE=1 SV=1	1.1	2.055	3.385	3.377	3.0998	3.6127	3.332	1	1	1	1	1	1	0.47
P16015	Carbonic anhydrase 3 OS=Mus musculus GN=Ca3 PE=1 SV=3	1.6	6.1651	0.5	0.5	0.5	7.948	3.332	1	0	0	0	1	1	0.13
P17427	AP-2 complex subunit alpha-2 OS=Mus musculus GN=Ap2a2 PE=1 SV=2	2.6	3.1682	1.7395	0.5	6.7593	6.6234	0.5	1	0.99	0	1	1	0	0.033
P22437	Prostaglandin G/H synthase 1 OS=Mus musculus GN=Ptgs1 PE=2 SV=1	2.3	2.055	2.2567	2.2513	6.1996	6.5029	2.2214	1	1	1	1	1	1	0.043
P36371	Antigen peptide transporter 2 OS=Mus musculus GN=Tap2 PE=2 SV=1	1.3	3.0825	3.385	2.2513	4.1331	2.8902	4.4427	1	1	1	1	1	1	0.39
P49222	Erythrocyte membrane protein band 4.2 OS=Mus musculus GN=Epb42 PE=2 SV=3	-11.1111	5.1375	7.8983	3.377	0.5	0.5	0.5	1	1	1	0	0	0	0.00036
P62751	60S ribosomal protein L23a OS=Mus musculus GN=Rpl23a PE=1 SV=1	1	3.0825	3.385	2.2513	3.0998	3.6127	2.2214	1	1	1	1	1	1	0.55
P63028	Translationally-controlled tumor protein OS=Mus musculus GN=Tpt1 PE=1 SV=1	1.6	0.5	3.385	3.377	5.1663	2.8902	3.332	0	1	1	1	1	1	0.29
Q06770	Corticosteroid-binding globulin OS=Mus musculus GN=Serpina6 PE=1 SV=1	2.4	3.0825	0.5	2.2513	4.1331	6.5029	3.332	1	0	1	1	1	1	0.061
Q61937	Nucleophosmin OS=Mus musculus GN=Npm1 PE=1 SV=1	-2.5	6.1651	3.385	3.377	2.0665	2.8902	0.5	1	1	1	1	1	0	0.099
Q61941	NAD(P) transhydrogenase, mitochondrial OS=Mus musculus GN=Nnt PE=1 SV=2	-14.2857	7.1926	9.0266	5.6284	0.5	0.5	0.5	1	1	1	0	0	0	< 0.00010
Q6ZWZ6	40S ribosomal protein S12 OS=Mus musculus GN=Rps12 PE=2 SV=1	-1.25	3.0825	4.5133	4.5027	3.0998	2.8902	3.332	1	1	1	1	1	1	0.35
P61982	14-3-3 protein gamma OS=Mus musculus GN=Ywhag PE=1 SV=2	-1.11111	4.4166	3.4604	5.9642	4.6806	3.1058	4.4389	1	1	1	1	1	1	0.49
Q9DCJ5	NADH dehydrogenase [ubiquinone] 1 alpha subcomplex subunit 8 OS=Mus musculus GN=Ndufa8 PE=1 SV=3	-2	4.11	4.5133	4.5027	3.0998	2.8902	0.5	1	1	1	1	1	0	0.15
Q9Z1Q9	Valine--tRNA ligase OS=Mus musculus GN=Vars PE=2 SV=1	2.1	0.5	0.5	3.377	0.5	4.3353	4.4427	0	0	1	0	1	1	0.11
Q9JJU8	SH3 domain-binding glutamic acid-rich-like protein OS=Mus musculus GN=Sh3bgrl PE=3 SV=1	1.1	5.1375	3.385	3.377	4.1331	4.3353	4.4427	1	1	1	1	1	1	0.51
P53026	60S ribosomal protein L10a OS=Mus musculus GN=Rpl10a PE=1 SV=3	-1.25	3.0825	3.385	3.377	2.0665	2.8902	3.332	1	1	1	1	1	1	0.45
Q99K48	Non-POU domain-containing octamer-binding protein OS=Mus musculus GN=Nono PE=1 SV=3	7	0.5	0.5	0.5	3.0998	2.8902	4.4427	0	0	0	1	1	1	0.024
O35598	Disintegrin and metalloproteinase domain-containing protein 10 OS=Mus musculus GN=Adam10 PE=1 SV=2	4.5	0.5	0.5	0.5	0.5	2.8902	3.332	0	0	0	0	1	1	0.14
O89086	Cluster of RNA-binding protein 3 OS=Mus musculus GN=Rbm3 PE=2 SV=1 (sp|O89086|RBM3_MOUSE)	1.9	0.5	2.9377	1.7274	3.2425	2.2674	4.0791	0	1	1	1	1	1	0.24
P50427	Steryl-sulfatase OS=Mus musculus GN=Sts PE=2 SV=1	-1.66667	2.055	3.385	4.5027	2.0665	2.1676	2.2214	1	1	1	1	0.99	1	0.28
Q8BH04	Cluster of Phosphoenolpyruvate carboxykinase [GTP], mitochondrial OS=Mus musculus GN=Pck2 PE=1 SV=1 (sp|Q8BH04|PCKGM_MOUSE)	1.1	0.5	2.2567	3.377	4.0598	2.1164	0.5	0	1	1	1	1	0	0.6
P02468	Laminin subunit gamma-1 OS=Mus musculus GN=Lamc1 PE=1 SV=2	-1.11111	0.5	3.385	5.6284	4.1331	2.1676	2.2214	0	1	1	1	1	1	0.45
P16675	Lysosomal protective protein OS=Mus musculus GN=Ctsa PE=1 SV=1	1.5	5.1375	0.5	3.377	2.0665	5.0578	6.6641	1	0	1	1	1	1	0.27
P70168	Importin subunit beta-1 OS=Mus musculus GN=Kpnb1 PE=1 SV=2	1.3	2.055	2.2567	3.377	4.1331	3.6127	2.2214	0.99	1	1	1	1	1	0.37
Q3ULD5	Methylcrotonoyl-CoA carboxylase beta chain, mitochondrial OS=Mus musculus GN=Mccc2 PE=1 SV=1	-3.33333	4.11	2.2567	5.6284	0.5	2.8902	0.5	1	1	1	0	1	0	0.056
Q99KB8	Hydroxyacylglutathione hydrolase, mitochondrial OS=Mus musculus GN=Hagh PE=1 SV=2	-1.11111	3.0825	3.385	3.377	3.0998	3.6127	2.2214	1	1	1	1	1	1	0.53
Q9D6U8	Protein FAM162A OS=Mus musculus GN=Fam162a PE=2 SV=1	-5	6.1651	5.6416	2.2513	2.0665	0.5	0.5	1	1	1	1	0	0	0.0042
Q9DC69	NADH dehydrogenase [ubiquinone] 1 alpha subcomplex subunit 9, mitochondrial OS=Mus musculus GN=Ndufa9 PE=1 SV=2	-3.33333	6.1651	3.385	7.8797	0.5	4.3353	0.5	1	1	1	0	1	0	0.019
Q9R112	Sulfide:quinone oxidoreductase, mitochondrial OS=Mus musculus GN=Sqrdl PE=1 SV=3	-1.66667	5.1375	5.6416	3.377	2.0665	2.8902	3.332	1	1	1	1	1	1	0.15
P62918	60S ribosomal protein L8 OS=Mus musculus GN=Rpl8 PE=1 SV=2	1.7	2.055	0.5	2.2513	2.0665	2.8902	3.332	1	0	1	1	1	1	0.32
Q9CZ42	ATP-dependent (S)-NAD(P)H-hydrate dehydratase OS=Mus musculus GN=Carkd PE=1 SV=1	1.3	2.055	3.385	3.377	3.0998	3.6127	4.4427	1	1	1	1	1	1	0.39
Q9JL56	Glycerophosphodiester phosphodiesterase 1 OS=Mus musculus GN=Gde1 PE=2 SV=1	-2.5	3.0825	5.6416	3.377	0.5	2.1676	2.2214	1	1	1	0	1	1	0.093
Q8VEK0	Cell cycle control protein 50A OS=Mus musculus GN=Tmem30a PE=1 SV=1	-1.42857	2.055	2.2567	3.377	0.5	1.4451	3.332	1	1	1	0	1	1	0.38
P10493	Nidogen-1 OS=Mus musculus GN=Nid1 PE=1 SV=2	1.6	0.5	0.5	4.5027	3.0998	3.6127	2.2214	0	0	1	1	1	1	0.24
Q922D8	C-1-tetrahydrofolate synthase, cytoplasmic OS=Mus musculus GN=Mthfd1 PE=1 SV=4	-1.42857	0.5	4.5133	5.6284	0.5	1.4451	5.5534	0	1	1	0	1	1	0.36
P40240	CD9 antigen OS=Mus musculus GN=Cd9 PE=1 SV=2	1	5.1375	4.5133	2.2513	4.1331	3.6127	4.4427	1	1	1	1	1	1	0.58
O89020	Afamin OS=Mus musculus GN=Afm PE=1 SV=2	1.5	3.0825	2.2567	2.2513	4.1331	2.8902	4.4427	1	1	1	1	1	1	0.29
P00329	Alcohol dehydrogenase 1 OS=Mus musculus GN=Adh1 PE=1 SV=2	3.8	0.5	2.2567	0.5	4.1331	5.0578	3.332	0	1	0	1	1	1	0.016
P05784	Keratin, type I cytoskeletal 18 OS=Mus musculus GN=Krt18 PE=1 SV=5	4.4	2.055	0.5	0.5	7.2329	5.7804	0.5	1	0	0	1	1	0	0.0064
P32921	Tryptophan--tRNA ligase, cytoplasmic OS=Mus musculus GN=Wars PE=1 SV=2	5.1	0.5	0.5	0.5	2.0665	5.0578	0.5	0	0	0	0.99	1	0	0.059
P68037	Ubiquitin-conjugating enzyme E2 L3 OS=Mus musculus GN=Ube2l3 PE=2 SV=1	-1.25	4.11	2.2567	3.377	3.0998	2.8902	2.2214	1	1	1	1	1	1	0.45
P68254	14-3-3 protein theta OS=Mus musculus GN=Ywhaq PE=1 SV=1	-1.42857	4.7098	4.3595	6.6006	3.2482	3.815	4.6022	1	1	1	1	1	1	0.33
Q02819	Nucleobindin-1 OS=Mus musculus GN=Nucb1 PE=1 SV=2	6.9	0.5	0.5	0.5	4.1331	2.8902	3.332	0	0	0	1	1	1	0.024
Q61093	Cytochrome b-245 heavy chain OS=Mus musculus GN=Cybb PE=1 SV=1	9.7	0.5	0.5	0.5	6.1996	5.0578	3.332	0	0	0	1	1	1	0.002
Q61247	Alpha-2-antiplasmin OS=Mus musculus GN=Serpinf2 PE=1 SV=1	11	0.5	0.5	0.5	6.1996	6.5029	3.332	0	0	0	1	1	1	0.00073
Q64339	Ubiquitin-like protein ISG15 OS=Mus musculus GN=Isg15 PE=1 SV=4	2.2	0.5	4.5133	0.5	0.5	5.0578	6.6641	0	1	0	0	1	1	0.068
Q91WS0	CDGSH iron-sulfur domain-containing protein 1 OS=Mus musculus GN=Cisd1 PE=1 SV=1	-1.66667	4.11	4.5133	6.754	3.0998	2.8902	3.332	1	1	1	1	1	1	0.15
Q9JHK5	Pleckstrin OS=Mus musculus GN=Plek PE=1 SV=1	3.4	2.055	0.5	0.5	6.1996	3.6127	0.5	1	0	0	1	1	0	0.037
Q9Z2I9	Succinyl-CoA ligase [ADP-forming] subunit beta, mitochondrial OS=Mus musculus GN=Sucla2 PE=1 SV=2	-1.25	4.11	3.385	3.377	3.0998	2.1676	3.332	1	1	1	1	1	1	0.36
P47934	Carnitine O-acetyltransferase OS=Mus musculus GN=Crat PE=1 SV=3	1.2	4.11	0.5	0.5	0.5	3.6127	2.2214	1	0	0	0	1	1	0.4
P84096	Rho-related GTP-binding protein RhoG OS=Mus musculus GN=Rhog PE=2 SV=1	-2	2.055	5.6416	6.754	3.0998	1.4451	3.332	1	1	1	1	1	1	0.1
Q60605	Myosin light polypeptide 6 OS=Mus musculus GN=Myl6 PE=1 SV=3	-1.42857	5.0475	4.4144	4.404	3.0998	4.9945	2.2214	1	1	1	1	1	1	0.34
Q61391	Neprilysin OS=Mus musculus GN=Mme PE=1 SV=3	1.4	0.5	4.5133	0.5	3.0998	2.1676	2.2214	0	1	0	1	1	1	0.4
Q64442	Sorbitol dehydrogenase OS=Mus musculus GN=Sord PE=1 SV=3	-1.42857	4.11	3.385	5.6284	3.0998	2.8902	3.332	1	1	1	1	1	1	0.27
Q9R1W5	Calcitonin gene-related peptide type 1 receptor OS=Mus musculus GN=Calcrl PE=2 SV=2	-1.25	3.0825	4.5133	5.6284	3.0998	2.8902	4.4427	1	1	1	1	1	1	0.34
Q9Z0M6	CD97 antigen OS=Mus musculus GN=Cd97 PE=1 SV=2	-1.42857	3.0825	3.385	5.6284	3.0998	2.1676	3.332	1	1	1	1	1	1	0.27
Q4PZA2	Endothelin-converting enzyme 1 OS=Mus musculus GN=Ece1 PE=1 SV=1	-1.11111	0.5	3.385	2.2513	2.0665	2.8902	0.5	0	1	1	1	1	0	0.72
P11352	Glutathione peroxidase 1 OS=Mus musculus GN=Gpx1 PE=1 SV=2	-1.11111	3.0825	2.2567	4.5027	4.1331	2.8902	2.2214	1	1	1	1	1	1	0.53
P42932	T-complex protein 1 subunit theta OS=Mus musculus GN=Cct8 PE=1 SV=3	1.5	2.055	2.2567	0.5	2.0665	2.8902	2.2214	0.99	1	0	1	1	1	0.4
P62267	40S ribosomal protein S23 OS=Mus musculus GN=Rps23 PE=1 SV=3	-1.66667	3.0825	3.385	3.377	0.5	1.4451	4.4427	1	1	1	0	1	1	0.28
E9Q616	Protein Ahnak OS=Mus musculus GN=Ahnak PE=1 SV=1	2.9	0.5	0.5	0.5	0.5	0.5	3.332	0	0	0	0	0	1	0.43
Q8BLF1	Neutral cholesterol ester hydrolase 1 OS=Mus musculus GN=Nceh1 PE=1 SV=1	-5	0.5	2.2567	4.5027	0.5	0.5	0.5	0	1	1	0	0	0	0.096
Q64435	Cluster of UDP-glucuronosyltransferase 1-6 OS=Mus musculus GN=Ugt1a6 PE=1 SV=1 (sp|Q64435|UD16_MOUSE)	-2.5	1.5194	2.2567	2.7902	0.5	1.4451	0.5	1	1	1	0	1	0	0.18
P13597	Intercellular adhesion molecule 1 OS=Mus musculus GN=Icam1 PE=1 SV=1	1.2	3.0825	3.385	3.377	4.1331	2.8902	4.4427	1	1	1	1	1	1	0.48
P29788	Vitronectin OS=Mus musculus GN=Vtn PE=1 SV=2	1.6	4.11	2.2567	0.5	4.1331	3.6127	3.332	1	1	0	1	1	1	0.29
P41216	Long-chain-fatty-acid--CoA ligase 1 OS=Mus musculus GN=Acsl1 PE=1 SV=2	-1.11111	6.1651	0.5	2.2513	2.0665	5.0578	0.5	1	0	1	1	1	0	0.63
P97290	Plasma protease C1 inhibitor OS=Mus musculus GN=Serping1 PE=1 SV=3	9.1	0.5	0.5	0.5	3.0998	7.2255	3.332	0	0	0	1	1	1	0.002
Q05816	Fatty acid-binding protein, epidermal OS=Mus musculus GN=Fabp5 PE=1 SV=3	2.7	2.055	0.5	0.5	4.1331	3.6127	0.5	1	0	0	1	1	0	0.084
Q8BP92	Reticulocalbin-2 OS=Mus musculus GN=Rcn2 PE=2 SV=1	-5	5.1375	10.155	2.2513	0.5	2.8902	0.5	1	1	1	0	1	0	0.0046
Q8R146	Acylamino-acid-releasing enzyme OS=Mus musculus GN=Apeh PE=2 SV=3	-1.66667	2.055	3.385	4.5027	2.0665	2.1676	2.2214	1	1	1	1	1	1	0.28
Q8VDL4	ADP-dependent glucokinase OS=Mus musculus GN=Adpgk PE=1 SV=2	6.2	0.5	0.5	0.5	2.0665	5.0578	2.2214	0	0	0	1	1	1	0.024
Q91V41	Ras-related protein Rab-14 OS=Mus musculus GN=Rab14 PE=1 SV=3	1.9	3.0825	2.2567	0.5	3.0998	3.6127	4.4427	1	1	0	1	1	1	0.21
Q9DCM2	Glutathione S-transferase kappa 1 OS=Mus musculus GN=Gstk1 PE=1 SV=3	-1.66667	3.0825	4.5133	2.2513	2.0665	2.8902	0.5	1	1	1	1	1	0	0.28
Q9WVA4	Transgelin-2 OS=Mus musculus GN=Tagln2 PE=1 SV=4	1.3	3.0825	0.5	4.5027	4.1331	2.8902	3.332	1	0	1	1	1	1	0.47
G3X8R0	Receptor accessory protein 5, isoform CRA_a OS=Mus musculus GN=Reep5 PE=4 SV=1	-1.25	4.11	3.385	4.5027	4.1331	2.1676	3.332	1	1	1	1	1	1	0.35
Q62086	Serum paraoxonase/arylesterase 2 OS=Mus musculus GN=Pon2 PE=1 SV=2	-1.11111	3.0825	3.385	4.5027	4.1331	2.8902	3.332	1	1	1	1	1	1	0.52
Q99LX0	Protein DJ-1 OS=Mus musculus GN=Park7 PE=1 SV=1	1.6	3.0825	0.5	3.377	3.0998	3.6127	4.4427	1	0	1	1	1	1	0.29
P10833	Ras-related protein R-Ras OS=Mus musculus GN=Rras PE=2 SV=1	-1.25	3.0825	2.2567	3.377	0.5	4.3353	2.2214	1	1	1	0	1	1	0.55
P14152	Malate dehydrogenase, cytoplasmic OS=Mus musculus GN=Mdh1 PE=1 SV=3	-1.11111	3.0825	3.385	3.377	4.1331	2.8902	2.2214	1	1	1	1	1	1	0.53
Q6PHU5	Sortilin OS=Mus musculus GN=Sort1 PE=1 SV=1	-1.66667	0.5	3.385	6.754	3.0998	2.8902	0.5	0	1	1	1	1	0	0.36
Q62523	Zyxin OS=Mus musculus GN=Zyx PE=1 SV=2	1.1	3.0825	4.5133	0.5	3.0998	2.1676	3.332	1	1	0	1	1	1	0.55
Q9D0E1	Heterogeneous nuclear ribonucleoprotein M OS=Mus musculus GN=Hnrnpm PE=1 SV=3	-1.42857	3.0825	4.5133	0.5	2.0665	1.4451	2.2214	1	1	0	1	1	1	0.28
Q99JR1	Sideroflexin-1 OS=Mus musculus GN=Sfxn1 PE=1 SV=3	-2	2.055	0.5	5.6284	2.0665	1.4451	0.5	1	0	1	1	1	0	0.28
E9Q6R7	Protein Utrn OS=Mus musculus GN=Utrn PE=1 SV=1	1	2.055	0.5	1.6864	2.0665	1.805	0.5	1	0	1	1	1	0	0.6
P62962	Profilin-1 OS=Mus musculus GN=Pfn1 PE=1 SV=2	1.4	0.5	3.385	2.2513	3.0998	2.1676	3.332	0	1	1	1	1	1	0.43
Q5FWK3	Rho GTPase-activating protein 1 OS=Mus musculus GN=Arhgap1 PE=1 SV=1	1.7	0.5	2.2567	0.5	2.0665	2.8902	0.5	0	1	0	1	1	0	0.25
A2AAE1	Cluster of Uncharacterized protein KIAA1109 OS=Mus musculus GN=Kiaa1109 PE=1 SV=4 (sp|A2AAE1|K1109_MOUSE)	-2	2.055	0.5	0.5	0.5	0.5	0.5	1	0	0	0	0	0	0.42
P01029	Complement C4-B OS=Mus musculus GN=C4b PE=1 SV=3	5.4	0.5	0.5	0.5	0.5	4.3353	3.332	0	0	0	0	1	1	0.059
P08228	Superoxide dismutase [Cu-Zn] OS=Mus musculus GN=Sod1 PE=1 SV=2	1.2	2.055	2.2567	3.377	2.0665	3.6127	3.332	1	1	1	1	1	1	0.45
P14206	40S ribosomal protein SA OS=Mus musculus GN=Rpsa PE=1 SV=4	1.8	0.5	2.2567	3.377	5.1663	3.6127	2.2214	0	1	1	1	1	1	0.21
P53395	Lipoamide acyltransferase component of branched-chain alpha-keto acid dehydrogenase complex, mitochondrial OS=Mus musculus GN=Dbt PE=1 SV=2	1.5	2.055	0.5	2.2513	3.0998	3.6127	0.5	1	0	1	1	1	0	0.4
Q64521	Glycerol-3-phosphate dehydrogenase, mitochondrial OS=Mus musculus GN=Gpd2 PE=1 SV=2	2.4	3.0825	0.5	0.5	4.1331	5.0578	0.5	1	0	0	1	1	0	0.076
Q8BH59	Calcium-binding mitochondrial carrier protein Aralar1 OS=Mus musculus GN=Slc25a12 PE=1 SV=1	-1.66667	5.8581	2.2567	3.377	0.5	5.5645	0.5	1	1	1	0	1	0	0.36
Q8JZN5	Acyl-CoA dehydrogenase family member 9, mitochondrial OS=Mus musculus GN=Acad9 PE=1 SV=2	-2	3.0825	3.385	3.377	0.5	2.1676	2.2214	1	1	1	0	1	1	0.2
Q9CQF9	Prenylcysteine oxidase OS=Mus musculus GN=Pcyox1 PE=1 SV=1	-1.42857	4.11	3.385	4.5027	3.0998	2.1676	3.332	1	1	1	1	1	1	0.27
P06684	Complement C5 OS=Mus musculus GN=C5 PE=1 SV=2	5.3	0.5	0.5	0.5	3.0998	4.3353	0.5	0	0	0	1	1	0	0.059
Q8VCP9	C-type lectin domain family 14 member A OS=Mus musculus GN=Clec14a PE=2 SV=2	-1.66667	2.055	5.6416	2.2513	3.0998	2.1676	0.5	1	1	1	1	1	0	0.28
Q9CY27	Very-long-chain enoyl-CoA reductase OS=Mus musculus GN=Tecr PE=1 SV=1	-3.33333	3.0825	4.5133	4.5027	0.5	2.1676	0.5	1	1	1	0	1	0	0.029
D6RCW7	F-actin-capping protein subunit alpha-2 OS=Mus musculus GN=Capza2 PE=4 SV=1	1.6	3.0825	0.5	2.2513	3.0998	5.7804	0.5	1	0	1	1	1	0	0.27
P55264	Adenosine kinase OS=Mus musculus GN=Adk PE=1 SV=2	1.1	0.5	6.77	0.5	5.1663	2.8902	0.5	0	1	0	1	1	0	0.45
Q5NCB5	Immunity-related GTPase family M protein 1 (Fragment) OS=Mus musculus GN=Irgm1 PE=1 SV=1	4.9	2.055	0.5	0.5	4.1331	6.5029	4.4427	1	0	0	1	1	1	0.004
Q9Z2D6	Methyl-CpG-binding protein 2 OS=Mus musculus GN=Mecp2 PE=1 SV=1	-2	4.11	2.2567	2.2513	3.0998	0.5	0.5	1	1	1	1	0	0	0.12
P60904	DnaJ homolog subfamily C member 5 OS=Mus musculus GN=Dnajc5 PE=1 SV=1	-2	3.0825	4.5133	3.377	3.0998	2.1676	0.5	1	1	1	1	1	0	0.2
P03953	Complement factor D OS=Mus musculus GN=Cfd PE=1 SV=1	3.6	3.0825	0.5	0.5	7.2329	2.8902	4.4427	1	0	0	1	1	1	0.024
Q9D8B3	Charged multivesicular body protein 4b OS=Mus musculus GN=Chmp4b PE=1 SV=2	1.2	2.055	2.2567	0.5	3.0998	2.1676	0.5	1	0.99	0	1	1	0	0.61
P99028	Cytochrome b-c1 complex subunit 6, mitochondrial OS=Mus musculus GN=Uqcrh PE=1 SV=2	-2	5.1375	3.385	2.2513	2.0665	2.8902	0.5	1	1	1	1	1	0	0.2
Q60931	Voltage-dependent anion-selective channel protein 3 OS=Mus musculus GN=Vdac3 PE=1 SV=1	-1.25	3.0825	3.385	3.377	4.1331	2.8902	0.5	1	1	1	1	1	0	0.45
A2ARV4	Low-density lipoprotein receptor-related protein 2 OS=Mus musculus GN=Lrp2 PE=1 SV=1	-3.33333	0.5	2.2567	2.2513	0.5	0.5	0.5	0	1	1	0	0	0	0.27
P10639	Thioredoxin OS=Mus musculus GN=Txn PE=1 SV=3	-3.33333	3.0825	2.2567	0.5	0.5	0.5	0.5	0.99	0.99	0	0	0	0	0.16
Q6PDK2	Histone-lysine N-methyltransferase 2D OS=Mus musculus GN=Kmt2d PE=1 SV=2	1.3	0.5	0.5	2.2513	0.5	0.5	3.332	0	0	1	0	0	1	0.59
Q9Z0E6	Cluster of Interferon-induced guanylate-binding protein 2 OS=Mus musculus GN=Gbp2 PE=1 SV=1 (sp|Q9Z0E6|GBP2_MOUSE)	2.4	0.5	3.385	0.5	1.9347	6.6355	2.0797	0	1	0	1	1	1	0.052
Q99K51	Plastin-3 OS=Mus musculus GN=Pls3 PE=1 SV=3	1.7	1.404	4.757	5.4591	6.4228	8.5619	4.2757	0.99	1	1	1	1	1	0.069
Q9D154	Leukocyte elastase inhibitor A OS=Mus musculus GN=Serpinb1a PE=1 SV=1	9.6	0.5	0.5	0.5	4.1331	5.7804	4.4427	0	0	0	1	1	1	0.002
P42208	Septin-2 OS=Mus musculus GN=Sept2 PE=1 SV=2	-1.42857	0.5	2.2567	4.5027	0.5	2.1676	2.2214	0	1	1	0	1	1	0.5
P58021	Transmembrane 9 superfamily member 2 OS=Mus musculus GN=Tm9sf2 PE=2 SV=1	1.7	0.5	0.5	3.377	0.5	3.6127	3.332	0	0	1	0	1	1	0.21
Q60631	Growth factor receptor-bound protein 2 OS=Mus musculus GN=Grb2 PE=1 SV=1	2	3.0825	0.5	2.2513	5.1663	2.8902	3.332	1	0	1	1	1	1	0.21
Q80UM7	Mannosyl-oligosaccharide glucosidase OS=Mus musculus GN=Mogs PE=2 SV=1	-2	3.0825	3.385	4.5027	3.0998	2.1676	0.5	1	1	1	1	1	0	0.2
A0A075B6A3	Protein Igha (Fragment) OS=Mus musculus GN=Igha PE=4 SV=1	11	0.5	0.5	0.5	7.2329	2.8902	6.6641	0	0	0	1	1	1	0.0012
E9Q800	MICOS complex subunit Mic60 OS=Mus musculus GN=Immt PE=1 SV=1	-2	5.1375	2.2567	4.5027	3.0998	2.1676	0.5	1	1	1	1	1	0	0.14
Q07417	Short-chain specific acyl-CoA dehydrogenase, mitochondrial OS=Mus musculus GN=Acads PE=1 SV=2	-1.66667	6.1651	3.385	2.2513	2.0665	5.0578	0.5	1	1	1	1	1	0	0.35
Q9CPU0	Lactoylglutathione lyase OS=Mus musculus GN=Glo1 PE=1 SV=3	-2.5	3.0825	5.6416	4.5027	0.5	1.4451	3.332	1	1	1	0	1	1	0.062
Q7M6Y3	Phosphatidylinositol-binding clathrin assembly protein OS=Mus musculus GN=Picalm PE=1 SV=1	1.2	0.5	0.5	3.377	2.0665	2.8902	0.5	0	0	1	1	1	0	0.38
Q99L13	3-hydroxyisobutyrate dehydrogenase, mitochondrial OS=Mus musculus GN=Hibadh PE=1 SV=1	-1.42857	3.0825	2.2567	4.5027	3.0998	2.8902	0.5	1	1	1	1	1	0	0.36
Q60668	Heterogeneous nuclear ribonucleoprotein D0 OS=Mus musculus GN=Hnrnpd PE=1 SV=2	-1.11111	2.055	3.385	3.377	3.0998	0.5	4.4427	1	1	1	1	0	1	0.46
P15306	Thrombomodulin OS=Mus musculus GN=Thbd PE=1 SV=1	-1.42857	3.0825	4.5133	3.377	4.1331	2.8902	0.5	1	1	1	1	1	0	0.36
D3Z7P3	Glutaminase kidney isoform, mitochondrial OS=Mus musculus GN=Gls PE=1 SV=1	-2	2.055	0.5	3.377	2.0665	0.5	0.5	1	0	1	1	0	0	0.18
P02469	Laminin subunit beta-1 OS=Mus musculus GN=Lamb1 PE=1 SV=3	2.1	0.5	0.5	0.5	0.5	2.1676	0.5	0	0	0	0	1	0	0.43
Q9D1H9	Microfibril-associated glycoprotein 4 OS=Mus musculus GN=Mfap4 PE=1 SV=1	-1.25	3.0825	4.5133	4.5027	3.0998	2.8902	3.332	1	1	1	1	1	1	0.35
Q6PDN3	Myosin light chain kinase, smooth muscle OS=Mus musculus GN=Mylk PE=1 SV=3	-2	2.055	0.5	0.5	0.5	0.5	0.5	0.99	0	0	0	0	0	0.42
Q9R0Q3	Transmembrane emp24 domain-containing protein 2 OS=Mus musculus GN=Tmed2 PE=1 SV=1	-2	0.5	2.2567	0.5	0.5	0.5	0.5	0	1	0	0	0	0	0.42
P62855	40S ribosomal protein S26 OS=Mus musculus GN=Rps26 PE=2 SV=3	-1.42857	2.055	2.2567	2.2513	0.5	2.1676	2.2214	1	1	1	0	1	1	0.5
E9Q401	Ryanodine receptor 2 OS=Mus musculus GN=Ryr2 PE=1 SV=1	-3.33333	0.5	3.385	0.5	0.5	0.5	0.5	0	1	0	0	0	0	0.27
P80318	Cluster of T-complex protein 1 subunit gamma OS=Mus musculus GN=Cct3 PE=1 SV=1 (sp|P80318|TCPG_MOUSE)	1	2.0134	2.211	2.2058	0.5	3.6127	2.1764	1	1	1	0	1	1	0.6
Q80ZS7	Cluster of MCG49550 OS=Mus musculus GN=BC048507 PE=2 SV=1 (tr|Q80ZS7|Q80ZS7_MOUSE)	1.7	0.5	0.5	0.5	0.5	1.5634	0.5	0	0	0	0	1	0	0.58
Q9CPR4	Cluster of 60S ribosomal protein L17 OS=Mus musculus GN=Rpl17 PE=2 SV=3 (sp|Q9CPR4|RL17_MOUSE)	1	4.924	2.2567	0.5	0.5	4.9076	2.1444	1	1	0	0	1	1	0.45
D3Z3G6	Cluster of Mitogen-activated protein kinase OS=Mus musculus GN=Mapk3 PE=1 SV=1 (tr|D3Z3G6|D3Z3G6_MOUSE)	1	3.0825	0.5	3.2361	3.0998	3.3273	0.5	1	0	1	1	1	0	0.52
O54890	Integrin beta-3 OS=Mus musculus GN=Itgb3 PE=1 SV=2	1.4	3.0825	0.5	3.377	4.1331	5.0578	0.5	1	0	1	1	1	0	0.37
O88593	Peptidoglycan recognition protein 1 OS=Mus musculus GN=Pglyrp1 PE=2 SV=1	10	0.5	0.5	0.5	6.1996	4.3353	4.4427	0	0	0	1	1	1	0.002
Q99NB1	Acetyl-coenzyme A synthetase 2-like, mitochondrial OS=Mus musculus GN=Acss1 PE=1 SV=1	-1.25	3.0825	3.385	0.5	3.0998	2.1676	0.5	1	1	0	1	1	0	0.6
Q9DBL1	Short/branched chain specific acyl-CoA dehydrogenase, mitochondrial OS=Mus musculus GN=Acadsb PE=1 SV=1	-2	3.0825	3.385	4.5027	0.5	2.8902	2.2214	1	1	1	0	1	1	0.2
P21279	Guanine nucleotide-binding protein G(q) subunit alpha OS=Mus musculus GN=Gnaq PE=1 SV=4	1	4.2598	4.0314	4.186	4.8757	4.8546	3.332	1	1	1	1	1	1	0.44
P27601	Guanine nucleotide-binding protein subunit alpha-13 OS=Mus musculus GN=Gna13 PE=1 SV=1	2.6	0.5	0.5	0.5	0.5	2.8902	0.5	0	0	0	0	1	0	0.3
Q61316	Heat shock 70 kDa protein 4 OS=Mus musculus GN=Hspa4 PE=1 SV=1	1.2	2.7844	0.5	0.5	1.7668	2.1676	0.5	1	0	0	1	1	0	0.6
Q9QUM9	Proteasome subunit alpha type-6 OS=Mus musculus GN=Psma6 PE=1 SV=1	5.7	0.5	0.5	0.5	3.0998	2.1676	3.332	0	0	0	1	1	1	0.059
Q9ES97	Reticulon-3 OS=Mus musculus GN=Rtn3 PE=1 SV=2	-1.11111	3.0825	3.385	3.377	4.1331	2.1676	2.2214	1	1	1	1	1	1	0.45
Q9JMA9	Sodium- and chloride-dependent neutral and basic amino acid transporter B(0+) OS=Mus musculus GN=Slc6a14 PE=2 SV=1	-1.42857	3.0825	0.5	4.5027	3.0998	0.5	2.2214	1	0	1	1	0	1	0.38
P52430	Serum paraoxonase/arylesterase 1 OS=Mus musculus GN=Pon1 PE=1 SV=2	2	0.5	0.5	0.5	2.0665	0.5	0.5	0	0	0	1	0	0	0.58
Q8BL66	Early endosome antigen 1 OS=Mus musculus GN=Eea1 PE=1 SV=2	1.1	2.055	0.5	0.5	0.5	0.5	2.2214	1	0	0	0	0	1	0.57
Q06318	Uteroglobin OS=Mus musculus GN=Scgb1a1 PE=1 SV=1	-3.33333	4.11	0.5	4.5027	0.5	1.4451	0.5	1	0	1	0	1	0	0.04
P32883	Cluster of GTPase KRas OS=Mus musculus GN=Kras PE=1 SV=1 (sp|P32883|RASK_MOUSE)	-1.66667	2.6436	3.144	0.5	0.5	2.8902	0.5	1	1	0	0	1	0	0.39
Q9CZX8	Cluster of 40S ribosomal protein S19 OS=Mus musculus GN=Rps19 PE=1 SV=3 (sp|Q9CZX8|RS19_MOUSE)	-1.11111	2.5385	0.5	0.5	0.5	2.3164	0.5	1	0	0	0	1	0	0.46
Q921T2	Torsin-1A-interacting protein 1 OS=Mus musculus GN=Tor1aip1 PE=1 SV=3	2	0.5	0.5	3.377	5.1663	2.8902	0.5	0	0	1	1	1	0	0.15
B1AYL1	Sodium channel protein OS=Mus musculus GN=Scn7a PE=1 SV=1	-5	0.5	3.385	5.6284	0.5	0.5	0.5	0	1	1	0	0	0	0.031
Q9DBF1	Alpha-aminoadipic semialdehyde dehydrogenase OS=Mus musculus GN=Aldh7a1 PE=1 SV=4	1.1	0.5	3.385	2.2513	4.1331	2.1676	0.5	0	1	1	1	1	0	0.62
P14685	26S proteasome non-ATPase regulatory subunit 3 OS=Mus musculus GN=Psmd3 PE=1 SV=3	-1.66667	0.5	2.2567	3.377	0.5	2.8902	0.5	0	1	1	0	1	0	0.39
Q7TPV4	Myb-binding protein 1A OS=Mus musculus GN=Mybbp1a PE=1 SV=2	2.8	0.5	0.5	0.5	0.5	1.4451	2.2214	0	0	0	0	1	1	0.43
Q9CQE1	Protein NipSnap homolog 3B OS=Mus musculus GN=Nipsnap3b PE=1 SV=1	-1.42857	2.055	2.2567	3.2849	0.5	2.831	2.1304	1	1	1	0	1	1	0.38
Q5XJY5	Coatomer subunit delta OS=Mus musculus GN=Arcn1 PE=1 SV=2	1.4	0.5	0.5	3.377	0.5	2.1676	3.332	0	0	1	0	1	1	0.38
Q9EQH2	Endoplasmic reticulum aminopeptidase 1 OS=Mus musculus GN=Erap1 PE=2 SV=2	1.5	0.5	0.5	2.2513	2.0665	2.1676	0.5	0	0	1	1	1	0	0.34
Q91V61	Sideroflexin-3 OS=Mus musculus GN=Sfxn3 PE=1 SV=1	-2	3.0825	3.385	2.2513	2.0665	2.1676	0.5	1	1	1	1	1	0	0.28
Q9Z204	Heterogeneous nuclear ribonucleoproteins C1/C2 OS=Mus musculus GN=Hnrnpc PE=1 SV=1	-3.33333	2.055	3.385	4.5027	0.5	2.1676	0.5	0.99	1	1	0	0.99	0	0.078
B1B0C7	Basement membrane-specific heparan sulfate proteoglycan core protein OS=Mus musculus GN=Hspg2 PE=4 SV=1	-2.5	3.0825	0.5	0.5	0.5	0.5	0.5	1	0	0	0	0	0	0.27
P16332	Methylmalonyl-CoA mutase, mitochondrial OS=Mus musculus GN=Mut PE=1 SV=2	-2	2.055	3.385	2.2513	0.5	1.4451	2.2214	1	1	1	0	1	1	0.28
Q3TDQ1	Dolichyl-diphosphooligosaccharide--protein glycosyltransferase subunit STT3B OS=Mus musculus GN=Stt3b PE=1 SV=2	-1.25	3.0825	0.5	3.377	2.0665	2.8902	0.5	1	0	1	1	1	0	0.6
P58281	Dynamin-like 120 kDa protein, mitochondrial OS=Mus musculus GN=Opa1 PE=1 SV=1	-3.33333	0.5	0.5	3.377	0.5	0.5	0.5	0	0	1	0	0	0	0.27
Q64514	Tripeptidyl-peptidase 2 OS=Mus musculus GN=Tpp2 PE=1 SV=3	-2	2.055	0.5	3.377	0.5	0.5	2.2214	1	0	1	0	0	1	0.18
Q9CQX2	Cytochrome b5 type B OS=Mus musculus GN=Cyb5b PE=1 SV=1	-1.25	4.11	0.5	2.2513	0.5	4.3353	0.5	1	0	1	0	1	0	0.48
Q61096	Myeloblastin OS=Mus musculus GN=Prtn3 PE=2 SV=2	8.3	0.5	0.5	0.5	6.1996	2.8902	3.332	0	0	0	1	1	1	0.0091
Q9Z0J0	Epididymal secretory protein E1 OS=Mus musculus GN=Npc2 PE=1 SV=1	3.2	0.5	0.5	0.5	2.0665	2.1676	0.5	0	0	0	1	1	0	0.3
Q04592	Proprotein convertase subtilisin/kexin type 5 OS=Mus musculus GN=Pcsk5 PE=1 SV=3	1.6	0.5	0.5	0.5	0.5	1.4451	0.5	0	0	0	0	1	0	0.58
P57776	Elongation factor 1-delta OS=Mus musculus GN=Eef1d PE=1 SV=3	-2.5	3.0825	2.2567	2.2513	2.0665	0.5	0.5	0.99	1	1	1	0	0	0.11
Q8R5C5	Cluster of Beta-centractin OS=Mus musculus GN=Actr1b PE=1 SV=1 (sp|Q8R5C5|ACTY_MOUSE)	4.8	0.5	0.5	0.5	3.0998	3.6127	0.5	0	0	0	1	1	0	0.091
P09405	Nucleolin OS=Mus musculus GN=Ncl PE=1 SV=2	-1.42857	2.055	3.385	3.377	0.5	5.0578	0.5	1	1	1	0	1	0	0.46
P60843	Eukaryotic initiation factor 4A-I OS=Mus musculus GN=Eif4a1 PE=1 SV=1	1.2	1.6242	4.0402	3.5587	2.2333	4.4519	3.977	1	1	1	1	1	1	0.39
Q7TQ48	Sarcalumenin OS=Mus musculus GN=Srl PE=1 SV=1	5	0.5	0.5	0.5	0.5	6.5029	0.5	0	0	0	0	1	0	0.037
Q99J99	3-mercaptopyruvate sulfurtransferase OS=Mus musculus GN=Mpst PE=1 SV=3	-10	4.11	3.385	3.377	0.5	0.5	0.5	1	1	1	0	0	0	0.0092
Q9CQV8	14-3-3 protein beta/alpha OS=Mus musculus GN=Ywhab PE=1 SV=3	1.1	2.4827	0.5	5.1959	0.5	3.0344	5.3484	1	0	1	0	1	1	0.64
Q9QUM0	Integrin alpha-IIb OS=Mus musculus GN=Itga2b PE=2 SV=2	8.5	0.5	0.5	0.5	7.2329	5.0578	0.5	0	0	0	1	1	0	0.0056
Q3U9G9	Lamin-B receptor OS=Mus musculus GN=Lbr PE=1 SV=2	1.5	0.5	2.2567	2.2513	2.0665	2.1676	3.332	0	1	1	1	1	1	0.4
P84091	AP-2 complex subunit mu OS=Mus musculus GN=Ap2m1 PE=1 SV=1	-1.25	2.055	3.385	2.2513	2.0665	3.6127	0.5	1	1	1	1	1	0	0.57
Q6ZQ38	Cullin-associated NEDD8-dissociated protein 1 OS=Mus musculus GN=Cand1 PE=2 SV=2	4.3	0.5	0.5	0.5	3.0998	2.8902	0.5	0	0	0	1	1	0	0.14
P47911	60S ribosomal protein L6 OS=Mus musculus GN=Rpl6 PE=1 SV=3	-2	0.5	4.5133	4.5027	2.0665	2.1676	0.5	0	1	1	1	1	0	0.28
B1AQZ0	Septin-8 OS=Mus musculus GN=Sept8 PE=1 SV=1	2.6	0.5	0.5	0.5	0.5	2.8902	0.5	0	0	0	0	1	0	0.3
O89023	Tripeptidyl-peptidase 1 OS=Mus musculus GN=Tpp1 PE=1 SV=2	-1.42857	3.0825	2.2567	4.5027	2.0665	2.1676	2.2214	1	1	1	1	1	1	0.28
P62774	Myotrophin OS=Mus musculus GN=Mtpn PE=1 SV=2	1	3.0825	3.385	2.2513	3.0998	2.1676	3.332	1	1	1	1	1	1	0.55
P01898	H-2 class I histocompatibility antigen, Q10 alpha chain OS=Mus musculus GN=H2-Q10 PE=1 SV=3	1	0.5	5.6416	0.5	3.0998	2.8902	0.5	0	1	0	1	1	0	0.52
P17095	High mobility group protein HMG-I/HMG-Y OS=Mus musculus GN=Hmga1 PE=1 SV=4	-2	0.5	5.6416	0.5	2.0665	0.5	0.5	0	1	0	1	0	0	0.18
Q99LB2	Dehydrogenase/reductase SDR family member 4 OS=Mus musculus GN=Dhrs4 PE=1 SV=3	1.3	3.0825	0.5	3.377	3.0998	2.8902	3.332	1	0	1	1	1	1	0.45
O09117	Synaptophysin-like protein 1 OS=Mus musculus GN=Sypl1 PE=1 SV=2	-2.5	4.11	3.385	3.377	0.5	0.5	3.332	1	1	1	0	0	1	0.048
Q8CG76	Aflatoxin B1 aldehyde reductase member 2 OS=Mus musculus GN=Akr7a2 PE=1 SV=3	-1.11111	0.5	2.2567	0.5	2.0665	0.5	0.5	0	0.99	0	1	0	0	0.57
A0A087WSN0	Keratin-associated protein 5-3 OS=Mus musculus GN=Krtap5-3 PE=4 SV=1	-3.33333	0.5	3.385	0.5	0.5	0.5	0.5	0	1	0	0	0	0	0.27
E9PZP8	Protein Herc1 OS=Mus musculus GN=Herc1 PE=1 SV=1	2.1	0.5	0.5	0.5	0.5	0.5	2.2214	0	0	0	0	0	1	0.58
P41105	60S ribosomal protein L28 OS=Mus musculus GN=Rpl28 PE=1 SV=2	1.9	2.055	0.5	0.5	2.0665	1.4451	2.2214	1	0	0	1	1	1	0.34
Q6P4U0	Thrombospondin type-1 domain-containing protein 7B OS=Mus musculus GN=Thsd7b PE=2 SV=1	1.6	0.5	0.5	0.5	0.5	1.4451	0.5	0	0	0	0	1	0	0.58
Q91WJ0	Fibroblast growth factor receptor substrate 3 OS=Mus musculus GN=Frs3 PE=1 SV=3	2	0.5	0.5	0.5	2.0665	0.5	0.5	0	0	0	1	0	0	0.58
Q97RD7	Uncharacterized protein OS=Streptococcus pneumoniae serotype 4 (strain ATCC BAA-334 / TIGR4) GN=SP_0885 PE=4 SV=1	-2	0.5	0.5	2.2513	0.5	0.5	0.5	0	0	0.99	0	0	0	0.42
P49935	Cluster of Pro-cathepsin H OS=Mus musculus GN=Ctsh PE=2 SV=2 (sp|P49935|CATH_MOUSE)	1	1.9636	0.5	3.2769	2.916	0.5	2.1226	1	0	1	1	0	1	0.39
P62082	40S ribosomal protein S7 OS=Mus musculus GN=Rps7 PE=2 SV=1	1.1	2.055	2.2567	2.2513	3.0998	2.1676	2.2214	1	1	1	1	1	1	0.52
P68040	Guanine nucleotide-binding protein subunit beta-2-like 1 OS=Mus musculus GN=Gnb2l1 PE=1 SV=3	-1.11111	4.11	2.2567	0.5	3.0998	2.8902	0.5	1	1	0	1	1	0	0.68
Q61704	Inter-alpha-trypsin inhibitor heavy chain H3 OS=Mus musculus GN=Itih3 PE=1 SV=3	7	0.5	0.5	0.5	3.0998	2.8902	4.4427	0	0	0	1	1	1	0.024
Q62469	Integrin alpha-2 OS=Mus musculus GN=Itga2 PE=1 SV=2	-3.33333	5.1375	6.77	0.5	0.5	0.5	2.2214	1	1	0	0	0	1	0.0075
Q8QZS1	3-hydroxyisobutyryl-CoA hydrolase, mitochondrial OS=Mus musculus GN=Hibch PE=1 SV=1	1	3.0825	0.5	2.2513	3.0998	2.1676	0.5	1	0	1	1	1	0	0.72
Z4YKA3	Heterochromatin protein 1-binding protein 3 OS=Mus musculus GN=Hp1bp3 PE=1 SV=1	-1.42857	2.055	2.2567	2.2513	0.5	3.6127	0.5	1	1	1	0	1	0	0.5
P55772	Ectonucleoside triphosphate diphosphohydrolase 1 OS=Mus musculus GN=Entpd1 PE=2 SV=1	1.5	2.055	0.5	2.2513	3.0998	3.6127	0.5	1	0	1	1	1	0	0.4
P86048	60S ribosomal protein L10-like OS=Mus musculus GN=Rpl10l PE=2 SV=1	2.6	0.5	0.5	0.5	0.5	2.8902	0.5	0	0	0	0	1	0	0.3
Q9JII6	Alcohol dehydrogenase [NADP(+)] OS=Mus musculus GN=Akr1a1 PE=1 SV=3	-1.42857	3.0825	2.2567	0.5	3.0998	0.5	0.5	1	1	0	1	0	0	0.28
P62911	60S ribosomal protein L32 OS=Mus musculus GN=Rpl32 PE=1 SV=2	1.1	2.055	2.2567	2.2513	2.0665	2.8902	2.2214	1	1	1	1	1	1	0.52
P55096	ATP-binding cassette sub-family D member 3 OS=Mus musculus GN=Abcd3 PE=1 SV=2	-2	2.055	3.385	3.377	2.0665	2.1676	0.5	1	1	1	1	1	0	0.28
O35129	Prohibitin-2 OS=Mus musculus GN=Phb2 PE=1 SV=1	-10	5.1375	0.5	5.6284	0.5	0.5	0.5	1	0	1	0	0	0	0.0092
Q91YT0	NADH dehydrogenase [ubiquinone] flavoprotein 1, mitochondrial OS=Mus musculus GN=Ndufv1 PE=1 SV=1	-2.5	2.055	3.385	2.2513	0.5	2.1676	0.5	1	1	0.99	0	1	0	0.19
P80317	T-complex protein 1 subunit zeta OS=Mus musculus GN=Cct6a PE=1 SV=3	1.3	2.055	2.2567	2.2513	0.5	3.6127	4.4427	1	1	1	0	1	1	0.34
Q9D0F9	Phosphoglucomutase-1 OS=Mus musculus GN=Pgm1 PE=1 SV=4	2.1	0.5	0.5	0.5	0.5	2.1676	0.5	0	0	0	0	1	0	0.43
P12023	Amyloid beta A4 protein OS=Mus musculus GN=App PE=1 SV=3	-2	0.5	2.2567	2.2513	0.5	1.4451	0.5	0	1	1	0	1	0	0.28
P35282	Ras-related protein Rab-21 OS=Mus musculus GN=Rab21 PE=1 SV=4	2.2	2.055	0.5	0.5	4.1331	2.1676	0.5	1	0	0	1	1	0	0.18
P61255	60S ribosomal protein L26 OS=Mus musculus GN=Rpl26 PE=1 SV=1	-3.33333	0.5	2.2567	2.2513	0.5	0.5	0.5	0	1	1	0	0	0	0.27
Q9EP69	Phosphatidylinositide phosphatase SAC1 OS=Mus musculus GN=Sacm1l PE=2 SV=1	-1.11111	0.5	0.5	3.377	2.0665	1.4451	0.5	0	0	1	1	1	0	0.6
B8JK39	Integrin alpha-9 OS=Mus musculus GN=Itga9 PE=1 SV=1	-1.42857	2.055	0.5	2.2513	0.5	2.1676	0.5	1	0	1	0	1	0	0.4
Q07076	Annexin A7 OS=Mus musculus GN=Anxa7 PE=2 SV=2	-5	3.0825	0.5	3.377	0.5	0.5	0.5	1	0	1	0	0	0	0.096
P08207	Protein S100-A10 OS=Mus musculus GN=S100a10 PE=1 SV=2	-2	2.055	0.5	0.5	0.5	0.5	0.5	0.99	0	0	0	0	0	0.42
G3XA66	Cluster of Metaxin-1 (Fragment) OS=Mus musculus GN=Mtx1 PE=4 SV=1 (tr|G3XA66|G3XA66_MOUSE)	-1.25	0.5	0.5	1.6515	0.5	1.1076	0.5	0	0	1	0	1	0	0.58
E9Q0T8	Cluster of Protein Dnah7a OS=Mus musculus GN=Dnah7a PE=4 SV=2 (tr|E9Q0T8|E9Q0T8_MOUSE-DECOY)	1.6	0.5	0.5	0.5	0.5	1.4451	0.5	0	0	0	0	1	0	0.58
O55042	Alpha-synuclein OS=Mus musculus GN=Snca PE=1 SV=2	-12.5	3.0825	6.77	7.8797	0.5	0.5	0.5	1	1	1	0	0	0	0.00019
Q9DCD0	6-phosphogluconate dehydrogenase, decarboxylating OS=Mus musculus GN=Pgd PE=1 SV=3	6.7	0.5	0.5	0.5	3.0998	3.6127	3.332	0	0	0	1	1	1	0.024
P50637	Translocator protein OS=Mus musculus GN=Tspo PE=1 SV=1	1	0.5	0.5	3.377	0.5	0.5	3.332	0	0	1	0	0	1	0.54
Q8K274	Ketosamine-3-kinase OS=Mus musculus GN=Fn3krp PE=2 SV=2	-1.42857	3.0825	0.5	4.5027	0.5	0.5	4.4427	1	0	1	0	0	1	0.19
P56528	ADP-ribosyl cyclase/cyclic ADP-ribose hydrolase 1 OS=Mus musculus GN=Cd38 PE=1 SV=2	-1.42857	2.055	2.2567	3.377	3.0998	1.4451	0.5	1	1	1	1	1	0	0.38
Q8BKZ9	Pyruvate dehydrogenase protein X component, mitochondrial OS=Mus musculus GN=Pdhx PE=1 SV=1	1.6	0.5	0.5	0.5	0.5	1.4451	0.5	0	0	0	0	1	0	0.58
Q64449	C-type mannose receptor 2 OS=Mus musculus GN=Mrc2 PE=1 SV=3	-5	2.055	2.2567	5.6284	0.5	0.5	0.5	1	1	1	0	0	0	0.017
P35979	60S ribosomal protein L12 OS=Mus musculus GN=Rpl12 PE=1 SV=2	-2	3.0825	0.5	4.4182	0.5	2.8902	0.5	1	0	1	0	1	0	0.28
Q8K426	Myeloid cysteine-rich protein OS=Mus musculus GN=Retnlg PE=2 SV=1	2.4	3.0825	0.5	0.5	3.0998	2.1676	4.4427	1	0	0	1	1	1	0.15
P52503	NADH dehydrogenase [ubiquinone] iron-sulfur protein 6, mitochondrial OS=Mus musculus GN=Ndufs6 PE=1 SV=2	-10	4.11	3.385	3.377	0.5	0.5	0.5	1	1	1	0	0	0	0.0092
Q06890	Clusterin OS=Mus musculus GN=Clu PE=1 SV=1	2.7	0.5	0.5	0.5	2.0665	1.4451	0.5	0	0	0	1	1	0	0.43
Q3TZZ7	Extended synaptotagmin-2 OS=Mus musculus GN=Esyt2 PE=1 SV=1	1.6	0.5	0.5	0.5	0.5	1.4451	0.5	0	0	0	0	1	0	0.58
Q99KC8	von Willebrand factor A domain-containing protein 5A OS=Mus musculus GN=Vwa5a PE=1 SV=2	1.4	0.5	2.2567	0.5	0.5	3.6127	0.5	0	0.99	0	0	1	0	0.34
P97333	Neuropilin-1 OS=Mus musculus GN=Nrp1 PE=1 SV=2	-2.5	3.0825	0.5	6.754	3.0998	0.5	0.5	1	0	1	1	0	0	0.048
P26883	Peptidyl-prolyl cis-trans isomerase FKBP1A OS=Mus musculus GN=Fkbp1a PE=1 SV=2	-3.33333	0.5	0.5	3.377	0.5	0.5	0.5	0	0	1	0	0	0	0.27
D3YYE1	Acidic leucine-rich nuclear phosphoprotein 32 family member A (Fragment) OS=Mus musculus GN=Anp32a PE=4 SV=1	-1.66667	3.0825	2.2567	3.377	0.5	2.1676	2.2214	1	1	1	0	1	1	0.28
P97370	Sodium/potassium-transporting ATPase subunit beta-3 OS=Mus musculus GN=Atp1b3 PE=1 SV=1	-2	2.055	0.5	3.377	0.5	2.1676	0.5	1	0	1	0	1	0	0.28
Q91W90	Thioredoxin domain-containing protein 5 OS=Mus musculus GN=Txndc5 PE=1 SV=2	1.4	3.0825	0.5	0.5	2.0665	1.4451	2.2214	1	0	0	1	1	1	0.48
Q78IK4	MICOS complex subunit Mic27 OS=Mus musculus GN=Apool PE=2 SV=1	-3.33333	3.0825	4.5133	0.5	0.5	1.4451	0.5	1	1	0	0	1	0	0.068
K3W4S6	Glycogenin-1 OS=Mus musculus GN=Gyg PE=4 SV=1	1.7	0.5	0.5	3.377	2.0665	2.1676	3.332	0	0	1	1	1	1	0.29
D3Z6I7	Protein Cald1 OS=Mus musculus GN=Cald1 PE=1 SV=1	-2.5	2.055	0.5	3.377	0.5	1.4451	0.5	1	0	1	0	1	0	0.18
F8VPU2	FERM, RhoGEF and pleckstrin domain-containing protein 1 OS=Mus musculus GN=Farp1 PE=1 SV=1	2.6	0.5	0.5	0.5	0.5	2.8902	0.5	0	0	0	0	1	0	0.3
Q80W93	Hydrocephalus-inducing protein OS=Mus musculus GN=Hydin PE=2 SV=2	2.1	0.5	0.5	0.5	0.5	0.5	2.2214	0	0	0	0	0	1	0.58
P62821	Ras-related protein Rab-1A OS=Mus musculus GN=Rab1A PE=1 SV=3	-3.33333	2.055	3.385	3.377	2.0665	0.5	0.5	1	1	1	1	0	0	0.068
P63030	Mitochondrial pyruvate carrier 1 OS=Mus musculus GN=Mpc1 PE=1 SV=1	1	3.0825	0.5	0.5	3.0998	0.5	0.5	1	0	0	0.99	0	0	0.54
Q9D1G1	Ras-related protein Rab-1B OS=Mus musculus GN=Rab1b PE=1 SV=1	3.1	0.5	0.5	0.5	0.5	3.6127	0.5	0	0	0	0	1	0	0.21
P43406	Integrin alpha-V OS=Mus musculus GN=Itgav PE=1 SV=2	2.7	0.5	0.5	0.5	2.0665	1.4451	0.5	0	0	0	1	1	0	0.43
D3YZZ5	Protein Tmed7 OS=Mus musculus GN=Tmed7 PE=3 SV=1	-2.5	3.0825	2.2567	2.2513	0.5	2.1676	0.5	1	1	0.99	0	1	0	0.19
Q9Z2I8	Succinyl-CoA ligase [GDP-forming] subunit beta, mitochondrial OS=Mus musculus GN=Suclg2 PE=1 SV=3	-2.5	3.0825	0.5	0.5	0.5	0.5	0.5	1	0	0	0	0	0	0.27
Q64433	10 kDa heat shock protein, mitochondrial OS=Mus musculus GN=Hspe1 PE=1 SV=2	-1.25	2.055	3.385	3.377	2.0665	1.4451	3.332	1	1	1	1	1	1	0.37
Q6PB66	Leucine-rich PPR motif-containing protein, mitochondrial OS=Mus musculus GN=Lrpprc PE=1 SV=2	-2	2.055	2.2567	0.5	0.5	1.4451	0.5	1	1	0	0	1	0	0.28
Q06138	Calcium-binding protein 39 OS=Mus musculus GN=Cab39 PE=1 SV=2	4.3	0.5	0.5	0.5	0.5	1.4451	4.4427	0	0	0	0	1	1	0.21
Q5S003	Sperm-associated antigen 17 OS=Mus musculus GN=Spag17 PE=1 SV=2	-2	2.055	0.5	0.5	0.5	0.5	0.5	1	0	0	0	0	0	0.42
O08788	Dynactin subunit 1 OS=Mus musculus GN=Dctn1 PE=1 SV=3	-2	0.5	0.5	2.2513	0.5	0.5	0.5	0	0	1	0	0	0	0.42
P42859	Huntingtin OS=Mus musculus GN=Htt PE=1 SV=2	-2	0.5	2.2567	0.5	0.5	0.5	0.5	0	1	0	0	0	0	0.42
Q8BS54	Protein Zmym6 OS=Mus musculus GN=Zmym6 PE=2 SV=1	-2	2.055	0.5	0.5	0.5	0.5	0.5	1	0	0	0	0	0	0.42
P14434	Cluster of H-2 class II histocompatibility antigen, A-B alpha chain OS=Mus musculus GN=H2-Aa PE=1 SV=2 (sp|P14434|HA2B_MOUSE)	-3.33333	2.5919	1.7009	0.5	0.5	0.5	0.5	1	1	0	0	0	0	0.27
P05132	Cluster of cAMP-dependent protein kinase catalytic subunit alpha OS=Mus musculus GN=Prkaca PE=1 SV=3 (sp|P05132|KAPCA_MOUSE)	2.3	0.5	0.5	1.6858	2.8402	0.5	2.774	0	0	1	1	0	1	0.21
P14094	Cluster of Sodium/potassium-transporting ATPase subunit beta-1 OS=Mus musculus GN=Atp1b1 PE=1 SV=1 (sp|P14094|AT1B1_MOUSE)	-2.5	0.5	0.5	3.0991	0.5	0.5	0.5	0	0	1	0	0	0	0.42
E9PWT1	Cluster of Transformation/transcription domain-associated protein OS=Mus musculus GN=Trrap PE=4 SV=1 (tr|E9PWT1|E9PWT1_MOUSE)	1.9	0.5	0.5	0.5	1.9077	0.5	0.5	0	0	0	1	0	0	0.75
O54865	Guanylate cyclase soluble subunit beta-1 OS=Mus musculus GN=Gucy1b3 PE=2 SV=1	5.1	0.5	0.5	0.5	2.0665	5.0578	0.5	0	0	0	1	1	0	0.059
P35550	rRNA 2'-O-methyltransferase fibrillarin OS=Mus musculus GN=Fbl PE=2 SV=2	-1.11111	2.055	0.5	3.377	0.5	4.3353	0.5	1	0	1	0	1	0	0.6
Q9CRB6	Tubulin polymerization-promoting protein family member 3 OS=Mus musculus GN=Tppp3 PE=1 SV=1	2.6	0.5	2.2567	0.5	5.1663	2.8902	0.5	0	0.99	0	1	1	0	0.084
Q9QZ85	Interferon-inducible GTPase 1 OS=Mus musculus GN=Iigp1 PE=1 SV=2	5.5	0.5	0.5	0.5	0.5	7.2255	0.5	0	0	0	0	1	0	0.024
Q9R0Q7	Prostaglandin E synthase 3 OS=Mus musculus GN=Ptges3 PE=1 SV=1	-1.66667	2.055	2.2567	3.377	0.5	2.1676	2.2214	1	1	1	0	1	1	0.38
Q9R1P4	Proteasome subunit alpha type-1 OS=Mus musculus GN=Psma1 PE=1 SV=1	2.6	0.5	0.5	2.2513	3.0998	2.1676	3.332	0	0	1	1	1	1	0.12
P50580	Proliferation-associated protein 2G4 OS=Mus musculus GN=Pa2g4 PE=1 SV=3	4.3	0.5	0.5	0.5	3.0998	2.8902	0.5	0	0	0	1	1	0	0.14
Q8CI94	Glycogen phosphorylase, brain form OS=Mus musculus GN=Pygb PE=1 SV=3	3.7	0.5	0.5	0.5	2.0665	2.9098	0.5	0	0	0	1	1	0	0.21
P28293	Cathepsin G OS=Mus musculus GN=Ctsg PE=1 SV=2	6.9	0.5	0.5	0.5	4.1331	2.8902	3.332	0	0	0	1	1	1	0.024
Q8BSY0	Aspartyl/asparaginyl beta-hydroxylase OS=Mus musculus GN=Asph PE=1 SV=1	-1.42857	2.055	0.5	2.2513	0.5	2.1676	0.5	1	0	1	0	1	0	0.4
Q9QZD8	Mitochondrial dicarboxylate carrier OS=Mus musculus GN=Slc25a10 PE=1 SV=2	-5	3.0825	3.385	2.2513	0.5	0.5	0.5	1	1	1	0	0	0	0.031
P18872	Guanine nucleotide-binding protein G(o) subunit alpha OS=Mus musculus GN=Gnao1 PE=1 SV=3	-1.66667	2.3387	2.5682	3.6878	0.5	3.8123	0.5	1	1	1	0	1	0	0.28
Q9DC16	Endoplasmic reticulum-Golgi intermediate compartment protein 1 OS=Mus musculus GN=Ergic1 PE=1 SV=1	1	0.5	2.2567	3.377	0.5	2.1676	3.332	0	1	1	0	1	1	0.72
P98197	Probable phospholipid-transporting ATPase IH OS=Mus musculus GN=Atp11a PE=2 SV=1	-2.5	0.5	3.385	3.377	0.5	2.1676	0.5	0	1	1	0	1	0	0.19
P62071	Ras-related protein R-Ras2 OS=Mus musculus GN=Rras2 PE=1 SV=1	-2.5	3.0825	0.5	3.377	2.0665	0.5	0.5	1	0	1	1	0	0	0.11
Q3U422	NADH dehydrogenase [ubiquinone] flavoprotein 3, mitochondrial OS=Mus musculus GN=Ndufv3 PE=2 SV=1	-3.33333	0.5	4.5133	0.5	0.5	0.5	0.5	0	1	0	0	0	0	0.16
Q8BWG8	Beta-arrestin-1 OS=Mus musculus GN=Arrb1 PE=1 SV=1	1.5	0.5	2.2567	0.5	3.0998	1.4451	0.5	0	1	0	1	1	0	0.34
P35441	Thrombospondin-1 OS=Mus musculus GN=Thbs1 PE=1 SV=1	4.5	0.5	0.5	0.5	4.1331	2.1676	0.5	0	0	0	1	1	0	0.14
P17426	AP-2 complex subunit alpha-1 OS=Mus musculus GN=Ap2a1 PE=1 SV=1	1.6	0.5	0.5	2.7673	0.5	2.7697	2.7304	0	0	1	0	1	1	0.25
P47791	Glutathione reductase, mitochondrial OS=Mus musculus GN=Gsr PE=1 SV=3	4.3	0.5	0.5	0.5	3.0998	2.8902	0.5	0	0	0	1	1	0	0.14
P63005	Platelet-activating factor acetylhydrolase IB subunit alpha OS=Mus musculus GN=Pafah1b1 PE=1 SV=2	-1.11111	2.055	0.5	3.377	3.0998	1.4451	0.5	1	0	1	1	1	0	0.62
Q99KJ8	Dynactin subunit 2 OS=Mus musculus GN=Dctn2 PE=1 SV=3	3.2	0.5	0.5	0.5	2.0665	2.1676	0.5	0	0	0	1	1	0	0.3
Q99LC3	NADH dehydrogenase [ubiquinone] 1 alpha subcomplex subunit 10, mitochondrial OS=Mus musculus GN=Ndufa10 PE=1 SV=1	-3.33333	3.0825	2.2567	2.2513	0.5	1.4451	0.5	1	1	1	0	1	0	0.11
Q9R0H0	Peroxisomal acyl-coenzyme A oxidase 1 OS=Mus musculus GN=Acox1 PE=1 SV=5	1	2.055	2.2567	2.2513	3.0998	1.4451	2.2214	1	1	1	1	1	1	0.6
P16125	L-lactate dehydrogenase B chain OS=Mus musculus GN=Ldhb PE=1 SV=2	4	0.5	0.5	0.5	0.5	2.1676	3.332	0	0	0	0	1	1	0.21
Q922B1	O-acetyl-ADP-ribose deacetylase MACROD1 OS=Mus musculus GN=Macrod1 PE=1 SV=2	2.9	0.5	0.5	0.5	0.5	0.5	3.332	0	0	0	0	0	1	0.43
Q9CR86	Calcium-regulated heat stable protein 1 OS=Mus musculus GN=Carhsp1 PE=1 SV=1	1	2.055	2.2567	0.5	2.0665	0.5	2.2214	1	1	0	1	0	1	0.66
Q5SWU9	Acetyl-CoA carboxylase 1 OS=Mus musculus GN=Acaca PE=1 SV=1	1.6	0.5	0.5	0.5	0.5	1.4451	0.5	0	0	0	0	1	0	0.58
Q9CYN2	Signal peptidase complex subunit 2 OS=Mus musculus GN=Spcs2 PE=1 SV=1	-1.66667	0.5	2.2567	2.2513	0.5	0.5	2.2214	0	1	1	0	0	1	0.28
O54901	OX-2 membrane glycoprotein OS=Mus musculus GN=Cd200 PE=1 SV=1	-5	3.0825	0.5	3.377	0.5	0.5	0.5	1	0	1	0	0	0	0.096
P48758	Carbonyl reductase [NADPH] 1 OS=Mus musculus GN=Cbr1 PE=1 SV=3	2.1	0.5	0.5	0.5	0.5	2.1676	0.5	0	0	0	0	1	0	0.43
Q9QUR6	Prolyl endopeptidase OS=Mus musculus GN=Prep PE=2 SV=1	-1.25	0.5	2.2567	0.5	0.5	1.4451	0.5	0	1	0	0	1	0	0.57
P05367	Serum amyloid A-2 protein OS=Mus musculus GN=Saa2 PE=1 SV=1	5.3	0.5	0.5	0.5	3.0998	4.3353	0.5	0	0	0	1	1	0	0.059
J3QMG5	Uncharacterized protein OS=Mus musculus GN=Gm5786 PE=3 SV=1	2.1	1.746	0.5	0.5	2.0665	3.1781	0.5	1	0	0	1	1	0	0.25
B2RXS4	Plexin-B2 OS=Mus musculus GN=Plxnb2 PE=1 SV=1	1.6	0.5	0.5	0.5	0.5	1.4451	0.5	0	0	0	0	1	0	0.58
Q9QUJ7	Long-chain-fatty-acid--CoA ligase 4 OS=Mus musculus GN=Acsl4 PE=2 SV=2	2.7	0.5	0.5	0.5	2.0665	1.4451	0.5	0	0	0	1	1	0	0.43
Q9ET30	Transmembrane 9 superfamily member 3 OS=Mus musculus GN=Tm9sf3 PE=1 SV=1	3.9	0.5	0.5	0.5	2.0665	0.5	3.332	0	0	0	1	0	1	0.3
Q9CYZ2	Tumor protein D54 OS=Mus musculus GN=Tpd52l2 PE=1 SV=1	-3.33333	4.11	0.5	0.5	0.5	0.5	0.5	1	0	0	0	0	0	0.16
Q61581	Insulin-like growth factor-binding protein 7 OS=Mus musculus GN=Igfbp7 PE=2 SV=3	1.3	0.5	0.5	2.2513	0.5	1.4451	2.2214	0	0	1	0	1	1	0.46
O88456	Calpain small subunit 1 OS=Mus musculus GN=Capns1 PE=2 SV=1	2.9	0.5	0.5	0.5	0.5	0.5	3.332	0	0	0	0	0	1	0.43
Q7TPH6	E3 ubiquitin-protein ligase MYCBP2 OS=Mus musculus GN=Mycbp2 PE=1 SV=2	2	0.5	0.5	0.5	2.0665	0.5	0.5	0	0	0	1	0	0	0.58
Q8K4G5	Actin-binding LIM protein 1 OS=Mus musculus GN=Ablim1 PE=1 SV=1	2	0.5	0.5	0.5	2.0665	0.5	0.5	0	0	0	1	0	0	0.58
E9Q565	Cluster of Myocardial zonula adherens protein OS=Mus musculus GN=Myzap PE=4 SV=1 (tr|E9Q565|E9Q565_MOUSE)	-3.33333	0.5	0.5	4.8794	0.5	0.5	0.5	0	0	1	0	0	0	0.16
P53994	Cluster of Ras-related protein Rab-2A OS=Mus musculus GN=Rab2a PE=1 SV=1 (sp|P53994|RAB2A_MOUSE)	1.4	2.055	0.5	2.072	0.5	2.66	3.1551	1	0	1	0	1	1	0.38
Q9Z2U0	Cluster of Proteasome subunit alpha type-7 OS=Mus musculus GN=Psma7 PE=1 SV=1 (sp|Q9Z2U0|PSA7_MOUSE)	-1.66667	2.055	2.2567	2.2513	2.0665	1.2761	0.5	1	1	1	1	1	0	0.28
P26516	26S proteasome non-ATPase regulatory subunit 7 OS=Mus musculus GN=Psmd7 PE=1 SV=2	5	0.5	0.5	0.5	0.5	3.6127	3.332	0	0	0	0	1	1	0.091
P47753	F-actin-capping protein subunit alpha-1 OS=Mus musculus GN=Capza1 PE=1 SV=4	5.5	0.5	0.5	0.5	3.0998	2.8902	2.2214	0	0	0	1	1	0.99	0.059
P62334	26S protease regulatory subunit 10B OS=Mus musculus GN=Psmc6 PE=1 SV=1	-1.11111	0.5	2.2567	3.377	3.0998	2.1676	0.5	0	1	1	1	1	0	0.72
P70704	Phospholipid-transporting ATPase IA OS=Mus musculus GN=Atp8a1 PE=1 SV=2	-5	0.5	2.2567	4.5027	0.5	0.5	0.5	0	1	1	0	0	0	0.096
Q8BH61	Coagulation factor XIII A chain OS=Mus musculus GN=F13a1 PE=2 SV=3	4.6	0.5	0.5	0.5	2.0665	4.3353	0.5	0	0	0	1	1	0	0.091
Q9CQC7	NADH dehydrogenase [ubiquinone] 1 beta subcomplex subunit 4 OS=Mus musculus GN=Ndufb4 PE=1 SV=3	-5	4.11	3.385	4.5027	0.5	1.4451	0.5	1	1	1	0	1	0	0.013
O08528	Hexokinase-2 OS=Mus musculus GN=Hk2 PE=2 SV=1	2.1	0.5	0.5	0.5	0.5	2.1676	0.5	0	0	0	0	1	0	0.43
Q9DBP5	UMP-CMP kinase OS=Mus musculus GN=Cmpk1 PE=1 SV=1	1.6	0.5	0.5	2.2513	0.5	4.3353	0.5	0	0	1	0	1	0	0.25
P29416	Beta-hexosaminidase subunit alpha OS=Mus musculus GN=Hexa PE=2 SV=2	2	2.055	0.5	0.5	4.1331	1.4451	0.5	1	0	0	1	1	0	0.25
Q99MR8	Methylcrotonoyl-CoA carboxylase subunit alpha, mitochondrial OS=Mus musculus GN=Mccc1 PE=1 SV=2	-1.25	0.5	2.2567	0.5	0.5	1.4451	0.5	0	1	0	0	1	0	0.57
Q64324	Syntaxin-binding protein 2 OS=Mus musculus GN=Stxbp2 PE=2 SV=1	2.1	0.5	0.5	0.5	0.5	2.1676	0.5	0	0	0	0	1	0	0.43
Q80X41	Serine/threonine-protein kinase VRK1 OS=Mus musculus GN=Vrk1 PE=1 SV=2	3.7	0.5	0.5	0.5	0.5	2.8902	2.2214	0	0	0	0	1	1	0.21
Q8C3X8	Lipase maturation factor 2 OS=Mus musculus GN=Lmf2 PE=2 SV=1	1	0.5	0.5	2.2513	0.5	2.1676	0.5	0	0	1	0	1	0	0.59
Q4VA53	Sister chromatid cohesion protein PDS5 homolog B OS=Mus musculus GN=Pds5b PE=1 SV=1	1.6	0.5	0.5	0.5	0.5	1.4451	0.5	0	0	0	0	1	0	0.58
Q07797	Galectin-3-binding protein OS=Mus musculus GN=Lgals3bp PE=1 SV=1	1	2.055	0.5	0.5	0.5	2.1676	0.5	1	0	0	0	1	0	0.59
P00405	Cytochrome c oxidase subunit 2 OS=Mus musculus GN=Mtco2 PE=1 SV=1	-1.42857	2.055	2.2567	3.377	2.0665	2.8902	0.5	1	1	1	1	1	0	0.48
G3UX26	Voltage-dependent anion-selective channel protein 2 (Fragment) OS=Mus musculus GN=Vdac2 PE=4 SV=1	-3.33333	0.5	0.5	3.377	0.5	0.5	0.5	0	0	1	0	0	0	0.27
Q99LD8	N(G),N(G)-dimethylarginine dimethylaminohydrolase 2 OS=Mus musculus GN=Ddah2 PE=1 SV=1	4	0.5	0.5	0.5	0.5	2.1676	3.332	0	0	0	0	1	1	0.21
O70503	Estradiol 17-beta-dehydrogenase 12 OS=Mus musculus GN=Hsd17b12 PE=2 SV=1	2.6	0.5	0.5	0.5	0.5	2.8902	0.5	0	0	0	0	1	0	0.3
Q9ESW4	Acylglycerol kinase, mitochondrial OS=Mus musculus GN=Agk PE=1 SV=1	-5	2.055	2.2567	3.377	0.5	0.5	0.5	1	1	1	0	0	0	0.055
Q921F2	TAR DNA-binding protein 43 OS=Mus musculus GN=Tardbp PE=1 SV=1	-1.11111	0.5	2.2567	0.5	2.0665	0.5	0.5	0	1	0	1	0	0	0.57
P80313	T-complex protein 1 subunit eta OS=Mus musculus GN=Cct7 PE=1 SV=1	2.1	0.5	0.5	0.5	0.5	2.1676	0.5	0	0	0	0	1	0	0.43
G5E8C3	G protein-coupled receptor, family C, group 5, member A OS=Mus musculus GN=Gprc5a PE=4 SV=1	-3.33333	0.5	3.385	3.377	0.5	1.4451	0.5	0	1	1	0	1	0	0.11
Q8BFW7	Lipoma-preferred partner homolog OS=Mus musculus GN=Lpp PE=1 SV=1	-3.33333	2.055	0.5	2.2513	0.5	0.5	0.5	1	0	1	0	0	0	0.27
P70441	Na(+)/H(+) exchange regulatory cofactor NHE-RF1 OS=Mus musculus GN=Slc9a3r1 PE=1 SV=3	-2	2.055	0.5	0.5	0.5	0.5	0.5	1	0	0	0	0	0	0.42
Q80W54	CAAX prenyl protease 1 homolog OS=Mus musculus GN=Zmpste24 PE=1 SV=2	1.6	0.5	0.5	0.5	0.5	1.4451	0.5	0	0	0	0	1	0	0.58
P97461	40S ribosomal protein S5 OS=Mus musculus GN=Rps5 PE=1 SV=3	-2	3.0825	2.2567	0.5	0.5	2.1676	0.5	1	1	0	0	1	0	0.28
Q3UW53	Protein Niban OS=Mus musculus GN=Fam129a PE=1 SV=2	1.3	2.055	0.5	0.5	2.0665	1.4451	0.5	1	0	0	1	1	0	0.46
O70492	Sorting nexin-3 OS=Mus musculus GN=Snx3 PE=1 SV=3	1.2	2.055	2.2567	0.5	3.0998	2.1676	0.5	1	0.99	0	1	1	0	0.61
Q9CQZ5	NADH dehydrogenase [ubiquinone] 1 alpha subcomplex subunit 6 OS=Mus musculus GN=Ndufa6 PE=1 SV=1	-2.5	3.0825	0.5	0.5	0.5	0.5	0.5	1	0	0	0	0	0	0.27
Q9JLJ2	4-trimethylaminobutyraldehyde dehydrogenase OS=Mus musculus GN=Aldh9a1 PE=1 SV=1	1.6	0.5	0.5	0.5	0.5	1.4451	0.5	0	0	0	0	1	0	0.58
O35609	Secretory carrier-associated membrane protein 3 OS=Mus musculus GN=Scamp3 PE=1 SV=3	-2	0.5	2.2567	2.2513	0.5	1.4451	0.5	0	1	1	0	0.99	0	0.28
Q9R0X5	X-linked retinitis pigmentosa GTPase regulator OS=Mus musculus GN=Rpgr PE=1 SV=2	-1.25	3.0825	0.5	0.5	0.5	2.1676	0.5	1	0	0	0	1	0	0.54
P17047	Lysosome-associated membrane glycoprotein 2 OS=Mus musculus GN=Lamp2 PE=2 SV=2	2.1	0.5	0.5	0.5	0.5	0.5	2.2214	0	0	0	0	0	1	0.58
Q8BKC5	Importin-5 OS=Mus musculus GN=Ipo5 PE=1 SV=3	2.1	0.5	0.5	0.5	0.5	0.5	2.2214	0	0	0	0	0	1	0.58
O09131	Cluster of Glutathione S-transferase omega-1 OS=Mus musculus GN=Gsto1 PE=2 SV=2 (sp|O09131|GSTO1_MOUSE)	1	2.8731	0.5	2.0219	1.8559	1.2978	1.995	1	0	1	1	1	1	0.52
P29341	Cluster of Polyadenylate-binding protein 1 OS=Mus musculus GN=Pabpc1 PE=1 SV=2 (sp|P29341|PABP1_MOUSE)	1.8	0.5	2.0672	0.5	2.5885	2.3898	0.5	0	1	0	1	1	0	0.34
P19973	Cluster of Lymphocyte-specific protein 1 OS=Mus musculus GN=Lsp1 PE=1 SV=2 (sp|P19973|LSP1_MOUSE)	3.2	0.5	0.5	0.5	3.7886	0.5	0.5	0	0	0	1	0	0	0.43
Q9QZ88	Cluster of Vacuolar protein sorting-associated protein 29 OS=Mus musculus GN=Vps29 PE=1 SV=1 (sp|Q9QZ88|VPS29_MOUSE)	2.7	1.8775	0.5	0.5	3.5974	3.711	0.5	1	0	0	1	1	0	0.12
Q9WV54	Cluster of Acid ceramidase OS=Mus musculus GN=Asah1 PE=1 SV=1 (sp|Q9WV54|ASAH1_MOUSE)	-1.66667	4.11	0.5	0.5	1.9417	0.5	0.5	1	0	0	1	0	0	0.28
G3UW56	Cluster of MCG21565 OS=Mus musculus GN=Vmn2r85 PE=4 SV=1 (tr|G3UW56|G3UW56_MOUSE-DECOY)	2.1	0.5	0.5	0.5	0.5	0.5	2.2214	0	0	0	0	0	1	0.58
P63094	Guanine nucleotide-binding protein G(s) subunit alpha isoforms short OS=Mus musculus GN=Gnas PE=1 SV=1	1.7	0.5	0.5	2.2513	2.0665	2.8902	0.5	0	0	1	1	1	0	0.25
Q3U5Q7	UMP-CMP kinase 2, mitochondrial OS=Mus musculus GN=Cmpk2 PE=2 SV=2	3.6	0.5	0.5	0.5	0.5	4.3353	0.5	0	0	0	0	1	0	0.14
Q61362	Chitinase-3-like protein 1 OS=Mus musculus GN=Chi3l1 PE=1 SV=3	4.2	0.5	0.5	0.5	0.5	3.6127	2.2214	0	0	0	0	1	1	0.14
Q8BG32	26S proteasome non-ATPase regulatory subunit 11 OS=Mus musculus GN=Psmd11 PE=1 SV=3	2.6	0.5	0.5	0.5	0.5	2.8902	0.5	0	0	0	0	1	0	0.3
Q8VCM8	Nicalin OS=Mus musculus GN=Ncln PE=2 SV=2	1.5	0.5	3.385	0.5	3.0998	2.8902	0.5	0	1	0	1	1	0	0.29
Q7TMK9	Heterogeneous nuclear ribonucleoprotein Q OS=Mus musculus GN=Syncrip PE=1 SV=2	-1.66667	1.5923	4.0052	2.8701	1.6012	2.8902	0.5	1	1	1	1	1	0	0.28
P97425	Eosinophil cationic protein 2 OS=Mus musculus GN=Ear2 PE=2 SV=1	5	0.5	0.5	0.5	4.1331	2.8902	0.5	0	0	0	1	1	0	0.091
P52332	Tyrosine-protein kinase JAK1 OS=Mus musculus GN=Jak1 PE=1 SV=1	2.6	0.5	0.5	0.5	0.5	2.8902	0.5	0	0	0	0	1	0	0.3
P97792	Coxsackievirus and adenovirus receptor homolog OS=Mus musculus GN=Cxadr PE=1 SV=1	-1.42857	2.055	0.5	3.377	2.0665	1.4451	0.5	1	0	1	1	1	0	0.52
Q925I1	ATPase family AAA domain-containing protein 3 OS=Mus musculus GN=Atad3 PE=1 SV=1	1.3	2.055	2.2567	0.5	3.0998	2.8902	0.5	1	1	0	1	1	0	0.5
Q8VDJ3	Vigilin OS=Mus musculus GN=Hdlbp PE=1 SV=1	2.1	0.5	0.5	0.5	0.5	2.1676	0.5	0	0	0	0	1	0	0.43
P68510	14-3-3 protein eta OS=Mus musculus GN=Ywhah PE=1 SV=2	-1.11111	3.222	3.3096	3.5298	3.4494	2.2657	3.1896	1	1	1	1	1	1	0.36
Q91VD9	NADH-ubiquinone oxidoreductase 75 kDa subunit, mitochondrial OS=Mus musculus GN=Ndufs1 PE=1 SV=2	1.2	3.0825	0.5	0.5	2.0665	2.1676	0.5	1	0	0	1	1	0	0.48
Q64010	Adapter molecule crk OS=Mus musculus GN=Crk PE=1 SV=1	1.1	2.055	3.385	0.5	3.0998	1.4451	2.2214	1	1	0	1	1	1	0.6
P50404	Pulmonary surfactant-associated protein D OS=Mus musculus GN=Sftpd PE=2 SV=1	1.2	0.5	2.2567	0.5	2.0665	1.4451	0.5	0	1	0	1	1	0	0.46
Q8CDN6	Thioredoxin-like protein 1 OS=Mus musculus GN=Txnl1 PE=2 SV=3	-1.11111	0.5	2.2567	3.377	2.0665	1.4451	2.2214	0	1	1	1	1	1	0.5
E9QJW0	Microsomal glutathione S-transferase 1 OS=Mus musculus GN=Mgst1 PE=1 SV=1	-2	2.055	0.5	0.5	0.5	0.5	0.5	1	0	0	0	0	0	0.42
P62748	Hippocalcin-like protein 1 OS=Mus musculus GN=Hpcal1 PE=2 SV=2	-1.25	2.8794	2.0337	4.2802	2.8956	2.0248	2.0018	1	1	1	1	1	0.99	0.28
Q9CQ69	Cytochrome b-c1 complex subunit 8 OS=Mus musculus GN=Uqcrq PE=1 SV=3	-5	4.11	2.2567	3.377	0.5	0.5	0.5	1	1	1	0	0	0	0.017
Q9CRB9	MICOS complex subunit Mic19 OS=Mus musculus GN=Chchd3 PE=1 SV=1	-10	4.11	3.385	3.377	0.5	0.5	0.5	1	1	1	0	0	0	0.0092
B2RUP2	Protein unc-13 homolog D OS=Mus musculus GN=Unc13d PE=1 SV=2	1.4	2.055	0.5	0.5	0.5	1.4451	2.2214	1	0	0	0	1	1	0.46
O09061	Proteasome subunit beta type-1 OS=Mus musculus GN=Psmb1 PE=1 SV=1	1.1	0.5	0.5	3.377	2.0665	2.1676	0.5	0	0	1	1	1	0	0.48
P16330	2',3'-cyclic-nucleotide 3'-phosphodiesterase OS=Mus musculus GN=Cnp PE=1 SV=3	-2	4.11	2.2567	0.5	0.5	2.1676	0.5	1	1	0	0	1	0	0.19
Q9EQU5	Protein SET OS=Mus musculus GN=Set PE=1 SV=1	3.2	0.5	0.5	0.5	2.0665	2.1676	0.5	0	0	0	1	1	0	0.3
Q9DCS3	Trans-2-enoyl-CoA reductase, mitochondrial OS=Mus musculus GN=Mecr PE=1 SV=2	-1.66667	4.11	0.5	0.5	0.5	2.1676	0.5	1	0	0	0	1	0	0.4
P61620	Protein transport protein Sec61 subunit alpha isoform 1 OS=Mus musculus GN=Sec61a1 PE=2 SV=2	-1.66667	2.055	2.2567	2.2513	0.5	1.4451	2.2214	0.99	1	1	0	1	1	0.39
P50429	Arylsulfatase B OS=Mus musculus GN=Arsb PE=2 SV=3	4.6	0.5	0.5	0.5	2.0665	1.4451	3.332	0	0	0	1	1	1	0.14
Q9Z1J3	Cysteine desulfurase, mitochondrial OS=Mus musculus GN=Nfs1 PE=2 SV=3	-1.42857	0.5	0.5	3.377	0.5	2.1676	0.5	0	0	1	0	1	0	0.54
Q6ZWX6	Eukaryotic translation initiation factor 2 subunit 1 OS=Mus musculus GN=Eif2s1 PE=1 SV=3	1.6	0.5	0.5	0.5	0.5	1.4451	0.5	0	0	0	0	1	0	0.58
P97468	Chemokine-like receptor 1 OS=Mus musculus GN=Cmklr1 PE=1 SV=1	-2	3.0825	3.385	2.2513	0.5	0.5	3.332	1	1	1	0	0	1	0.12
Q9JHR7	Insulin-degrading enzyme OS=Mus musculus GN=Ide PE=1 SV=1	2.8	0.5	0.5	0.5	0.5	1.4451	2.2214	0	0	0	0	1	1	0.43
Q61462	Cytochrome b-245 light chain OS=Mus musculus GN=Cyba PE=1 SV=3	2.6	0.5	0.5	0.5	0.5	2.8902	0.5	0	0	0	0	1	0	0.3
E9QMC1	Cingulin OS=Mus musculus GN=Cgn PE=1 SV=1	2.7	0.5	0.5	0.5	3.0998	0.5	0.5	0	0	0	1	0	0	0.43
P62281	40S ribosomal protein S11 OS=Mus musculus GN=Rps11 PE=1 SV=3	-1.42857	2.055	2.2567	0.5	0.5	2.1676	0.5	1	0.99	0	0	1	0	0.4
Q9CZB0	Succinate dehydrogenase cytochrome b560 subunit, mitochondrial OS=Mus musculus GN=Sdhc PE=2 SV=1	-1.66667	2.055	2.2567	2.2513	2.0665	1.4451	0.5	1	1	1	1	1	0	0.39
Q922B2	Aspartate--tRNA ligase, cytoplasmic OS=Mus musculus GN=Dars PE=2 SV=2	1.5	0.5	2.2567	0.5	2.0665	2.1676	0.5	0	1	0	1	1	0	0.34
A0A087WSN0	Keratin-associated protein 5-3 OS=Mus musculus GN=Krtap5-3 PE=4 SV=1	-1.25	0.5	2.7813	0.5	2.0665	0.5	0.5	0	0.99	0	1	0	0	0.57
Q91ZW3	SWI/SNF-related matrix-associated actin-dependent regulator of chromatin subfamily A member 5 OS=Mus musculus GN=Smarca5 PE=1 SV=1	2.7	0.5	0.5	0.5	3.0998	0.5	0.5	0	0	0	1	0	0	0.43
Q921X9	Protein disulfide-isomerase A5 OS=Mus musculus GN=Pdia5 PE=2 SV=1	-1.11111	0.5	0.5	2.2513	2.0665	0.5	0.5	0	0	1	1	0	0	0.57
P45878	Peptidyl-prolyl cis-trans isomerase FKBP2 OS=Mus musculus GN=Fkbp2 PE=1 SV=1	2.1	0.5	0.5	0.5	0.5	2.1676	0.5	0	0	0	0	1	0	0.43
Q61102	ATP-binding cassette sub-family B member 7, mitochondrial OS=Mus musculus GN=Abcb7 PE=1 SV=3	1.2	0.5	0.5	2.2513	2.0665	1.4451	0.5	0	0	1	1	1	0	0.46
D3Z4R1	Probable ATP-dependent DNA helicase HFM1 OS=Mus musculus GN=Hfm1 PE=3 SV=2	2	0.5	0.5	0.5	2.0665	0.5	0.5	0	0	0	1	0	0	0.58
Q62095	ATP-dependent RNA helicase DDX3Y OS=Mus musculus GN=Ddx3y PE=1 SV=2	-1.25	0.5	0.5	2.2513	0.5	1.4451	0.5	0	0	1	0	0.99	0	0.57
P12367	Cluster of cAMP-dependent protein kinase type II-alpha regulatory subunit OS=Mus musculus GN=Prkar2a PE=1 SV=2 (sp|P12367|KAP2_MOUSE)	-1.42857	2.055	0.5	0.5	0.5	1.271	0.5	1	0	0	0	1	0	0.57
Q8CBW3	Cluster of Abl interactor 1 OS=Mus musculus GN=Abi1 PE=1 SV=3 (sp|Q8CBW3|ABI1_MOUSE)	1.8	0.5	0.5	0.5	0.5	1.7309	0.5	0	0	0	0	1	0	0.58
P01915	Cluster of H-2 class II histocompatibility antigen, E-D beta chain OS=Mus musculus PE=3 SV=1 (sp|P01915|HB22_MOUSE)	-5	2.9715	3.2631	0.5	0.5	0.5	0.5	1	1	0	0	0	0	0.096
E9QPS5	Cluster of Latent-transforming growth factor beta-binding protein 4 OS=Mus musculus GN=Ltbp4 PE=4 SV=1 (tr|E9QPS5|E9QPS5_MOUSE-DECOY)	-3.33333	1.8464	0.5	2.0228	0.5	0.5	0.5	1	0	1	0	0	0	0.27
Q64345	Cluster of Interferon-induced protein with tetratricopeptide repeats 3 OS=Mus musculus GN=Ifit3 PE=2 SV=1 (sp|Q64345|IFIT3_MOUSE)	5	0.5	0.5	0.5	0.5	6.5029	0.5	0	0	0	0	1	0	0.059
A2AQ07	Tubulin beta-1 chain OS=Mus musculus GN=Tubb1 PE=1 SV=1	6.9	0.5	0.5	0.5	5.9493	3.8497	0.5	0	0	0	1	1	0	0.024
P80314	T-complex protein 1 subunit beta OS=Mus musculus GN=Cct2 PE=1 SV=4	3.2	0.5	0.5	0.5	2.0665	2.1676	0.5	0	0	0	1	1	0	0.3
Q99020	Heterogeneous nuclear ribonucleoprotein A/B OS=Mus musculus GN=Hnrnpab PE=1 SV=1	-3.33333	2.055	2.2567	4.5027	0.5	1.4451	0.5	1	1	1	0	1	0	0.068
Q99JY3	GTPase IMAP family member 4 OS=Mus musculus GN=Gimap4 PE=1 SV=1	5.3	0.5	0.5	0.5	3.0998	4.3353	0.5	0	0	0	1	1	0	0.059
Q9DCE9	Protein Igtp OS=Mus musculus GN=Igtp PE=2 SV=1	6	0.5	0.5	0.5	2.0665	3.6127	3.332	0	0	0	1	1	1	0.037
Q9ET01	Glycogen phosphorylase, liver form OS=Mus musculus GN=Pygl PE=1 SV=4	4.2	0.5	0.5	0.5	2.6053	2.0394	1.6898	0	0	0	1	1	0.99	0.21
Q9QZD9	Eukaryotic translation initiation factor 3 subunit I OS=Mus musculus GN=Eif3i PE=1 SV=1	2.6	0.5	0.5	0.5	0.5	2.8902	0.5	0	0	0	0	1	0	0.3
Q9DCM0	Persulfide dioxygenase ETHE1, mitochondrial OS=Mus musculus GN=Ethe1 PE=1 SV=2	3.3	0.5	0.5	0.5	0.5	2.1676	2.2214	0	0	0	0	1	1	0.3
P32067	Lupus La protein homolog OS=Mus musculus GN=Ssb PE=1 SV=1	-2	0.5	2.2567	0.5	0.5	0.5	0.5	0	1	0	0	0	0	0.42
Q8BXZ1	Protein disulfide-isomerase TMX3 OS=Mus musculus GN=Tmx3 PE=1 SV=2	3.6	0.5	0.5	0.5	2.0665	2.8902	0.5	0	0	0	1	1	0	0.21
P62301	40S ribosomal protein S13 OS=Mus musculus GN=Rps13 PE=1 SV=2	3.3	0.5	0.5	0.5	0.5	2.1676	2.2214	0	0	0	0	1	1	0.3
Q91VW3	SH3 domain-binding glutamic acid-rich-like protein 3 OS=Mus musculus GN=Sh3bgrl3 PE=1 SV=1	4.5	0.5	0.5	0.5	4.1331	2.1676	0.5	0	0	0	1	1	0	0.14
P97493	Thioredoxin, mitochondrial OS=Mus musculus GN=Txn2 PE=1 SV=1	1.6	0.5	0.5	0.5	0.5	1.4451	0.5	0	0	0	0	1	0	0.58
Q9CZ44	NSFL1 cofactor p47 OS=Mus musculus GN=Nsfl1c PE=1 SV=1	-1.11111	2.055	2.2567	2.2513	2.0665	1.4451	2.2214	1	1	1	1	1	1	0.5
Q8BMP6	Golgi resident protein GCP60 OS=Mus musculus GN=Acbd3 PE=1 SV=3	2.1	0.5	0.5	0.5	0.5	2.1676	0.5	0	0	0	0	1	0	0.43
Q8C129	Leucyl-cystinyl aminopeptidase OS=Mus musculus GN=Lnpep PE=1 SV=1	1	0.5	0.5	3.377	0.5	1.4451	2.2214	0	0	1	0	1	1	0.6
Q9QWK4	CD5 antigen-like OS=Mus musculus GN=Cd5l PE=1 SV=3	2.7	0.5	0.5	0.5	3.0998	0.5	0.5	0	0	0	1	0	0	0.43
P97872	Dimethylaniline monooxygenase [N-oxide-forming] 5 OS=Mus musculus GN=Fmo5 PE=2 SV=4	2.1	0.5	0.5	0.5	0.5	2.1676	0.5	0	0	0	0	1	0	0.43
P62242	40S ribosomal protein S8 OS=Mus musculus GN=Rps8 PE=1 SV=2	1	0.5	0.5	2.2513	0.5	2.1676	0.5	0	0	1	0	1	0	0.59
P70261	Paladin OS=Mus musculus GN=Pald1 PE=1 SV=1	-3.33333	0.5	0.5	3.377	0.5	0.5	0.5	0	0	1	0	0	0	0.27
P09803	Cadherin-1 OS=Mus musculus GN=Cdh1 PE=1 SV=1	2	0.5	0.5	0.5	2.0665	0.5	0.5	0	0	0	1	0	0	0.58
P23506	Protein-L-isoaspartate(D-aspartate) O-methyltransferase OS=Mus musculus GN=Pcmt1 PE=1 SV=3	-1.42857	0.5	3.385	0.5	0.5	2.1676	0.5	0	1	0	0	1	0	0.54
P34022	Ran-specific GTPase-activating protein OS=Mus musculus GN=Ranbp1 PE=1 SV=2	-3.33333	3.0825	2.2567	0.5	0.5	0.5	0.5	1	1	0	0	0	0	0.16
Q8BVI4	Dihydropteridine reductase OS=Mus musculus GN=Qdpr PE=1 SV=2	2.7	0.5	0.5	0.5	2.0665	1.4451	0.5	0	0	0	1	1	0	0.43
Q61739	Integrin alpha-6 OS=Mus musculus GN=Itga6 PE=1 SV=3	1.2	0.5	0.5	2.2513	2.0665	1.4451	0.5	0	0	1	1	1	0	0.46
O08599	Syntaxin-binding protein 1 OS=Mus musculus GN=Stxbp1 PE=1 SV=2	-3.33333	0.5	0.5	4.5027	0.5	0.5	0.5	0	0	1	0	0	0	0.16
P02104	Hemoglobin subunit epsilon-Y2 OS=Mus musculus GN=Hbb-y PE=1 SV=2	2.1	0.5	0.5	2.5729	2.2141	0.92895	4.2836	0	0	1	1	1	1	0.18
Q8R2Q8	Bone marrow stromal antigen 2 OS=Mus musculus GN=Bst2 PE=1 SV=1	3.8	0.5	0.5	0.5	2.0665	1.4451	2.2214	0	0	0	1	1	1	0.21
O88696	ATP-dependent Clp protease proteolytic subunit, mitochondrial OS=Mus musculus GN=Clpp PE=1 SV=1	-1.25	0.5	2.2567	2.2513	0.5	1.4451	2.2214	0	0.99	0.99	0	1	1	0.66
P48428	Tubulin-specific chaperone A OS=Mus musculus GN=Tbca PE=2 SV=3	-1.25	0.5	2.2567	2.2513	0.5	1.4451	2.2214	0	1	1	0	1	1	0.66
Q9CQ60	6-phosphogluconolactonase OS=Mus musculus GN=Pgls PE=2 SV=1	2.1	0.5	0.5	0.5	0.5	0.5	2.2214	0	0	0	0	0	1	0.58
Q91YP2	Neurolysin, mitochondrial OS=Mus musculus GN=Nln PE=2 SV=1	2.9	0.5	0.5	0.5	0.5	0.5	3.332	0	0	0	0	0	1	0.43
Q61792	LIM and SH3 domain protein 1 OS=Mus musculus GN=Lasp1 PE=1 SV=1	1.1	2.5629	0.5	3.3641	1.544	1.4368	3.8683	1	0	1	1	1	1	0.6
Q9WU78	Programmed cell death 6-interacting protein OS=Mus musculus GN=Pdcd6ip PE=1 SV=3	-2.5	2.055	0.5	3.377	0.5	1.4451	0.5	1	0	1	0	1	0	0.18
Q8BHK9	DNA excision repair protein ERCC-6-like OS=Mus musculus GN=Ercc6l PE=1 SV=1	2.1	0.5	0.5	0.5	0.5	0.5	2.2214	0	0	0	0	0	1	0.58
Q3TXS7	26S proteasome non-ATPase regulatory subunit 1 OS=Mus musculus GN=Psmd1 PE=1 SV=1	-1.25	0.5	0.5	2.2513	0.5	1.4451	0.5	0	0	0.99	0	1	0	0.57
Q91YY5	Solute carrier organic anion transporter family member 1A5 OS=Mus musculus GN=Slco1a5 PE=2 SV=1	1.6	0.5	0.5	0.5	0.5	1.4451	0.5	0	0	0	0	1	0	0.58
A2AUY4	Protein Baz2b OS=Mus musculus GN=Baz2b PE=4 SV=1	1.6	0.5	0.5	0.5	0.5	1.4451	0.5	0	0	0	0	1	0	0.58
Q8BX70	Vacuolar protein sorting-associated protein 13C OS=Mus musculus GN=Vps13c PE=1 SV=2	-2	2.055	0.5	0.5	0.5	0.5	0.5	1	0	0	0	0	0	0.42
Q9JLV6	Bifunctional polynucleotide phosphatase/kinase OS=Mus musculus GN=Pnkp PE=1 SV=2	2.7	0.5	0.5	0.5	2.0665	1.4451	0.5	0	0	0	1	1	0	0.43
P30275	Cluster of Creatine kinase U-type, mitochondrial OS=Mus musculus GN=Ckmt1 PE=1 SV=1 (sp|P30275|KCRU_MOUSE)	-1.66667	4.11	0.5	0.5	1.8526	0.5	0.5	1	0	0	1	0	0	0.28
Q8CFB4	Guanylate-binding protein 5 OS=Mus musculus GN=Gbp5 PE=1 SV=2	5.3	0.5	0.5	0.5	0.5	6.9678	0.5	0	0	0	0	1	0	0.037
Q9R0Y5	Adenylate kinase isoenzyme 1 OS=Mus musculus GN=Ak1 PE=1 SV=1	1.4	0.5	0.5	2.2513	0.5	3.6127	0.5	0	0	1	0	1	0	0.34
Q9Z2W0	Aspartyl aminopeptidase OS=Mus musculus GN=Dnpep PE=2 SV=2	3.7	0.5	0.5	0.5	0.5	2.8902	2.2214	0	0	0	0	1	1	0.21
G5E8Q8	MCG115189 OS=Mus musculus GN=Gpr116 PE=4 SV=1	3.2	0.5	0.5	0.5	2.0665	2.1676	0.5	0	0	0	1	1	0	0.3
Q9EPL8	Importin-7 OS=Mus musculus GN=Ipo7 PE=1 SV=2	1.6	0.5	0.5	0.5	0.5	1.4451	0.5	0	0	0	0	1	0	0.58
Q60973	Histone-binding protein RBBP7 OS=Mus musculus GN=Rbbp7 PE=1 SV=1	3.2	0.5	0.5	0.5	2.0665	2.1676	0.5	0	0	0	1	1	0	0.3
P37804	Transgelin OS=Mus musculus GN=Tagln PE=1 SV=3	1.7	2.055	0.5	0.5	0.5	4.3353	0.5	1	0	0	0	1	0	0.25
Q9CQR4	Acyl-coenzyme A thioesterase 13 OS=Mus musculus GN=Acot13 PE=1 SV=1	1.2	3.0825	0.5	0.5	2.0665	2.1676	0.5	1	0	0	1	1	0	0.48
Q9JJI8	60S ribosomal protein L38 OS=Mus musculus GN=Rpl38 PE=2 SV=3	1.8	2.055	0.5	0.5	2.0665	2.8902	0.5	1	0	0	1	1	0	0.25
P51432	1-phosphatidylinositol 4,5-bisphosphate phosphodiesterase beta-3 OS=Mus musculus GN=Plcb3 PE=2 SV=2	1.2	0.5	2.2567	0.5	0.5	2.8902	0.5	0	1	0	0	1	0	0.46
Q9QWR8	Alpha-N-acetylgalactosaminidase OS=Mus musculus GN=Naga PE=2 SV=2	1.6	0.5	0.5	0.5	0.5	1.4451	0.5	0	0	0	0	1	0	0.58
Q99L04	Dehydrogenase/reductase SDR family member 1 OS=Mus musculus GN=Dhrs1 PE=2 SV=1	-2	0.5	0.5	2.2513	0.5	0.5	0.5	0	0	1	0	0	0	0.42
P83882	60S ribosomal protein L36a OS=Mus musculus GN=Rpl36a PE=1 SV=2	-5	2.055	2.2567	2.2513	0.5	0.5	0.5	1	1	1	0	0	0	0.096
P97449	Aminopeptidase N OS=Mus musculus GN=Anpep PE=1 SV=4	2.1	0.5	0.5	0.5	0.5	2.1676	0.5	0	0	0	0	1	0	0.43
O70435	Proteasome subunit alpha type-3 OS=Mus musculus GN=Psma3 PE=1 SV=3	3.2	0.5	0.5	0.5	2.0665	0.5	2.2214	0	0	0	1	0	1	0.43
O88974	Histone-lysine N-methyltransferase SETDB1 OS=Mus musculus GN=Setdb1 PE=1 SV=1	-2	0.5	2.2567	0.5	0.5	0.5	0.5	0	1	0	0	0	0	0.42
Q05144	Ras-related C3 botulinum toxin substrate 2 OS=Mus musculus GN=Rac2 PE=2 SV=1	3.2	0.5	0.5	0.5	2.0665	2.1676	0.5	0	0	0	1	1	0	0.3
Q8BKG3	Inactive tyrosine-protein kinase 7 OS=Mus musculus GN=Ptk7 PE=1 SV=1	-1.42857	0.5	0.5	3.377	0.5	2.1676	0.5	0	0	1	0	0.99	0	0.54
Q9CZN7	Serine hydroxymethyltransferase OS=Mus musculus GN=Shmt2 PE=2 SV=1	2.1	0.5	0.5	0.5	0.5	2.1676	0.5	0	0	0	0	1	0	0.43
Q62000	Mimecan OS=Mus musculus GN=Ogn PE=2 SV=1	1.2	0.5	0.5	2.2513	2.0665	1.4451	0.5	0	0	1	1	1	0	0.46
P97927	Laminin subunit alpha-4 OS=Mus musculus GN=Lama4 PE=1 SV=2	-2	0.5	0.5	2.2513	0.5	0.5	0.5	0	0	1	0	0	0	0.42
Q8BGC4	Zinc-binding alcohol dehydrogenase domain-containing protein 2 OS=Mus musculus GN=Zadh2 PE=1 SV=1	2.1	0.5	0.5	0.5	0.5	2.1676	0.5	0	0	0	0	1	0	0.43
Q62186	Translocon-associated protein subunit delta OS=Mus musculus GN=Ssr4 PE=2 SV=1	3.2	0.5	0.5	0.5	2.0665	2.1676	0.5	0	0	0	1	1	0	0.3
Q8JZQ2	AFG3-like protein 2 OS=Mus musculus GN=Afg3l2 PE=1 SV=1	-5	2.055	2.2567	2.2513	0.5	0.5	0.5	1	1	1	0	0	0	0.096
Q9CPY7	Cytosol aminopeptidase OS=Mus musculus GN=Lap3 PE=1 SV=3	-3.33333	0.5	2.2567	2.2513	0.5	0.5	0.5	0	0.99	1	0	0	0	0.27
O88792	Junctional adhesion molecule A OS=Mus musculus GN=F11r PE=1 SV=2	-3.33333	0.5	0.5	3.377	0.5	0.5	0.5	0	0	1	0	0	0	0.27
P35762	CD81 antigen OS=Mus musculus GN=Cd81 PE=1 SV=2	-2.5	3.0825	0.5	0.5	0.5	0.5	0.5	1	0	0	0	0	0	0.27
P08905	Lysozyme C-2 OS=Mus musculus GN=Lyz2 PE=1 SV=2	1.5	0.5	0.5	0.5	0.5	1.2767	0.5	0	0	0	0	1	0	0.75
Q9CQN1	Heat shock protein 75 kDa, mitochondrial OS=Mus musculus GN=Trap1 PE=1 SV=1	-2	0.5	0.5	2.2513	0.5	0.5	0.5	0	0	1	0	0	0	0.42
Q8BLN6	Protein unc-80 homolog OS=Mus musculus GN=Unc80 PE=1 SV=2	1.6	0.5	0.5	0.5	0.5	1.4451	0.5	0	0	0	0	1	0	0.58
P42703	Leukemia inhibitory factor receptor OS=Mus musculus GN=Lifr PE=1 SV=1	-2	2.055	3.385	0.5	2.0665	0.5	0.5	1	1	0	1	0	0	0.18
O54967	Activated CDC42 kinase 1 OS=Mus musculus GN=Tnk2 PE=1 SV=2	-2	2.055	0.5	0.5	0.5	0.5	0.5	1	0	0	0	0	0	0.42
Q99JF8	PC4 and SFRS1-interacting protein OS=Mus musculus GN=Psip1 PE=1 SV=1	1	0.5	0.5	2.2513	1.5553	1.0876	0.5	0	0	1	0.99	0.99	0	0.59
Q80XJ3	Tetratricopeptide repeat protein 28 OS=Mus musculus GN=Ttc28 PE=2 SV=3	1.6	0.5	0.5	0.5	0.5	1.4451	0.5	0	0	0	0	1	0	0.58
B2RPV6	Multimerin-1 OS=Mus musculus GN=Mmrn1 PE=2 SV=2	2.1	0.5	0.5	0.5	0.5	0.5	2.2214	0	0	0	0	0	0.99	0.58
A2AJ76	Hemicentin-2 OS=Mus musculus GN=Hmcn2 PE=2 SV=1	2.1	0.5	0.5	0.5	0.5	0.5	2.2214	0	0	0	0	0	0.99	0.58
Q5SUC9	Protein SCO1 homolog, mitochondrial OS=Mus musculus GN=Sco1 PE=2 SV=1	-2	2.055	0.5	0.5	0.5	0.5	0.5	0.99	0	0	0	0	0	0.42
Q6P8J7	Creatine kinase S-type, mitochondrial OS=Mus musculus GN=Ckmt2 PE=1 SV=1	4.7	0.5	0.5	0.5	0.5	4.3353	2.2214	0	0	0	0	1	1	0.091
F8WIV2	Serpin B6 OS=Mus musculus GN=Serpinb6a PE=1 SV=1	2.1	0.5	0.5	0.5	0.5	2.1676	0.5	0	0	0	0	1	0	0.43
Q9Z126	Platelet factor 4 OS=Mus musculus GN=Pf4 PE=2 SV=1	5	0.5	0.5	0.5	4.1331	2.8902	0.5	0	0	0	1	1	0	0.091
P61358	60S ribosomal protein L27 OS=Mus musculus GN=Rpl27 PE=1 SV=2	1.6	0.5	0.5	0.5	0.5	1.4451	0.5	0	0	0	0	1	0	0.58
Q9EP71	Ankycorbin OS=Mus musculus GN=Rai14 PE=1 SV=1	-2	0.5	0.5	2.2513	0.5	0.5	0.5	0	0	1	0	0	0	0.42
P11680	Properdin OS=Mus musculus GN=Cfp PE=2 SV=2	4.5	0.5	0.5	0.5	3.0998	1.4451	2.2214	0	0	0	1	1	1	0.14
P51859	Hepatoma-derived growth factor OS=Mus musculus GN=Hdgf PE=1 SV=2	3.2	0.5	0.5	0.5	3.41	0.93946	0.5	0	0	0	1	1	0	0.3
Q61702	Inter-alpha-trypsin inhibitor heavy chain H1 OS=Mus musculus GN=Itih1 PE=1 SV=2	1.6	0.5	0.5	0.5	0.5	1.4451	0.5	0	0	0	0	1	0	0.58
Q3U0S6	Ras-interacting protein 1 OS=Mus musculus GN=Rasip1 PE=1 SV=3	2.1	0.5	0.5	0.5	0.5	2.1676	0.5	0	0	0	0	1	0	0.43
Q3V3R1	Monofunctional C1-tetrahydrofolate synthase, mitochondrial OS=Mus musculus GN=Mthfd1l PE=1 SV=2	2.6	0.5	0.5	0.5	0.5	2.8902	0.5	0	0	0	0	1	0	0.3
Q8K183	Pyridoxal kinase OS=Mus musculus GN=Pdxk PE=1 SV=1	1.6	0.5	0.5	0.5	0.5	1.4451	0.5	0	0	0	0	1	0	0.58
Q80W04	Transmembrane and coiled-coil domains protein 2 OS=Mus musculus GN=Tmcc2 PE=1 SV=1	-2	0.5	0.5	2.2513	0.5	0.5	0.5	0	0	1	0	0	0	0.42
Q8VCI0	Phospholipase B-like 1 OS=Mus musculus GN=Plbd1 PE=1 SV=1	1.6	0.5	0.5	0.5	0.5	1.4451	0.5	0	0	0	0	1	0	0.58
P04918	Serum amyloid A-3 protein OS=Mus musculus GN=Saa3 PE=1 SV=1	2.5	0.5	0.5	0.5	0.5	2.7039	0.5	0	0	0	0	1	0	0.43
O09167	60S ribosomal protein L21 OS=Mus musculus GN=Rpl21 PE=2 SV=3	2.1	0.5	0.5	0.5	0.5	2.1676	0.5	0	0	0	0	1	0	0.43
E9Q242	Adenylosuccinate lyase OS=Mus musculus GN=Adsl PE=3 SV=1	-5	2.055	2.2567	2.2513	0.5	0.5	0.5	1	1	1	0	0	0	0.096
P55258	Ras-related protein Rab-8A OS=Mus musculus GN=Rab8a PE=1 SV=2	2.7	0.5	0.5	0.5	2.0665	1.4451	0.5	0	0	0	0.99	1	0	0.43
E9QM38	Solute carrier family 12 member 2 OS=Mus musculus GN=Slc12a2 PE=1 SV=1	1	2.055	0.5	0.5	2.0665	0.5	0.5	1	0	0	1	0	0	0.57
Q9D8B4	NADH dehydrogenase [ubiquinone] 1 alpha subcomplex subunit 11 OS=Mus musculus GN=Ndufa11 PE=2 SV=2	-3.33333	0.5	0.5	3.377	0.5	0.5	0.5	0	0	1	0	0	0	0.27
G3UW70	MCG21719 OS=Mus musculus GN=Lamtor5 PE=4 SV=1	2	0.5	0.5	0.5	2.0665	0.5	0.5	0	0	0	1	0	0	0.58
P29351	Tyrosine-protein phosphatase non-receptor type 6 OS=Mus musculus GN=Ptpn6 PE=1 SV=2	1.6	0.5	0.5	0.5	0.5	1.4451	0.5	0	0	0	0	1	0	0.58
Q9D2V7	Coronin-7 OS=Mus musculus GN=Coro7 PE=2 SV=2	1.6	0.5	0.5	0.5	0.5	1.4451	0.5	0	0	0	0	1	0	0.58
Q9JIK5	Nucleolar RNA helicase 2 OS=Mus musculus GN=Ddx21 PE=1 SV=3	1.6	0.5	0.5	0.5	0.5	1.4451	0.5	0	0	0	0	1	0	0.58
P28063	Proteasome subunit beta type-8 OS=Mus musculus GN=Psmb8 PE=1 SV=2	1	2.055	0.5	0.5	0.5	2.1676	0.5	0.99	0	0	0	1	0	0.59
Q64735	Complement component receptor 1-like protein OS=Mus musculus GN=Cr1l PE=1 SV=1	-3.33333	0.5	0.5	3.377	0.5	0.5	0.5	0	0	1	0	0	0	0.27
P04441	H-2 class II histocompatibility antigen gamma chain OS=Mus musculus GN=Cd74 PE=1 SV=3	-1.25	0.5	2.2567	0.5	0.5	1.4451	0.5	0	1	0	0	1	0	0.57
Q61129	Complement factor I OS=Mus musculus GN=Cfi PE=1 SV=3	2.7	0.5	0.5	0.5	2.0665	1.4451	0.5	0	0	0	0.99	1	0	0.43
P61089	Ubiquitin-conjugating enzyme E2 N OS=Mus musculus GN=Ube2n PE=1 SV=1	-2	0.5	2.2567	0.5	0.5	0.5	0.5	0	1	0	0	0	0	0.42
P35980	60S ribosomal protein L18 OS=Mus musculus GN=Rpl18 PE=2 SV=3	-2	0.5	0.5	2.2513	0.5	0.5	0.5	0	0	1	0	0	0	0.42
P81117	Nucleobindin-2 OS=Mus musculus GN=Nucb2 PE=1 SV=2	-2	0.5	2.2567	0.5	0.5	0.5	0.5	0	1	0	0	0	0	0.42
P21278	Guanine nucleotide-binding protein subunit alpha-11 OS=Mus musculus GN=Gna11 PE=1 SV=1	-2.5	2.4997	1.6102	2.568	0.5	1.6483	0.5	1	1	1	0	0.99	0	0.18
B2RXA1	Plcxd2 protein OS=Mus musculus GN=Plcxd2 PE=2 SV=1	2.7	0.5	0.5	0.5	3.0998	0.5	0.5	0	0	0	1	0	0	0.43
Q9CY58	Plasminogen activator inhibitor 1 RNA-binding protein OS=Mus musculus GN=Serbp1 PE=1 SV=2	1.6	0.5	0.5	0.5	0.5	1.4451	0.5	0	0	0	0	1	0	0.58
P43275	Histone H1.1 OS=Mus musculus GN=Hist1h1a PE=1 SV=2	-1.25	3.5436	1.6346	0.5	2.5302	1.7693	0.5	1	1	0	1	1	0	0.39
Q9CXS4	Centromere protein V OS=Mus musculus GN=Cenpv PE=2 SV=2	1	2.055	0.5	0.5	2.0665	0.5	0.5	1	0	0	1	0	0	0.57
Q3V1M1	Immunoglobulin superfamily member 10 OS=Mus musculus GN=Igsf10 PE=2 SV=2	-2	2.055	0.5	0.5	0.5	0.5	0.5	1	0	0	0	0	0	0.42
Q99KR7	Peptidyl-prolyl cis-trans isomerase F, mitochondrial OS=Mus musculus GN=Ppif PE=1 SV=1	-2	0.5	0.5	2.2513	0.5	0.5	0.5	0	0	1	0	0	0	0.42
O88974	Histone-lysine N-methyltransferase SETDB1 OS=Mus musculus GN=Setdb1 PE=1 SV=1	-2	2.055	0.5	0.5	0.5	0.5	0.5	1	0	0	0	0	0	0.42
Q4JK59	Methylcytosine dioxygenase TET2 OS=Mus musculus GN=Tet2 PE=1 SV=3	-2	0.5	0.5	2.2513	0.5	0.5	0.5	0	0	0.99	0	0	0	0.42
Q8VDD5	Myosin-9 OS=Mus musculus GN=Myh9 PE=1 SV=4	1.5	0.5	0.5	0.5	0.5	1.2507	0.5	0	0	0	0	0.99	0	0.75
Q9WV98	Mitochondrial import inner membrane translocase subunit Tim9 OS=Mus musculus GN=Timm9 PE=1 SV=1	-2	0.5	0.5	2.2513	0.5	0.5	0.5	0	0	0.99	0	0	0	0.42
O70468	Myosin-binding protein C, cardiac-type OS=Mus musculus GN=Mybpc3 PE=1 SV=1	4	0.5	0.5	0.5	0.5	5.0578	0.5	0	0	0	0	1	0	0.091
Q8R0X7	Sphingosine-1-phosphate lyase 1 OS=Mus musculus GN=Sgpl1 PE=1 SV=1	3.2	0.5	0.5	0.5	2.0665	2.1676	0.5	0	0	0	1	1	0	0.3
Q9QYB5	Gamma-adducin OS=Mus musculus GN=Add3 PE=1 SV=2	2.6	0.5	0.5	0.5	0.5	2.8902	0.5	0	0	0	0	1	0	0.3
P03987	Ig gamma-3 chain C region OS=Mus musculus PE=1 SV=2	4.1	0.5	0.5	0.5	5.1663	0.5	0.5	0	0	0	1	0	0	0.21
P97822	Acidic leucine-rich nuclear phosphoprotein 32 family member E OS=Mus musculus GN=Anp32e PE=1 SV=2	2.1	0.5	0.5	0.5	0.5	2.1676	0.5	0	0	0	0	1	0	0.43
Q6ZPJ3	E2/E3 hybrid ubiquitin-protein ligase UBE2O OS=Mus musculus GN=Ube2o PE=1 SV=3	-2	0.5	2.2567	0.5	0.5	0.5	0.5	0	1	0	0	0	0	0.42
Q9Z1M2	Interferon-g induced GTPase OS=Mus musculus GN=Irgm2 PE=2 SV=1	3.1	0.5	0.5	0.5	0.5	3.6127	0.5	0	0	0	0	1	0	0.21
Q9D024	Coiled-coil domain-containing protein 47 OS=Mus musculus GN=Ccdc47 PE=2 SV=2	-5	2.055	2.2567	4.5027	0.5	0.5	0.5	0.99	1	1	0	0	0	0.031
Q61768	Kinesin-1 heavy chain OS=Mus musculus GN=Kif5b PE=1 SV=3	-1.11111	0.5	0.5	3.3449	0.5	2.8902	0.5	0	0	1	0	1	0	0.6
O08997	Copper transport protein ATOX1 OS=Mus musculus GN=Atox1 PE=1 SV=1	1.3	2.055	0.5	0.5	2.0665	1.4451	0.5	1	0	0	1	1	0	0.46
O70252	Heme oxygenase 2 OS=Mus musculus GN=Hmox2 PE=2 SV=1	1.2	0.5	2.2567	0.5	2.0665	1.4451	0.5	0	1	0	1	1	0	0.46
D3YVF0	A-kinase anchor protein 5 OS=Mus musculus GN=Akap5 PE=1 SV=2	2.7	0.5	0.5	0.5	2.0665	1.4451	0.5	0	0	0	1	1	0	0.43
Q91YW3	DnaJ homolog subfamily C member 3 OS=Mus musculus GN=Dnajc3 PE=1 SV=1	-1.25	0.5	0.5	2.2513	0.5	1.4451	0.5	0	0	1	0	1	0	0.57
Q62422	Osteoclast-stimulating factor 1 OS=Mus musculus GN=Ostf1 PE=1 SV=2	2.7	0.5	0.5	0.5	3.0998	0.5	0.5	0	0	0	1	0	0	0.43
Q9DCT2	NADH dehydrogenase [ubiquinone] iron-sulfur protein 3, mitochondrial OS=Mus musculus GN=Ndufs3 PE=1 SV=2	-1.66667	3.0825	0.5	0.5	0.5	1.4451	0.5	1	0	0	0	1	0	0.41
Q60972	Histone-binding protein RBBP4 OS=Mus musculus GN=Rbbp4 PE=1 SV=5	-2	0.5	0.5	2.2513	0.5	0.5	0.5	0	0	1	0	0	0	0.42
P62315	Small nuclear ribonucleoprotein Sm D1 OS=Mus musculus GN=Snrpd1 PE=2 SV=1	2.7	0.5	0.5	0.5	2.0665	1.4451	0.5	0	0	0	1	1	0	0.43
Q9CQ54	NADH dehydrogenase [ubiquinone] 1 subunit C2 OS=Mus musculus GN=Ndufc2 PE=1 SV=1	-2	0.5	2.2567	2.2513	0.5	1.4451	0.5	0	0.99	1	0	1	0	0.28
Q62418	Drebrin-like protein OS=Mus musculus GN=Dbnl PE=1 SV=2	2.8	0.5	0.5	0.5	0.5	1.4451	2.2214	0	0	0	0	1	1	0.43
Q6P8P8	Pulmonary surfactant-associated protein C OS=Mus musculus GN=Sftpc PE=2 SV=1	-2.5	0.5	3.385	3.377	2.0665	0.5	0.5	0	1	1	0.99	0	0	0.11
P01887	Beta-2-microglobulin OS=Mus musculus GN=B2m PE=1 SV=2	3.8	0.5	0.5	0.5	3.0998	2.1676	0.5	0	0	0	1	1	0	0.21
Q08093	Calponin-2 OS=Mus musculus GN=Cnn2 PE=1 SV=1	2.1	0.5	0.5	0.5	0.5	2.1676	0.5	0	0	0	0	1	0	0.43
P62715	Serine/threonine-protein phosphatase 2A catalytic subunit beta isoform OS=Mus musculus GN=Ppp2cb PE=1 SV=1	1.6	0.5	0.5	0.5	0.5	1.4451	0.5	0	0	0	0	1	0	0.58
E9PVA8	Protein Gcn1l1 OS=Mus musculus GN=Gcn1l1 PE=4 SV=1	2.1	0.5	0.5	0.5	0.5	2.1676	0.5	0	0	0	0	1	0	0.43
O08547	Vesicle-trafficking protein SEC22b OS=Mus musculus GN=Sec22b PE=1 SV=3	2.1	0.5	0.5	0.5	0.5	0.5	2.2214	0	0	0	0	0	1	0.58
Q99KV1	DnaJ homolog subfamily B member 11 OS=Mus musculus GN=Dnajb11 PE=1 SV=1	-2	0.5	0.5	2.2513	0.5	0.5	0.5	0	0	1	0	0	0	0.42
P12265	Beta-glucuronidase OS=Mus musculus GN=Gusb PE=2 SV=2	2.1	0.5	0.5	0.5	0.5	2.1676	0.5	0	0	0	0	1	0	0.43
P62320	Small nuclear ribonucleoprotein Sm D3 OS=Mus musculus GN=Snrpd3 PE=1 SV=1	-2	2.055	0.5	0.5	0.5	0.5	0.5	1	0	0	0	0	0	0.42
Q64444	Carbonic anhydrase 4 OS=Mus musculus GN=Ca4 PE=1 SV=1	-3.33333	0.5	0.5	3.377	0.5	0.5	0.5	0	0	1	0	0	0	0.27
Q9CR62	Mitochondrial 2-oxoglutarate/malate carrier protein OS=Mus musculus GN=Slc25a11 PE=1 SV=3	1.6	0.5	0.5	0.5	0.5	1.4451	0.5	0	0	0	0	1	0	0.58
Q61578	NADPH:adrenodoxin oxidoreductase, mitochondrial OS=Mus musculus GN=Fdxr PE=2 SV=1	1.6	0.5	0.5	0.5	0.5	1.4451	0.5	0	0	0	0	1	0	0.58
Q08879	Fibulin-1 OS=Mus musculus GN=Fbln1 PE=1 SV=2	-2	2.055	0.5	0.5	0.5	0.5	0.5	1	0	0	0	0	0	0.42
Q9Z1K7	Adenomatous polyposis coli protein 2 OS=Mus musculus GN=Apc2 PE=1 SV=1	-2	0.5	0.5	2.2513	0.5	0.5	0.5	0	0	1	0	0	0	0.42
Q8BFR4	N-acetylglucosamine-6-sulfatase OS=Mus musculus GN=Gns PE=2 SV=1	-2	0.5	0.5	2.2513	0.5	0.5	0.5	0	0	1	0	0	0	0.42
Q9WV69	Dematin OS=Mus musculus GN=Dmtn PE=1 SV=1	-2	2.055	0.5	0.5	0.5	0.5	0.5	1	0	0	0	0	0	0.42
E9Q5X7	RNA-binding Raly-like protein OS=Mus musculus GN=Ralyl PE=4 SV=2	-2	0.5	2.2567	0.5	0.5	0.5	0.5	0	1	0	0	0	0	0.42
O35286	Putative pre-mRNA-splicing factor ATP-dependent RNA helicase DHX15 OS=Mus musculus GN=Dhx15 PE=1 SV=2	-2	0.5	0.5	2.2513	0.5	0.5	0.5	0	0	1	0	0	0	0.42
Q62220	Keratin-associated protein 5-4 OS=Mus musculus GN=Krtap5-4 PE=2 SV=1	2.1	0.5	0.5	0.5	0.5	0.5	2.2214	0	0	0	0	0	1	0.58
A2AJD1	Cluster of Protein Bpifb9b OS=Mus musculus GN=Bpifb9b PE=4 SV=1 (tr|A2AJD1|A2AJD1_MOUSE)	2.8	0.5	0.5	0.5	0.5	1.9913	1.7608	0	0	0	0	1	1	0.43
E9QK48	Echinoderm microtubule-associated protein-like 2 OS=Mus musculus GN=Eml2 PE=4 SV=1	3.6	0.5	0.5	0.5	2.0665	2.8902	0.5	0	0	0	1	1	0	0.21
Q9WTQ5	A-kinase anchor protein 12 OS=Mus musculus GN=Akap12 PE=1 SV=1	3.1	0.5	0.5	0.5	0.5	3.6127	0.5	0	0	0	0	1	0	0.21
O08583	THO complex subunit 4 OS=Mus musculus GN=Alyref PE=1 SV=3	-2	0.5	0.5	2.2513	0.5	0.5	0.5	0	0	1	0	0	0	0.42
P85094	Isochorismatase domain-containing protein 2A, mitochondrial OS=Mus musculus GN=Isoc2a PE=1 SV=1	3.5	0.5	0.5	0.5	0.5	1.4451	3.332	0	0	0	0	1	1	0.3
Q6PHN9	Ras-related protein Rab-35 OS=Mus musculus GN=Rab35 PE=1 SV=1	-1.25	0.5	2.2567	0.5	0.5	1.4451	0.5	0	1	0	0	1	0	0.57
P21958	Antigen peptide transporter 1 OS=Mus musculus GN=Tap1 PE=2 SV=3	1.6	0.5	0.5	0.5	0.5	1.4451	0.5	0	0	0	0	1	0	0.58
Q62393	Tumor protein D52 OS=Mus musculus GN=Tpd52 PE=1 SV=2	2.7	0.5	0.5	0.5	2.0665	1.4451	0.5	0	0	0	1	1	0	0.43
P58389	Serine/threonine-protein phosphatase 2A activator OS=Mus musculus GN=Ppp2r4 PE=1 SV=1	2.8	0.5	0.5	0.5	0.5	1.4451	2.2214	0	0	0	0	1	1	0.43
Q8BT60	Copine-3 OS=Mus musculus GN=Cpne3 PE=2 SV=2	1.6	0.5	0.5	0.5	0.5	1.4451	0.5	0	0	0	0	1	0	0.58
Q6ZWN5	40S ribosomal protein S9 OS=Mus musculus GN=Rps9 PE=1 SV=3	3.8	0.5	0.5	0.5	3.0998	2.1676	0.5	0	0	0	1	1	0	0.21
Q9CXR1	Dehydrogenase/reductase SDR family member 7 OS=Mus musculus GN=Dhrs7 PE=2 SV=2	2.7	0.5	0.5	0.5	2.0665	1.4451	0.5	0	0	0	1	1	0	0.43
Q9CQR2	40S ribosomal protein S21 OS=Mus musculus GN=Rps21 PE=2 SV=1	1.6	0.5	0.5	0.5	0.5	1.4451	0.5	0	0	0	0	1	0	0.58
E9PV38	Protein Ces2g OS=Mus musculus GN=Ces2g PE=3 SV=1	-1.25	0.5	0.5	2.2513	0.5	1.4451	0.5	0	0	1	0	1	0	0.57
Q8BWF0	Succinate-semialdehyde dehydrogenase, mitochondrial OS=Mus musculus GN=Aldh5a1 PE=1 SV=1	1.3	2.055	0.5	0.5	2.0665	1.4451	0.5	1	0	0	1	1	0	0.46
Q791V5	Mitochondrial carrier homolog 2 OS=Mus musculus GN=Mtch2 PE=1 SV=1	-5	3.0825	0.5	3.377	0.5	0.5	0.5	1	0	1	0	0	0	0.096
Q6P069	Sorcin OS=Mus musculus GN=Sri PE=1 SV=1	2	0.5	0.5	0.5	2.0665	0.5	0.5	0	0	0	1	0	0	0.58
Q3TC72	Fumarylacetoacetate hydrolase domain-containing protein 2A OS=Mus musculus GN=Fahd2 PE=1 SV=1	-2	2.055	0.5	0.5	0.5	0.5	0.5	1	0	0	0	0	0	0.42
Q91XL1	Leucine-rich HEV glycoprotein OS=Mus musculus GN=Lrg1 PE=2 SV=1	2.1	0.5	0.5	0.5	0.5	2.1676	0.5	0	0	0	0	1	0	0.43
G3X8X3	Large neutral amino acids transporter small subunit 3 OS=Mus musculus GN=Slc43a1 PE=4 SV=1	-2	0.5	2.2567	0.5	0.5	0.5	0.5	0	1	0	0	0	0	0.42
Q61166	Microtubule-associated protein RP/EB family member 1 OS=Mus musculus GN=Mapre1 PE=1 SV=3	4	0.5	0.5	0.5	0.5	2.1676	3.332	0	0	0	0	1	1	0.21
Q6GQT9	Nodal modulator 1 OS=Mus musculus GN=Nomo1 PE=1 SV=1	-2	0.5	0.5	2.2513	0.5	0.5	0.5	0	0	1	0	0	0	0.42
P11438	Lysosome-associated membrane glycoprotein 1 OS=Mus musculus GN=Lamp1 PE=1 SV=2	-2	0.5	2.2567	0.5	0.5	0.5	0.5	0	1	0	0	0	0	0.42
Q9DC07	LIM zinc-binding domain-containing Nebulette OS=Mus musculus GN=Nebl PE=2 SV=1	-1.25	1.5471	2.2696	2.2642	1.5558	0.5	2.7958	1	1	0.99	1	0	1	0.52
Q9Z1Z0	General vesicular transport factor p115 OS=Mus musculus GN=Uso1 PE=1 SV=2	-1.25	0.5	2.2567	0.5	0.5	1.4451	0.5	0	1	0	0	1	0	0.57
Q60636	PR domain zinc finger protein 1 OS=Mus musculus GN=Prdm1 PE=1 SV=1	-2.5	3.0825	0.5	0.5	0.5	0.5	0.5	1	0	0	0	0	0	0.27
A2A891	Calmodulin-binding transcription activator 1 OS=Mus musculus GN=Camta1 PE=2 SV=1	1.6	0.5	0.5	0.5	0.5	1.4451	0.5	0	0	0	0	1	0	0.58
E9PY62	Protein Cntnap3 OS=Mus musculus GN=Cntnap3 PE=4 SV=1	2.1	0.5	0.5	0.5	0.5	0.5	2.2214	0	0	0	0	0	1	0.58
Q8VHM5	Heterogeneous nuclear ribonucleoprotein R OS=Mus musculus GN=Hnrnpr PE=2 SV=1	-1.66667	1.4902	1.6364	2.7583	2.5318	0.5	0.5	1	1	1	1	0	0	0.18
Q91Z40	Gbp6 protein OS=Mus musculus GN=Gbp7 PE=2 SV=2	2	0.5	0.5	0.5	0.5	1.9511	0.5	0	0	0	0	1	0	0.58
P26369	Splicing factor U2AF 65 kDa subunit OS=Mus musculus GN=U2af2 PE=1 SV=3	2.1	0.5	0.5	0.5	0.5	0.5	2.2214	0	0	0	0	0	1	0.58
Q8BTX9	Inactive hydroxysteroid dehydrogenase-like protein 1 OS=Mus musculus GN=Hsdl1 PE=2 SV=1	-2	0.5	0.5	2.2513	0.5	0.5	0.5	0	0	1	0	0	0	0.42
P62843	40S ribosomal protein S15 OS=Mus musculus GN=Rps15 PE=2 SV=2	-2	2.055	0.5	0.5	0.5	0.5	0.5	1	0	0	0	0	0	0.42
Q9Z0J1	Reversion-inducing cysteine-rich protein with Kazal motifs OS=Mus musculus GN=Reck PE=2 SV=2	1.6	0.5	0.5	0.5	0.5	1.4451	0.5	0	0	0	0	1	0	0.58
Q60677	Integrin alpha-E OS=Mus musculus GN=Itgae PE=2 SV=2	2.1	0.5	0.5	0.5	0.5	0.5	2.2214	0	0	0	0	0	1	0.58
Q8BTJ4	Bis(5'-adenosyl)-triphosphatase enpp4 OS=Mus musculus GN=Enpp4 PE=1 SV=1	1.6	0.5	0.5	0.5	0.5	1.4451	0.5	0	0	0	0	1	0	0.58
F8VPZ5	Protein Ercc6 OS=Mus musculus GN=Ercc6 PE=4 SV=1	-2	2.055	0.5	0.5	0.5	0.5	0.5	0.99	0	0	0	0	0	0.42
Q8K1B8	Cluster of Fermitin family homolog 3 OS=Mus musculus GN=Fermt3 PE=1 SV=1 (sp|Q8K1B8|URP2_MOUSE)	5.7	0.5	0.5	0.5	2.9664	3.5195	2.078	0	0	0	1	1	1	0.059
P30416	Peptidyl-prolyl cis-trans isomerase FKBP4 OS=Mus musculus GN=Fkbp4 PE=1 SV=5	2.6	0.5	0.5	0.5	0.5	2.8902	0.5	0	0	0	0	1	0	0.3
P39655	Arachidonate 12-lipoxygenase, 12S-type OS=Mus musculus GN=Alox12 PE=1 SV=4	2.1	0.5	0.5	0.5	0.5	2.1676	0.5	0	0	0	0	1	0	0.43
Q91VJ2	Protein kinase C delta-binding protein OS=Mus musculus GN=Prkcdbp PE=1 SV=1	1	0.5	0.5	2.2513	0.5	2.1676	0.5	0	0	1	0	1	0	0.59
P23927	Alpha-crystallin B chain OS=Mus musculus GN=Cryab PE=1 SV=2	2.1	0.5	0.5	0.5	0.5	2.1676	0.5	0	0	0	0	1	0	0.43
Q9DAK9	14 kDa phosphohistidine phosphatase OS=Mus musculus GN=Phpt1 PE=2 SV=1	2	0.5	0.5	0.5	2.0665	0.5	0.5	0	0	0	1	0	0	0.58
Q01279	Epidermal growth factor receptor OS=Mus musculus GN=Egfr PE=1 SV=1	2	0.5	0.5	0.5	2.0665	0.5	0.5	0	0	0	1	0	0	0.58
Q9CXT8	Mitochondrial-processing peptidase subunit beta OS=Mus musculus GN=Pmpcb PE=2 SV=1	1.6	0.5	0.5	0.5	0.5	1.4451	0.5	0	0	0	0	1	0	0.58
Q9CXY6	Interleukin enhancer-binding factor 2 OS=Mus musculus GN=Ilf2 PE=1 SV=1	-3.33333	2.055	2.2567	0.5	0.5	0.5	0.5	1	1	0	0	0	0	0.27
Q8C0C7	Phenylalanine--tRNA ligase alpha subunit OS=Mus musculus GN=Farsa PE=2 SV=1	3.4	0.5	0.5	0.5	3.0998	1.4451	0.5	0	0	0	1	1	0	0.3
Q64704	Syntaxin-3 OS=Mus musculus GN=Stx3 PE=2 SV=1	-2.5	3.0825	0.5	0.5	0.5	0.5	0.5	1	0	0	0	0	0	0.27
O09159	Lysosomal alpha-mannosidase OS=Mus musculus GN=Man2b1 PE=2 SV=4	2.9	0.5	0.5	0.5	0.5	0.5	3.332	0	0	0	0	0	1	0.43
O09043	Napsin-A OS=Mus musculus GN=Napsa PE=1 SV=1	-2	2.055	0.5	0.5	0.5	0.5	0.5	1	0	0	0	0	0	0.42
Q8K310	Matrin-3 OS=Mus musculus GN=Matr3 PE=1 SV=1	1.6	0.5	0.5	0.5	0.5	1.4451	0.5	0	0	0	0	1	0	0.58
P54728	UV excision repair protein RAD23 homolog B OS=Mus musculus GN=Rad23b PE=1 SV=2	2.7	0.5	0.5	0.5	2.0665	1.4451	0.5	0	0	0	1	1	0	0.43
Q9Z1Q2	Abhydrolase domain-containing protein 16A OS=Mus musculus GN=Abhd16a PE=1 SV=3	-2	0.5	0.5	2.2513	0.5	0.5	0.5	0	0	1	0	0	0	0.42
P11404	Fatty acid-binding protein, heart OS=Mus musculus GN=Fabp3 PE=1 SV=5	2.1	0.5	0.5	0.5	0.5	2.1676	0.5	0	0	0	0	1	0	0.43
P53702	Cytochrome c-type heme lyase OS=Mus musculus GN=Hccs PE=1 SV=2	-2	2.055	0.5	0.5	0.5	0.5	0.5	1	0	0	0	0	0	0.42
Q3UJB0	Protein Sf3b2 OS=Mus musculus GN=Sf3b2 PE=2 SV=1	2	0.5	0.5	0.5	2.0665	0.5	0.5	0	0	0	1	0	0	0.58
Q99KF1	Transmembrane emp24 domain-containing protein 9 OS=Mus musculus GN=Tmed9 PE=1 SV=2	-2	0.5	0.5	2.2513	0.5	0.5	0.5	0	0	1	0	0	0	0.42
Q8K4X7	1-acyl-sn-glycerol-3-phosphate acyltransferase delta OS=Mus musculus GN=Agpat4 PE=2 SV=1	-1.11111	0.5	2.2567	0.5	2.0665	0.5	0.5	0	1	0	1	0	0	0.57
A2A863	Integrin beta-4 OS=Mus musculus GN=Itgb4 PE=2 SV=1	-2	2.055	0.5	0.5	0.5	0.5	0.5	1	0	0	0	0	0	0.42
E9QAS7	Protein Inpp5a OS=Mus musculus GN=Inpp5a PE=4 SV=1	-2	0.5	0.5	2.2513	0.5	0.5	0.5	0	0	1	0	0	0	0.42
P62270	40S ribosomal protein S18 OS=Mus musculus GN=Rps18 PE=1 SV=3	-2	2.055	0.5	0.5	0.5	0.5	0.5	1	0	0	0	0	0	0.42
Q3UMR5	Calcium uniporter protein, mitochondrial OS=Mus musculus GN=Mcu PE=1 SV=2	-2	2.055	0.5	0.5	0.5	0.5	0.5	1	0	0	0	0	0	0.42
P70336	Rho-associated protein kinase 2 OS=Mus musculus GN=Rock2 PE=1 SV=1	1.6	0.5	0.5	0.5	0.5	1.4451	0.5	0	0	0	0	0.99	0	0.58
Q8BGB2	Tetratricopeptide repeat protein 7A OS=Mus musculus GN=Ttc7a PE=1 SV=1	-2	2.055	0.5	0.5	0.5	0.5	0.5	0.99	0	0	0	0	0	0.42
Q8VDM4	Cluster of 26S proteasome non-ATPase regulatory subunit 2 OS=Mus musculus GN=Psmd2 PE=1 SV=1 (sp|Q8VDM4|PSMD2_MOUSE)	1.4	0.5	0.5	0.5	0.5	1.1424	0.5	0	0	0	0	1	0	0.75
P59999	Cluster of Actin-related protein 2/3 complex subunit 4 OS=Mus musculus GN=Arpc4 PE=1 SV=3 (sp|P59999|ARPC4_MOUSE)	2.4	0.5	0.5	0.5	1.7833	1.247	0.5	0	0	0	1	1	0	0.58
L7N1X8	Cluster of Protein Gbp6 OS=Mus musculus GN=Gbp6 PE=4 SV=1 (tr|L7N1X8|L7N1X8_MOUSE)	2.5	0.5	0.5	0.5	0.5	2.7166	0.5	0	0	0	0	1	0	0.43
Q8CGC7	Bifunctional glutamate/proline--tRNA ligase OS=Mus musculus GN=Eprs PE=1 SV=4	2.6	0.5	0.5	0.5	0.5	2.8902	0.5	0	0	0	0	1	0	0.3
Q99KE1	NAD-dependent malic enzyme, mitochondrial OS=Mus musculus GN=Me2 PE=2 SV=1	3.1	0.5	0.5	0.5	0.5	3.6127	0.5	0	0	0	0	1	0	0.21
Q9QVP4	Myosin regulatory light chain 2, atrial isoform OS=Mus musculus GN=Myl7 PE=2 SV=1	3.1	0.5	0.5	0.5	0.5	3.6127	0.5	0	0	0	0	1	0	0.21
O70250	Phosphoglycerate mutase 2 OS=Mus musculus GN=Pgam2 PE=1 SV=3	1.2	0.5	0.5	1.402	0.5	1.9772	0.5	0	0	0.99	0	1	0	0.43
Q9Z0P5	Twinfilin-2 OS=Mus musculus GN=Twf2 PE=1 SV=1	2.7	0.5	0.5	0.5	2.0665	1.4451	0.5	0	0	0	1	1	0	0.43
P13707	Glycerol-3-phosphate dehydrogenase [NAD(+)], cytoplasmic OS=Mus musculus GN=Gpd1 PE=1 SV=3	3.1	0.5	0.5	0.5	0.5	3.6127	0.5	0	0	0	0	1	0	0.21
Q8BJS4	SUN domain-containing protein 2 OS=Mus musculus GN=Sun2 PE=1 SV=3	2.7	0.5	0.5	0.5	2.0665	1.4451	0.5	0	0	0	1	1	0	0.43
Q9DBC7	cAMP-dependent protein kinase type I-alpha regulatory subunit OS=Mus musculus GN=Prkar1a PE=1 SV=3	1.6	0.5	0.5	0.5	0.5	1.4451	0.5	0	0	0	0	1	0	0.58
P70195	Proteasome subunit beta type-7 OS=Mus musculus GN=Psmb7 PE=1 SV=1	1.6	0.5	0.5	0.5	0.5	1.4451	0.5	0	0	0	0	1	0	0.58
P53810	Phosphatidylinositol transfer protein alpha isoform OS=Mus musculus GN=Pitpna PE=1 SV=2	1.6	0.5	0.5	0.5	0.5	1.4451	0.5	0	0	0	0	1	0	0.58
P28660	Nck-associated protein 1 OS=Mus musculus GN=Nckap1 PE=1 SV=2	1.6	0.5	0.5	0.5	0.5	1.4451	0.5	0	0	0	0	1	0	0.58
Q8BH97	Reticulocalbin-3 OS=Mus musculus GN=Rcn3 PE=2 SV=1	-3.33333	0.5	0.5	3.377	0.5	0.5	0.5	0	0	1	0	0	0	0.27
Q8VCT3	Aminopeptidase B OS=Mus musculus GN=Rnpep PE=2 SV=2	2.8	0.5	0.5	0.5	0.5	1.4451	2.2214	0	0	0	0	1	1	0.43
Q9CXV1	Succinate dehydrogenase [ubiquinone] cytochrome b small subunit, mitochondrial OS=Mus musculus GN=Sdhd PE=2 SV=2	1.6	0.5	0.5	0.5	0.5	1.4451	0.5	0	0	0	0	1	0	0.58
Q99LP6	GrpE protein homolog 1, mitochondrial OS=Mus musculus GN=Grpel1 PE=1 SV=1	-2	2.055	0.5	0.5	0.5	0.5	0.5	1	0	0	0	0	0	0.42
P62342	Selenoprotein T OS=Mus musculus GN=Selt PE=2 SV=2	-2	0.5	2.2567	0.5	0.5	0.5	0.5	0	1	0	0	0	0	0.42
Q921M3	Splicing factor 3B subunit 3 OS=Mus musculus GN=Sf3b3 PE=2 SV=1	-2	0.5	0.5	2.2513	0.5	0.5	0.5	0	0	1	0	0	0	0.42
Q8CBA2	Schlafen family member 5 OS=Mus musculus GN=Slfn5 PE=2 SV=2	1.6	0.5	0.5	0.5	0.5	1.4451	0.5	0	0	0	0	1	0	0.58
P28661	Septin-4 OS=Mus musculus GN=Sept4 PE=1 SV=1	1.6	0.5	0.5	0.5	0.5	1.4451	0.5	0	0	0	0	1	0	0.58
Q99L20	Glutathione S-transferase theta 3 OS=Mus musculus GN=Gstt3 PE=2 SV=1	2.6	0.5	0.5	0.5	0.5	2.8902	0.5	0	0	0	0	1	0	0.3
G3X982	Aldehyde oxidase 3 OS=Mus musculus GN=Aox3 PE=1 SV=1	1.6	0.5	0.5	0.5	0.5	1.4451	0.5	0	0	0	0	1	0	0.58
Q9JJ28	Protein flightless-1 homolog OS=Mus musculus GN=Flii PE=1 SV=1	2.6	0.5	0.5	0.5	0.5	2.8902	0.5	0	0	0	0	1	0	0.3
Q07113	Cation-independent mannose-6-phosphate receptor OS=Mus musculus GN=Igf2r PE=1 SV=1	-2	2.055	0.5	0.5	0.5	0.5	0.5	1	0	0	0	0	0	0.42
Q9DBG1	Sterol 26-hydroxylase, mitochondrial OS=Mus musculus GN=Cyp27a1 PE=1 SV=1	2.1	0.5	0.5	0.5	0.5	2.1676	0.5	0	0	0	0	1	0	0.43
Q9JK53	Prolargin OS=Mus musculus GN=Prelp PE=1 SV=2	-2	2.055	0.5	0.5	0.5	0.5	0.5	1	0	0	0	0	0	0.42
Q148R4	Protein Spink5 OS=Mus musculus GN=Spink5 PE=2 SV=1	1.6	0.5	0.5	0.5	0.5	1.4451	0.5	0	0	0	0	1	0	0.58
Q9CZD3	Glycine--tRNA ligase OS=Mus musculus GN=Gars PE=1 SV=1	1.6	0.5	0.5	0.5	0.5	1.4451	0.5	0	0	0	0	1	0	0.58
E9PWL1	Protein Cacna1g OS=Mus musculus GN=Cacna1g PE=1 SV=1	2	0.5	0.5	0.5	2.0665	0.5	0.5	0	0	0	1	0	0	0.58
P05366	Serum amyloid A-1 protein OS=Mus musculus GN=Saa1 PE=1 SV=2	2.8	0.5	0.5	0.5	1.2996	2.3539	0.5	0	0	0	1	1	0	0.3
Q9Z319	Atrial natriuretic peptide-converting enzyme OS=Mus musculus GN=Corin PE=2 SV=2	1.6	0.5	0.5	0.5	0.5	1.4451	0.5	0	0	0	0	1	0	0.58
P21552	Protein Wnt-2 OS=Mus musculus GN=Wnt2 PE=2 SV=2	-2	0.5	0.5	2.2513	0.5	0.5	0.5	0	0	1	0	0	0	0.42
A7MAW9	Protein Gm4553 (Fragment) OS=Mus musculus GN=Gm4553 PE=2 SV=1	-2.5	0.5	2.4753	0.5	0.5	0.5	0.5	0	1	0	0	0	0	0.42
P24452	Macrophage-capping protein OS=Mus musculus GN=Capg PE=1 SV=2	-2	2.055	0.5	0.5	0.5	0.5	0.5	1	0	0	0	0	0	0.42
Q9D0E1	Heterogeneous nuclear ribonucleoprotein M OS=Mus musculus GN=Hnrnpm PE=1 SV=3	-2	2.055	0.5	0.5	0.5	0.5	0.5	1	0	0	0	0	0	0.42
Q80Y44	Probable ATP-dependent RNA helicase DDX10 OS=Mus musculus GN=Ddx10 PE=1 SV=2	-2	0.5	0.5	2.2513	0.5	0.5	0.5	0	0	1	0	0	0	0.42
Q61334	B-cell receptor-associated protein 29 OS=Mus musculus GN=Bcap29 PE=1 SV=1	-2	0.5	0.5	2.2513	0.5	0.5	0.5	0	0	0.99	0	0	0	0.42
Q8R0W0	Epiplakin OS=Mus musculus GN=Eppk1 PE=1 SV=2	-1.42857	0.5	1.2656	0.5	0.5	0.5	0.5	0	0.99	0	0	0	0	0.62
Q97T85	Sugar isomerase domain protein AgaS OS=Streptococcus pneumoniae serotype 4 (strain ATCC BAA-334 / TIGR4) GN=agaS PE=1 SV=1	-2	2.055	0.5	0.5	0.5	0.5	0.5	0.99	0	0	0	0	0	0.42
O09106	Cluster of Histone deacetylase 1 OS=Mus musculus GN=Hdac1 PE=1 SV=1 (sp|O09106|HDAC1_MOUSE)	1.5	0.5	0.5	0.5	0.5	1.1989	0.5	0	0	0	0	1	0	0.75
O70133	ATP-dependent RNA helicase A OS=Mus musculus GN=Dhx9 PE=1 SV=2	-3.33333	0.5	0.5	3.377	0.5	0.5	0.5	0	0	1	0	0	0	0.27
Q62293	Interferon-gamma-inducible GTPase Ifggb5 protein OS=Mus musculus GN=Tgtp1 PE=2 SV=1	2.6	0.5	0.5	0.5	0.5	2.8902	0.5	0	0	0	0	1	0	0.3
Q8R5H1	Ubiquitin carboxyl-terminal hydrolase 15 OS=Mus musculus GN=Usp15 PE=1 SV=1	1.6	0.5	0.5	0.5	0.5	1.4451	0.5	0	0	0	0	1	0	0.58
Q9ERI6	Retinol dehydrogenase 14 OS=Mus musculus GN=Rdh14 PE=2 SV=1	1.6	0.5	0.5	0.5	0.5	1.4451	0.5	0	0	0	0	1	0	0.58
Q8CFX3	Protein Pcdh1 OS=Mus musculus GN=Pcdh1 PE=2 SV=1	1.6	0.5	0.5	0.5	0.5	1.4451	0.5	0	0	0	0	1	0	0.58
Q14BI5	Myomesin 2 OS=Mus musculus GN=Myom2 PE=2 SV=1	1.6	0.5	0.5	0.5	0.5	1.4451	0.5	0	0	0	0	1	0	0.58
P04202	Transforming growth factor beta-1 OS=Mus musculus GN=Tgfb1 PE=1 SV=1	2.7	0.5	0.5	0.5	2.0665	1.4451	0.5	0	0	0	1	1	0	0.43
P61514	60S ribosomal protein L37a OS=Mus musculus GN=Rpl37a PE=2 SV=2	-2	0.5	0.5	2.2513	0.5	0.5	0.5	0	0	1	0	0	0	0.42
O35454	Chloride transport protein 6 OS=Mus musculus GN=Clcn6 PE=1 SV=1	2.1	0.5	0.5	0.5	0.5	2.1676	0.5	0	0	0	0	1	0	0.43
Q9ERL9	Guanylate cyclase soluble subunit alpha-3 OS=Mus musculus GN=Gucy1a3 PE=2 SV=2	-2	0.5	0.5	2.2513	0.5	0.5	0.5	0	0	1	0	0	0	0.42
P21956	Lactadherin OS=Mus musculus GN=Mfge8 PE=1 SV=3	-3.33333	2.055	2.2567	0.5	0.5	0.5	0.5	1	1	0	0	0	0	0.27
Q05D44	Eukaryotic translation initiation factor 5B OS=Mus musculus GN=Eif5b PE=1 SV=2	1.6	0.5	0.5	0.5	0.5	1.4451	0.5	0	0	0	0	1	0	0.58
A0A087WSP5	Signal transducer and activator of transcription OS=Mus musculus GN=Stat1 PE=3 SV=1	1.6	0.5	0.5	0.5	0.5	1.4451	0.5	0	0	0	0	1	0	0.58
P12242	Mitochondrial brown fat uncoupling protein 1 OS=Mus musculus GN=Ucp1 PE=2 SV=2	-2.5	3.0825	0.5	0.5	0.5	0.5	0.5	1	0	0	0	0	0	0.27
Q924L1	LETM1 domain-containing protein 1 OS=Mus musculus GN=Letmd1 PE=2 SV=1	1.6	0.5	0.5	0.5	0.5	1.4451	0.5	0	0	0	0	1	0	0.58
P35242	Pulmonary surfactant-associated protein A OS=Mus musculus GN=Sftpa1 PE=2 SV=1	-3.33333	0.5	3.385	0.5	0.5	0.5	0.5	0	1	0	0	0	0	0.27
Q8VD75	Huntingtin-interacting protein 1 OS=Mus musculus GN=Hip1 PE=1 SV=2	1.6	0.5	0.5	0.5	0.5	1.4451	0.5	0	0	0	0	1	0	0.58
Q61210	Rho guanine nucleotide exchange factor 1 OS=Mus musculus GN=Arhgef1 PE=1 SV=2	1.6	0.5	0.5	0.5	0.5	1.4451	0.5	0	0	0	0	1	0	0.58
Q8VCU2	Glycosylphosphatidylinositol specific phospholipase D1 OS=Mus musculus GN=Gpld1 PE=2 SV=1	2.1	0.5	0.5	0.5	0.5	2.1676	0.5	0	0	0	0	1	0	0.43
A0A087WRV2	Keratin-associated protein 5-2 OS=Mus musculus GN=Krtap5-2 PE=4 SV=1	-2	1.7288	0.5	0.5	0.5	0.5	0.5	1	0	0	0	0	0	0.62
Q6P9Q4	FH1/FH2 domain-containing protein 1 OS=Mus musculus GN=Fhod1 PE=1 SV=3	1.6	0.5	0.5	0.5	0.5	1.4451	0.5	0	0	0	0	1	0	0.58
P80316	T-complex protein 1 subunit epsilon OS=Mus musculus GN=Cct5 PE=1 SV=1	-2	0.5	2.2567	0.5	0.5	0.5	0.5	0	1	0	0	0	0	0.42
P36552	Oxygen-dependent coproporphyrinogen-III oxidase, mitochondrial OS=Mus musculus GN=Cpox PE=1 SV=2	-2	2.055	0.5	0.5	0.5	0.5	0.5	1	0	0	0	0	0	0.42
P62196	26S protease regulatory subunit 8 OS=Mus musculus GN=Psmc5 PE=1 SV=1	-2	0.5	2.2567	0.5	0.5	0.5	0.5	0	1	0	0	0	0	0.42
Q5PPQ4	Protein Zfp658 OS=Mus musculus GN=Zfp658 PE=2 SV=1	2	0.5	0.5	0.5	2.0665	0.5	0.5	0	0	0	0.99	0	0	0.58
A2AHK0	Diacylglycerol kinase OS=Mus musculus GN=Dgkz PE=3 SV=1	-2	2.055	0.5	0.5	0.5	0.5	0.5	0.99	0	0	0	0	0	0.42
O55023	Cluster of Inositol monophosphatase 1 OS=Mus musculus GN=Impa1 PE=1 SV=1 (sp|O55023|IMPA1_MOUSE)	1.8	0.5	0.5	0.5	0.5	1.6356	0.5	0	0	0	0	1	0	0.58
Q80SW1	Cluster of Putative adenosylhomocysteinase 2 OS=Mus musculus GN=Ahcyl1 PE=1 SV=1 (sp|Q80SW1|SAHH2_MOUSE)	1.6	0.5	0.5	0.5	0.5	1.3719	0.5	0	0	0	0	1	0	0.75
Q64282	Interferon-induced protein with tetratricopeptide repeats 1 OS=Mus musculus GN=Ifit1 PE=1 SV=2	2.1	0.5	0.5	0.5	0.5	2.1676	0.5	0	0	0	0	1	0	0.43
Q9JL16	Interferon-stimulated gene 20 kDa protein OS=Mus musculus GN=Isg20 PE=1 SV=1	2.1	0.5	0.5	0.5	0.5	2.1676	0.5	0	0	0	0	1	0	0.43
Q9ES46	Beta-parvin OS=Mus musculus GN=Parvb PE=1 SV=1	1.6	0.5	0.5	0.5	0.5	1.4451	0.5	0	0	0	0	1	0	0.58
Q9DBV4	Matrix-remodeling-associated protein 8 OS=Mus musculus GN=Mxra8 PE=2 SV=1	-2	0.5	0.5	2.2513	0.5	0.5	0.5	0	0	1	0	0	0	0.42
Q11011	Puromycin-sensitive aminopeptidase OS=Mus musculus GN=Npepps PE=1 SV=2	2.1	0.5	0.5	0.5	0.5	2.1676	0.5	0	0	0	0	1	0	0.43
Q9QXK3	Coatomer subunit gamma-2 OS=Mus musculus GN=Copg2 PE=2 SV=1	2.6	0.5	0.5	0.5	0.5	2.8902	0.5	0	0	0	0	1	0	0.3
Q7TQI3	Ubiquitin thioesterase OTUB1 OS=Mus musculus GN=Otub1 PE=1 SV=2	2.6	0.5	0.5	0.5	0.5	2.8902	0.5	0	0	0	0	1	0	0.3
P14131	40S ribosomal protein S16 OS=Mus musculus GN=Rps16 PE=2 SV=4	1.6	0.5	0.5	0.5	0.5	1.4451	0.5	0	0	0	0	1	0	0.58
P47811	Mitogen-activated protein kinase 14 OS=Mus musculus GN=Mapk14 PE=1 SV=3	1.6	0.5	0.5	0.5	0.5	1.4451	0.5	0	0	0	0	1	0	0.58
Q9JMH6	Thioredoxin reductase 1, cytoplasmic OS=Mus musculus GN=Txnrd1 PE=1 SV=3	1.6	0.5	0.5	0.5	0.5	1.4451	0.5	0	0	0	0	1	0	0.58
Q91ZJ5	UTP--glucose-1-phosphate uridylyltransferase OS=Mus musculus GN=Ugp2 PE=2 SV=3	1.6	0.5	0.5	0.5	0.5	1.4451	0.5	0	0	0	0	1	0	0.58
Q9QZQ8	Core histone macro-H2A.1 OS=Mus musculus GN=H2afy PE=1 SV=3	2	0.5	0.5	0.5	2.0665	0.5	0.5	0	0	0	1	0	0	0.58
F6R307	Methylglutaconyl-CoA hydratase, mitochondrial (Fragment) OS=Mus musculus GN=Auh PE=1 SV=1	-2	2.055	0.5	0.5	0.5	0.5	0.5	1	0	0	0	0	0	0.42
Q09014	Neutrophil cytosol factor 1 OS=Mus musculus GN=Ncf1 PE=2 SV=3	3.2	0.5	0.5	0.5	2.0665	0.5	2.2214	0	0	0	1	0	1	0.43
Q8BRF7	Sec1 family domain-containing protein 1 OS=Mus musculus GN=Scfd1 PE=1 SV=1	1.6	0.5	0.5	0.5	0.5	1.4451	0.5	0	0	0	0	1	0	0.58
P63037	DnaJ homolog subfamily A member 1 OS=Mus musculus GN=Dnaja1 PE=1 SV=1	1.6	0.5	0.5	0.5	0.5	1.4451	0.5	0	0	0	0	1	0	0.58
Q3UJU9	Regulator of microtubule dynamics protein 3 OS=Mus musculus GN=Rmdn3 PE=1 SV=2	2.1	0.5	0.5	0.5	0.5	2.1676	0.5	0	0	0	0	1	0	0.43
O08808	Protein diaphanous homolog 1 OS=Mus musculus GN=Diaph1 PE=1 SV=1	1.6	0.5	0.5	0.5	0.5	1.4451	0.5	0	0	0	0	1	0	0.58
Q9QY76	Vesicle-associated membrane protein-associated protein B OS=Mus musculus GN=Vapb PE=2 SV=3	1.6	0.5	0.5	0.5	0.5	1.4451	0.5	0	0	0	0	1	0	0.58
E9PYX7	Afadin OS=Mus musculus GN=Mllt4 PE=1 SV=1	1.6	0.5	0.5	0.5	0.5	1.4451	0.5	0	0	0	0	1	0	0.58
Q99L47	Hsc70-interacting protein OS=Mus musculus GN=St13 PE=1 SV=1	1.6	0.5	0.5	0.5	0.5	1.4451	0.5	0	0	0	0	1	0	0.58
Q9CWS0	N(G),N(G)-dimethylarginine dimethylaminohydrolase 1 OS=Mus musculus GN=Ddah1 PE=1 SV=3	2.1	0.5	0.5	0.5	0.5	2.1676	0.5	0	0	0	0	1	0	0.43
Q922Q1	Mitochondrial amidoxime reducing component 2 OS=Mus musculus GN=Marc2 PE=1 SV=1	-5	1.8011	1.9778	3.0988	0.5	0.5	0.5	0.99	1	1	0	0	0	0.096
Q9DBB9	Carboxypeptidase N subunit 2 OS=Mus musculus GN=Cpn2 PE=1 SV=2	2	0.5	0.5	0.5	2.0665	0.5	0.5	0	0	0	1	0	0	0.58
B2RR83	Probable ATP-dependent RNA helicase YTHDC2 OS=Mus musculus GN=Ythdc2 PE=1 SV=1	-2	0.5	2.2567	0.5	0.5	0.5	0.5	0	1	0	0	0	0	0.42
P12382	ATP-dependent 6-phosphofructokinase, liver type OS=Mus musculus GN=Pfkl PE=1 SV=4	-2	0.5	1.8453	0.5	0.5	0.5	0.5	0	1	0	0	0	0	0.62
P70663	SPARC-like protein 1 OS=Mus musculus GN=Sparcl1 PE=2 SV=3	-2	0.5	0.5	2.2513	0.5	0.5	0.5	0	0	1	0	0	0	0.42
P59222	Scavenger receptor class F member 2 OS=Mus musculus GN=Scarf2 PE=1 SV=1	-3.33333	0.5	0.5	3.377	0.5	0.5	0.5	0	0	1	0	0	0	0.27
E9PYQ1	Transforming growth factor beta-1-induced transcript 1 protein OS=Mus musculus GN=Tgfb1i1 PE=4 SV=1	-2	0.5	0.5	2.2513	0.5	0.5	0.5	0	0	1	0	0	0	0.42
Q62165	Dystroglycan OS=Mus musculus GN=Dag1 PE=1 SV=4	-2	2.055	0.5	0.5	0.5	0.5	0.5	1	0	0	0	0	0	0.42
Q97T45	Uncharacterized protein OS=Streptococcus pneumoniae serotype 4 (strain ATCC BAA-334 / TIGR4) GN=SP_0110 PE=4 SV=1	2.1	0.5	0.5	0.5	0.5	0.5	2.2214	0	0	0	0	0	1	0.58
A2AKG8	Focadhesin OS=Mus musculus GN=Focad PE=2 SV=1	-2	0.5	0.5	2.2513	0.5	0.5	0.5	0	0	0.99	0	0	0	0.42
Q8VDM6	Heterogeneous nuclear ribonucleoprotein U-like protein 1 OS=Mus musculus GN=Hnrnpul1 PE=1 SV=1	2	0.5	0.5	0.5	2.0665	0.5	0.5	0	0	0	0.99	0	0	0.58
P99026	Proteasome subunit beta type-4 OS=Mus musculus GN=Psmb4 PE=1 SV=1	-2	0.5	0.5	2.2513	0.5	0.5	0.5	0	0	0.99	0	0	0	0.42
Q9WUB0	RanBP-type and C3HC4-type zinc finger-containing protein 1 OS=Mus musculus GN=Rbck1 PE=1 SV=2	-2	2.055	0.5	0.5	0.5	0.5	0.5	0.99	0	0	0	0	0	0.42
Q9JKY7	Cytochrome P450 CYP2D22 OS=Mus musculus GN=Cyp2d22 PE=2 SV=1	2	0.5	0.5	0.5	2.0665	0.5	0.5	0	0	0	0.99	0	0	0.58
Q02858	Angiopoietin-1 receptor OS=Mus musculus GN=Tek PE=1 SV=2	-2	0.5	0.5	2.2513	0.5	0.5	0.5	0	0	0.99	0	0	0	0.42
B1AYL1	Sodium channel protein OS=Mus musculus GN=Scn7a PE=1 SV=1	1.6	0.5	0.5	0.5	0.5	1.4451	0.5	0	0	0	0	0.99	0	0.58
Q9CZW5	Mitochondrial import receptor subunit TOM70 OS=Mus musculus GN=Tomm70a PE=1 SV=2	-2	0.5	0.5	2.2513	0.5	0.5	0.5	0	0	0.99	0	0	0	0.42
P47739	Aldehyde dehydrogenase, dimeric NADP-preferring OS=Mus musculus GN=Aldh3a1 PE=2 SV=2	-1.66667	0.5	0.5	1.3874	0.5	0.5	0.5	0	0	0.99	0	0	0	0.62
Q924N4	Solute carrier family 12 member 6 OS=Mus musculus GN=Slc12a6 PE=1 SV=2	-2	2.055	0.5	0.5	0.5	0.5	0.5	0.99	0	0	0	0	0	0.42
Q64112	Interferon-induced protein with tetratricopeptide repeats 2 OS=Mus musculus GN=Ifit2 PE=1 SV=1	2.1	0.5	0.5	0.5	0.5	2.1676	0.5	0	0	0	0	1	0	0.43
Q9WUB3	Glycogen phosphorylase, muscle form OS=Mus musculus GN=Pygm PE=1 SV=3	2.2	0.5	0.5	0.5	0.5	2.2762	0.5	0	0	0	0	1	0	0.43
Q91WD5	NADH dehydrogenase [ubiquinone] iron-sulfur protein 2, mitochondrial OS=Mus musculus GN=Ndufs2 PE=1 SV=1	2.1	0.5	0.5	0.5	0.5	2.1676	0.5	0	0	0	0	1	0	0.43
Q8BMF3	NADP-dependent malic enzyme, mitochondrial OS=Mus musculus GN=Me3 PE=1 SV=2	1.6	0.5	0.5	0.5	0.5	1.4451	0.5	0	0	0	0	1	0	0.58
Q9Z0S1	3'(2'),5'-bisphosphate nucleotidase 1 OS=Mus musculus GN=Bpnt1 PE=1 SV=2	1.6	0.5	0.5	0.5	0.5	1.4451	0.5	0	0	0	0	1	0	0.58
P51410	60S ribosomal protein L9 OS=Mus musculus GN=Rpl9 PE=1 SV=2	1.6	0.5	0.5	0.5	0.5	1.4451	0.5	0	0	0	0	1	0	0.58
Q9CQC9	GTP-binding protein SAR1b OS=Mus musculus GN=Sar1b PE=1 SV=1	1.6	0.5	0.5	0.5	0.5	1.4451	0.5	0	0	0	0	1	0	0.58
Q924X2	Carnitine O-palmitoyltransferase 1, muscle isoform OS=Mus musculus GN=Cpt1b PE=2 SV=1	1.6	0.5	0.5	0.5	0.5	1.4451	0.5	0	0	0	0	1	0	0.58
P70372	ELAV-like protein 1 OS=Mus musculus GN=Elavl1 PE=1 SV=2	-2	0.5	0.5	2.2513	0.5	0.5	0.5	0	0	1	0	0	0	0.42
P43023	Cytochrome c oxidase subunit 6A2, mitochondrial OS=Mus musculus GN=Cox6a2 PE=1 SV=2	1.6	0.5	0.5	0.5	0.5	1.4451	0.5	0	0	0	0	1	0	0.58
P54729	NEDD8 ultimate buster 1 OS=Mus musculus GN=Nub1 PE=1 SV=2	1.6	0.5	0.5	0.5	0.5	1.4451	0.5	0	0	0	0	1	0	0.58
Q61114	BPI fold-containing family B member 1 OS=Mus musculus GN=Bpifb1 PE=2 SV=4	2.1	0.5	0.5	0.5	0.5	2.1676	0.5	0	0	0	0	1	0	0.43
O09046	L-amino-acid oxidase OS=Mus musculus GN=Il4i1 PE=1 SV=1	2.1	0.5	0.5	0.5	0.5	2.1676	0.5	0	0	0	0	1	0	0.43
Q9CZ19	Myosin light chain 4 OS=Mus musculus GN=Myl4 PE=2 SV=1	2.5	0.5	0.5	0.5	1.887	1.3196	0.5	0	0	0	0.99	1	0	0.43
Q78ZA7	Nucleosome assembly protein 1-like 4 OS=Mus musculus GN=Nap1l4 PE=1 SV=1	2.1	0.5	0.5	0.5	0.5	1.0462	1.6082	0	0	0	0	1	1	0.58
Q9R1T2	SUMO-activating enzyme subunit 1 OS=Mus musculus GN=Sae1 PE=1 SV=1	1.6	0.5	0.5	0.5	0.5	1.4451	0.5	0	0	0	0	1	0	0.58
Q61107	Guanylate-binding protein 4 OS=Mus musculus GN=Gbp4 PE=1 SV=1	1.4	0.5	0.5	0.5	0.5	1.0554	0.5	0	0	0	0	1	0	0.62
P21550	Beta-enolase OS=Mus musculus GN=Eno3 PE=1 SV=3	1.2	0.5	0.5	0.5	0.5	0.84159	0.5	0	0	0	0	1	0	0.62
Q69ZX6	MORC family CW-type zinc finger protein 2A OS=Mus musculus GN=Morc2a PE=1 SV=2	2	0.5	0.5	0.5	2.0665	0.5	0.5	0	0	0	0.99	0	0	0.58
Q9D845	Testis-expressed sequence 9 protein OS=Mus musculus GN=Tex9 PE=2 SV=1	-2	2.055	0.5	0.5	0.5	0.5	0.5	0.99	0	0	0	0	0	0.42
Q6P2B1	Transportin-3 OS=Mus musculus GN=Tnpo3 PE=1 SV=1	2.1	0.5	0.5	0.5	0.5	2.1676	0.5	0	0	0	0	0.99	0	0.43
P97821	Cluster of Dipeptidyl peptidase 1 OS=Mus musculus GN=Ctsc PE=2 SV=1 (sp|P97821|CATC_MOUSE)	1.5	0.5	0.5	0.5	0.5	1.3224	0.5	0	0	0	0	1	0	0.75
P06801	NADP-dependent malic enzyme OS=Mus musculus GN=Me1 PE=1 SV=2	1.6	0.5	0.5	0.5	0.5	1.4451	0.5	0	0	0	0	1	0	0.58
Q60770	Syntaxin-binding protein 3 OS=Mus musculus GN=Stxbp3 PE=1 SV=1	1.6	0.5	0.5	0.5	0.5	1.4451	0.5	0	0	0	0	1	0	0.58
Q62348	Translin OS=Mus musculus GN=Tsn PE=1 SV=1	1.6	0.5	0.5	0.5	0.5	1.4451	0.5	0	0	0	0	1	0	0.58
P14115	60S ribosomal protein L27a OS=Mus musculus GN=Rpl27a PE=2 SV=5	1.6	0.5	0.5	0.5	0.5	1.4451	0.5	0	0	0	0	1	0	0.58
P31938	Dual specificity mitogen-activated protein kinase kinase 1 OS=Mus musculus GN=Map2k1 PE=1 SV=2	1.6	0.5	0.5	0.5	0.5	1.4451	0.5	0	0	0	0	1	0	0.58
P24547	Inosine-5'-monophosphate dehydrogenase 2 OS=Mus musculus GN=Impdh2 PE=1 SV=2	1.6	0.5	0.5	0.5	0.5	1.4451	0.5	0	0	0	0	1	0	0.58
Q00915	Retinol-binding protein 1 OS=Mus musculus GN=Rbp1 PE=2 SV=2	1.6	0.5	0.5	0.5	0.5	1.4451	0.5	0	0	0	0	1	0	0.58
Q9CR57	60S ribosomal protein L14 OS=Mus musculus GN=Rpl14 PE=1 SV=3	1.6	0.5	0.5	0.5	0.5	1.4451	0.5	0	0	0	0	1	0	0.58
P70122	Ribosome maturation protein SBDS OS=Mus musculus GN=Sbds PE=1 SV=4	1.6	0.5	0.5	0.5	0.5	1.4451	0.5	0	0	0	0	1	0	0.58
Q63ZW7	InaD-like protein OS=Mus musculus GN=Inadl PE=1 SV=2	2	0.5	0.5	0.5	2.0665	0.5	0.5	0	0	0	1	0	0	0.58
Q66X03	NACHT, LRR and PYD domains-containing protein 9A OS=Mus musculus GN=Nlrp9a PE=1 SV=1	1.6	0.5	0.5	0.5	0.5	1.4451	0.5	0	0	0	0	1	0	0.58
Q8VHK9	ATP-dependent RNA helicase DHX36 OS=Mus musculus GN=Dhx36 PE=1 SV=2	-2	2.055	0.5	0.5	0.5	0.5	0.5	1	0	0	0	0	0	0.42
A0A0A6YXL6	Lipopolysaccharide-responsive and beige-like anchor protein OS=Mus musculus GN=Lrba PE=4 SV=1	-2	0.5	2.2567	0.5	0.5	0.5	0.5	0	0.99	0	0	0	0	0.42
A2AI76	Protein Klhl34 OS=Mus musculus GN=Klhl34 PE=4 SV=1	1.6	0.5	0.5	0.5	0.5	1.4451	0.5	0	0	0	0	0.99	0	0.58
Q9Z2A5	Arginyl-tRNA--protein transferase 1 OS=Mus musculus GN=Ate1 PE=1 SV=2	2.1	0.5	0.5	0.5	0.5	0.5	2.2214	0	0	0	0	0	0.99	0.58
P23819	Glutamate receptor 2 OS=Mus musculus GN=Gria2 PE=1 SV=3	1.6	0.5	0.5	0.5	0.5	1.4451	0.5	0	0	0	0	0.99	0	0.58
P79621	MHC class II transactivator OS=Mus musculus GN=Ciita PE=2 SV=2	2.1	0.5	0.5	0.5	0.5	0.5	2.2214	0	0	0	0	0	0.99	0.58
Q7TRN0	Olfactory receptor OS=Mus musculus GN=Olfr714 PE=3 SV=1	-2	2.055	0.5	0.5	0.5	0.5	0.5	0.99	0	0	0	0	0	0.42
Q922V4	Pleiotropic regulator 1 OS=Mus musculus GN=Plrg1 PE=2 SV=1	-2	0.5	2.2567	0.5	0.5	0.5	0.5	0	0.99	0	0	0	0	0.42
Q99L43	Phosphatidate cytidylyltransferase 2 OS=Mus musculus GN=Cds2 PE=1 SV=1	1.6	0.5	0.5	0.5	0.5	1.4451	0.5	0	0	0	0	0.99	0	0.58

## Sheet: Peptide
Supplementary table S8B. Peptides identified from mouse lung tissue (n=3) infected with S. pneumoniae TIGR4 ΔpotABCD or PBS treated control, 12h post infection.
Biological sample name	Protein name	Protein accession numbers	Protein molecular weight (Da)	Protein identification probability	Exclusive unique peptide count	Exclusive unique spectrum count	Percentage of total spectra	Percentage sequence coverage	Peptide sequence	Previous amino acid	Next amino acid	Best Peptide identification probability	Best SEQUEST XCorr score	Best SEQUEST DCn score	Number of identified +1H spectra	Number of identified +2H spectra	Number of identified +3H spectra	Number of identified +4H spectra	Number of enzymatic termini	Median Retention Time	Total TIC
PBS_rep1	rRNA 2'-O-methyltransferase fibrillarin OS=Mus musculus GN=Fbl PE=2 SV=2	sp|P35550|FBRL_MOUSE	34306.7	0.999	2	2	6.39e-05	0.0673	DHAVVVGVYRPPPK	R	V	0.933	2.03	0.278	0	0	1	0	2	3549.9	94633
PBS_rep1	rRNA 2'-O-methyltransferase fibrillarin OS=Mus musculus GN=Fbl PE=2 SV=2	sp|P35550|FBRL_MOUSE	34306.7	0.999	2	2	6.39e-05	0.0673	HEGVFICR	R	G	0.974	2.28	0.379	0	1	0	0	2	3135.97	65534.4
PBS_rep1	Cytochrome c, somatic OS=Mus musculus GN=Cycs PE=1 SV=2	sp|P62897|CYC_MOUSE,tr|G3UWG1|G3UWG1_MOUSE	11606	1	4	6	0.000256	0.419	GITWGEDTLMEYLENPKK	K	Y	0.997	3.64	0.701	0	1	0	0	2	7085.21	75058.1
PBS_rep1	Cytochrome c, somatic OS=Mus musculus GN=Cycs PE=1 SV=2	sp|P62897|CYC_MOUSE,tr|G3UWG1|G3UWG1_MOUSE	11606	1	4	6	0.000256	0.419	KTGQAAGFSYTDANK	R	N	0.997	4.37	0.586	0	1	2	0	2	3005.42	294435
PBS_rep1	Cytochrome c, somatic OS=Mus musculus GN=Cycs PE=1 SV=2	sp|P62897|CYC_MOUSE,tr|G3UWG1|G3UWG1_MOUSE	11606	1	4	6	0.000256	0.419	TGPNLHGLFGR	K	K	0.997	2.71	0.549	0	1	2	0	2	5267.75	992657
PBS_rep1	Cytochrome c, somatic OS=Mus musculus GN=Cycs PE=1 SV=2	sp|P62897|CYC_MOUSE,tr|G3UWG1|G3UWG1_MOUSE	11606	1	4	6	0.000256	0.419	TGQAAGFSYTDANK	K	N	0.997	2.8	0.558	0	1	0	0	2	3559.56	17095
PBS_rep1	Heterogeneous nuclear ribonucleoprotein H2 OS=Mus musculus GN=Hnrnph2 PE=2 SV=1	sp|P70333|HNRH2_MOUSE	49280	1	1	1	0.000128	0.078	HTGPNSPDTANDGFVR	K	L	0.997	2.88	0.516	0	1	1	0	2	3132.37	103264
PBS_rep1	Heterogeneous nuclear ribonucleoprotein H2 OS=Mus musculus GN=Hnrnph2 PE=2 SV=1	sp|P70333|HNRH2_MOUSE	49280	1	1	1	0.000128	0.078	YGDGGSSFQSTTGHCVHMR	R	G	0.997	2.6	0.575	0	0	2	0	2	3490.31	53081
PBS_rep1	Syntaxin-3 OS=Mus musculus GN=Stx3 PE=2 SV=1	sp|Q64704|STX3_MOUSE	33244.4	1	3	3	9.58e-05	0.225	KFVEVMTK	R	Y	0.872	1.98	0.188	0	1	0	0	2	3078.22	54856
PBS_rep1	Syntaxin-3 OS=Mus musculus GN=Stx3 PE=2 SV=1	sp|Q64704|STX3_MOUSE	33244.4	1	3	3	9.58e-05	0.225	KLIIIIVVVVVLLGILALIIGLSVGLK	K	-	0.957	0.824	1	0	0	1	0	2	9379.77	9628.91
PBS_rep1	Syntaxin-3 OS=Mus musculus GN=Stx3 PE=2 SV=1	sp|Q64704|STX3_MOUSE	33244.4	1	3	3	9.58e-05	0.225	KTTDEELEEMLESGNPAIFTSGIIDSQISK	K	Q	0.969	2.72	0.391	0	0	1	0	2	7679.39	46537.9
PBS_rep1	Tetratricopeptide repeat protein 7A OS=Mus musculus GN=Ttc7a PE=1 SV=1	sp|Q8BGB2|TTC7A_MOUSE,tr|D3Z0R8|D3Z0R8_MOUSE	96159.1	0.987	2	2	6.39e-05	0.0524	GSFEEAKQLYK	K	E	0.832	0.621	-0.266	0	1	0	0	2	1553.81	10627.2
PBS_rep1	Tetratricopeptide repeat protein 7A OS=Mus musculus GN=Ttc7a PE=1 SV=1	sp|Q8BGB2|TTC7A_MOUSE,tr|D3Z0R8|D3Z0R8_MOUSE	96159.1	0.987	2	2	6.39e-05	0.0524	LHYVEGSYRDAVSMYARAGIDDISVENKPLYQMR	K	L	0.925	0.459	-0.629	0	0	0	1	2	7052.91	136994
PBS_rep1	Peroxiredoxin-2 OS=Mus musculus GN=Prdx2 PE=1 SV=3	sp|Q61171|PRDX2_MOUSE	21779.1	1	5	9	0.000415	0.414	KEGGLGPLNIPLLADVTK	R	S	0.997	4.08	0.655	0	4	2	0	2	6971.4	3726500
PBS_rep1	Peroxiredoxin-2 OS=Mus musculus GN=Prdx2 PE=1 SV=3	sp|Q61171|PRDX2_MOUSE	21779.1	1	5	9	0.000415	0.414	KLGCEVLGVSVDSQFTHLAWINTPR	R	K	0.997	4.42	0.504	0	0	1	1	2	6737.88	735037
PBS_rep1	Peroxiredoxin-2 OS=Mus musculus GN=Prdx2 PE=1 SV=3	sp|Q61171|PRDX2_MOUSE	21779.1	1	5	9	0.000415	0.414	LGCEVLGVSVDSQFTHLAWINTPR	K	K	0.997	3.12	0.557	0	0	1	0	2	7098.37	291255
PBS_rep1	Peroxiredoxin-2 OS=Mus musculus GN=Prdx2 PE=1 SV=3	sp|Q61171|PRDX2_MOUSE	21779.1	1	5	9	0.000415	0.414	LVQAFQYTDEHGEVCPAGWKPGSDTIKPNVDDSK	R	E	0.997	4.66	0.538	0	0	0	1	2	5498.23	702507
PBS_rep1	Peroxiredoxin-2 OS=Mus musculus GN=Prdx2 PE=1 SV=3	sp|Q61171|PRDX2_MOUSE	21779.1	1	5	9	0.000415	0.414	LVQAFQYTDEHGEVCPAGWKPGSDTIKPNVDDSKEYFSK	R	H	0.997	4.77	0.645	0	0	0	1	2	5731.28	1946860
PBS_rep1	Cytochrome b-c1 complex subunit 7 OS=Mus musculus GN=Uqcrb PE=1 SV=3	sp|Q9D855|QCR7_MOUSE,tr|Q9CQB4|Q9CQB4_MOUSE	13528.3	1	5	5	0.000256	0.432	DDTLHETEDVKEAIR	R	R	0.997	3.15	0.541	0	0	2	0	2	4373.67	110087
PBS_rep1	Cytochrome b-c1 complex subunit 7 OS=Mus musculus GN=Uqcrb PE=1 SV=3	sp|Q9D855|QCR7_MOUSE,tr|Q9CQB4|Q9CQB4_MOUSE	13528.3	1	5	5	0.000256	0.432	DQWTKYEEDKFYLEPYLK	K	E	0.997	4.16	0.537	0	0	1	0	2	6397.8	368146
PBS_rep1	Cytochrome b-c1 complex subunit 7 OS=Mus musculus GN=Uqcrb PE=1 SV=3	sp|Q9D855|QCR7_MOUSE,tr|Q9CQB4|Q9CQB4_MOUSE	13528.3	1	5	5	0.000256	0.432	LGLMRDDTLHETEDVKEAIR	K	R	0.965	3.16	0.345	0	0	0	1	2	5243.92	353507
PBS_rep1	Cytochrome b-c1 complex subunit 7 OS=Mus musculus GN=Uqcrb PE=1 SV=3	sp|Q9D855|QCR7_MOUSE,tr|Q9CQB4|Q9CQB4_MOUSE	13528.3	1	5	5	0.000256	0.432	RLPEDLYNDR	R	M	0.997	2.52	0.547	0	3	0	0	2	4385.37	203245
PBS_rep1	Cytochrome b-c1 complex subunit 7 OS=Mus musculus GN=Uqcrb PE=1 SV=3	sp|Q9D855|QCR7_MOUSE,tr|Q9CQB4|Q9CQB4_MOUSE	13528.3	1	5	5	0.000256	0.432	YEEDKFYLEPYLK	K	E	0.997	2.98	0.495	0	1	0	0	2	6003	233127
PBS_rep1	Dehydrogenase/reductase SDR family member 4 OS=Mus musculus GN=Dhrs4 PE=1 SV=3	sp|Q99LB2|DHRS4_MOUSE	29884.4	1	2	3	9.58e-05	0.0502	LAEDGAHVVVSSR	R	K	0.997	3.17	0.605	0	1	0	0	2	2930.99	20789
PBS_rep1	Dehydrogenase/reductase SDR family member 4 OS=Mus musculus GN=Dhrs4 PE=1 SV=3	sp|Q99LB2|DHRS4_MOUSE	29884.4	1	2	3	9.58e-05	0.0502	RLAEDGAHVVVSSR	R	K	0.989	2.63	0.533	0	1	1	0	2	2800.12	146119
PBS_rep1	Coronin-1A OS=Mus musculus GN=Coro1a PE=1 SV=5	sp|O89053|COR1A_MOUSE	50988.9	1	7	8	0.000256	0.221	DRPHEGTRPVHAVFVSEGK	K	I	0.997	3.89	0.415	0	0	1	1	2	2826.49	210950
PBS_rep1	Coronin-1A OS=Mus musculus GN=Coro1a PE=1 SV=5	sp|O89053|COR1A_MOUSE	50988.9	1	7	8	0.000256	0.221	HVFGQPAK	R	A	0.967	2.19	0.441	0	1	0	0	2	1600.37	105863
PBS_rep1	Coronin-1A OS=Mus musculus GN=Coro1a PE=1 SV=5	sp|O89053|COR1A_MOUSE	50988.9	1	7	8	0.000256	0.221	KCEPIAMTVPR	R	K	0.98	2.62	0.321	0	0	1	0	2	4023.22	25085.6
PBS_rep1	Coronin-1A OS=Mus musculus GN=Coro1a PE=1 SV=5	sp|O89053|COR1A_MOUSE	50988.9	1	7	8	0.000256	0.221	KSDLFQEDLYPPTAGPDPALTAEEWLGGR	R	D	0.997	4.21	0.649	0	0	1	0	2	7335.51	102894
PBS_rep1	Coronin-1A OS=Mus musculus GN=Coro1a PE=1 SV=5	sp|O89053|COR1A_MOUSE	50988.9	1	7	8	0.000256	0.221	LDRLEETVQAK	R	-	0.997	3.31	0.304	0	0	1	0	2	3285.55	105831
PBS_rep1	Coronin-1A OS=Mus musculus GN=Coro1a PE=1 SV=5	sp|O89053|COR1A_MOUSE	50988.9	1	7	8	0.000256	0.221	RATPEPSGTPSSDTVSR	R	L	0.964	1.93	0.398	0	0	1	0	2	2331.72	27509.2
PBS_rep1	Coronin-1A OS=Mus musculus GN=Coro1a PE=1 SV=5	sp|O89053|COR1A_MOUSE	50988.9	1	7	8	0.000256	0.221	RGLEVNK	K	C	0.9	1.89	0	0	1	0	0	2	1385.35	47615
PBS_rep1	NADH-cytochrome b5 reductase 3 OS=Mus musculus GN=Cyb5r3 PE=1 SV=3	sp|Q9DCN2|NB5R3_MOUSE	34128.9	1	11	15	0.000671	0.615	AVLKDPNDHTVCYLLFANQSEK	R	D	0.997	4.95	0.671	0	0	2	1	2	5847.42	906290
PBS_rep1	NADH-cytochrome b5 reductase 3 OS=Mus musculus GN=Cyb5r3 PE=1 SV=3	sp|Q9DCN2|NB5R3_MOUSE	34128.9	1	11	15	0.000671	0.615	AVLKDPNDHTVCYLLFANQSEKDILLRPELEELR	R	N	0.997	3.58	0.635	0	0	0	1	2	6756.7	206669
PBS_rep1	NADH-cytochrome b5 reductase 3 OS=Mus musculus GN=Cyb5r3 PE=1 SV=3	sp|Q9DCN2|NB5R3_MOUSE	34128.9	1	11	15	0.000671	0.615	DHLPTPGEEPLILMCGPPPMIQFACLPNLER	R	V	0.997	5.12	0.608	0	0	3	0	2	7863.52	73567.2
PBS_rep1	NADH-cytochrome b5 reductase 3 OS=Mus musculus GN=Cyb5r3 PE=1 SV=3	sp|Q9DCN2|NB5R3_MOUSE	34128.9	1	11	15	0.000671	0.615	DILLRPELEELRNEHSAR	K	F	0.966	2.62	0.348	0	0	1	1	2	5571.15	888386
PBS_rep1	NADH-cytochrome b5 reductase 3 OS=Mus musculus GN=Cyb5r3 PE=1 SV=3	sp|Q9DCN2|NB5R3_MOUSE	34128.9	1	11	15	0.000671	0.615	FALPSPQHILGLPIGQHIYLSTR	R	I	0.997	4.12	0.62	0	0	1	0	2	6833.79	207441
PBS_rep1	NADH-cytochrome b5 reductase 3 OS=Mus musculus GN=Cyb5r3 PE=1 SV=3	sp|Q9DCN2|NB5R3_MOUSE	34128.9	1	11	15	0.000671	0.615	IDGNLVIRPYTPVSSDDDKGFVDLVVK	R	V	0.997	5.45	0.635	0	0	3	1	2	6530.85	1981210
PBS_rep1	NADH-cytochrome b5 reductase 3 OS=Mus musculus GN=Cyb5r3 PE=1 SV=3	sp|Q9DCN2|NB5R3_MOUSE	34128.9	1	11	15	0.000671	0.615	LIDKEVISPDTR	R	R	0.997	3.25	0.457	0	1	1	0	2	3713.05	460564
PBS_rep1	NADH-cytochrome b5 reductase 3 OS=Mus musculus GN=Cyb5r3 PE=1 SV=3	sp|Q9DCN2|NB5R3_MOUSE	34128.9	1	11	15	0.000671	0.615	LIDKEVISPDTRR	R	F	0.995	2.65	0.402	0	0	0	1	2	3328.78	75521.4
PBS_rep1	NADH-cytochrome b5 reductase 3 OS=Mus musculus GN=Cyb5r3 PE=1 SV=3	sp|Q9DCN2|NB5R3_MOUSE	34128.9	1	11	15	0.000671	0.615	LWYTVDKAPDAWDYSQGFVNEEMIR	K	D	0.997	5.35	0.64	0	0	2	0	2	7063.33	252796
PBS_rep1	NADH-cytochrome b5 reductase 3 OS=Mus musculus GN=Cyb5r3 PE=1 SV=3	sp|Q9DCN2|NB5R3_MOUSE	34128.9	1	11	15	0.000671	0.615	STPAITLENPDIKYPLR	R	L	0.997	4.28	0.637	0	1	0	0	2	5793.72	117658
PBS_rep1	NADH-cytochrome b5 reductase 3 OS=Mus musculus GN=Cyb5r3 PE=1 SV=3	sp|Q9DCN2|NB5R3_MOUSE	34128.9	1	11	15	0.000671	0.615	VYFKDTHPK	K	F	0.965	1.74	0.428	0	1	0	0	2	1967.69	30679.3
PBS_rep1	X-linked retinitis pigmentosa GTPase regulator OS=Mus musculus GN=Rpgr PE=1 SV=2	sp|Q9R0X5|RPGR_MOUSE-DECOY,tr|A0A067XG46|A0A067XG46_MOUSE-DECOY	0	0.999	2	2	9.58e-05	0	GHRGDGFTYLLGLETMLATHNEGCSIHCIK	?	?	0.952	1.28	-0.231	0	0	0	0	2	5116.05	1113370
PBS_rep1	X-linked retinitis pigmentosa GTPase regulator OS=Mus musculus GN=Rpgr PE=1 SV=2	sp|Q9R0X5|RPGR_MOUSE-DECOY,tr|A0A067XG46|A0A067XG46_MOUSE-DECOY	0	0.999	2	2	9.58e-05	0	SKGEMNPTTSDQLNQGMHNQNADK	?	?	0.979	2.63	0.382	0	0	2	0	2	5137.61	206797
PBS_rep1	Transmembrane emp24 domain-containing protein 10 OS=Mus musculus GN=Tmed10 PE=2 SV=1	sp|Q9D1D4|TMEDA_MOUSE	24912.2	1	3	5	0.00016	0.174	ITDSAGHILYAK	K	E	0.997	3.47	0.512	0	1	1	0	2	3696.8	396901
PBS_rep1	Transmembrane emp24 domain-containing protein 10 OS=Mus musculus GN=Tmed10 PE=2 SV=1	sp|Q9D1D4|TMEDA_MOUSE	24912.2	1	3	5	0.00016	0.174	LKPLEVELR	K	R	0.997	2.72	0.42	0	1	1	0	2	4818.68	692449
PBS_rep1	Transmembrane emp24 domain-containing protein 10 OS=Mus musculus GN=Tmed10 PE=2 SV=1	sp|Q9D1D4|TMEDA_MOUSE	24912.2	1	3	5	0.00016	0.174	RLEDLSESIVNDFAYMK	R	K	0.997	3.16	0.539	0	0	1	0	2	7060.65	196220
PBS_rep1	Carbonic anhydrase 2 OS=Mus musculus GN=Ca2 PE=1 SV=4	sp|P00920|CAH2_MOUSE	29033	1	11	18	0.00102	0.685	AVQQPDGLAVLGIFLK	K	I	0.997	3.15	0.68	0	1	0	0	2	7832.5	119016
PBS_rep1	Carbonic anhydrase 2 OS=Mus musculus GN=Ca2 PE=1 SV=4	sp|P00920|CAH2_MOUSE	29033	1	11	18	0.00102	0.685	EPITVSSEQMSHFR	R	T	0.997	2.82	0.57	0	3	1	0	2	4863.9	619016
PBS_rep1	Carbonic anhydrase 2 OS=Mus musculus GN=Ca2 PE=1 SV=4	sp|P00920|CAH2_MOUSE	29033	1	11	18	0.00102	0.685	GGPLSDSYR	K	L	0.996	2.33	0.542	0	2	0	0	2	3155.42	316375
PBS_rep1	Carbonic anhydrase 2 OS=Mus musculus GN=Ca2 PE=1 SV=4	sp|P00920|CAH2_MOUSE	29033	1	11	18	0.00102	0.685	HNGPENWHK	K	D	0.997	3.36	0.435	0	2	2	0	2	1438.6	366687
PBS_rep1	Carbonic anhydrase 2 OS=Mus musculus GN=Ca2 PE=1 SV=4	sp|P00920|CAH2_MOUSE	29033	1	11	18	0.00102	0.685	IGPASQGLQK	K	V	0.997	3.03	0.551	0	1	0	0	2	2547.21	93344.3
PBS_rep1	Carbonic anhydrase 2 OS=Mus musculus GN=Ca2 PE=1 SV=4	sp|P00920|CAH2_MOUSE	29033	1	11	18	0.00102	0.685	KYAAELHLVHWNTK	K	Y	0.997	5.04	0.596	0	1	1	1	2	4797.08	719939
PBS_rep1	Carbonic anhydrase 2 OS=Mus musculus GN=Ca2 PE=1 SV=4	sp|P00920|CAH2_MOUSE	29033	1	11	18	0.00102	0.685	LIQFHFHWGSSDGQGSEHTVNK	R	K	0.997	5.12	0.528	0	0	1	1	2	5520.21	2185910
PBS_rep1	Carbonic anhydrase 2 OS=Mus musculus GN=Ca2 PE=1 SV=4	sp|P00920|CAH2_MOUSE	29033	1	11	18	0.00102	0.685	LIQFHFHWGSSDGQGSEHTVNKK	R	K	0.997	3.75	0.412	0	0	0	1	2	5223.12	608315
PBS_rep1	Carbonic anhydrase 2 OS=Mus musculus GN=Ca2 PE=1 SV=4	sp|P00920|CAH2_MOUSE	29033	1	11	18	0.00102	0.685	QSPVDIDTATAQHDPALQPLLISYDK	R	A	0.997	2.69	0.499	0	0	2	0	2	6390.63	404138
PBS_rep1	Carbonic anhydrase 2 OS=Mus musculus GN=Ca2 PE=1 SV=4	sp|P00920|CAH2_MOUSE	29033	1	11	18	0.00102	0.685	SIVNNGHSFNVEFDDSQDNAVLK	K	G	0.997	5.51	0.622	0	2	1	0	2	5774.3	975710
PBS_rep1	Carbonic anhydrase 2 OS=Mus musculus GN=Ca2 PE=1 SV=4	sp|P00920|CAH2_MOUSE	29033	1	11	18	0.00102	0.685	TLNFNEEGDAEEAMVDNWRPAQPLK	R	N	0.997	3.34	0.418	0	0	3	0	2	6021.87	953124
PBS_rep1	Carbonic anhydrase 2 OS=Mus musculus GN=Ca2 PE=1 SV=4	sp|P00920|CAH2_MOUSE	29033	1	11	18	0.00102	0.685	VLEALHSIK	K	T	0.997	2.79	0.497	0	1	0	0	2	3855.74	1995740
PBS_rep1	Carbonic anhydrase 2 OS=Mus musculus GN=Ca2 PE=1 SV=4	sp|P00920|CAH2_MOUSE	29033	1	11	18	0.00102	0.685	YAAELHLVHWNTK	K	Y	0.997	3.61	0.568	0	1	2	1	2	5111.24	2020270
PBS_rep1	Guanine nucleotide-binding protein G(I)/G(S)/G(T) subunit beta-1 OS=Mus musculus GN=Gnb1 PE=1 SV=3	sp|P62874|GBB1_MOUSE	37377.5	1	2	2	0.000287	0.179	AGVLAGHDNR	R	V	0.997	1.71	0.438	0	2	0	0	2	1500.89	55670.6
PBS_rep1	Guanine nucleotide-binding protein G(I)/G(S)/G(T) subunit beta-1 OS=Mus musculus GN=Gnb1 PE=1 SV=3	sp|P62874|GBB1_MOUSE	37377.5	1	2	2	0.000287	0.179	ELAGHTGYLSCCR	R	F	0.997	2.92	0.64	0	3	0	0	2	3448.44	91405.9
PBS_rep1	Guanine nucleotide-binding protein G(I)/G(S)/G(T) subunit beta-1 OS=Mus musculus GN=Gnb1 PE=1 SV=3	sp|P62874|GBB1_MOUSE	37377.5	1	2	2	0.000287	0.179	IYAMHWGTDSR	K	L	0.997	2.52	0.497	0	1	1	0	2	4822.5	1694300
PBS_rep1	Guanine nucleotide-binding protein G(I)/G(S)/G(T) subunit beta-1 OS=Mus musculus GN=Gnb1 PE=1 SV=3	sp|P62874|GBB1_MOUSE	37377.5	1	2	2	0.000287	0.179	KACADATLSQITNNIDPVGR	R	I	0.997	4.48	0.681	0	1	0	0	2	5801.67	45211.4
PBS_rep1	Guanine nucleotide-binding protein G(I)/G(S)/G(T) subunit beta-1 OS=Mus musculus GN=Gnb1 PE=1 SV=3	sp|P62874|GBB1_MOUSE	37377.5	1	2	2	0.000287	0.179	VHAIPLR	K	S	0.9	1.72	0.182	0	1	0	0	2	2650.45	191098
PBS_rep1	Activated CDC42 kinase 1 OS=Mus musculus GN=Tnk2 PE=1 SV=2	sp|O54967|ACK1_MOUSE	116977	0.998	2	2	6.39e-05	0.0313	EPPPRPPQPAIFTQK	R	T	0.906	0.689	-0.351	0	0	1	0	2	8755.3	18255.4
PBS_rep1	Activated CDC42 kinase 1 OS=Mus musculus GN=Tnk2 PE=1 SV=2	sp|O54967|ACK1_MOUSE	116977	0.998	2	2	6.39e-05	0.0313	TTYDPVSEDPDPLSSDFK	K	R	0.908	1.36	0.281	0	0	1	0	2	5253.85	1076240
PBS_rep1	Fatty acid synthase OS=Mus musculus GN=Fasn PE=1 SV=2	sp|P19096|FAS_MOUSE	272429	1	10	12	0.000415	0.0663	DTSFEQHVLLHTGGK	R	G	0.966	2.14	0.386	0	0	1	0	2	4723.21	106520
PBS_rep1	Fatty acid synthase OS=Mus musculus GN=Fasn PE=1 SV=2	sp|P19096|FAS_MOUSE	272429	1	10	12	0.000415	0.0663	HFQLEQDKPK	R	E	0.966	2.82	0.245	0	1	1	0	2	2435.26	100735
PBS_rep1	Fatty acid synthase OS=Mus musculus GN=Fasn PE=1 SV=2	sp|P19096|FAS_MOUSE	272429	1	10	12	0.000415	0.0663	ISSCMEVLDLFLNQPHAVLSSFVLAEK	R	K	0.997	3.68	0.507	0	0	1	0	2	8686.88	13297.1
PBS_rep1	Fatty acid synthase OS=Mus musculus GN=Fasn PE=1 SV=2	sp|P19096|FAS_MOUSE	272429	1	10	12	0.000415	0.0663	LKEDTQVADVTTSR	R	C	0.997	3.48	0.565	0	1	1	0	2	3188.67	68423.3
PBS_rep1	Fatty acid synthase OS=Mus musculus GN=Fasn PE=1 SV=2	sp|P19096|FAS_MOUSE	272429	1	10	12	0.000415	0.0663	LPESENLQEFWANLIGGVDMVTDDDRR	K	W	0.997	3.83	0.674	0	0	1	0	2	8740	20789.3
PBS_rep1	Fatty acid synthase OS=Mus musculus GN=Fasn PE=1 SV=2	sp|P19096|FAS_MOUSE	272429	1	10	12	0.000415	0.0663	QAHTMDPQLR	K	L	0.848	1.4	0.207	0	0	1	0	2	2484.56	49344.4
PBS_rep1	Fatty acid synthase OS=Mus musculus GN=Fasn PE=1 SV=2	sp|P19096|FAS_MOUSE	272429	1	10	12	0.000415	0.0663	RVYATILNAGTNTDGSK	R	E	0.954	2.39	0.327	0	0	1	0	2	4378.3	47677.9
PBS_rep1	Fatty acid synthase OS=Mus musculus GN=Fasn PE=1 SV=2	sp|P19096|FAS_MOUSE	272429	1	10	12	0.000415	0.0663	TLLEGSGLESIINIIHSSLAEPR	R	V	0.888	1.77	0.457	0	0	2	0	2	8480.57	113326
PBS_rep1	Fatty acid synthase OS=Mus musculus GN=Fasn PE=1 SV=2	sp|P19096|FAS_MOUSE	272429	1	10	12	0.000415	0.0663	VSVHIIEGDHR	K	T	0.997	3.46	0.372	0	0	1	0	2	3089.29	87247
PBS_rep1	Fatty acid synthase OS=Mus musculus GN=Fasn PE=1 SV=2	sp|P19096|FAS_MOUSE	272429	1	10	12	0.000415	0.0663	VTAIYIDPATHR	R	Q	0.938	1.61	0.359	0	0	1	0	2	4446.34	117566
PBS_rep1	Ras-related protein Rab-1A OS=Mus musculus GN=Rab1A PE=1 SV=3	sp|P62821|RAB1A_MOUSE,tr|Q5SW88|Q5SW88_MOUSE	22678.5	1	2	2	6.39e-05	0.146	GAHGIIVVYDVTDQESFNNVK	R	Q	0.997	4.28	0.655	0	0	1	0	2	5934.02	210059
PBS_rep1	Ras-related protein Rab-1A OS=Mus musculus GN=Rab1A PE=1 SV=3	sp|P62821|RAB1A_MOUSE,tr|Q5SW88|Q5SW88_MOUSE	22678.5	1	2	2	6.39e-05	0.146	KVVDYTTAK	K	E	0.966	1.9	0.422	0	1	0	0	2	1812.24	23172.4
PBS_rep1	C-type lectin domain family 14 member A OS=Mus musculus GN=Clec14a PE=2 SV=2	sp|Q8VCP9|CLC14_MOUSE	49065.2	0.999	2	2	6.39e-05	0.0675	AACSASGACYSLHHATFK	R	R	0.938	1.56	0.324	0	0	1	0	2	3642.73	72941.8
PBS_rep1	C-type lectin domain family 14 member A OS=Mus musculus GN=Clec14a PE=2 SV=2	sp|Q8VCP9|CLC14_MOUSE	49065.2	0.999	2	2	6.39e-05	0.0675	SISQCTQEKEPLR	R	G	0.951	2.68	0.368	0	1	0	0	2	2667.01	13983.6
PBS_rep1	sp|HBB_HUMAN|	sp|HBB_HUMAN|	15866.8	1	3	3	0.00172	0.315	GTFATLSELHCDK	K	L	0.898	1.77	0.222	0	1	0	0	2	5117.88	64335.1
PBS_rep1	sp|HBB_HUMAN|	sp|HBB_HUMAN|	15866.8	1	3	3	0.00172	0.315	GTFATLSELHCDKLHVDPENFR	K	L	0.997	3.04	0.467	0	0	2	0	2	6078.87	836634
PBS_rep1	sp|HBB_HUMAN|	sp|HBB_HUMAN|	15866.8	1	3	3	0.00172	0.315	LHVDPENFR	K	L	0.997	1.61	0.468	0	27	20	0	2	8705.24	65758600
PBS_rep1	sp|HBB_HUMAN|	sp|HBB_HUMAN|	15866.8	1	3	3	0.00172	0.315	LLVVYPWTQR	R	F	0.997	1.95	0.408	0	3	0	0	2	6425.11	4202700
PBS_rep1	sp|HBB_HUMAN|	sp|HBB_HUMAN|	15866.8	1	3	3	0.00172	0.315	VVAGVANALAHKYH	K	-	0.975	1.99	0.548	0	1	0	0	2	5383.76	270395
PBS_rep1	Annexin A6 OS=Mus musculus GN=Anxa6 PE=1 SV=3	sp|P14824|ANXA6_MOUSE,tr|F8WIT2|F8WIT2_MOUSE	75292.3	1	9	13	0.000511	0.201	AINEAYKEDYHK	R	S	0.971	2.15	0.419	0	1	0	0	2	2434.12	13685.2
PBS_rep1	Annexin A6 OS=Mus musculus GN=Anxa6 PE=1 SV=3	sp|P14824|ANXA6_MOUSE,tr|F8WIT2|F8WIT2_MOUSE	75292.3	1	9	13	0.000511	0.201	GFGSDKESILELITSR	K	S	0.997	4.63	0.577	0	2	2	0	2	6791.41	1022280
PBS_rep1	Annexin A6 OS=Mus musculus GN=Anxa6 PE=1 SV=3	sp|P14824|ANXA6_MOUSE,tr|F8WIT2|F8WIT2_MOUSE	75292.3	1	9	13	0.000511	0.201	GSVHDFPEFDANQDAEALYTAMK	R	G	0.997	5.31	0.653	0	0	2	0	2	6673.37	740058
PBS_rep1	Annexin A6 OS=Mus musculus GN=Anxa6 PE=1 SV=3	sp|P14824|ANXA6_MOUSE,tr|F8WIT2|F8WIT2_MOUSE	75292.3	1	9	13	0.000511	0.201	ILISLATGNREEGGENR	R	D	0.956	2.13	0.38	0	0	1	0	2	4814.94	226214
PBS_rep1	Annexin A6 OS=Mus musculus GN=Anxa6 PE=1 SV=3	sp|P14824|ANXA6_MOUSE,tr|F8WIT2|F8WIT2_MOUSE	75292.3	1	9	13	0.000511	0.201	LIVNLMRPLAYCDAK	R	E	0.994	2.24	0.377	0	0	1	0	2	6240.39	222738
PBS_rep1	Annexin A6 OS=Mus musculus GN=Anxa6 PE=1 SV=3	sp|P14824|ANXA6_MOUSE,tr|F8WIT2|F8WIT2_MOUSE	75292.3	1	9	13	0.000511	0.201	SLEDALSSDTSGHFR	K	R	0.997	3.44	0.628	0	1	1	0	2	5301.91	464611
PBS_rep1	Annexin A6 OS=Mus musculus GN=Anxa6 PE=1 SV=3	sp|P14824|ANXA6_MOUSE,tr|F8WIT2|F8WIT2_MOUSE	75292.3	1	9	13	0.000511	0.201	SLHQAIEGDTSGDFMK	K	A	0.997	4.52	0.666	0	1	1	0	2	4822.24	290144
PBS_rep1	Annexin A6 OS=Mus musculus GN=Anxa6 PE=1 SV=3	sp|P14824|ANXA6_MOUSE,tr|F8WIT2|F8WIT2_MOUSE	75292.3	1	9	13	0.000511	0.201	TNYDIEHVIK	K	K	0.997	2.72	0.518	0	1	1	0	2	4687.61	149475
PBS_rep1	Annexin A6 OS=Mus musculus GN=Anxa6 PE=1 SV=3	sp|P14824|ANXA6_MOUSE,tr|F8WIT2|F8WIT2_MOUSE	75292.3	1	9	13	0.000511	0.201	TTGKPIEASIR	K	G	0.97	2.24	0.353	0	1	0	0	2	2496.85	82254.1
PBS_rep1	Annexin A11 OS=Mus musculus GN=Anxa11 PE=1 SV=2	sp|P97384|ANX11_MOUSE	54081.4	1	3	3	9.58e-05	0.0736	AHLVAVFNEYQR	R	M	0.997	3.08	0.421	0	0	1	0	2	4997.7	194683
PBS_rep1	Annexin A11 OS=Mus musculus GN=Anxa11 PE=1 SV=2	sp|P97384|ANX11_MOUSE	54081.4	1	3	3	9.58e-05	0.0736	SDTSGHFQR	R	L	0.968	2.47	0.345	0	1	0	0	2	1304.35	33110.9
PBS_rep1	Annexin A11 OS=Mus musculus GN=Anxa11 PE=1 SV=2	sp|P97384|ANX11_MOUSE	54081.4	1	3	3	9.58e-05	0.0736	SLYHDITGDTSGDYRK	K	I	0.997	2.98	0.361	0	0	1	0	2	4328.13	138480
PBS_rep1	Fibrinogen alpha chain OS=Mus musculus GN=Fga PE=2 SV=1	sp|E9PV24|FIBA_MOUSE	87430.6	1	4	5	0.000224	0.0672	EINLQDYEGHQK	R	Q	0.997	3.53	0.512	0	2	1	0	2	4325.88	330474
PBS_rep1	Fibrinogen alpha chain OS=Mus musculus GN=Fga PE=2 SV=1	sp|E9PV24|FIBA_MOUSE	87430.6	1	4	5	0.000224	0.0672	GDFANANNFDNTYGQVSEDLRR	R	R	0.997	3.57	0.531	0	0	2	0	2	6001.46	438472
PBS_rep1	Fibrinogen alpha chain OS=Mus musculus GN=Fga PE=2 SV=1	sp|E9PV24|FIBA_MOUSE	87430.6	1	4	5	0.000224	0.0672	GDKELLIGK	K	E	0.897	1.91	0.209	0	1	0	0	2	3106.6	70761.7
PBS_rep1	Fibrinogen alpha chain OS=Mus musculus GN=Fga PE=2 SV=1	sp|E9PV24|FIBA_MOUSE	87430.6	1	4	5	0.000224	0.0672	LKNSLFDFQR	K	N	0.942	2.46	0.226	0	0	1	0	2	5438.22	99616.8
PBS_rep1	Uncharacterized protein KIAA1109 OS=Mus musculus GN=Kiaa1109 PE=1 SV=4	sp|A2AAE1|K1109_MOUSE	555363	0.997	2	2	6.39e-05	0.00919	LSCIPGPCPTSDDLK	K	Y	0.86	0.753	-0.365	0	0	1	0	2	3662.33	49566.2
PBS_rep1	Uncharacterized protein KIAA1109 OS=Mus musculus GN=Kiaa1109 PE=1 SV=4	sp|A2AAE1|K1109_MOUSE	555363	0.997	2	2	6.39e-05	0.00919	VTAPQLACLLEWGQTFVFHVVCREYELERPK	K	S	0.89	0.952	-0.42	0	0	0	0	2	5410.63	170094
PBS_rep1	Aldehyde dehydrogenase OS=Mus musculus GN=Aldh3a2 PE=3 SV=1	tr|B1AV77|B1AV77_MOUSE	54332.2	1	5	5	0.00016	0.144	EKEILAAIAADLSK	R	S	0.997	3.29	0.482	0	0	1	0	2	6672.98	153641
PBS_rep1	Aldehyde dehydrogenase OS=Mus musculus GN=Aldh3a2 PE=3 SV=1	tr|B1AV77|B1AV77_MOUSE	54332.2	1	5	5	0.00016	0.144	EKPLALYVFSR	R	N	0.997	3.06	0.461	0	0	1	0	2	5937.43	192212
PBS_rep1	Aldehyde dehydrogenase OS=Mus musculus GN=Aldh3a2 PE=3 SV=1	tr|B1AV77|B1AV77_MOUSE	54332.2	1	5	5	0.00016	0.144	FDHILYTGNTAVGK	R	I	0.997	3.42	0.59	0	0	1	0	2	4768.13	185816
PBS_rep1	Aldehyde dehydrogenase OS=Mus musculus GN=Aldh3a2 PE=3 SV=1	tr|B1AV77|B1AV77_MOUSE	54332.2	1	5	5	0.00016	0.144	SPCYIDRDCDLDVACR	K	R	0.992	1.98	0.423	0	0	1	0	2	4784.12	101746
PBS_rep1	Aldehyde dehydrogenase OS=Mus musculus GN=Aldh3a2 PE=3 SV=1	tr|B1AV77|B1AV77_MOUSE	54332.2	1	5	5	0.00016	0.144	YSFDTFSHQRPCLLK	K	G	0.931	1.87	0.3	0	0	0	1	2	5491.91	255176
PBS_rep1	Adipocyte plasma membrane-associated protein OS=Mus musculus GN=Apmap PE=1 SV=1	sp|Q9D7N9|APMAP_MOUSE	46435.4	1	3	3	9.58e-05	0.104	KIYFTDSSSK	R	W	0.935	1.75	0.306	0	1	0	0	2	2846.98	41358.2
PBS_rep1	Adipocyte plasma membrane-associated protein OS=Mus musculus GN=Apmap PE=1 SV=1	sp|Q9D7N9|APMAP_MOUSE	46435.4	1	3	3	9.58e-05	0.104	RPLRPQVVTDDGQVPEVK	R	E	0.958	2.37	0.377	0	0	1	0	2	4257.78	76644.9
PBS_rep1	Adipocyte plasma membrane-associated protein OS=Mus musculus GN=Apmap PE=1 SV=1	sp|Q9D7N9|APMAP_MOUSE	46435.4	1	3	3	9.58e-05	0.104	TRDDEPTCGRPLGIR	K	A	0.941	2.46	0.227	0	0	1	0	2	3119.29	73282.8
PBS_rep1	Elongation factor 1-gamma OS=Mus musculus GN=Eef1g PE=1 SV=3	sp|Q9D8N0|EF1G_MOUSE	50061.3	1	5	6	0.000224	0.178	AKDPFAHLPK	K	S	0.988	2.26	0.393	0	0	1	0	2	3670.99	145437
PBS_rep1	Elongation factor 1-gamma OS=Mus musculus GN=Eef1g PE=1 SV=3	sp|Q9D8N0|EF1G_MOUSE	50061.3	1	5	6	0.000224	0.178	GSTPEAAAQVVQWVSFADSDIVPPASTWVFPTLGIMHHNK	R	Q	0.997	3.11	0.774	0	0	0	2	2	8447.17	42735.5
PBS_rep1	Elongation factor 1-gamma OS=Mus musculus GN=Eef1g PE=1 SV=3	sp|Q9D8N0|EF1G_MOUSE	50061.3	1	5	6	0.000224	0.178	ILGLLDTHLK	R	T	0.98	1.67	0.441	0	1	1	0	2	5682.9	340029
PBS_rep1	Elongation factor 1-gamma OS=Mus musculus GN=Eef1g PE=1 SV=3	sp|Q9D8N0|EF1G_MOUSE	50061.3	1	5	6	0.000224	0.178	KFAESQPK	K	K	0.985	2.28	0.399	0	1	0	0	2	1256.14	19024.5
PBS_rep1	Elongation factor 1-gamma OS=Mus musculus GN=Eef1g PE=1 SV=3	sp|Q9D8N0|EF1G_MOUSE	50061.3	1	5	6	0.000224	0.178	STFVLDEFKR	K	K	0.896	1.27	0.289	0	0	1	0	2	5469.76	97692.3
PBS_rep1	T-complex protein 1 subunit gamma OS=Mus musculus GN=Cct3 PE=1 SV=1	sp|P80318|TCPG_MOUSE	60631.1	0.997	1	1	6.39e-05	0.0349	EIQVQHPAAK	R	S	0.972	2.53	0.449	0	1	0	0	2	1886.62	20595.4
PBS_rep1	T-complex protein 1 subunit gamma OS=Mus musculus GN=Cct3 PE=1 SV=1	sp|P80318|TCPG_MOUSE	60631.1	0.997	1	1	6.39e-05	0.0349	IDDIVSGHK	R	K	0.924	1.78	0.312	0	1	0	0	2	2345.25	34583.3
PBS_rep1	Histone H1.1 OS=Mus musculus GN=Hist1h1a PE=1 SV=2	sp|P43275|H11_MOUSE	21786	0.998	1	2	0.000128	0.141	KKPAGPSVSELIVQAVSSSK	R	E	0.997	3.4	0.501	0	0	2	1	2	6136.38	989713
PBS_rep1	Histone H1.1 OS=Mus musculus GN=Hist1h1a PE=1 SV=2	sp|P43275|H11_MOUSE	21786	0.998	1	2	0.000128	0.141	SGVSLAALKK	R	S	0.997	3.06	0.521	0	1	0	0	2	3706.38	873334
PBS_rep1	Adenylyl cyclase-associated protein 1 OS=Mus musculus GN=Cap1 PE=1 SV=4	sp|P40124|CAP1_MOUSE	51565.1	1	7	9	0.000415	0.173	HAEMVHTGLK	K	L	0.997	2.58	0.624	0	1	0	0	2	1964.03	36648.1
PBS_rep1	Adenylyl cyclase-associated protein 1 OS=Mus musculus GN=Cap1 PE=1 SV=4	sp|P40124|CAP1_MOUSE	51565.1	1	7	9	0.000415	0.173	INSITVDNCKK	K	L	0.967	2.45	0.376	0	1	0	0	2	2288.1	18170.2
PBS_rep1	Adenylyl cyclase-associated protein 1 OS=Mus musculus GN=Cap1 PE=1 SV=4	sp|P40124|CAP1_MOUSE	51565.1	1	7	9	0.000415	0.173	KEPALLELEGK	K	K	0.997	3.04	0.454	0	0	1	0	2	4959.78	102747
PBS_rep1	Adenylyl cyclase-associated protein 1 OS=Mus musculus GN=Cap1 PE=1 SV=4	sp|P40124|CAP1_MOUSE	51565.1	1	7	9	0.000415	0.173	KEPALLELEGKK	K	W	0.997	3.51	0.49	0	0	2	0	2	4239.11	171303
PBS_rep1	Adenylyl cyclase-associated protein 1 OS=Mus musculus GN=Cap1 PE=1 SV=4	sp|P40124|CAP1_MOUSE	51565.1	1	7	9	0.000415	0.173	LEAVSHTSDMHCGYGDSPSK	R	G	0.997	3.67	0.726	0	0	4	0	2	2751.43	72931.9
PBS_rep1	Adenylyl cyclase-associated protein 1 OS=Mus musculus GN=Cap1 PE=1 SV=4	sp|P40124|CAP1_MOUSE	51565.1	1	7	9	0.000415	0.173	LSDLLAPISEQIQEVITFR	K	E	0.988	2.72	0.683	0	1	0	0	2	8522.53	12185.6
PBS_rep1	Adenylyl cyclase-associated protein 1 OS=Mus musculus GN=Cap1 PE=1 SV=4	sp|P40124|CAP1_MOUSE	51565.1	1	7	9	0.000415	0.173	TDGCHAYLSK	K	N	0.959	1.78	0.37	0	2	1	0	2	1915.56	84900.8
PBS_rep1	Receptor accessory protein 5, isoform CRA_a OS=Mus musculus GN=Reep5 PE=4 SV=1	tr|G3X8R0|G3X8R0_MOUSE	21448.2	1	3	4	0.000128	0.116	HESQVDSVVK	K	D	0.983	1.66	0.33	0	1	0	0	2	1883.96	39816.1
PBS_rep1	Receptor accessory protein 5, isoform CRA_a OS=Mus musculus GN=Reep5 PE=4 SV=1	tr|G3X8R0|G3X8R0_MOUSE	21448.2	1	3	4	0.000128	0.116	KATVNLLGDEK	K	K	0.995	3.31	0.405	0	1	0	0	2	3436.59	152559
PBS_rep1	Receptor accessory protein 5, isoform CRA_a OS=Mus musculus GN=Reep5 PE=4 SV=1	tr|G3X8R0|G3X8R0_MOUSE	21448.2	1	3	4	0.000128	0.116	KATVNLLGDEKK	K	S	0.997	3.68	0.336	0	1	1	0	2	2734.7	129303
PBS_rep1	2,4-dienoyl-CoA reductase, mitochondrial OS=Mus musculus GN=Decr1 PE=1 SV=1	sp|Q9CQ62|DECR_MOUSE	36215.2	1	5	7	0.000256	0.325	CDVRDPDMVHNTVLELIK	R	V	0.997	3.37	0.512	0	0	2	0	2	6276.39	407168
PBS_rep1	2,4-dienoyl-CoA reductase, mitochondrial OS=Mus musculus GN=Decr1 PE=1 SV=1	sp|Q9CQ62|DECR_MOUSE	36215.2	1	5	7	0.000256	0.325	FFQPVLKPMLPPDAFQGK	K	V	0.83	1.9	0.116	0	0	1	0	2	6584.92	563295
PBS_rep1	2,4-dienoyl-CoA reductase, mitochondrial OS=Mus musculus GN=Decr1 PE=1 SV=1	sp|Q9CQ62|DECR_MOUSE	36215.2	1	5	7	0.000256	0.325	VAFITGGGTGLGKAMTTFLSTLGAQCVIASRNIDVLK	K	A	0.969	2.49	0.446	0	0	0	1	2	8340.88	51166.5
PBS_rep1	2,4-dienoyl-CoA reductase, mitochondrial OS=Mus musculus GN=Decr1 PE=1 SV=1	sp|Q9CQ62|DECR_MOUSE	36215.2	1	5	7	0.000256	0.325	VAGHPDVVINNAAGNFISPSER	K	L	0.997	5.71	0.673	0	1	1	0	2	5462.86	253402
PBS_rep1	2,4-dienoyl-CoA reductase, mitochondrial OS=Mus musculus GN=Decr1 PE=1 SV=1	sp|Q9CQ62|DECR_MOUSE	36215.2	1	5	7	0.000256	0.325	VTKEEWDIIEGLIR	K	K	0.997	3.36	0.398	0	1	1	0	2	6860.27	746114
PBS_rep1	Rho-related GTP-binding protein RhoG OS=Mus musculus GN=Rhog PE=2 SV=1	sp|P84096|RHOG_MOUSE	21308.1	1	2	2	6.39e-05	0.152	AVLNPTPIKR	R	G	0.914	1.32	0.312	0	0	1	0	2	3145.65	137210
PBS_rep1	Rho-related GTP-binding protein RhoG OS=Mus musculus GN=Rhog PE=2 SV=1	sp|P84096|RHOG_MOUSE	21308.1	1	2	2	6.39e-05	0.152	LKEQGQAPITPQQGQALAK	R	Q	0.997	3.62	0.5	0	0	1	0	2	3763.81	79626.3
PBS_rep1	Na(+)/H(+) exchange regulatory cofactor NHE-RF2 OS=Mus musculus GN=Slc9a3r2 PE=1 SV=2	sp|Q9JHL1|NHRF2_MOUSE	37401.9	1	11	14	0.000575	0.418	AVEGQTQLLVVDKETDEELCR	K	R	0.997	3.41	0.635	0	0	1	0	2	5625.49	202207
PBS_rep1	Na(+)/H(+) exchange regulatory cofactor NHE-RF2 OS=Mus musculus GN=Slc9a3r2 PE=1 SV=2	sp|Q9JHL1|NHRF2_MOUSE	37401.9	1	11	14	0.000575	0.418	AVEGQTQLLVVDKETDEELCRR	K	Q	0.983	2.66	0.435	0	0	2	0	2	5450.48	148851
PBS_rep1	Na(+)/H(+) exchange regulatory cofactor NHE-RF2 OS=Mus musculus GN=Slc9a3r2 PE=1 SV=2	sp|Q9JHL1|NHRF2_MOUSE	37401.9	1	11	14	0.000575	0.418	GEQGYGFHLHGEK	R	G	0.997	3.15	0.543	0	1	0	0	2	3382.29	46384.5
PBS_rep1	Na(+)/H(+) exchange regulatory cofactor NHE-RF2 OS=Mus musculus GN=Slc9a3r2 PE=1 SV=2	sp|Q9JHL1|NHRF2_MOUSE	37401.9	1	11	14	0.000575	0.418	LLVVDPETDEHFKR	R	L	0.997	3.33	0.63	0	1	0	0	2	4789.76	79091.4
PBS_rep1	Na(+)/H(+) exchange regulatory cofactor NHE-RF2 OS=Mus musculus GN=Slc9a3r2 PE=1 SV=2	sp|Q9JHL1|NHRF2_MOUSE	37401.9	1	11	14	0.000575	0.418	LVEVNGVNVEGETHHQVVQR	R	I	0.997	2.68	0.592	0	0	1	0	2	4386.99	100712
PBS_rep1	Na(+)/H(+) exchange regulatory cofactor NHE-RF2 OS=Mus musculus GN=Slc9a3r2 PE=1 SV=2	sp|Q9JHL1|NHRF2_MOUSE	37401.9	1	11	14	0.000575	0.418	QLTCTEEMAHR	R	G	0.906	1.58	0.331	0	1	0	0	2	2588.61	16579
PBS_rep1	Na(+)/H(+) exchange regulatory cofactor NHE-RF2 OS=Mus musculus GN=Slc9a3r2 PE=1 SV=2	sp|Q9JHL1|NHRF2_MOUSE	37401.9	1	11	14	0.000575	0.418	RDPFQESGLHLSPTAAEAK	K	E	0.997	4.53	0.569	0	0	1	0	2	4966.04	226792
PBS_rep1	Na(+)/H(+) exchange regulatory cofactor NHE-RF2 OS=Mus musculus GN=Slc9a3r2 PE=1 SV=2	sp|Q9JHL1|NHRF2_MOUSE	37401.9	1	11	14	0.000575	0.418	RGPQGYGFNLHSDK	R	S	0.995	2.39	0.455	0	1	0	1	2	3651.21	123590
PBS_rep1	Na(+)/H(+) exchange regulatory cofactor NHE-RF2 OS=Mus musculus GN=Slc9a3r2 PE=1 SV=2	sp|Q9JHL1|NHRF2_MOUSE	37401.9	1	11	14	0.000575	0.418	RQLTCTEEMAHR	R	G	0.997	3.67	0.546	0	1	1	0	2	2248.17	83396.8
PBS_rep1	Na(+)/H(+) exchange regulatory cofactor NHE-RF2 OS=Mus musculus GN=Slc9a3r2 PE=1 SV=2	sp|Q9JHL1|NHRF2_MOUSE	37401.9	1	11	14	0.000575	0.418	RVEPGSPAEAAALR	R	A	0.997	3.61	0.605	0	2	2	0	2	3505.23	423304
PBS_rep1	Na(+)/H(+) exchange regulatory cofactor NHE-RF2 OS=Mus musculus GN=Slc9a3r2 PE=1 SV=2	sp|Q9JHL1|NHRF2_MOUSE	37401.9	1	11	14	0.000575	0.418	SVDPGSPASHSGLR	R	A	0.949	1.4	0.378	0	2	0	0	2	2488.72	23802.3
PBS_rep1	Histone H1.4 OS=Mus musculus GN=Hist1h1e PE=1 SV=2	sp|P43274|H14_MOUSE	21978.9	0.999	1	1	0.00016	0.174	ALAAAGYDVEKNNSR	K	I	0.984	1.94	0.544	0	1	0	0	2	3238.46	13922.8
PBS_rep1	Histone H1.4 OS=Mus musculus GN=Hist1h1e PE=1 SV=2	sp|P43274|H14_MOUSE	21978.9	0.999	1	1	0.00016	0.174	KALAAAGYDVEK	K	N	0.997	3.32	0.555	0	1	1	0	2	3053.09	142809
PBS_rep1	Histone H1.4 OS=Mus musculus GN=Hist1h1e PE=1 SV=2	sp|P43274|H14_MOUSE	21978.9	0.999	1	1	0.00016	0.174	KTSGPPVSELITK	R	A	0.997	3.24	0.418	0	0	1	0	2	4262.93	126190
PBS_rep1	Histone H1.4 OS=Mus musculus GN=Hist1h1e PE=1 SV=2	sp|P43274|H14_MOUSE	21978.9	0.999	1	1	0.00016	0.174	SGVSLAALKK	R	A	0.997	3.06	0.521	0	1	0	0	2	3706.38	873334
PBS_rep1	60S ribosomal protein L23a OS=Mus musculus GN=Rpl23a PE=1 SV=1	sp|P62751|RL23A_MOUSE	17696.2	1	3	3	9.58e-05	0.173	KIEDNNTLVFIVDVK	K	A	0.997	3.72	0.477	0	0	1	0	2	6216.68	113120
PBS_rep1	60S ribosomal protein L23a OS=Mus musculus GN=Rpl23a PE=1 SV=1	sp|P62751|RL23A_MOUSE	17696.2	1	3	3	9.58e-05	0.173	VNTLIRPDGEK	K	K	0.957	2.34	0.348	0	1	0	0	2	2881.05	42531.3
PBS_rep1	60S ribosomal protein L23a OS=Mus musculus GN=Rpl23a PE=1 SV=1	sp|P62751|RL23A_MOUSE	17696.2	1	3	3	9.58e-05	0.173	VNTLIRPDGEKK	K	A	0.987	2.31	0.342	0	1	0	0	2	2288.55	18811.2
PBS_rep1	Clathrin heavy chain 1 OS=Mus musculus GN=Cltc PE=1 SV=3	sp|Q68FD5|CLH1_MOUSE,tr|Q5SXR6|Q5SXR6_MOUSE	191561	1	19	20	0.000735	0.218	AHIAQLCEK	R	A	0.985	1.91	0.359	0	1	0	0	2	2254.62	56244.1
PBS_rep1	Clathrin heavy chain 1 OS=Mus musculus GN=Cltc PE=1 SV=3	sp|Q68FD5|CLH1_MOUSE,tr|Q5SXR6|Q5SXR6_MOUSE	191561	1	19	20	0.000735	0.218	ALEHFTDLYDIK	R	R	0.997	3.12	0.523	0	0	1	0	2	5803.78	199560
PBS_rep1	Clathrin heavy chain 1 OS=Mus musculus GN=Cltc PE=1 SV=3	sp|Q68FD5|CLH1_MOUSE,tr|Q5SXR6|Q5SXR6_MOUSE	191561	1	19	20	0.000735	0.218	FDFVHDLVLYLYR	R	N	0.994	3.29	0.233	0	0	1	0	2	8103.96	29718.1
PBS_rep1	Clathrin heavy chain 1 OS=Mus musculus GN=Cltc PE=1 SV=3	sp|Q68FD5|CLH1_MOUSE,tr|Q5SXR6|Q5SXR6_MOUSE	191561	1	19	20	0.000735	0.218	HNIMDFAMPYFIQVMK	R	E	0.978	2.61	0.396	0	0	1	0	2	7851.46	71593
PBS_rep1	Clathrin heavy chain 1 OS=Mus musculus GN=Cltc PE=1 SV=3	sp|Q68FD5|CLH1_MOUSE,tr|Q5SXR6|Q5SXR6_MOUSE	191561	1	19	20	0.000735	0.218	HSSLAGCQIINYR	R	T	0.997	3.55	0.669	0	1	0	0	2	4611.16	48647.9
PBS_rep1	Clathrin heavy chain 1 OS=Mus musculus GN=Cltc PE=1 SV=3	sp|Q68FD5|CLH1_MOUSE,tr|Q5SXR6|Q5SXR6_MOUSE	191561	1	19	20	0.000735	0.218	IHEGCEEPATHNALAK	R	I	0.997	3.11	0.528	0	0	1	0	2	2276.97	86884
PBS_rep1	Clathrin heavy chain 1 OS=Mus musculus GN=Cltc PE=1 SV=3	sp|Q68FD5|CLH1_MOUSE,tr|Q5SXR6|Q5SXR6_MOUSE	191561	1	19	20	0.000735	0.218	ISGETIFVTAPHEATAGIIGVNR	R	K	0.997	3.65	0.55	0	0	2	0	2	6186.41	376837
PBS_rep1	Clathrin heavy chain 1 OS=Mus musculus GN=Cltc PE=1 SV=3	sp|Q68FD5|CLH1_MOUSE,tr|Q5SXR6|Q5SXR6_MOUSE	191561	1	19	20	0.000735	0.218	IVLDNSVFSEHR	K	N	0.997	2.91	0.471	0	1	0	0	2	5100.31	64974.6
PBS_rep1	Clathrin heavy chain 1 OS=Mus musculus GN=Cltc PE=1 SV=3	sp|Q68FD5|CLH1_MOUSE,tr|Q5SXR6|Q5SXR6_MOUSE	191561	1	19	20	0.000735	0.218	KFDVNTSAVQVLIEHIGNLDR	R	A	0.997	3.97	0.532	0	0	1	1	2	7415.1	323914
PBS_rep1	Clathrin heavy chain 1 OS=Mus musculus GN=Cltc PE=1 SV=3	sp|Q68FD5|CLH1_MOUSE,tr|Q5SXR6|Q5SXR6_MOUSE	191561	1	19	20	0.000735	0.218	KVGYTPDWIFLLR	K	N	0.997	3.07	0.423	0	0	1	0	2	7099.3	159165
PBS_rep1	Clathrin heavy chain 1 OS=Mus musculus GN=Cltc PE=1 SV=3	sp|Q68FD5|CLH1_MOUSE,tr|Q5SXR6|Q5SXR6_MOUSE	191561	1	19	20	0.000735	0.218	KVSQPIEGHAASFAQFK	R	M	0.997	3.47	0.477	0	0	1	0	2	4597.65	133185
PBS_rep1	Clathrin heavy chain 1 OS=Mus musculus GN=Cltc PE=1 SV=3	sp|Q68FD5|CLH1_MOUSE,tr|Q5SXR6|Q5SXR6_MOUSE	191561	1	19	20	0.000735	0.218	LASTLVHLGEYQAAVDGAR	R	K	0.969	2.15	0.393	0	0	1	0	2	5734.53	384650
PBS_rep1	Clathrin heavy chain 1 OS=Mus musculus GN=Cltc PE=1 SV=3	sp|Q68FD5|CLH1_MOUSE,tr|Q5SXR6|Q5SXR6_MOUSE	191561	1	19	20	0.000735	0.218	LEKHELIEFR	R	R	0.997	3.79	0.63	0	0	1	0	2	4213.95	154604
PBS_rep1	Clathrin heavy chain 1 OS=Mus musculus GN=Cltc PE=1 SV=3	sp|Q68FD5|CLH1_MOUSE,tr|Q5SXR6|Q5SXR6_MOUSE	191561	1	19	20	0.000735	0.218	LLEMNLMHAPQVADAILGNQMFTHYDR	R	A	0.997	4.4	0.486	0	0	1	0	2	7425.43	70551.9
PBS_rep1	Clathrin heavy chain 1 OS=Mus musculus GN=Cltc PE=1 SV=3	sp|Q68FD5|CLH1_MOUSE,tr|Q5SXR6|Q5SXR6_MOUSE	191561	1	19	20	0.000735	0.218	MREHLELFWSR	K	V	0.997	2.92	0.518	0	0	1	0	2	5617.22	130375
PBS_rep1	Clathrin heavy chain 1 OS=Mus musculus GN=Cltc PE=1 SV=3	sp|Q68FD5|CLH1_MOUSE,tr|Q5SXR6|Q5SXR6_MOUSE	191561	1	19	20	0.000735	0.218	QLPLVKPYLR	K	S	0.944	1.4	0.454	0	0	1	0	2	5148.03	87253
PBS_rep1	Clathrin heavy chain 1 OS=Mus musculus GN=Cltc PE=1 SV=3	sp|Q68FD5|CLH1_MOUSE,tr|Q5SXR6|Q5SXR6_MOUSE	191561	1	19	20	0.000735	0.218	RDPHLACVAYER	K	G	0.993	2.78	0.485	0	0	1	0	2	3222.15	70550.5
PBS_rep1	Clathrin heavy chain 1 OS=Mus musculus GN=Cltc PE=1 SV=3	sp|Q68FD5|CLH1_MOUSE,tr|Q5SXR6|Q5SXR6_MOUSE	191561	1	19	20	0.000735	0.218	RFQSVPAQPGQTSPLLQYFGILLDQGQLNK	R	Y	0.997	5.42	0.451	0	0	1	0	2	8023.43	29787.5
PBS_rep1	Clathrin heavy chain 1 OS=Mus musculus GN=Cltc PE=1 SV=3	sp|Q68FD5|CLH1_MOUSE,tr|Q5SXR6|Q5SXR6_MOUSE	191561	1	19	20	0.000735	0.218	RPLIDQVVQTALSETQDPEEVSVTVK	R	A	0.977	3	0.379	0	0	1	0	2	7219.02	84595.8
PBS_rep1	Clathrin heavy chain 1 OS=Mus musculus GN=Cltc PE=1 SV=3	sp|Q68FD5|CLH1_MOUSE,tr|Q5SXR6|Q5SXR6_MOUSE	191561	1	19	20	0.000735	0.218	VANVELYYKAIQFYLEFKPLLLNDLLMVLSPRLDHTR	K	A	0.881	0.542	-0.442	0	0	0	0	2	9595.44	86132.7
PBS_rep1	Clathrin heavy chain 1 OS=Mus musculus GN=Cltc PE=1 SV=3	sp|Q68FD5|CLH1_MOUSE,tr|Q5SXR6|Q5SXR6_MOUSE	191561	1	19	20	0.000735	0.218	YHEQLSTQSLIELFESFK	K	S	0.997	2.75	0.437	0	0	1	0	2	7899.63	77152
PBS_rep1	Glycerophosphodiester phosphodiesterase 1 OS=Mus musculus GN=Gde1 PE=2 SV=1	sp|Q9JL56|GDE1_MOUSE	37629.6	1	3	3	9.58e-05	0.0785	ALQVLKPR	R	D	0.91	2.09	0.152	0	1	0	0	2	2969.14	90384.4
PBS_rep1	Glycerophosphodiester phosphodiesterase 1 OS=Mus musculus GN=Gde1 PE=2 SV=1	sp|Q9JL56|GDE1_MOUSE	37629.6	1	3	3	9.58e-05	0.0785	GHADMASAALK	K	N	0.976	2.36	0.471	0	1	0	0	2	2405.46	55856.9
PBS_rep1	Glycerophosphodiester phosphodiesterase 1 OS=Mus musculus GN=Gde1 PE=2 SV=1	sp|Q9JL56|GDE1_MOUSE	37629.6	1	3	3	9.58e-05	0.0785	VSAIAHR	R	G	0.9	1.74	0.302	0	1	0	0	2	1079.74	17230.3
PBS_rep1	Tripeptidyl-peptidase 1 OS=Mus musculus GN=Tpp1 PE=1 SV=2	sp|O89023|TPP1_MOUSE	61342.1	1	2	3	9.58e-05	0.0623	FRPSFPASSPYVTTVGGTSFK	K	N	0.997	3.81	0.647	0	1	1	0	2	5884.81	482650
PBS_rep1	Tripeptidyl-peptidase 1 OS=Mus musculus GN=Tpp1 PE=1 SV=2	sp|O89023|TPP1_MOUSE	61342.1	1	2	3	9.58e-05	0.0623	LFGGSFTHQASVAK	R	V	0.997	3.37	0.449	0	1	0	0	2	4593.1	83157.6
PBS_rep1	Methyl-CpG-binding protein 2 OS=Mus musculus GN=Mecp2 PE=1 SV=1	sp|Q9Z2D6|MECP2_MOUSE	52308.1	1	3	3	0.000128	0.0558	GRKPGSVVAAAAAEAK	R	K	0.99	2.2	0.438	0	0	1	0	2	3090	71681.5
PBS_rep1	Methyl-CpG-binding protein 2 OS=Mus musculus GN=Mecp2 PE=1 SV=1	sp|Q9Z2D6|MECP2_MOUSE	52308.1	1	3	3	0.000128	0.0558	KAEADPQAIPK	R	K	0.966	2.27	0.364	0	1	0	0	2	2134.08	18303.6
PBS_rep1	Methyl-CpG-binding protein 2 OS=Mus musculus GN=Mecp2 PE=1 SV=1	sp|Q9Z2D6|MECP2_MOUSE	52308.1	1	3	3	0.000128	0.0558	KPGSVVAAAAAEAK	R	K	0.997	3.01	0.321	0	0	2	0	2	3350.61	84898.9
PBS_rep1	Polymerase I and transcript release factor OS=Mus musculus GN=Ptrf PE=1 SV=1	sp|O54724|PTRF_MOUSE	43953.7	1	5	6	0.000224	0.173	ATEMVEVGPEDDEVGAERGEATDLLR	K	G	0.988	2.62	0.541	0	0	1	0	2	5848.02	80867.5
PBS_rep1	Polymerase I and transcript release factor OS=Mus musculus GN=Ptrf PE=1 SV=1	sp|O54724|PTRF_MOUSE	43953.7	1	5	6	0.000224	0.173	IREGEVEVLK	K	A	0.997	3.57	0.283	0	0	1	0	2	3553.33	276338
PBS_rep1	Polymerase I and transcript release factor OS=Mus musculus GN=Ptrf PE=1 SV=1	sp|O54724|PTRF_MOUSE	43953.7	1	5	6	0.000224	0.173	KLEVNEAELLR	K	R	0.997	3.77	0.428	0	1	1	0	2	4995.61	4048920
PBS_rep1	Polymerase I and transcript release factor OS=Mus musculus GN=Ptrf PE=1 SV=1	sp|O54724|PTRF_MOUSE	43953.7	1	5	6	0.000224	0.173	KSFTPDHVVYAR	R	S	0.876	1.63	0.223	0	0	1	0	2	3386.23	225107
PBS_rep1	Polymerase I and transcript release factor OS=Mus musculus GN=Ptrf PE=1 SV=1	sp|O54724|PTRF_MOUSE	43953.7	1	5	6	0.000224	0.173	VPPFTFHVK	K	K	0.968	1.51	0.532	0	0	2	0	2	5104.48	332250
PBS_rep1	Lamin-B1 OS=Mus musculus GN=Lmnb1 PE=1 SV=3	sp|P14733|LMNB1_MOUSE	66786.7	1	7	9	0.000383	0.15	DAALATALGDKK	K	S	0.993	3	0.329	0	1	0	0	2	3665.36	82396
PBS_rep1	Lamin-B1 OS=Mus musculus GN=Lmnb1 PE=1 SV=3	sp|P14733|LMNB1_MOUSE	66786.7	1	7	9	0.000383	0.15	FHQQGAPR	R	A	0.966	1.52	0.348	0	1	0	0	2	1182.89	31411
PBS_rep1	Lamin-B1 OS=Mus musculus GN=Lmnb1 PE=1 SV=3	sp|P14733|LMNB1_MOUSE	66786.7	1	7	9	0.000383	0.15	KESDLSGAQIK	K	L	0.977	2.42	0.302	0	1	0	0	2	2188.26	18374.3
PBS_rep1	Lamin-B1 OS=Mus musculus GN=Lmnb1 PE=1 SV=3	sp|P14733|LMNB1_MOUSE	66786.7	1	7	9	0.000383	0.15	LAQALHEMR	K	E	0.997	2.43	0.506	0	1	0	0	2	2790.25	29916.5
PBS_rep1	Lamin-B1 OS=Mus musculus GN=Lmnb1 PE=1 SV=3	sp|P14733|LMNB1_MOUSE	66786.7	1	7	9	0.000383	0.15	LREYEAALNSK	K	D	0.997	2.83	0.353	0	1	1	0	2	3253.38	77022.8
PBS_rep1	Lamin-B1 OS=Mus musculus GN=Lmnb1 PE=1 SV=3	sp|P14733|LMNB1_MOUSE	66786.7	1	7	9	0.000383	0.15	LYKEELEQTYHAK	R	L	0.997	3.84	0.558	0	1	1	0	2	3588.5	133692
PBS_rep1	Lamin-B1 OS=Mus musculus GN=Lmnb1 PE=1 SV=3	sp|P14733|LMNB1_MOUSE	66786.7	1	7	9	0.000383	0.15	SLEGDLEDLKDQIAQLEASLSAAK	K	K	0.997	5.29	0.536	0	0	4	0	2	8669.37	138207
PBS_rep1	Amine oxidase [flavin-containing] A OS=Mus musculus GN=Maoa PE=1 SV=3	sp|Q64133|AOFA_MOUSE	59602.9	1	4	4	0.000192	0.114	DVPALEITHTFLER	K	N	0.997	3.48	0.51	0	1	0	0	2	6780.79	388309
PBS_rep1	Amine oxidase [flavin-containing] A OS=Mus musculus GN=Maoa PE=1 SV=3	sp|Q64133|AOFA_MOUSE	59602.9	1	4	4	0.000192	0.114	HAEEWDKITMK	R	D	0.99	2.64	0.427	0	0	1	0	2	4175.35	61014
PBS_rep1	Amine oxidase [flavin-containing] A OS=Mus musculus GN=Maoa PE=1 SV=3	sp|Q64133|AOFA_MOUSE	59602.9	1	4	4	0.000192	0.114	IHFKPELPPER	K	N	0.983	2.44	0.383	0	0	2	0	2	4372.11	223984
PBS_rep1	Amine oxidase [flavin-containing] A OS=Mus musculus GN=Maoa PE=1 SV=3	sp|Q64133|AOFA_MOUSE	59602.9	1	4	4	0.000192	0.114	KICELYAK	R	V	0.916	1.94	0.253	0	1	0	0	2	2884.49	63346.8
PBS_rep1	Amine oxidase [flavin-containing] A OS=Mus musculus GN=Maoa PE=1 SV=3	sp|Q64133|AOFA_MOUSE	59602.9	1	4	4	0.000192	0.114	VLGSQEALSPVHYEEK	K	N	0.997	3.7	0.613	0	1	0	0	2	4765.75	61771
PBS_rep1	Thymosin beta-4 OS=Mus musculus GN=Tmsb4x PE=1 SV=1	sp|P20065|TYB4_MOUSE	5679.8	1	3	3	0.00016	0.4	KTETQEKNPLPSK	K	E	0.997	2.44	0.497	0	2	0	0	2	1697.94	12796.9
PBS_rep1	Thymosin beta-4 OS=Mus musculus GN=Tmsb4x PE=1 SV=1	sp|P20065|TYB4_MOUSE	5679.8	1	3	3	0.00016	0.4	TETQEKNPLPSK	K	E	0.946	2.05	0.284	0	1	0	0	2	2098.9	10219.6
PBS_rep1	Thymosin beta-4 OS=Mus musculus GN=Tmsb4x PE=1 SV=1	sp|P20065|TYB4_MOUSE	5679.8	1	3	3	0.00016	0.4	TETQEKNPLPSKETIEQEK	K	Q	0.973	2.96	0.382	0	0	2	0	2	3445.97	57533.2
PBS_rep1	60 kDa heat shock protein, mitochondrial OS=Mus musculus GN=Hspd1 PE=1 SV=1	sp|P63038|CH60_MOUSE	60956.8	1	9	10	0.000415	0.267	ALMLQGVDLLADAVAVTMGPK	R	G	0.997	4.58	0.665	0	0	2	0	2	8992.99	40872.9
PBS_rep1	60 kDa heat shock protein, mitochondrial OS=Mus musculus GN=Hspd1 PE=1 SV=1	sp|P63038|CH60_MOUSE	60956.8	1	9	10	0.000415	0.267	APGFGDNRK	K	N	0.977	1.64	0.534	0	1	0	0	2	1492.26	58791
PBS_rep1	60 kDa heat shock protein, mitochondrial OS=Mus musculus GN=Hspd1 PE=1 SV=1	sp|P63038|CH60_MOUSE	60956.8	1	9	10	0.000415	0.267	CIPALDSLKPANEDQK	R	I	0.828	0.859	-0.242	0	0	1	0	2	4996.43	295368
PBS_rep1	60 kDa heat shock protein, mitochondrial OS=Mus musculus GN=Hspd1 PE=1 SV=1	sp|P63038|CH60_MOUSE	60956.8	1	9	10	0.000415	0.267	GVMLAVDAVIAELKK	R	Q	0.997	4.15	0.534	0	1	0	0	2	7499.56	194314
PBS_rep1	60 kDa heat shock protein, mitochondrial OS=Mus musculus GN=Hspd1 PE=1 SV=1	sp|P63038|CH60_MOUSE	60956.8	1	9	10	0.000415	0.267	IGIEIIKR	K	A	0.915	2.21	0.139	0	1	0	0	2	4514.66	295345
PBS_rep1	60 kDa heat shock protein, mitochondrial OS=Mus musculus GN=Hspd1 PE=1 SV=1	sp|P63038|CH60_MOUSE	60956.8	1	9	10	0.000415	0.267	KISSVQSIVPALEIANAHR	K	K	0.964	2.25	0.34	0	0	0	1	2	5843.49	191562
PBS_rep1	60 kDa heat shock protein, mitochondrial OS=Mus musculus GN=Hspd1 PE=1 SV=1	sp|P63038|CH60_MOUSE	60956.8	1	9	10	0.000415	0.267	KPLVIIAEDVDGEALSTLVLNR	R	L	0.997	3.4	0.35	0	0	2	0	2	7250.73	346581
PBS_rep1	60 kDa heat shock protein, mitochondrial OS=Mus musculus GN=Hspd1 PE=1 SV=1	sp|P63038|CH60_MOUSE	60956.8	1	9	10	0.000415	0.267	TALLDAAGVASLLTTAEAVVTEIPKEEK	R	D	0.997	4.31	0.635	0	0	2	0	2	9275.57	37863.7
PBS_rep1	60 kDa heat shock protein, mitochondrial OS=Mus musculus GN=Hspd1 PE=1 SV=1	sp|P63038|CH60_MOUSE	60956.8	1	9	10	0.000415	0.267	VGEVIVTKDDAMLLK	K	G	0.997	3.29	0.495	0	1	1	0	2	5507.59	434946
PBS_rep1	Alpha-2-macroglobulin receptor-associated protein OS=Mus musculus GN=Lrpap1 PE=1 SV=1	sp|P55302|AMRP_MOUSE	42216.8	1	5	5	0.00016	0.158	HLQDLSSR	K	V	0.965	1.71	0.388	0	1	0	0	2	1804.19	45066.7
PBS_rep1	Alpha-2-macroglobulin receptor-associated protein OS=Mus musculus GN=Lrpap1 PE=1 SV=1	sp|P55302|AMRP_MOUSE	42216.8	1	5	5	0.00016	0.158	HVESIGDPEHISR	K	N	0.996	2.31	0.404	0	0	1	0	2	3010.02	94416.1
PBS_rep1	Alpha-2-macroglobulin receptor-associated protein OS=Mus musculus GN=Lrpap1 PE=1 SV=1	sp|P55302|AMRP_MOUSE	42216.8	1	5	5	0.00016	0.158	LAELHSDLK	R	I	0.963	1.85	0.364	0	1	0	0	2	3027.63	105021
PBS_rep1	Alpha-2-macroglobulin receptor-associated protein OS=Mus musculus GN=Lrpap1 PE=1 SV=1	sp|P55302|AMRP_MOUSE	42216.8	1	5	5	0.00016	0.158	LIHNLNVILAR	K	Y	0.997	2.83	0.479	0	0	1	0	2	5465.35	119651
PBS_rep1	Alpha-2-macroglobulin receptor-associated protein OS=Mus musculus GN=Lrpap1 PE=1 SV=1	sp|P55302|AMRP_MOUSE	42216.8	1	5	5	0.00016	0.158	VSHQGYGSTTEFEEPR	K	V	0.997	2.57	0.49	0	0	1	0	2	3698.44	111766
PBS_rep1	Dimethylaniline monooxygenase [N-oxide-forming] 1 OS=Mus musculus GN=Fmo1 PE=1 SV=1	sp|P50285|FMO1_MOUSE	59916	1	6	9	0.000351	0.239	ALQTDYITYIDDLLTSINAKPDLR	K	A	0.997	2.95	0.525	0	0	1	0	2	8390.13	92196.2
PBS_rep1	Dimethylaniline monooxygenase [N-oxide-forming] 1 OS=Mus musculus GN=Fmo1 PE=1 SV=1	sp|P50285|FMO1_MOUSE	59916	1	6	9	0.000351	0.239	KMNSWFNHVNYGVAPEDR	K	T	0.997	4.37	0.527	0	0	1	1	2	5362.61	400309
PBS_rep1	Dimethylaniline monooxygenase [N-oxide-forming] 1 OS=Mus musculus GN=Fmo1 PE=1 SV=1	sp|P50285|FMO1_MOUSE	59916	1	6	9	0.000351	0.239	KVFLSTTGGAWVISR	K	V	0.997	4.29	0.542	0	2	1	0	2	5810.63	462302
PBS_rep1	Dimethylaniline monooxygenase [N-oxide-forming] 1 OS=Mus musculus GN=Fmo1 PE=1 SV=1	sp|P50285|FMO1_MOUSE	59916	1	6	9	0.000351	0.239	TQLREPVLNDELPGR	R	I	0.997	3.45	0.512	0	0	2	0	2	4977.46	2748950
PBS_rep1	Dimethylaniline monooxygenase [N-oxide-forming] 1 OS=Mus musculus GN=Fmo1 PE=1 SV=1	sp|P50285|FMO1_MOUSE	59916	1	6	9	0.000351	0.239	VLVVGMGNSGTDIAVEASHLAK	R	K	0.997	2.04	0.476	0	0	1	0	2	6177.36	265436
PBS_rep1	Dimethylaniline monooxygenase [N-oxide-forming] 1 OS=Mus musculus GN=Fmo1 PE=1 SV=1	sp|P50285|FMO1_MOUSE	59916	1	6	9	0.000351	0.239	YIFPAHLPKPTLAVIGLIKPLGSMVPTGETQAR	K	W	0.997	3.5	0.478	0	0	0	1	2	7060.51	431775
PBS_rep1	Complement component 1 Q subcomponent-binding protein, mitochondrial OS=Mus musculus GN=C1qbp PE=1 SV=1	sp|O35658|C1QBP_MOUSE,tr|Q8R5L1|Q8R5L1_MOUSE	31025.5	1	2	3	0.000128	0.147	AFVEFLTDEIKEEK	K	K	0.997	3.74	0.435	0	1	1	0	2	6519.75	450306
PBS_rep1	Complement component 1 Q subcomponent-binding protein, mitochondrial OS=Mus musculus GN=C1qbp PE=1 SV=1	sp|O35658|C1QBP_MOUSE,tr|Q8R5L1|Q8R5L1_MOUSE	31025.5	1	2	3	0.000128	0.147	TLVLDCHYPEDEIGHEDEAESDIFSIK	K	E	0.965	2.37	0.402	0	0	0	2	2	6443.17	577781
PBS_rep1	Pleckstrin OS=Mus musculus GN=Plek PE=1 SV=1	sp|Q9JHK5|PLEK_MOUSE,tr|Q8CAG6|Q8CAG6_MOUSE	39902.2	1	2	2	6.39e-05	0.109	EDPAYLHYYDPAGGEDPLGAVHLR	R	G	0.988	2.4	0.496	0	0	0	1	2	6281.6	280314
PBS_rep1	Pleckstrin OS=Mus musculus GN=Plek PE=1 SV=1	sp|Q9JHK5|PLEK_MOUSE,tr|Q8CAG6|Q8CAG6_MOUSE	39902.2	1	2	2	6.39e-05	0.109	GCVVTSVESSHDVK	R	K	0.997	4.18	0.647	0	1	0	0	2	3180.03	13869.6
PBS_rep1	Heterogeneous nuclear ribonucleoprotein K (Fragment) OS=Mus musculus GN=Hnrnpk PE=1 SV=1	tr|H3BKD0|H3BKD0_MOUSE	33199.2	1	2	2	0.00016	0.227	ILSISADIETIGEILKK	R	I	0.869	1.01	0.253	0	0	1	0	2	7757.78	139761
PBS_rep1	Heterogeneous nuclear ribonucleoprotein K (Fragment) OS=Mus musculus GN=Hnrnpk PE=1 SV=1	tr|H3BKD0|H3BKD0_MOUSE	33199.2	1	2	2	0.00016	0.227	LFQECCPHSTDR	K	V	0.902	2.54	0.213	0	1	0	0	2	2857.36	24591.2
PBS_rep1	Heterogeneous nuclear ribonucleoprotein K (Fragment) OS=Mus musculus GN=Hnrnpk PE=1 SV=1	tr|H3BKD0|H3BKD0_MOUSE	33199.2	1	2	2	0.00016	0.227	LLIHQSLAGGIIGVK	R	G	0.997	3.1	0.653	0	0	1	0	2	5754.7	191572
PBS_rep1	Heterogeneous nuclear ribonucleoprotein K (Fragment) OS=Mus musculus GN=Hnrnpk PE=1 SV=1	tr|H3BKD0|H3BKD0_MOUSE	33199.2	1	2	2	0.00016	0.227	RPAEDMEEEQAFKR	K	S	0.899	2.18	0.267	0	0	1	0	2	3235.24	33594.4
PBS_rep1	Heterogeneous nuclear ribonucleoprotein K (Fragment) OS=Mus musculus GN=Hnrnpk PE=1 SV=1	tr|H3BKD0|H3BKD0_MOUSE	33199.2	1	2	2	0.00016	0.227	VVLIGGKPDR	R	V	0.997	2.5	0.437	0	1	0	0	2	2961.39	106079
PBS_rep1	Catenin delta-1 OS=Mus musculus GN=Ctnnd1 PE=1 SV=2	sp|P30999|CTND1_MOUSE,tr|G3X9V2|G3X9V2_MOUSE	104927	1	9	11	0.000415	0.124	ALSAIAELLTSEHER	K	V	0.997	3.16	0.524	0	1	1	0	2	6426.73	313317
PBS_rep1	Catenin delta-1 OS=Mus musculus GN=Ctnnd1 PE=1 SV=2	sp|P30999|CTND1_MOUSE,tr|G3X9V2|G3X9V2_MOUSE	104927	1	9	11	0.000415	0.124	DMDLTEVITGTLWNLSSHDSIK	R	M	0.872	2.36	0.403	0	0	1	0	2	8581.61	43082.5
PBS_rep1	Catenin delta-1 OS=Mus musculus GN=Ctnnd1 PE=1 SV=2	sp|P30999|CTND1_MOUSE,tr|G3X9V2|G3X9V2_MOUSE	104927	1	9	11	0.000415	0.124	GKKPTEDPANDTVDFPK	R	R	0.995	2.57	0.456	0	0	1	0	2	3635.79	54557.8
PBS_rep1	Catenin delta-1 OS=Mus musculus GN=Ctnnd1 PE=1 SV=2	sp|P30999|CTND1_MOUSE,tr|G3X9V2|G3X9V2_MOUSE	104927	1	9	11	0.000415	0.124	GKKPTEDPANDTVDFPKR	R	T	0.963	2.26	0.422	0	0	1	1	2	3179.76	85988.4
PBS_rep1	Catenin delta-1 OS=Mus musculus GN=Ctnnd1 PE=1 SV=2	sp|P30999|CTND1_MOUSE,tr|G3X9V2|G3X9V2_MOUSE	104927	1	9	11	0.000415	0.124	HIEWESVLTNTAGCLR	R	N	0.957	2.32	0.39	0	0	1	0	2	6419.69	321590
PBS_rep1	Catenin delta-1 OS=Mus musculus GN=Ctnnd1 PE=1 SV=2	sp|P30999|CTND1_MOUSE,tr|G3X9V2|G3X9V2_MOUSE	104927	1	9	11	0.000415	0.124	HVSAQLER	R	V	0.965	1.74	0.471	0	1	0	0	2	1598.55	33825
PBS_rep1	Catenin delta-1 OS=Mus musculus GN=Ctnnd1 PE=1 SV=2	sp|P30999|CTND1_MOUSE,tr|G3X9V2|G3X9V2_MOUSE	104927	1	9	11	0.000415	0.124	KPTEDPANDTVDFPKR	K	T	0.997	3.25	0.554	0	0	2	0	2	3543.15	104170
PBS_rep1	Catenin delta-1 OS=Mus musculus GN=Ctnnd1 PE=1 SV=2	sp|P30999|CTND1_MOUSE,tr|G3X9V2|G3X9V2_MOUSE	104927	1	9	11	0.000415	0.124	MEIVDHALHALTDEVIIPHSGWER	K	E	0.997	2.87	0.367	0	0	0	1	2	6996.29	361172
PBS_rep1	Catenin delta-1 OS=Mus musculus GN=Ctnnd1 PE=1 SV=2	sp|P30999|CTND1_MOUSE,tr|G3X9V2|G3X9V2_MOUSE	104927	1	9	11	0.000415	0.124	SNAAAYLQHLCYR	K	N	0.997	2.76	0.428	0	2	0	0	2	5388.73	290383
PBS_rep1	Lipoamide acyltransferase component of branched-chain alpha-keto acid dehydrogenase complex, mitochondrial OS=Mus musculus GN=Dbt PE=1 SV=2	sp|P53395|ODB2_MOUSE	53247.8	1	2	2	6.39e-05	0.0602	IPHFGYCDEIDLTQLVK	K	L	0.997	2.88	0.369	0	0	1	0	2	6723.07	253126
PBS_rep1	Lipoamide acyltransferase component of branched-chain alpha-keto acid dehydrogenase complex, mitochondrial OS=Mus musculus GN=Dbt PE=1 SV=2	sp|P53395|ODB2_MOUSE	53247.8	1	2	2	6.39e-05	0.0602	LREELKPVALAR	K	G	0.997	1.93	0.491	0	0	1	0	2	3724.69	449503
PBS_rep1	Membrane-associated progesterone receptor component 1 OS=Mus musculus GN=Pgrmc1 PE=1 SV=4	sp|O55022|PGRC1_MOUSE	21695.2	1	2	3	0.000192	0.282	GLATFCLDKEALKDEYDDLSDLTPAQQETLSDWDSQFTFK	R	Y	0.997	3.4	0.606	0	0	0	2	2	7518.65	224096
PBS_rep1	Membrane-associated progesterone receptor component 1 OS=Mus musculus GN=Pgrmc1 PE=1 SV=4	sp|O55022|PGRC1_MOUSE	21695.2	1	2	3	0.000192	0.282	KFYGPEGPYGVFAGR	R	D	0.997	3.24	0.609	0	3	1	0	2	5623.6	585633
PBS_rep1	Myosin phosphatase Rho-interacting protein OS=Mus musculus GN=Mprip PE=1 SV=1	tr|Q5SWZ5|Q5SWZ5_MOUSE	257288	1	2	2	9.58e-05	0.0097	GFAAMEETHQK	R	K	0.997	2.98	0.43	0	1	0	0	2	2977.89	35447.1
PBS_rep1	Myosin phosphatase Rho-interacting protein OS=Mus musculus GN=Mprip PE=1 SV=1	tr|Q5SWZ5|Q5SWZ5_MOUSE	257288	1	2	2	9.58e-05	0.0097	TQNVHVEIEQR	K	W	0.985	2.22	0.375	0	2	0	0	2	2881.44	26157.2
PBS_rep1	Glutamate dehydrogenase 1, mitochondrial OS=Mus musculus GN=Glud1 PE=1 SV=1	sp|P26443|DHE3_MOUSE	61338.4	1	14	20	0.000703	0.432	DIVHSGLAYTMER	K	S	0.997	2.86	0.631	0	1	1	0	2	5549.33	523809
PBS_rep1	Glutamate dehydrogenase 1, mitochondrial OS=Mus musculus GN=Glud1 PE=1 SV=1	sp|P26443|DHE3_MOUSE	61338.4	1	14	20	0.000703	0.432	EMSWIADTYASTIGHYDINAHACVTGKPISQGGIHGR	R	I	0.92	1.87	0.276	0	0	0	1	2	6422.53	193892
PBS_rep1	Glutamate dehydrogenase 1, mitochondrial OS=Mus musculus GN=Glud1 PE=1 SV=1	sp|P26443|DHE3_MOUSE	61338.4	1	14	20	0.000703	0.432	GASIVEDKLVEDLK	R	T	0.997	4.16	0.537	0	1	0	0	2	5642.93	128567
PBS_rep1	Glutamate dehydrogenase 1, mitochondrial OS=Mus musculus GN=Glud1 PE=1 SV=1	sp|P26443|DHE3_MOUSE	61338.4	1	14	20	0.000703	0.432	GVFHGIENFINEASYMSILGMTPGFGDK	R	T	0.933	2.21	0.399	0	0	1	0	2	8243.69	22596.1
PBS_rep1	Glutamate dehydrogenase 1, mitochondrial OS=Mus musculus GN=Glud1 PE=1 SV=1	sp|P26443|DHE3_MOUSE	61338.4	1	14	20	0.000703	0.432	HGGTIPVVPTAEFQDR	K	I	0.997	3.11	0.677	0	2	1	0	2	5227.62	385686
PBS_rep1	Glutamate dehydrogenase 1, mitochondrial OS=Mus musculus GN=Glud1 PE=1 SV=1	sp|P26443|DHE3_MOUSE	61338.4	1	14	20	0.000703	0.432	IIAEGANGPTTPEADKIFLER	K	N	0.997	4.11	0.696	0	1	1	0	2	5675.09	422080
PBS_rep1	Glutamate dehydrogenase 1, mitochondrial OS=Mus musculus GN=Glud1 PE=1 SV=1	sp|P26443|DHE3_MOUSE	61338.4	1	14	20	0.000703	0.432	IIKPCNHVLSLSFPIR	R	R	0.997	2.27	0.507	0	0	1	0	2	5872.39	509366
PBS_rep1	Glutamate dehydrogenase 1, mitochondrial OS=Mus musculus GN=Glud1 PE=1 SV=1	sp|P26443|DHE3_MOUSE	61338.4	1	14	20	0.000703	0.432	IIKPCNHVLSLSFPIRR	R	D	0.997	2.91	0.394	0	0	0	1	2	5477.43	724426
PBS_rep1	Glutamate dehydrogenase 1, mitochondrial OS=Mus musculus GN=Glud1 PE=1 SV=1	sp|P26443|DHE3_MOUSE	61338.4	1	14	20	0.000703	0.432	ISGASEKDIVHSGLAYTMER	R	S	0.997	3.12	0.359	0	0	1	0	2	5393.33	242657
PBS_rep1	Glutamate dehydrogenase 1, mitochondrial OS=Mus musculus GN=Glud1 PE=1 SV=1	sp|P26443|DHE3_MOUSE	61338.4	1	14	20	0.000703	0.432	KGFIGPGIDVPAPDMSTGER	K	E	0.997	4.66	0.693	0	1	1	0	2	5574.09	353330
PBS_rep1	Glutamate dehydrogenase 1, mitochondrial OS=Mus musculus GN=Glud1 PE=1 SV=1	sp|P26443|DHE3_MOUSE	61338.4	1	14	20	0.000703	0.432	LQHGSILGFPK	K	A	0.882	1.91	0.211	0	0	2	0	2	5008.92	598730
PBS_rep1	Glutamate dehydrogenase 1, mitochondrial OS=Mus musculus GN=Glud1 PE=1 SV=1	sp|P26443|DHE3_MOUSE	61338.4	1	14	20	0.000703	0.432	NLNHVSYGR	K	L	0.948	2.06	0.303	0	0	1	0	2	2211.7	98608.1
PBS_rep1	Glutamate dehydrogenase 1, mitochondrial OS=Mus musculus GN=Glud1 PE=1 SV=1	sp|P26443|DHE3_MOUSE	61338.4	1	14	20	0.000703	0.432	TFVVQGFGNVGLHSMR	K	Y	0.997	2.87	0.526	0	1	1	0	2	5952.48	1399170
PBS_rep1	Glutamate dehydrogenase 1, mitochondrial OS=Mus musculus GN=Glud1 PE=1 SV=1	sp|P26443|DHE3_MOUSE	61338.4	1	14	20	0.000703	0.432	YSTDVSVDEVKALASLMTYKCAVVDVPFGGAK	R	A	0.997	2.91	0.476	0	0	1	0	2	7557.22	32244.5
PBS_rep1	Alcohol dehydrogenase [NADP(+)] OS=Mus musculus GN=Akr1a1 PE=1 SV=3	sp|Q9JII6|AK1A1_MOUSE	36587.2	1	3	3	9.58e-05	0.163	HALSAGYR	K	H	0.985	2	0.506	0	1	0	0	2	1737.97	124920
PBS_rep1	Alcohol dehydrogenase [NADP(+)] OS=Mus musculus GN=Akr1a1 PE=1 SV=3	sp|Q9JII6|AK1A1_MOUSE	36587.2	1	3	3	9.58e-05	0.163	HIDCASVYGNETEIGEALKESVGSGK	R	A	0.929	2.7	0.437	0	0	1	0	2	6031.53	138170
PBS_rep1	Alcohol dehydrogenase [NADP(+)] OS=Mus musculus GN=Akr1a1 PE=1 SV=3	sp|Q9JII6|AK1A1_MOUSE	36587.2	1	3	3	9.58e-05	0.163	HPDEPVLLEEPVVLALAEK	R	H	0.997	3.25	0.376	0	0	1	0	2	7063.99	179412
PBS_rep1	Histone-lysine N-methyltransferase SETDB1 OS=Mus musculus GN=Setdb1 PE=1 SV=1	sp|O88974|SETB1_MOUSE-DECOY,tr|D3YYC3|D3YYC3_MOUSE-DECOY,tr|G5E8N3|G5E8N3_MOUSE-DECOY	0	0.996	2	2	6.39e-05	0	NTCMNPDCNCR	?	?	0.949	0.377	0.802	0	1	0	0	2	1530.48	4193.9
PBS_rep1	Histone-lysine N-methyltransferase SETDB1 OS=Mus musculus GN=Setdb1 PE=1 SV=1	sp|O88974|SETB1_MOUSE-DECOY,tr|D3YYC3|D3YYC3_MOUSE-DECOY,tr|G5E8N3|G5E8N3_MOUSE-DECOY	0	0.996	2	2	6.39e-05	0	NTCMNPDCNCRKNCEYVGTPLCEELR	?	?	0.883	0.459	-0.408	0	0	1	0	2	3746.38	3986.95
PBS_rep1	Acylglycerol kinase, mitochondrial OS=Mus musculus GN=Agk PE=1 SV=1	sp|Q9ESW4|AGK_MOUSE	46976.9	1	2	2	6.39e-05	0.102	ERPPIEPEETPPRPSLYR	R	R	0.949	2.07	0.407	0	0	1	0	2	4670.58	61936.3
PBS_rep1	Acylglycerol kinase, mitochondrial OS=Mus musculus GN=Agk PE=1 SV=1	sp|Q9ESW4|AGK_MOUSE	46976.9	1	2	2	6.39e-05	0.102	IPIGFIPLGQTSSLSHTLFAESGNK	K	V	0.997	3.49	0.489	0	0	1	0	2	7128.34	177085
PBS_rep1	Keratin-associated protein 5-2 OS=Mus musculus GN=Krtap5-2 PE=4 SV=1	tr|A0A087WRV2|A0A087WRV2_MOUSE-DECOY	0	0.998	1	1	9.58e-05	0	CGGCSGCGGCSSCGGK	?	?	0.925	0.412	0.699	0	2	0	0	2	1758.95	34412.8
PBS_rep1	Keratin-associated protein 5-2 OS=Mus musculus GN=Krtap5-2 PE=4 SV=1	tr|A0A087WRV2|A0A087WRV2_MOUSE-DECOY	0	0.998	1	1	9.58e-05	0	CQCCVPACCSSQCCCPKCCSSQCCCPKCCSSQCCSSQCCCPK	?	?	0.997	3.02	0.646	0	0	0	0	2	7975.7	36181.7
PBS_rep1	Leukemia inhibitory factor receptor OS=Mus musculus GN=Lifr PE=1 SV=1	sp|P42703|LIFR_MOUSE	122575	0.998	2	2	6.39e-05	0.0211	FHSCHPLETTNVK	R	I	0.923	2.17	0.284	0	0	1	0	2	2565.17	33983.8
PBS_rep1	Leukemia inhibitory factor receptor OS=Mus musculus GN=Lifr PE=1 SV=1	sp|P42703|LIFR_MOUSE	122575	0.998	2	2	6.39e-05	0.0211	HLTTEATPSK	R	G	0.969	1.85	0.526	0	1	0	0	2	1362.29	21083.6
PBS_rep1	Glutathione S-transferase P 1 OS=Mus musculus GN=Gstp1 PE=1 SV=2	sp|P19157|GSTP1_MOUSE	23610.1	1	2	3	9.58e-05	0.267	ALPGHLKPFETLLSQNQGGK	K	A	0.997	4.19	0.61	0	1	1	0	2	5770.56	1480560
PBS_rep1	Glutathione S-transferase P 1 OS=Mus musculus GN=Gstp1 PE=1 SV=2	sp|P19157|GSTP1_MOUSE	23610.1	1	2	3	9.58e-05	0.267	MLLADQGQSWKEEVVTIDTWMQGLLKPTCLYGQLPK	R	F	0.997	3.75	0.554	0	0	0	1	2	8951.76	14548.1
PBS_rep1	Hypoxia up-regulated protein 1 OS=Mus musculus GN=Hyou1 PE=1 SV=1	sp|Q9JKR6|HYOU1_MOUSE	111183	1	6	6	0.000192	0.0851	AVGKEELGK	K	N	0.901	1.55	0.262	0	1	0	0	2	1423.16	18833.8
PBS_rep1	Hypoxia up-regulated protein 1 OS=Mus musculus GN=Hyou1 PE=1 SV=1	sp|Q9JKR6|HYOU1_MOUSE	111183	1	6	6	0.000192	0.0851	GQAGPEGAAPAPEEDKKPKPAR	K	K	0.955	1.66	0.391	0	0	1	0	2	1929.46	6854.11
PBS_rep1	Hypoxia up-regulated protein 1 OS=Mus musculus GN=Hyou1 PE=1 SV=1	sp|Q9JKR6|HYOU1_MOUSE	111183	1	6	6	0.000192	0.0851	LPATEKPVLLSK	K	D	0.94	1.64	0.305	0	0	1	0	2	4175.15	135489
PBS_rep1	Hypoxia up-regulated protein 1 OS=Mus musculus GN=Hyou1 PE=1 SV=1	sp|Q9JKR6|HYOU1_MOUSE	111183	1	6	6	0.000192	0.0851	QADNPHVALYR	K	S	0.873	1.68	0.218	0	1	0	0	2	3276.29	36571.2
PBS_rep1	Hypoxia up-regulated protein 1 OS=Mus musculus GN=Hyou1 PE=1 SV=1	sp|Q9JKR6|HYOU1_MOUSE	111183	1	6	6	0.000192	0.0851	YFQHLLGK	R	Q	0.99	2.16	0.412	0	1	0	0	2	4517.13	225566
PBS_rep1	Hypoxia up-regulated protein 1 OS=Mus musculus GN=Hyou1 PE=1 SV=1	sp|Q9JKR6|HYOU1_MOUSE	111183	1	6	6	0.000192	0.0851	YSHDFNFHINYGDLGFLGPEDLR	R	V	0.947	2.3	0.306	0	0	0	1	2	7006.56	154529
PBS_rep1	NADH dehydrogenase [ubiquinone] 1 alpha subcomplex subunit 8 OS=Mus musculus GN=Ndufa8 PE=1 SV=3	sp|Q9DCJ5|NDUA8_MOUSE	19992	1	3	4	0.000128	0.262	ARPEPNPVIEGDLKPAK	R	H	0.997	4.13	0.638	0	0	1	0	2	3721.76	380485
PBS_rep1	NADH dehydrogenase [ubiquinone] 1 alpha subcomplex subunit 8 OS=Mus musculus GN=Ndufa8 PE=1 SV=3	sp|Q9DCJ5|NDUA8_MOUSE	19992	1	3	4	0.000128	0.262	LGWVRPDLGQLSK	K	V	0.981	2.11	0.515	0	0	1	0	2	5734.7	236991
PBS_rep1	NADH dehydrogenase [ubiquinone] 1 alpha subcomplex subunit 8 OS=Mus musculus GN=Ndufa8 PE=1 SV=3	sp|Q9DCJ5|NDUA8_MOUSE	19992	1	3	4	0.000128	0.262	VKTDRPLPENPYHSR	K	A	0.994	2.89	0.432	0	0	1	1	2	2833.8	112673
PBS_rep1	Protein NipSnap homolog 3B OS=Mus musculus GN=Nipsnap3b PE=1 SV=1	sp|Q9CQE1|NPS3B_MOUSE	28308.3	1	2	2	6.39e-05	0.085	TYFLKPSK	R	T	0.916	1.77	0.27	0	1	0	0	2	3214.78	68749
PBS_rep1	Protein NipSnap homolog 3B OS=Mus musculus GN=Nipsnap3b PE=1 SV=1	sp|Q9CQE1|NPS3B_MOUSE	28308.3	1	2	2	6.39e-05	0.085	VHVLWWNESADSR	R	A	0.997	2.77	0.372	0	0	1	0	2	5889.17	142303
PBS_rep1	Homeodomain-only protein OS=Mus musculus GN=Hopx PE=1 SV=1	sp|Q8R1H0|HOP_MOUSE	8282.1	1	2	3	0.000128	0.356	HPDPTTLCLIAAEAGLTEEQTQK	K	W	0.997	3.66	0.529	0	0	1	0	2	6570.86	150732
PBS_rep1	Homeodomain-only protein OS=Mus musculus GN=Hopx PE=1 SV=1	sp|Q8R1H0|HOP_MOUSE	8282.1	1	2	3	0.000128	0.356	VNKHPDPTTLCLIAAEAGLTEEQTQK	K	W	0.997	4.91	0.599	0	0	2	1	2	6242.5	487590
PBS_rep1	EH domain-containing protein 1 OS=Mus musculus GN=Ehd1 PE=1 SV=1	sp|Q9WVK4|EHD1_MOUSE	60605.2	1	4	4	0.000256	0.154	EHQISSGDFPSLR	R	K	0.997	2.23	0.553	0	1	0	0	2	4815.79	178575
PBS_rep1	EH domain-containing protein 1 OS=Mus musculus GN=Ehd1 PE=1 SV=1	sp|Q9WVK4|EHD1_MOUSE	60605.2	1	4	4	0.000256	0.154	FQALKPK	K	L	0.9	2.1	0.2	0	1	0	0	2	2095.75	154533
PBS_rep1	EH domain-containing protein 1 OS=Mus musculus GN=Ehd1 PE=1 SV=1	sp|Q9WVK4|EHD1_MOUSE	60605.2	1	4	4	0.000256	0.154	IILLFDAHK	R	L	0.984	1.86	0.345	0	1	1	0	2	5703.03	332773
PBS_rep1	EH domain-containing protein 1 OS=Mus musculus GN=Ehd1 PE=1 SV=1	sp|Q9WVK4|EHD1_MOUSE	60605.2	1	4	4	0.000256	0.154	LADVDKDGLLDDEEFALANHLIK	K	V	0.997	4.97	0.487	0	0	1	0	2	6696.54	192148
PBS_rep1	EH domain-containing protein 1 OS=Mus musculus GN=Ehd1 PE=1 SV=1	sp|Q9WVK4|EHD1_MOUSE	60605.2	1	4	4	0.000256	0.154	LLPLEEHYR	K	F	0.949	1.49	0.402	0	1	0	0	2	4637.69	294121
PBS_rep1	EH domain-containing protein 1 OS=Mus musculus GN=Ehd1 PE=1 SV=1	sp|Q9WVK4|EHD1_MOUSE	60605.2	1	4	4	0.000256	0.154	SKLPNTVLGK	K	I	0.966	2.05	0.284	0	1	0	0	2	3285.08	74135.5
PBS_rep1	EH domain-containing protein 1 OS=Mus musculus GN=Ehd1 PE=1 SV=1	sp|Q9WVK4|EHD1_MOUSE	60605.2	1	4	4	0.000256	0.154	VHAYIISSLKK	K	E	0.997	2.95	0.335	0	0	1	0	2	3719.84	448723
PBS_rep1	Heterogeneous nuclear ribonucleoprotein A/B OS=Mus musculus GN=Hnrnpab PE=1 SV=1	sp|Q99020|ROAA_MOUSE,tr|Q20BD0|Q20BD0_MOUSE,tr|Q80XR6|Q80XR6_MOUSE	30831.6	1	2	2	6.39e-05	0.0982	GFVFITFKEEDPVKK	R	V	0.997	3.08	0.593	0	0	1	0	2	5903.03	258713
PBS_rep1	Heterogeneous nuclear ribonucleoprotein A/B OS=Mus musculus GN=Hnrnpab PE=1 SV=1	sp|Q99020|ROAA_MOUSE,tr|Q20BD0|Q20BD0_MOUSE,tr|Q80XR6|Q80XR6_MOUSE	30831.6	1	2	2	6.39e-05	0.0982	MFVGGLSWDTSKK	K	D	0.997	2.9	0.616	0	1	0	0	2	5646.35	135490
PBS_rep1	Actin, cytoplasmic 1 OS=Mus musculus GN=Actb PE=1 SV=1	sp|P60710|ACTB_MOUSE,sp|P63260|ACTG_MOUSE	41737.8	1	9	12	0.00185	0.701	AGFAGDDAPR	K	A	0.997	2.37	0.434	0	1	0	0	2	2587.28	61067.4
PBS_rep1	Actin, cytoplasmic 1 OS=Mus musculus GN=Actb PE=1 SV=1	sp|P60710|ACTB_MOUSE,sp|P63260|ACTG_MOUSE	41737.8	1	9	12	0.00185	0.701	AVFPSIVGRPR	R	H	0.997	2.72	0.476	0	2	0	0	2	4877.36	1646050
PBS_rep1	Actin, cytoplasmic 1 OS=Mus musculus GN=Actb PE=1 SV=1	sp|P60710|ACTB_MOUSE,sp|P63260|ACTG_MOUSE	41737.8	1	9	12	0.00185	0.701	CDVDIRK	K	D	0.9	2.31	0.284	0	1	0	0	2	1655	70522
PBS_rep1	Actin, cytoplasmic 1 OS=Mus musculus GN=Actb PE=1 SV=1	sp|P60710|ACTB_MOUSE,sp|P63260|ACTG_MOUSE	41737.8	1	9	12	0.00185	0.701	CPEALFQPSFLGMESCGIHETTFNSIMK	R	C	0.997	4.29	0.605	0	0	5	0	2	7175.37	1447030
PBS_rep1	Actin, cytoplasmic 1 OS=Mus musculus GN=Actb PE=1 SV=1	sp|P60710|ACTB_MOUSE,sp|P63260|ACTG_MOUSE	41737.8	1	9	12	0.00185	0.701	DIKEKLCYVALDFEQEMATAASSSSLEK	R	S	0.997	4.63	0.679	0	0	2	0	2	7730.92	123149
PBS_rep1	Actin, cytoplasmic 1 OS=Mus musculus GN=Actb PE=1 SV=1	sp|P60710|ACTB_MOUSE,sp|P63260|ACTG_MOUSE	41737.8	1	9	12	0.00185	0.701	DLYANTVLSGGTTMYPGIADR	K	M	0.997	4.09	0.671	0	1	0	0	2	6456.4	89169.4
PBS_rep1	Actin, cytoplasmic 1 OS=Mus musculus GN=Actb PE=1 SV=1	sp|P60710|ACTB_MOUSE,sp|P63260|ACTG_MOUSE	41737.8	1	9	12	0.00185	0.701	DSYVGDEAQSKR	K	G	0.912	1.8	0.252	0	1	0	0	2	2025.68	9548.95
PBS_rep1	Actin, cytoplasmic 1 OS=Mus musculus GN=Actb PE=1 SV=1	sp|P60710|ACTB_MOUSE,sp|P63260|ACTG_MOUSE	41737.8	1	9	12	0.00185	0.701	EITALAPSTMK	K	I	0.966	2.32	0.295	0	1	0	0	2	3513.81	38460.5
PBS_rep1	Actin, cytoplasmic 1 OS=Mus musculus GN=Actb PE=1 SV=1	sp|P60710|ACTB_MOUSE,sp|P63260|ACTG_MOUSE	41737.8	1	9	12	0.00185	0.701	EKLCYVALDFEQEMATAASSSSLEK	K	S	0.997	5.48	0.64	0	0	1	0	2	7203.07	312268
PBS_rep1	Actin, cytoplasmic 1 OS=Mus musculus GN=Actb PE=1 SV=1	sp|P60710|ACTB_MOUSE,sp|P63260|ACTG_MOUSE	41737.8	1	9	12	0.00185	0.701	FRCPEALFQPSFLGMESCGIHETTFNSIMK	R	C	0.967	2.75	0.357	0	0	1	0	2	7058.42	52182.2
PBS_rep1	Actin, cytoplasmic 1 OS=Mus musculus GN=Actb PE=1 SV=1	sp|P60710|ACTB_MOUSE,sp|P63260|ACTG_MOUSE	41737.8	1	9	12	0.00185	0.701	GYSFTTTAER	R	E	0.997	2.46	0.392	0	1	0	0	2	3755.82	188059
PBS_rep1	Actin, cytoplasmic 1 OS=Mus musculus GN=Actb PE=1 SV=1	sp|P60710|ACTB_MOUSE,sp|P63260|ACTG_MOUSE	41737.8	1	9	12	0.00185	0.701	HQGVMVGMGQK	R	D	0.997	2.8	0.512	0	8	5	0	2	2066.91	2463250
PBS_rep1	Actin, cytoplasmic 1 OS=Mus musculus GN=Actb PE=1 SV=1	sp|P60710|ACTB_MOUSE,sp|P63260|ACTG_MOUSE	41737.8	1	9	12	0.00185	0.701	IKIIAPPERK	K	Y	0.968	2.66	0.359	0	0	1	0	2	3016.47	68646.4
PBS_rep1	Actin, cytoplasmic 1 OS=Mus musculus GN=Actb PE=1 SV=1	sp|P60710|ACTB_MOUSE,sp|P63260|ACTG_MOUSE	41737.8	1	9	12	0.00185	0.701	IWHHTFYNELR	K	V	0.997	2.82	0.542	0	1	2	0	2	4635.97	1450280
PBS_rep1	Actin, cytoplasmic 1 OS=Mus musculus GN=Actb PE=1 SV=1	sp|P60710|ACTB_MOUSE,sp|P63260|ACTG_MOUSE	41737.8	1	9	12	0.00185	0.701	KDLYANTVLSGGTTMYPGIADR	R	M	0.997	4.61	0.671	0	0	4	0	2	5734.59	1205250
PBS_rep1	Actin, cytoplasmic 1 OS=Mus musculus GN=Actb PE=1 SV=1	sp|P60710|ACTB_MOUSE,sp|P63260|ACTG_MOUSE	41737.8	1	9	12	0.00185	0.701	LCYVALDFEQEMATAASSSSLEK	K	S	0.997	3.83	0.427	0	0	1	0	2	7312.37	101142
PBS_rep1	Actin, cytoplasmic 1 OS=Mus musculus GN=Actb PE=1 SV=1	sp|P60710|ACTB_MOUSE,sp|P63260|ACTG_MOUSE	41737.8	1	9	12	0.00185	0.701	LDLAGRDLTDYLMK	R	I	0.993	2.24	0.448	0	0	1	0	2	6454.06	245307
PBS_rep1	Actin, cytoplasmic 1 OS=Mus musculus GN=Actb PE=1 SV=1	sp|P60710|ACTB_MOUSE,sp|P63260|ACTG_MOUSE	41737.8	1	9	12	0.00185	0.701	QEYDESGPSIVHR	K	K	0.997	2.89	0.718	0	4	2	0	2	3438.47	1313160
PBS_rep1	Actin, cytoplasmic 1 OS=Mus musculus GN=Actb PE=1 SV=1	sp|P60710|ACTB_MOUSE,sp|P63260|ACTG_MOUSE	41737.8	1	9	12	0.00185	0.701	SYELPDGQVITIGNER	K	F	0.997	3.4	0.477	0	2	0	0	2	6170.48	316800
PBS_rep1	Actin, cytoplasmic 1 OS=Mus musculus GN=Actb PE=1 SV=1	sp|P60710|ACTB_MOUSE,sp|P63260|ACTG_MOUSE	41737.8	1	9	12	0.00185	0.701	TTGIVMDSGDGVTHTVPIYEGYALPHAILR	R	L	0.997	5.62	0.66	0	0	5	4	2	6490.31	3224250
PBS_rep1	Actin, cytoplasmic 1 OS=Mus musculus GN=Actb PE=1 SV=1	sp|P60710|ACTB_MOUSE,sp|P63260|ACTG_MOUSE	41737.8	1	9	12	0.00185	0.701	VAPEEHPVLLTEAPLNPK	R	A	0.997	3.9	0.295	0	1	0	0	2	5359.81	97828.7
PBS_rep1	Trans-2-enoyl-CoA reductase, mitochondrial OS=Mus musculus GN=Mecr PE=1 SV=2	sp|Q9DCS3|MECR_MOUSE	40343.4	1	3	4	0.000128	0.121	ALVYGNHGDPAK	R	V	0.966	2.56	0.269	0	1	0	0	2	2437.98	33842.6
PBS_rep1	Trans-2-enoyl-CoA reductase, mitochondrial OS=Mus musculus GN=Mecr PE=1 SV=2	sp|Q9DCS3|MECR_MOUSE	40343.4	1	3	4	0.000128	0.121	LKTINVVRDRPDIK	R	K	0.924	0.518	-0.498	0	0	0	1	2	5744.85	151429
PBS_rep1	Trans-2-enoyl-CoA reductase, mitochondrial OS=Mus musculus GN=Mecr PE=1 SV=2	sp|Q9DCS3|MECR_MOUSE	40343.4	1	3	4	0.000128	0.121	NHSPDEFKELILTLCNLIR	K	Q	0.99	2.84	0.494	0	0	1	1	2	8266.13	64809
PBS_rep1	Thiosulfate sulfurtransferase OS=Mus musculus GN=Tst PE=1 SV=3	sp|P52196|THTR_MOUSE	33465.9	1	3	5	0.000224	0.242	EGHPVTSEPSRPEPAVFKATLNLSLLKTYEQVLENLQSK	K	R	0.997	3.05	0.525	0	0	0	0	2	7569.6	139713
PBS_rep1	Thiosulfate sulfurtransferase OS=Mus musculus GN=Tst PE=1 SV=3	sp|P52196|THTR_MOUSE	33465.9	1	3	5	0.000224	0.242	HVPGASFFDIEECR	R	D	0.997	4.27	0.481	0	1	2	0	2	5823.14	521555
PBS_rep1	Thiosulfate sulfurtransferase OS=Mus musculus GN=Tst PE=1 SV=3	sp|P52196|THTR_MOUSE	33465.9	1	3	5	0.000224	0.242	YLGTQPEPDIVGLDSGHIR	R	G	0.997	4.03	0.506	0	2	1	0	2	5665.76	462895
PBS_rep1	Lactotransferrin OS=Mus musculus GN=Ltf PE=2 SV=4	sp|P08071|TRFL_MOUSE	77838.2	1	12	17	0.000607	0.246	DRFPNLCSSCAGTGANK	K	C	0.958	2.33	0.419	0	0	2	0	2	4220.24	178080
PBS_rep1	Lactotransferrin OS=Mus musculus GN=Ltf PE=2 SV=4	sp|P08071|TRFL_MOUSE	77838.2	1	12	17	0.000607	0.246	ECHLAQVPSHAVVSR	K	S	0.958	2.29	0.367	0	0	1	1	2	3401.22	152434
PBS_rep1	Lactotransferrin OS=Mus musculus GN=Ltf PE=2 SV=4	sp|P08071|TRFL_MOUSE	77838.2	1	12	17	0.000607	0.246	GSTVFEELPNKAER	R	D	0.997	2.78	0.552	0	1	0	0	2	4686.83	34691.8
PBS_rep1	Lactotransferrin OS=Mus musculus GN=Ltf PE=2 SV=4	sp|P08071|TRFL_MOUSE	77838.2	1	12	17	0.000607	0.246	KQQDVIASK	K	A	0.905	2.01	0.23	0	1	0	0	2	1194.68	10333.6
PBS_rep1	Lactotransferrin OS=Mus musculus GN=Ltf PE=2 SV=4	sp|P08071|TRFL_MOUSE	77838.2	1	12	17	0.000607	0.246	LKDFELLCLDDTR	K	K	0.997	3.9	0.462	0	0	1	0	2	6148.85	192703
PBS_rep1	Lactotransferrin OS=Mus musculus GN=Ltf PE=2 SV=4	sp|P08071|TRFL_MOUSE	77838.2	1	12	17	0.000607	0.246	LKDFELLCLDDTRKPVTEAK	K	N	0.997	3.56	0.565	0	0	0	1	2	5525.06	306329
PBS_rep1	Lactotransferrin OS=Mus musculus GN=Ltf PE=2 SV=4	sp|P08071|TRFL_MOUSE	77838.2	1	12	17	0.000607	0.246	LRPVAAEVYGTK	K	E	0.997	2.85	0.61	0	1	1	0	2	3638.83	342415
PBS_rep1	Lactotransferrin OS=Mus musculus GN=Ltf PE=2 SV=4	sp|P08071|TRFL_MOUSE	77838.2	1	12	17	0.000607	0.246	NCHLAIAPNHAVVSR	K	T	0.997	3.88	0.588	0	1	0	1	2	3389.54	106039
PBS_rep1	Lactotransferrin OS=Mus musculus GN=Ltf PE=2 SV=4	sp|P08071|TRFL_MOUSE	77838.2	1	12	17	0.000607	0.246	REDAGFTWSSLR	R	G	0.95	2.62	0.248	0	0	1	0	2	5461.57	163321
PBS_rep1	Lactotransferrin OS=Mus musculus GN=Ltf PE=2 SV=4	sp|P08071|TRFL_MOUSE	77838.2	1	12	17	0.000607	0.246	SNLCALCIGDEKGENK	K	C	0.997	3.36	0.492	0	1	1	0	2	4437.03	183284
PBS_rep1	Lactotransferrin OS=Mus musculus GN=Ltf PE=2 SV=4	sp|P08071|TRFL_MOUSE	77838.2	1	12	17	0.000607	0.246	STNDKEEAIWELLR	R	Q	0.997	4.27	0.314	0	1	1	0	2	6587.23	405659
PBS_rep1	Lactotransferrin OS=Mus musculus GN=Ltf PE=2 SV=4	sp|P08071|TRFL_MOUSE	77838.2	1	12	17	0.000607	0.246	TDKVEVLQQVLLDQQVQFGR	R	N	0.997	3.85	0.645	0	0	1	0	2	6699.99	283860
PBS_rep1	Lactotransferrin OS=Mus musculus GN=Ltf PE=2 SV=4	sp|P08071|TRFL_MOUSE	77838.2	1	12	17	0.000607	0.246	THYYAVAVVK	R	N	0.985	1.66	0.37	0	1	0	0	2	3700.82	203263
PBS_rep1	60S ribosomal protein L12 OS=Mus musculus GN=Rpl12 PE=1 SV=2	sp|P35979|RL12_MOUSE	17805	1	2	2	9.58e-05	0.206	HPHDIIDDINSGAVECPAS	R	-	0.974	2.15	0.534	0	0	2	0	2	5417.8	279917
PBS_rep1	60S ribosomal protein L12 OS=Mus musculus GN=Rpl12 PE=1 SV=2	sp|P35979|RL12_MOUSE	17805	1	2	2	9.58e-05	0.206	HSGNITFDEIVNIAR	K	Q	0.997	3.27	0.417	0	0	1	0	2	6331.89	149421
PBS_rep1	Superoxide dismutase [Cu-Zn] OS=Mus musculus GN=Sod1 PE=1 SV=2	sp|P08228|SODC_MOUSE	15941.9	1	2	2	6.39e-05	0.169	GDGPVQGTIHFEQK	K	A	0.969	2.22	0.461	0	1	0	0	2	4137.88	18069.8
PBS_rep1	Superoxide dismutase [Cu-Zn] OS=Mus musculus GN=Sod1 PE=1 SV=2	sp|P08228|SODC_MOUSE	15941.9	1	2	2	6.39e-05	0.169	HVGDLGNVTAGK	R	D	0.997	3.14	0.558	0	1	0	0	2	2784.95	77646.7
PBS_rep1	H-2 class II histocompatibility antigen, A-D beta chain OS=Mus musculus GN=H2-Ab1 PE=1 SV=1	sp|P01921|HB2D_MOUSE	29953.5	1	2	2	0.000256	0.287	AVTELGRPDAEYWNSQPEILER	R	T	0.943	2.85	0.263	0	0	1	0	2	5990.38	365385
PBS_rep1	H-2 class II histocompatibility antigen, A-D beta chain OS=Mus musculus GN=H2-Ab1 PE=1 SV=1	sp|P01921|HB2D_MOUSE	29953.5	1	2	2	0.000256	0.287	HFVVQFK	R	G	0.9	2.45	0.429	0	1	0	0	2	4308.38	139620
PBS_rep1	H-2 class II histocompatibility antigen, A-D beta chain OS=Mus musculus GN=H2-Ab1 PE=1 SV=1	sp|P01921|HB2D_MOUSE	29953.5	1	2	2	0.000256	0.287	HNYEGPETSTSLR	R	R	0.997	2.81	0.557	0	2	0	0	2	2922.92	72914
PBS_rep1	H-2 class II histocompatibility antigen, A-D beta chain OS=Mus musculus GN=H2-Ab1 PE=1 SV=1	sp|P01921|HB2D_MOUSE	29953.5	1	2	2	0.000256	0.287	RLEQPNVAISLSR	R	T	0.997	3.4	0.564	0	1	1	0	2	4868.93	377030
PBS_rep1	H-2 class II histocompatibility antigen, A-D beta chain OS=Mus musculus GN=H2-Ab1 PE=1 SV=1	sp|P01921|HB2D_MOUSE	29953.5	1	2	2	0.000256	0.287	TEALNHHNTLVCSVTDFYPAK	R	I	0.997	2.89	0.315	0	0	1	1	2	5554.52	1402750
PBS_rep1	NADH-ubiquinone oxidoreductase 75 kDa subunit, mitochondrial OS=Mus musculus GN=Ndufs1 PE=1 SV=2	sp|Q91VD9|NDUS1_MOUSE	79777.6	0.998	2	3	9.58e-05	0.0289	NRLEEVSPNLVR	R	Y	0.971	1.94	0.296	0	1	1	0	2	4464.61	190153
PBS_rep1	NADH-ubiquinone oxidoreductase 75 kDa subunit, mitochondrial OS=Mus musculus GN=Ndufs1 PE=1 SV=2	sp|Q91VD9|NDUS1_MOUSE	79777.6	0.998	2	3	9.58e-05	0.0289	YDHLGDSPK	R	I	0.935	1.75	0.353	0	1	0	0	2	1919.1	26608
PBS_rep1	Cadherin-5 OS=Mus musculus GN=Cdh5 PE=1 SV=2	sp|P55284|CADH5_MOUSE	87904.5	1	2	2	6.39e-05	0.0255	KPLIGTVVAK	K	D	0.913	1.47	0.305	0	1	0	0	2	3404.35	155288
PBS_rep1	Cadherin-5 OS=Mus musculus GN=Cdh5 PE=1 SV=2	sp|P55284|CADH5_MOUSE	87904.5	1	2	2	6.39e-05	0.0255	RNEGIIKPTK	K	S	0.955	2.07	0.283	0	0	1	0	2	1508.14	76552.1
PBS_rep1	Calcium uniporter protein, mitochondrial OS=Mus musculus GN=Mcu PE=1 SV=2	sp|Q3UMR5|MCU_MOUSE	39682.4	0.996	2	2	6.39e-05	0.0886	LRDPLQVHLPLR	R	Q	0.873	1.49	0.214	0	0	0	1	2	5528.07	105533
PBS_rep1	Calcium uniporter protein, mitochondrial OS=Mus musculus GN=Mcu PE=1 SV=2	sp|Q3UMR5|MCU_MOUSE	39682.4	0.996	2	2	6.39e-05	0.0886	TLVQQLYTTLCIEQHQLNK	K	E	0.966	2.15	0.442	0	0	1	0	2	7346.83	195456
PBS_rep1	Transaldolase OS=Mus musculus GN=Taldo1 PE=1 SV=2	sp|Q93092|TALDO_MOUSE	37388.5	1	2	2	6.39e-05	0.0712	ILDWHVANTDKK	R	S	0.958	2.43	0.258	0	0	0	1	2	4109.39	16170.4
PBS_rep1	Transaldolase OS=Mus musculus GN=Taldo1 PE=1 SV=2	sp|Q93092|TALDO_MOUSE	37388.5	1	2	2	6.39e-05	0.0712	WLHNEDQMAVEK	R	L	0.997	2.75	0.481	0	1	0	0	2	3756.93	36143.3
PBS_rep1	Elongation factor 1-alpha 1 OS=Mus musculus GN=Eef1a1 PE=1 SV=3	sp|P10126|EF1A1_MOUSE	50114.2	1	8	11	0.000415	0.292	DGSASGTTLLEALDCILPPTRPTDKPLR	K	L	0.997	3.55	0.491	0	0	1	1	2	7323.23	817329
PBS_rep1	Elongation factor 1-alpha 1 OS=Mus musculus GN=Eef1a1 PE=1 SV=3	sp|P10126|EF1A1_MOUSE	50114.2	1	8	11	0.000415	0.292	EHALLAYTLGVK	R	Q	0.997	2.96	0.607	0	1	1	0	2	5553.51	1243950
PBS_rep1	Elongation factor 1-alpha 1 OS=Mus musculus GN=Eef1a1 PE=1 SV=3	sp|P10126|EF1A1_MOUSE	50114.2	1	8	11	0.000415	0.292	KDGSASGTTLLEALDCILPPTRPTDKPLR	R	L	0.997	3.35	0.508	0	0	0	1	2	6812.68	431345
PBS_rep1	Elongation factor 1-alpha 1 OS=Mus musculus GN=Eef1a1 PE=1 SV=3	sp|P10126|EF1A1_MOUSE	50114.2	1	8	11	0.000415	0.292	KIGYNPDTVAFVPISGWNGDNMLEPSANMPWFK	K	G	0.997	4.18	0.626	0	0	2	0	2	7660.71	87894.6
PBS_rep1	Elongation factor 1-alpha 1 OS=Mus musculus GN=Eef1a1 PE=1 SV=3	sp|P10126|EF1A1_MOUSE	50114.2	1	8	11	0.000415	0.292	STTTGHLIYK	K	C	0.997	2.49	0.617	0	2	0	0	2	2638.14	170867
PBS_rep1	Elongation factor 1-alpha 1 OS=Mus musculus GN=Eef1a1 PE=1 SV=3	sp|P10126|EF1A1_MOUSE	50114.2	1	8	11	0.000415	0.292	THINIVVIGHVDSGK	K	S	0.997	4.83	0.677	0	1	1	0	2	4748.65	283023
PBS_rep1	Elongation factor 1-alpha 1 OS=Mus musculus GN=Eef1a1 PE=1 SV=3	sp|P10126|EF1A1_MOUSE	50114.2	1	8	11	0.000415	0.292	VETGVLKPGMVVTFAPVNVTTEVK	R	S	0.997	3.79	0.45	0	0	1	0	2	6454.23	235636
PBS_rep1	Elongation factor 1-alpha 1 OS=Mus musculus GN=Eef1a1 PE=1 SV=3	sp|P10126|EF1A1_MOUSE	50114.2	1	8	11	0.000415	0.292	YYVTIIDAPGHR	K	D	0.997	3.06	0.623	0	1	0	0	2	5010.3	236031
PBS_rep1	40S ribosomal protein S19 OS=Mus musculus GN=Rps19 PE=1 SV=3	sp|Q9CZX8|RS19_MOUSE	16085.5	0.995	1	1	9.58e-05	0.221	IAGQVAAANKK	R	-	0.87	1.42	0.23	0	1	0	0	2	1215.52	23165.7
PBS_rep1	40S ribosomal protein S19 OS=Mus musculus GN=Rps19 PE=1 SV=3	sp|Q9CZX8|RS19_MOUSE	16085.5	0.995	1	1	9.58e-05	0.221	LKVPEWVDTVK	K	L	0.997	2.85	0.46	0	0	1	0	2	5613.04	144002
PBS_rep1	40S ribosomal protein S19 OS=Mus musculus GN=Rps19 PE=1 SV=3	sp|Q9CZX8|RS19_MOUSE	16085.5	0.995	1	1	9.58e-05	0.221	NGVRPSHFSR	R	G	0.875	1.43	0.226	0	1	0	0	2	1556.93	14907.4
PBS_rep1	LIM and senescent cell antigen-like-containing domain protein 2 OS=Mus musculus GN=Lims2 PE=1 SV=1	sp|Q91XD2|LIMS2_MOUSE	39030.8	0.995	1	1	9.58e-05	0.106	CEKPFLGHR	K	H	0.902	1.84	0.275	0	0	1	0	2	2023.88	89804.9
PBS_rep1	LIM and senescent cell antigen-like-containing domain protein 2 OS=Mus musculus GN=Lims2 PE=1 SV=1	sp|Q91XD2|LIMS2_MOUSE	39030.8	0.995	1	1	9.58e-05	0.106	FVEFDMKPVCK	K	R	0.997	2.43	0.474	0	1	0	0	2	5105.29	66977.1
PBS_rep1	LIM and senescent cell antigen-like-containing domain protein 2 OS=Mus musculus GN=Lims2 PE=1 SV=1	sp|Q91XD2|LIMS2_MOUSE	39030.8	0.995	1	1	9.58e-05	0.106	NDPYHPDHFSCSNCGK	K	E	0.939	2.22	0.298	0	0	1	0	2	2779.37	21976.3
PBS_rep1	Serum albumin OS=Mus musculus GN=Alb PE=1 SV=3	sp|P07724|ALBU_MOUSE	68692.9	1	49	88	0.00696	0.742	AADKDTCFSTEGPNLVTR	K	C	0.997	5.37	0.663	0	2	5	0	2	4705.31	5280840
PBS_rep1	Serum albumin OS=Mus musculus GN=Alb PE=1 SV=3	sp|P07724|ALBU_MOUSE	68692.9	1	49	88	0.00696	0.742	AETFTFHSDICTLPEK	K	E	0.997	3.74	0.628	0	2	2	0	2	5550.17	1638330
PBS_rep1	Serum albumin OS=Mus musculus GN=Alb PE=1 SV=3	sp|P07724|ALBU_MOUSE	68692.9	1	49	88	0.00696	0.742	AETFTFHSDICTLPEKEK	K	Q	0.997	3.98	0.606	0	1	3	0	2	5245.11	2388950
PBS_rep1	Serum albumin OS=Mus musculus GN=Alb PE=1 SV=3	sp|P07724|ALBU_MOUSE	68692.9	1	49	88	0.00696	0.742	AHCLSEVEHDTMPADLPAIAADFVEDQEVCK	K	N	0.997	5.23	0.684	0	0	7	5	2	7123.51	8086900
PBS_rep1	Serum albumin OS=Mus musculus GN=Alb PE=1 SV=3	sp|P07724|ALBU_MOUSE	68692.9	1	49	88	0.00696	0.742	APQVSTPTLVEAAR	K	N	0.997	2.42	0.615	0	2	0	0	2	4855.04	288950
PBS_rep1	Serum albumin OS=Mus musculus GN=Alb PE=1 SV=3	sp|P07724|ALBU_MOUSE	68692.9	1	49	88	0.00696	0.742	CCSGSLVER	K	R	0.97	2.35	0.328	0	1	0	0	2	2172.77	26275.8
PBS_rep1	Serum albumin OS=Mus musculus GN=Alb PE=1 SV=3	sp|P07724|ALBU_MOUSE	68692.9	1	49	88	0.00696	0.742	CCTLPEDQRLPCVEDYLSAILNR	K	V	0.997	3.87	0.539	0	0	1	0	2	7497.11	195507
PBS_rep1	Serum albumin OS=Mus musculus GN=Alb PE=1 SV=3	sp|P07724|ALBU_MOUSE	68692.9	1	49	88	0.00696	0.742	DVFLGTFLYEYSR	K	R	0.997	3.42	0.567	0	1	0	0	2	7482.19	559368
PBS_rep1	Serum albumin OS=Mus musculus GN=Alb PE=1 SV=3	sp|P07724|ALBU_MOUSE	68692.9	1	49	88	0.00696	0.742	ECCHGDLLECADDR	K	A	0.997	3.85	0.835	0	1	1	0	2	3724.45	862342
PBS_rep1	Serum albumin OS=Mus musculus GN=Alb PE=1 SV=3	sp|P07724|ALBU_MOUSE	68692.9	1	49	88	0.00696	0.742	ECCHGDLLECADDRAELAK	K	Y	0.997	3.12	0.682	0	0	2	1	2	4774.4	708155
PBS_rep1	Serum albumin OS=Mus musculus GN=Alb PE=1 SV=3	sp|P07724|ALBU_MOUSE	68692.9	1	49	88	0.00696	0.742	EFKAETFTFHSDICTLPEK	K	E	0.997	4.09	0.569	0	1	1	0	2	5729.15	418860
PBS_rep1	Serum albumin OS=Mus musculus GN=Alb PE=1 SV=3	sp|P07724|ALBU_MOUSE	68692.9	1	49	88	0.00696	0.742	EFKAETFTFHSDICTLPEKEK	K	Q	0.985	3.38	0.337	0	0	1	1	2	5452.45	457272
PBS_rep1	Serum albumin OS=Mus musculus GN=Alb PE=1 SV=3	sp|P07724|ALBU_MOUSE	68692.9	1	49	88	0.00696	0.742	EKALVSSVR	K	Q	0.937	1.76	0.321	0	1	0	0	2	2146.51	67572.2
PBS_rep1	Serum albumin OS=Mus musculus GN=Alb PE=1 SV=3	sp|P07724|ALBU_MOUSE	68692.9	1	49	88	0.00696	0.742	ENPTTFMGHYLHEVAR	K	R	0.997	4.38	0.654	0	6	12	1	2	4567.65	27721100
PBS_rep1	Serum albumin OS=Mus musculus GN=Alb PE=1 SV=3	sp|P07724|ALBU_MOUSE	68692.9	1	49	88	0.00696	0.742	ENYGELADCCTK	R	Q	0.997	3.52	0.638	0	1	0	0	2	3707.81	113857
PBS_rep1	Serum albumin OS=Mus musculus GN=Alb PE=1 SV=3	sp|P07724|ALBU_MOUSE	68692.9	1	49	88	0.00696	0.742	GLVLIAFSQYLQK	K	C	0.997	3.52	0.579	0	1	0	0	2	7336.15	123060
PBS_rep1	Serum albumin OS=Mus musculus GN=Alb PE=1 SV=3	sp|P07724|ALBU_MOUSE	68692.9	1	49	88	0.00696	0.742	HPDYSVSLLLR	R	L	0.994	3.05	0.314	0	1	1	0	2	5723.81	1105280
PBS_rep1	Serum albumin OS=Mus musculus GN=Alb PE=1 SV=3	sp|P07724|ALBU_MOUSE	68692.9	1	49	88	0.00696	0.742	HPYFYAPELLYYAEQYNEILTQCCAEADK	R	E	0.997	3.52	0.438	0	0	3	0	2	7923.77	50812.4
PBS_rep1	Serum albumin OS=Mus musculus GN=Alb PE=1 SV=3	sp|P07724|ALBU_MOUSE	68692.9	1	49	88	0.00696	0.742	HPYFYAPELLYYAEQYNEILTQCCAEADKESCLTPK	R	L	0.997	4.01	0.654	0	0	0	3	2	7775.87	349914
PBS_rep1	Serum albumin OS=Mus musculus GN=Alb PE=1 SV=3	sp|P07724|ALBU_MOUSE	68692.9	1	49	88	0.00696	0.742	KAHCLSEVEHDTMPADLPAIAADFVEDQEVCK	K	N	0.997	5.7	0.638	0	0	1	3	2	6660.44	2947410
PBS_rep1	Serum albumin OS=Mus musculus GN=Alb PE=1 SV=3	sp|P07724|ALBU_MOUSE	68692.9	1	49	88	0.00696	0.742	KQTALAELVK	K	H	0.997	3.13	0.471	0	3	0	0	2	3983.29	2598160
PBS_rep1	Serum albumin OS=Mus musculus GN=Alb PE=1 SV=3	sp|P07724|ALBU_MOUSE	68692.9	1	49	88	0.00696	0.742	KYEATLEK	K	C	0.956	2.39	0.309	0	1	0	0	2	1917.63	724232
PBS_rep1	Serum albumin OS=Mus musculus GN=Alb PE=1 SV=3	sp|P07724|ALBU_MOUSE	68692.9	1	49	88	0.00696	0.742	LCAIPNLRENYGELADCCTK	K	Q	0.997	2.86	0.492	0	0	2	0	2	5727.9	591208
PBS_rep1	Serum albumin OS=Mus musculus GN=Alb PE=1 SV=3	sp|P07724|ALBU_MOUSE	68692.9	1	49	88	0.00696	0.742	LGEYGFQNAILVR	K	Y	0.997	4.11	0.544	0	2	0	0	2	6215.49	800334
PBS_rep1	Serum albumin OS=Mus musculus GN=Alb PE=1 SV=3	sp|P07724|ALBU_MOUSE	68692.9	1	49	88	0.00696	0.742	LGEYGFQNAILVRYTQKAPQVSTPTLVEAAR	K	N	0.997	3.11	0.624	0	0	0	2	2	6487.45	561128
PBS_rep1	Serum albumin OS=Mus musculus GN=Alb PE=1 SV=3	sp|P07724|ALBU_MOUSE	68692.9	1	49	88	0.00696	0.742	LPCVEDYLSAILNR	R	V	0.997	3.23	0.36	0	1	2	0	2	7699.2	249457
PBS_rep1	Serum albumin OS=Mus musculus GN=Alb PE=1 SV=3	sp|P07724|ALBU_MOUSE	68692.9	1	49	88	0.00696	0.742	LPCVEDYLSAILNRVCLLHEKTPVSEHVTK	R	C	0.997	3.22	0.46	0	0	0	0	2	7509.08	317192
PBS_rep1	Serum albumin OS=Mus musculus GN=Alb PE=1 SV=3	sp|P07724|ALBU_MOUSE	68692.9	1	49	88	0.00696	0.742	LQTCCDKPLLK	K	K	0.997	2.9	0.518	0	5	0	0	2	3127.96	1288420
PBS_rep1	Serum albumin OS=Mus musculus GN=Alb PE=1 SV=3	sp|P07724|ALBU_MOUSE	68692.9	1	49	88	0.00696	0.742	LQTCCDKPLLKK	K	A	0.997	3.34	0.406	0	3	0	0	2	2458.55	38848.8
PBS_rep1	Serum albumin OS=Mus musculus GN=Alb PE=1 SV=3	sp|P07724|ALBU_MOUSE	68692.9	1	49	88	0.00696	0.742	LSQTFPNADFAEITK	R	L	0.997	3.06	0.535	0	3	0	0	2	6016.64	504091
PBS_rep1	Serum albumin OS=Mus musculus GN=Alb PE=1 SV=3	sp|P07724|ALBU_MOUSE	68692.9	1	49	88	0.00696	0.742	LVQEVTDFAK	K	T	0.997	2.06	0.416	0	1	0	0	2	4831.41	277638
PBS_rep1	Serum albumin OS=Mus musculus GN=Alb PE=1 SV=3	sp|P07724|ALBU_MOUSE	68692.9	1	49	88	0.00696	0.742	NECFLQHK	R	D	0.99	2.35	0.49	0	2	0	0	2	2596.32	228508
PBS_rep1	Serum albumin OS=Mus musculus GN=Alb PE=1 SV=3	sp|P07724|ALBU_MOUSE	68692.9	1	49	88	0.00696	0.742	NECFLQHKDDNPSLPPFERPEAEAMCTSFK	R	E	0.997	4.9	0.667	0	0	2	3	2	5822.79	1297960
PBS_rep1	Serum albumin OS=Mus musculus GN=Alb PE=1 SV=3	sp|P07724|ALBU_MOUSE	68692.9	1	49	88	0.00696	0.742	QEPERNECFLQHK	K	D	0.995	2.99	0.494	0	2	2	1	2	2827.45	1899440
PBS_rep1	Serum albumin OS=Mus musculus GN=Alb PE=1 SV=3	sp|P07724|ALBU_MOUSE	68692.9	1	49	88	0.00696	0.742	QEPERNECFLQHKDDNPSLPPFERPEAEAMCTSFK	K	E	0.997	4.09	0.645	0	0	0	2	2	5647.55	4070000
PBS_rep1	Serum albumin OS=Mus musculus GN=Alb PE=1 SV=3	sp|P07724|ALBU_MOUSE	68692.9	1	49	88	0.00696	0.742	QTALAELVK	K	H	0.875	1.73	0.41	0	1	0	0	2	5045.4	214500
PBS_rep1	Serum albumin OS=Mus musculus GN=Alb PE=1 SV=3	sp|P07724|ALBU_MOUSE	68692.9	1	49	88	0.00696	0.742	RHPDYSVSLLLR	R	L	0.997	4.75	0.487	0	2	28	1	2	9107.8	11394600
PBS_rep1	Serum albumin OS=Mus musculus GN=Alb PE=1 SV=3	sp|P07724|ALBU_MOUSE	68692.9	1	49	88	0.00696	0.742	RHPYFYAPELLYYAEQYNEILTQCCAEADK	R	E	0.997	5.16	0.52	0	0	1	0	2	7585.74	47646.3
PBS_rep1	Serum albumin OS=Mus musculus GN=Alb PE=1 SV=3	sp|P07724|ALBU_MOUSE	68692.9	1	49	88	0.00696	0.742	RHPYFYAPELLYYAEQYNEILTQCCAEADKESCLTPK	R	L	0.997	4.52	0.628	0	0	0	2	2	7545.43	1519530
PBS_rep1	Serum albumin OS=Mus musculus GN=Alb PE=1 SV=3	sp|P07724|ALBU_MOUSE	68692.9	1	49	88	0.00696	0.742	RPCFSALTVDETYVPK	R	E	0.997	3.22	0.451	0	3	1	0	2	5697.61	33966100
PBS_rep1	Serum albumin OS=Mus musculus GN=Alb PE=1 SV=3	sp|P07724|ALBU_MOUSE	68692.9	1	49	88	0.00696	0.742	SLHTLFGDK	K	L	0.996	2.64	0.431	0	2	0	0	2	4345.61	3236440
PBS_rep1	Serum albumin OS=Mus musculus GN=Alb PE=1 SV=3	sp|P07724|ALBU_MOUSE	68692.9	1	49	88	0.00696	0.742	SLHTLFGDKLCAIPNLR	K	E	0.997	5.26	0.677	0	1	1	1	2	6170.98	559253
PBS_rep1	Serum albumin OS=Mus musculus GN=Alb PE=1 SV=3	sp|P07724|ALBU_MOUSE	68692.9	1	49	88	0.00696	0.742	TPVSEHVTK	K	C	0.997	2.72	0.619	0	6	0	0	2	1549.34	712535
PBS_rep1	Serum albumin OS=Mus musculus GN=Alb PE=1 SV=3	sp|P07724|ALBU_MOUSE	68692.9	1	49	88	0.00696	0.742	TPVSEHVTKCCSGSLVER	K	R	0.997	2.88	0.501	0	0	1	0	2	3203.81	36219.2
PBS_rep1	Serum albumin OS=Mus musculus GN=Alb PE=1 SV=3	sp|P07724|ALBU_MOUSE	68692.9	1	49	88	0.00696	0.742	TVMDDFAQFLDTCCK	K	A	0.997	4.32	0.429	0	1	1	0	2	7279.19	299812
PBS_rep1	Serum albumin OS=Mus musculus GN=Alb PE=1 SV=3	sp|P07724|ALBU_MOUSE	68692.9	1	49	88	0.00696	0.742	VCLLHEK	R	T	0.9	2.62	0.358	0	3	0	0	2	2516.86	4159430
PBS_rep1	Serum albumin OS=Mus musculus GN=Alb PE=1 SV=3	sp|P07724|ALBU_MOUSE	68692.9	1	49	88	0.00696	0.742	VCLLHEKTPVSEHVTK	R	C	0.944	2.5	0.12	0	0	0	1	2	3488.38	92705.7
PBS_rep1	Serum albumin OS=Mus musculus GN=Alb PE=1 SV=3	sp|P07724|ALBU_MOUSE	68692.9	1	49	88	0.00696	0.742	VNKECCHGDLLECADDR	K	A	0.997	4.54	0.689	0	2	4	1	2	3438.24	584894
PBS_rep1	Serum albumin OS=Mus musculus GN=Alb PE=1 SV=3	sp|P07724|ALBU_MOUSE	68692.9	1	49	88	0.00696	0.742	VNKECCHGDLLECADDRAELAK	K	Y	0.997	5.51	0.607	0	0	3	5	2	4443.02	5262980
PBS_rep1	Serum albumin OS=Mus musculus GN=Alb PE=1 SV=3	sp|P07724|ALBU_MOUSE	68692.9	1	49	88	0.00696	0.742	YMCENQATISSK	K	L	0.997	3.78	0.654	0	4	0	0	2	3021.41	126702
PBS_rep1	Serum albumin OS=Mus musculus GN=Alb PE=1 SV=3	sp|P07724|ALBU_MOUSE	68692.9	1	49	88	0.00696	0.742	YNDLGEQHFK	R	G	0.997	2.97	0.535	0	4	3	0	2	3188.77	4786870
PBS_rep1	Serum albumin OS=Mus musculus GN=Alb PE=1 SV=3	sp|P07724|ALBU_MOUSE	68692.9	1	49	88	0.00696	0.742	YNDLGEQHFKGLVLIAFSQYLQK	R	C	0.845	1.78	0	0	0	0	1	2	7419.78	185304
PBS_rep1	Serum albumin OS=Mus musculus GN=Alb PE=1 SV=3	sp|P07724|ALBU_MOUSE	68692.9	1	49	88	0.00696	0.742	YNDLGEQHFKGLVLIAFSQYLQKCSYDEHAK	R	L	0.997	4.31	0.612	0	0	0	3	2	7107.66	2621270
PBS_rep1	Serum albumin OS=Mus musculus GN=Alb PE=1 SV=3	sp|P07724|ALBU_MOUSE	68692.9	1	49	88	0.00696	0.742	YTQKAPQVSTPTLVEAAR	R	N	0.899	1.74	0.203	0	0	1	0	2	4737.56	107273
PBS_rep1	Heterogeneous nuclear ribonucleoprotein R OS=Mus musculus GN=Hnrnpr PE=2 SV=1	tr|Q8VHM5|Q8VHM5_MOUSE	70888.8	0.998	1	1	6.39e-05	0.0348	GFCFLEYEDHK	R	S	0.952	1.64	0.464	0	0	1	0	2	5741.81	178318
PBS_rep1	Heterogeneous nuclear ribonucleoprotein R OS=Mus musculus GN=Hnrnpr PE=2 SV=1	tr|Q8VHM5|Q8VHM5_MOUSE	70888.8	0.998	1	1	6.39e-05	0.0348	LCDSYEIRPGK	K	H	0.997	2.41	0.452	0	1	0	0	2	3523.31	19919.6
PBS_rep1	78 kDa glucose-regulated protein OS=Mus musculus GN=Hspa5 PE=1 SV=3	sp|P20029|GRP78_MOUSE	72423.6	1	13	20	0.000799	0.223	AKFEELNMDLFR	R	S	0.997	2.62	0.585	0	1	0	0	2	6302.68	379427
PBS_rep1	78 kDa glucose-regulated protein OS=Mus musculus GN=Hspa5 PE=1 SV=3	sp|P20029|GRP78_MOUSE	72423.6	1	13	20	0.000799	0.223	IEWLESHQDADIEDFK	K	A	0.997	4.17	0.606	0	2	1	0	2	5988.69	473718
PBS_rep1	78 kDa glucose-regulated protein OS=Mus musculus GN=Hspa5 PE=1 SV=3	sp|P20029|GRP78_MOUSE	72423.6	1	13	20	0.000799	0.223	IEWLESHQDADIEDFKAK	K	K	0.997	3.39	0.591	0	0	1	0	2	5631.89	176551
PBS_rep1	78 kDa glucose-regulated protein OS=Mus musculus GN=Hspa5 PE=1 SV=3	sp|P20029|GRP78_MOUSE	72423.6	1	13	20	0.000799	0.223	IINEPTAAAIAYGLDKR	R	E	0.997	3.87	0.558	0	1	1	0	2	5828.55	1198670
PBS_rep1	78 kDa glucose-regulated protein OS=Mus musculus GN=Hspa5 PE=1 SV=3	sp|P20029|GRP78_MOUSE	72423.6	1	13	20	0.000799	0.223	KKELEEIVQPIISK	K	L	0.997	4.33	0.617	0	3	0	0	2	5010.7	292412
PBS_rep1	78 kDa glucose-regulated protein OS=Mus musculus GN=Hspa5 PE=1 SV=3	sp|P20029|GRP78_MOUSE	72423.6	1	13	20	0.000799	0.223	KSDIDEIVLVGGSTR	K	I	0.997	4.44	0.571	0	1	1	0	2	5372.43	444540
PBS_rep1	78 kDa glucose-regulated protein OS=Mus musculus GN=Hspa5 PE=1 SV=3	sp|P20029|GRP78_MOUSE	72423.6	1	13	20	0.000799	0.223	KSQIFSTASDNQPTVTIK	K	V	0.997	3.78	0.594	0	0	1	0	2	4761.97	131577
PBS_rep1	78 kDa glucose-regulated protein OS=Mus musculus GN=Hspa5 PE=1 SV=3	sp|P20029|GRP78_MOUSE	72423.6	1	13	20	0.000799	0.223	MKETAEAYLGK	K	K	0.997	2.71	0.491	0	4	1	0	2	3506.49	270484
PBS_rep1	78 kDa glucose-regulated protein OS=Mus musculus GN=Hspa5 PE=1 SV=3	sp|P20029|GRP78_MOUSE	72423.6	1	13	20	0.000799	0.223	MKETAEAYLGKK	K	V	0.997	3.27	0.469	0	1	1	0	2	2947	130167
PBS_rep1	78 kDa glucose-regulated protein OS=Mus musculus GN=Hspa5 PE=1 SV=3	sp|P20029|GRP78_MOUSE	72423.6	1	13	20	0.000799	0.223	TKPYIQVDIGGGQTK	K	T	0.997	3.86	0.477	0	1	1	0	2	4596.63	556100
PBS_rep1	78 kDa glucose-regulated protein OS=Mus musculus GN=Hspa5 PE=1 SV=3	sp|P20029|GRP78_MOUSE	72423.6	1	13	20	0.000799	0.223	VLEDSDLKK	K	S	0.98	2.05	0.502	0	1	0	0	2	2152.32	62617.3
PBS_rep1	78 kDa glucose-regulated protein OS=Mus musculus GN=Hspa5 PE=1 SV=3	sp|P20029|GRP78_MOUSE	72423.6	1	13	20	0.000799	0.223	VMEHFIK	R	L	0.9	2.05	0.282	0	1	0	0	2	3371.28	95401.2
PBS_rep1	78 kDa glucose-regulated protein OS=Mus musculus GN=Hspa5 PE=1 SV=3	sp|P20029|GRP78_MOUSE	72423.6	1	13	20	0.000799	0.223	VYEGERPLTK	K	D	0.997	2.54	0.506	0	1	0	0	2	2366.59	82377.9
PBS_rep1	Protein transport protein Sec61 subunit alpha isoform 1 OS=Mus musculus GN=Sec61a1 PE=2 SV=2	sp|P61620|S61A1_MOUSE	52267.2	0.986	2	2	6.39e-05	0.0588	ETSMVHELNR	R	Y	0.892	1.66	0.281	0	1	0	0	2	2990.59	31387.1
PBS_rep1	Protein transport protein Sec61 subunit alpha isoform 1 OS=Mus musculus GN=Sec61a1 PE=2 SV=2	sp|P61620|S61A1_MOUSE	52267.2	0.986	2	2	6.39e-05	0.0588	GMEFEGAIIALFHLLATR	R	T	0.875	1.82	0.317	0	0	1	0	2	9191.84	19208.3
PBS_rep1	Fermitin family homolog 2 OS=Mus musculus GN=Fermt2 PE=1 SV=1	sp|Q8CIB5|FERM2_MOUSE	77803.5	1	5	5	0.00016	0.0897	EESSGTPAHQLNLR	R	G	0.858	1.63	0.235	0	1	0	0	2	3194.63	17966.7
PBS_rep1	Fermitin family homolog 2 OS=Mus musculus GN=Fermt2 PE=1 SV=1	sp|Q8CIB5|FERM2_MOUSE	77803.5	1	5	5	0.00016	0.0897	FIQAWQSLPEFGITHFIAR	R	F	0.967	2.78	0.326	0	0	1	0	2	7409.32	162025
PBS_rep1	Fermitin family homolog 2 OS=Mus musculus GN=Fermt2 PE=1 SV=1	sp|Q8CIB5|FERM2_MOUSE	77803.5	1	5	5	0.00016	0.0897	HPEELSLLK	R	K	0.833	1.63	0.201	0	1	0	0	2	4409.4	239502
PBS_rep1	Fermitin family homolog 2 OS=Mus musculus GN=Fermt2 PE=1 SV=1	sp|Q8CIB5|FERM2_MOUSE	77803.5	1	5	5	0.00016	0.0897	ILEAHQNVAQMSLIEAK	R	M	0.997	2.9	0.565	0	0	1	0	2	5308.53	309166
PBS_rep1	Fermitin family homolog 2 OS=Mus musculus GN=Fermt2 PE=1 SV=1	sp|Q8CIB5|FERM2_MOUSE	77803.5	1	5	5	0.00016	0.0897	SREESSGTPAHQLNLR	K	G	0.997	2.99	0.337	0	0	1	0	2	2806.48	112918
PBS_rep1	Na(+)/H(+) exchange regulatory cofactor NHE-RF1 OS=Mus musculus GN=Slc9a3r1 PE=1 SV=3	sp|P70441|NHRF1_MOUSE	38600.2	1	2	2	6.39e-05	0.0676	LLVVDKETDEFFKK	K	C	0.995	2.73	0.535	0	0	1	0	2	5523.76	236919
PBS_rep1	Na(+)/H(+) exchange regulatory cofactor NHE-RF1 OS=Mus musculus GN=Slc9a3r1 PE=1 SV=3	sp|P70441|NHRF1_MOUSE	38600.2	1	2	2	6.39e-05	0.0676	LVEPGSPAEK	R	S	0.894	1.68	0.222	0	1	0	0	2	2020.27	29527.6
PBS_rep1	Cytoplasmic dynein 1 heavy chain 1 OS=Mus musculus GN=Dync1h1 PE=1 SV=2	sp|Q9JHU4|DYHC1_MOUSE	532043	1	5	5	0.00016	0.0222	GIFEALRPLETLPVEGLIR	R	I	0.951	2.67	0.353	0	0	1	0	2	7717.6	87351.8
PBS_rep1	Cytoplasmic dynein 1 heavy chain 1 OS=Mus musculus GN=Dync1h1 PE=1 SV=2	sp|Q9JHU4|DYHC1_MOUSE	532043	1	5	5	0.00016	0.0222	LKQDGDSFR	K	M	0.996	2.49	0.492	0	1	0	0	2	1899.81	15632.6
PBS_rep1	Cytoplasmic dynein 1 heavy chain 1 OS=Mus musculus GN=Dync1h1 PE=1 SV=2	sp|Q9JHU4|DYHC1_MOUSE	532043	1	5	5	0.00016	0.0222	REEFVQWVELLPDAQTPSWLGLPNNAER	R	V	0.997	4.1	0.471	0	0	1	0	2	7732.55	37716.6
PBS_rep1	Cytoplasmic dynein 1 heavy chain 1 OS=Mus musculus GN=Dync1h1 PE=1 SV=2	sp|Q9JHU4|DYHC1_MOUSE	532043	1	5	5	0.00016	0.0222	SWSHYTVPAGMTVIQWVSDFSER	R	I	0.854	2.03	0.169	0	0	1	0	2	7829.2	63957.3
PBS_rep1	Cytoplasmic dynein 1 heavy chain 1 OS=Mus musculus GN=Dync1h1 PE=1 SV=2	sp|Q9JHU4|DYHC1_MOUSE	532043	1	5	5	0.00016	0.0222	VLRPQVTAVAQQNQGEAPEPQDMK	R	V	0.997	3.61	0.463	0	0	1	0	2	4628.72	28924.5
PBS_rep1	V-type proton ATPase catalytic subunit A OS=Mus musculus GN=Atp6v1a PE=1 SV=2	sp|P50516|VATA_MOUSE	68327.4	0.998	2	2	6.39e-05	0.0373	FKDPVKDGEAK	K	I	0.931	2.38	0.254	0	1	0	0	2	2103.24	14059.7
PBS_rep1	V-type proton ATPase catalytic subunit A OS=Mus musculus GN=Atp6v1a PE=1 SV=2	sp|P50516|VATA_MOUSE	68327.4	0.998	2	2	6.39e-05	0.0373	LPANHPLLTGQR	K	V	0.967	1.76	0.469	0	1	0	0	2	3301.79	23105.9
PBS_rep1	Zyxin OS=Mus musculus GN=Zyx PE=1 SV=2	sp|Q62523|ZYX_MOUSE	60544.3	1	2	2	9.58e-05	0.0727	EKVCSIDLEIDSLSSLLDDMTK	R	N	0.943	2.49	0.292	0	0	1	0	2	8217.04	33874.8
PBS_rep1	Zyxin OS=Mus musculus GN=Zyx PE=1 SV=2	sp|Q62523|ZYX_MOUSE	60544.3	1	2	2	9.58e-05	0.0727	VNPFRPGDSEPPVAAGAQR	K	A	0.997	2.84	0.565	0	0	2	0	2	4528.16	128005
PBS_rep1	Acyl-CoA dehydrogenase family member 9, mitochondrial OS=Mus musculus GN=Acad9 PE=1 SV=2	sp|Q8JZN5|ACAD9_MOUSE	68724.5	1	3	3	9.58e-05	0.0608	AYICAHPLDR	R	A	0.971	2.02	0.42	0	1	0	0	2	3666.29	47237
PBS_rep1	Acyl-CoA dehydrogenase family member 9, mitochondrial OS=Mus musculus GN=Acad9 PE=1 SV=2	sp|Q8JZN5|ACAD9_MOUSE	68724.5	1	3	3	9.58e-05	0.0608	GSNTCEVHFENTR	R	V	0.997	3.35	0.485	0	1	0	0	2	2931.7	17467.7
PBS_rep1	Acyl-CoA dehydrogenase family member 9, mitochondrial OS=Mus musculus GN=Acad9 PE=1 SV=2	sp|Q8JZN5|ACAD9_MOUSE	68724.5	1	3	3	9.58e-05	0.0608	KIDQEGKIPVDTLEK	R	L	0.997	3.69	0.362	0	0	1	0	2	4114.03	59222.6
PBS_rep1	Vitronectin OS=Mus musculus GN=Vtn PE=1 SV=2	sp|P29788|VTNC_MOUSE	54849.7	1	2	3	0.000128	0.0523	IYVTGSLSHSAQAK	R	K	0.997	3.26	0.403	0	1	0	0	2	3350.29	30243.8
PBS_rep1	Vitronectin OS=Mus musculus GN=Vtn PE=1 SV=2	sp|P29788|VTNC_MOUSE	54849.7	1	2	3	0.000128	0.0523	RVDSVNPPYPR	R	S	0.996	2.57	0.314	0	2	1	0	2	3272.84	106457
PBS_rep1	Cytochrome b-c1 complex subunit 8 OS=Mus musculus GN=Uqcrq PE=1 SV=3	sp|Q9CQ69|QCR8_MOUSE	9768.6	1	3	4	0.000128	0.293	HVISYSLSPFEQR	R	A	0.997	3.59	0.704	0	1	1	0	2	5484.78	522044
PBS_rep1	Cytochrome b-c1 complex subunit 8 OS=Mus musculus GN=Uqcrq PE=1 SV=3	sp|Q9CQ69|QCR8_MOUSE	9768.6	1	3	4	0.000128	0.293	KNPAMYENDK	R	-	0.928	1.72	0.285	0	1	0	0	2	1728.85	22115.2
PBS_rep1	Cytochrome b-c1 complex subunit 8 OS=Mus musculus GN=Uqcrq PE=1 SV=3	sp|Q9CQ69|QCR8_MOUSE	9768.6	1	3	4	0.000128	0.293	RKNPAMYENDK	K	-	0.956	2.74	0.233	0	0	1	0	2	1506.52	24092
PBS_rep1	Proteasome subunit beta type-8 OS=Mus musculus GN=Psmb8 PE=1 SV=2	sp|P28063|PSB8_MOUSE	30261	0.991	2	2	6.39e-05	0.149	AIAYATHR	R	D	0.949	1.4	0.277	0	1	0	0	2	1755.74	65407.7
PBS_rep1	Proteasome subunit beta type-8 OS=Mus musculus GN=Psmb8 PE=1 SV=2	sp|P28063|PSB8_MOUSE	30261	0.991	2	2	6.39e-05	0.149	ISVSAASKLLSNMMLQYRGMGLSMGSMICGWDK	R	K	0.833	2.03	0	0	0	0	0	2	5610	179752
PBS_rep1	Heat shock protein HSP 90-alpha OS=Mus musculus GN=Hsp90aa1 PE=1 SV=4	sp|P07901|HS90A_MOUSE	84791.2	1	6	7	0.000415	0.194	DLVILLYETALLSSGFSLEDPQTHANR	K	I	0.997	2.9	0.449	0	0	1	0	2	9145.65	6244.49
PBS_rep1	Heat shock protein HSP 90-alpha OS=Mus musculus GN=Hsp90aa1 PE=1 SV=4	sp|P07901|HS90A_MOUSE	84791.2	1	6	7	0.000415	0.194	HFSVEGQLEFR	K	A	0.997	2.98	0.533	0	1	1	0	2	5345.56	514726
PBS_rep1	Heat shock protein HSP 90-alpha OS=Mus musculus GN=Hsp90aa1 PE=1 SV=4	sp|P07901|HS90A_MOUSE	84791.2	1	6	7	0.000415	0.194	HGLEVIYMIEPIDEYCVQQLK	K	E	0.997	3.88	0.469	0	0	1	0	2	7080.02	176337
PBS_rep1	Heat shock protein HSP 90-alpha OS=Mus musculus GN=Hsp90aa1 PE=1 SV=4	sp|P07901|HS90A_MOUSE	84791.2	1	6	7	0.000415	0.194	HIYFITGETK	K	D	0.906	1.95	0.377	0	1	0	0	2	4516.5	373482
PBS_rep1	Heat shock protein HSP 90-alpha OS=Mus musculus GN=Hsp90aa1 PE=1 SV=4	sp|P07901|HS90A_MOUSE	84791.2	1	6	7	0.000415	0.194	HLEINPDHSIIETLR	K	Q	0.997	3.26	0.554	0	0	2	0	2	5513.12	702562
PBS_rep1	Heat shock protein HSP 90-alpha OS=Mus musculus GN=Hsp90aa1 PE=1 SV=4	sp|P07901|HS90A_MOUSE	84791.2	1	6	7	0.000415	0.194	HNDDEQYAWESSAGGSFTVR	K	T	0.997	2.91	0.554	0	0	1	0	2	5506.57	183000
PBS_rep1	Heat shock protein HSP 90-alpha OS=Mus musculus GN=Hsp90aa1 PE=1 SV=4	sp|P07901|HS90A_MOUSE	84791.2	1	6	7	0.000415	0.194	LGIHEDSQNRK	K	K	0.993	2.77	0.367	0	1	1	0	2	1469.67	43116.9
PBS_rep1	Heat shock protein HSP 90-alpha OS=Mus musculus GN=Hsp90aa1 PE=1 SV=4	sp|P07901|HS90A_MOUSE	84791.2	1	6	7	0.000415	0.194	SLTNDWEEHLAVK	K	H	0.901	1.81	0.243	0	0	1	0	2	5557.73	359178
PBS_rep1	Heat shock protein HSP 90-alpha OS=Mus musculus GN=Hsp90aa1 PE=1 SV=4	sp|P07901|HS90A_MOUSE	84791.2	1	6	7	0.000415	0.194	YESLTDPSKLDSGK	R	E	0.997	2.68	0.565	0	2	0	0	2	4087.07	25826.6
PBS_rep1	Actin-related protein 3 OS=Mus musculus GN=Actr3 PE=1 SV=3	sp|Q99JY9|ARP3_MOUSE	47357.7	1	2	2	9.58e-05	0.0718	EFNKYDTDGSK	K	W	0.969	1.84	0.504	0	1	0	0	2	2007.17	13403.1
PBS_rep1	Actin-related protein 3 OS=Mus musculus GN=Actr3 PE=1 SV=3	sp|Q99JY9|ARP3_MOUSE	47357.7	1	2	2	9.58e-05	0.0718	HIPIAGR	K	D	0.833	1.16	0.22	0	1	0	0	2	2049.07	74606.5
PBS_rep1	Actin-related protein 3 OS=Mus musculus GN=Actr3 PE=1 SV=3	sp|Q99JY9|ARP3_MOUSE	47357.7	1	2	2	9.58e-05	0.0718	KDYEEIGPSICR	K	H	0.996	2.3	0.359	0	0	1	0	2	4168.88	49973.3
PBS_rep1	Growth factor receptor-bound protein 2 OS=Mus musculus GN=Grb2 PE=1 SV=1	sp|Q60631|GRB2_MOUSE,tr|B1AT92|B1AT92_MOUSE	25238.9	1	3	3	9.58e-05	0.12	AKAEEMLSK	R	Q	0.923	2.13	0.228	0	1	0	0	2	1975.37	33104.8
PBS_rep1	Growth factor receptor-bound protein 2 OS=Mus musculus GN=Grb2 PE=1 SV=1	sp|Q60631|GRB2_MOUSE,tr|B1AT92|B1AT92_MOUSE	25238.9	1	3	3	9.58e-05	0.12	FGNDVQHFK	K	V	0.863	1.82	0.148	0	0	1	0	2	3027.86	55229.3
PBS_rep1	Growth factor receptor-bound protein 2 OS=Mus musculus GN=Grb2 PE=1 SV=1	sp|Q60631|GRB2_MOUSE,tr|B1AT92|B1AT92_MOUSE	25238.9	1	3	3	9.58e-05	0.12	HDGAFLIR	R	E	0.979	2.03	0.419	0	1	0	0	2	3771.6	113994
PBS_rep1	LIM and SH3 domain protein 1 OS=Mus musculus GN=Lasp1 PE=1 SV=1	sp|Q61792|LASP1_MOUSE	29993.9	1	2	2	9.58e-05	0.129	ACFHCETCK	K	M	0.996	1.86	0.705	0	1	0	0	2	1554.51	15963.5
PBS_rep1	LIM and SH3 domain protein 1 OS=Mus musculus GN=Lasp1 PE=1 SV=1	sp|Q61792|LASP1_MOUSE	29993.9	1	2	2	9.58e-05	0.129	KPYCNAHYPK	K	Q	0.91	1.92	0.273	0	0	1	0	2	1657.75	56468.4
PBS_rep1	LIM and SH3 domain protein 1 OS=Mus musculus GN=Lasp1 PE=1 SV=1	sp|Q61792|LASP1_MOUSE	29993.9	1	2	2	9.58e-05	0.129	SRMGPSGGEGVEPER	K	R	0.848	2.05	0	0	0	1	0	2	4016.62	52303.6
PBS_rep1	60S ribosomal protein L32 OS=Mus musculus GN=Rpl32 PE=1 SV=2	sp|P62911|RL32_MOUSE	15860.4	1	2	2	6.39e-05	0.163	HMLPSGFRK	K	F	0.95	2.31	0.29	0	0	1	0	2	2818.38	37888.8
PBS_rep1	60S ribosomal protein L32 OS=Mus musculus GN=Rpl32 PE=1 SV=2	sp|P62911|RL32_MOUSE	15860.4	1	2	2	6.39e-05	0.163	SYCAEIAHNVSSK	K	N	0.997	3.66	0.689	0	1	0	0	2	3655.91	33872.6
PBS_rep1	LETM1 and EF-hand domain-containing protein 1, mitochondrial OS=Mus musculus GN=Letm1 PE=2 SV=1	sp|Q9Z2I0|LETM1_MOUSE	82991.3	1	5	6	0.000256	0.115	AKLEATLQEEAAIQQEHLEELKR	K	A	0.997	4.32	0.429	0	0	0	1	2	5881.13	122233
PBS_rep1	LETM1 and EF-hand domain-containing protein 1, mitochondrial OS=Mus musculus GN=Letm1 PE=2 SV=1	sp|Q9Z2I0|LETM1_MOUSE	82991.3	1	5	6	0.000256	0.115	KLEEGGPVYSPPAQVVVR	K	K	0.997	2.66	0.342	0	0	2	0	2	4918.69	266597
PBS_rep1	LETM1 and EF-hand domain-containing protein 1, mitochondrial OS=Mus musculus GN=Letm1 PE=2 SV=1	sp|Q9Z2I0|LETM1_MOUSE	82991.3	1	5	6	0.000256	0.115	LEATLQEEAAIQQEHLEELKR	K	A	0.983	2.93	0.293	0	0	1	2	2	5708.68	1019090
PBS_rep1	LETM1 and EF-hand domain-containing protein 1, mitochondrial OS=Mus musculus GN=Letm1 PE=2 SV=1	sp|Q9Z2I0|LETM1_MOUSE	82991.3	1	5	6	0.000256	0.115	QWLDLHLHHEIPTSLLILSR	K	A	0.958	2.12	0.326	0	0	0	1	2	6722.89	356828
PBS_rep1	LETM1 and EF-hand domain-containing protein 1, mitochondrial OS=Mus musculus GN=Letm1 PE=2 SV=1	sp|Q9Z2I0|LETM1_MOUSE	82991.3	1	5	6	0.000256	0.115	RVQQMIGQIDGLITQLETTQQDGK	K	L	0.997	3.22	0.531	0	0	1	0	2	7399.22	133382
PBS_rep1	Caveolin-1 OS=Mus musculus GN=Cav1 PE=1 SV=1	sp|P49817|CAV1_MOUSE	20539.4	0.992	1	1	6.39e-05	0.163	HLNDDVVK	K	I	0.99	2.36	0.328	0	1	0	0	2	1853.11	37832.5
PBS_rep1	Caveolin-1 OS=Mus musculus GN=Cav1 PE=1 SV=1	sp|P49817|CAV1_MOUSE	20539.4	0.992	1	1	6.39e-05	0.163	IDFEDVIAEPEGTHSFDGIWK	K	A	0.961	2.23	0.356	0	0	1	0	2	7050.69	472140
PBS_rep1	Creatine kinase B-type OS=Mus musculus GN=Ckb PE=1 SV=1	sp|Q04447|KCRB_MOUSE	42714.1	1	2	2	6.39e-05	0.142	RGTGGVDTAAVGGVFDVSNADR	K	L	0.907	1.8	0.259	0	0	1	0	2	5421.76	118820
PBS_rep1	Creatine kinase B-type OS=Mus musculus GN=Ckb PE=1 SV=1	sp|Q04447|KCRB_MOUSE	42714.1	1	2	2	6.39e-05	0.142	SMTEAEQQQLIDDHFLFDKPVSPLLLASGMAR	K	D	0.997	4.79	0.55	0	0	0	1	2	7217.5	187471
PBS_rep1	Mitochondrial pyruvate carrier 1 OS=Mus musculus GN=Mpc1 PE=1 SV=1	sp|P63030|MPC1_MOUSE	12455.1	1	2	2	9.58e-05	0.303	DYLMSTHFWGPVANWGLPIAAINDMK	R	K	0.997	3.7	0.576	0	0	2	0	2	8115.99	58937.2
PBS_rep1	Mitochondrial pyruvate carrier 1 OS=Mus musculus GN=Mpc1 PE=1 SV=1	sp|P63030|MPC1_MOUSE	12455.1	1	2	2	9.58e-05	0.303	KAADYVR	R	S	0.9	2.33	0.32	0	1	0	0	2	1306.37	57164
PBS_rep1	Unconventional myosin-Ic OS=Mus musculus GN=Myo1c PE=1 SV=2	sp|Q9WTI7|MYO1C_MOUSE	121948	1	5	7	0.000224	0.0734	GIISILDEECLRPGEATDLTFLEK	K	L	0.967	3.17	0.294	0	0	1	0	2	7238.88	89735.7
PBS_rep1	Unconventional myosin-Ic OS=Mus musculus GN=Myo1c PE=1 SV=2	sp|Q9WTI7|MYO1C_MOUSE	121948	1	5	7	0.000224	0.0734	HLGYKPEEYK	R	M	0.997	2.86	0.589	0	1	1	0	2	2582.32	98888.4
PBS_rep1	Unconventional myosin-Ic OS=Mus musculus GN=Myo1c PE=1 SV=2	sp|Q9WTI7|MYO1C_MOUSE	121948	1	5	7	0.000224	0.0734	KRPETVATQFK	K	M	0.957	2.4	0.404	0	1	1	0	2	2298.55	77764.7
PBS_rep1	Unconventional myosin-Ic OS=Mus musculus GN=Myo1c PE=1 SV=2	sp|Q9WTI7|MYO1C_MOUSE	121948	1	5	7	0.000224	0.0734	QKGDVVLQSDHVIETLTK	K	T	0.961	2.46	0.453	0	0	1	0	2	5539.62	212402
PBS_rep1	Unconventional myosin-Ic OS=Mus musculus GN=Myo1c PE=1 SV=2	sp|Q9WTI7|MYO1C_MOUSE	121948	1	5	7	0.000224	0.0734	RDQAVMISGESGAGK	R	T	0.997	3.35	0.55	0	1	0	0	2	2645.98	7446.6
PBS_rep1	Sodium/potassium-transporting ATPase subunit beta-3 OS=Mus musculus GN=Atp1b3 PE=1 SV=1	sp|P97370|AT1B3_MOUSE	31776.7	1	2	2	6.39e-05	0.104	EVTVECHIAGTR	K	N	0.997	2.98	0.461	0	1	0	0	2	3178.65	52329.8
PBS_rep1	Sodium/potassium-transporting ATPase subunit beta-3 OS=Mus musculus GN=Atp1b3 PE=1 SV=1	sp|P97370|AT1B3_MOUSE	31776.7	1	2	2	6.39e-05	0.104	IIDLIPDGYPQISCLPK	R	E	0.842	0.734	-0.598	0	0	1	0	2	5881.79	1942370
PBS_rep1	60S ribosomal protein L4 OS=Mus musculus GN=Rpl4 PE=1 SV=3	sp|Q9D8E6|RL4_MOUSE	47155.3	1	5	5	0.00016	0.134	APIRPDIVNFVHTNLR	K	K	0.997	3.43	0.428	0	0	1	0	2	5871.45	284543
PBS_rep1	60S ribosomal protein L4 OS=Mus musculus GN=Rpl4 PE=1 SV=3	sp|Q9D8E6|RL4_MOUSE	47155.3	1	5	5	0.00016	0.134	KLDELYGTWR	R	K	0.927	2.3	0.349	0	1	0	0	2	5145.87	107531
PBS_rep1	60S ribosomal protein L4 OS=Mus musculus GN=Rpl4 PE=1 SV=3	sp|Q9D8E6|RL4_MOUSE	47155.3	1	5	5	0.00016	0.134	KLEAAATALATK	K	S	0.997	3.16	0.51	0	1	0	0	2	3361.02	162367
PBS_rep1	60S ribosomal protein L4 OS=Mus musculus GN=Rpl4 PE=1 SV=3	sp|Q9D8E6|RL4_MOUSE	47155.3	1	5	5	0.00016	0.134	LAPGGHVGR	K	F	0.923	1.76	0.291	0	1	0	0	2	1417.84	40253.8
PBS_rep1	60S ribosomal protein L4 OS=Mus musculus GN=Rpl4 PE=1 SV=3	sp|Q9D8E6|RL4_MOUSE	47155.3	1	5	5	0.00016	0.134	SNYNLPMHK	K	M	0.879	1.93	0.136	0	1	0	0	2	3267.12	61860.8
PBS_rep1	Prelamin-A/C OS=Mus musculus GN=Lmna PE=1 SV=2	sp|P48678|LMNA_MOUSE	74238.9	1	8	9	0.000351	0.158	AGQVVTIWASGAGATHSPPTDLVWK	K	A	0.979	3.22	0.359	0	0	2	0	2	6461.35	422742
PBS_rep1	Prelamin-A/C OS=Mus musculus GN=Lmna PE=1 SV=2	sp|P48678|LMNA_MOUSE	74238.9	1	8	9	0.000351	0.158	LALDMEIHAYR	K	K	0.924	1.63	0.319	0	0	1	0	2	5517.12	131777
PBS_rep1	Prelamin-A/C OS=Mus musculus GN=Lmna PE=1 SV=2	sp|P48678|LMNA_MOUSE	74238.9	1	8	9	0.000351	0.158	LKDLEALLNSK	R	E	0.997	3.27	0.432	0	0	1	0	2	5688.02	109904
PBS_rep1	Prelamin-A/C OS=Mus musculus GN=Lmna PE=1 SV=2	sp|P48678|LMNA_MOUSE	74238.9	1	8	9	0.000351	0.158	LRDLEDSLAR	K	E	0.996	2.27	0.333	0	1	1	0	2	4184.27	96644.6
PBS_rep1	Prelamin-A/C OS=Mus musculus GN=Lmna PE=1 SV=2	sp|P48678|LMNA_MOUSE	74238.9	1	8	9	0.000351	0.158	NSNLVGAAHEELQQSR	R	I	0.997	3.8	0.594	0	1	0	0	2	4521.17	67096.8
PBS_rep1	Prelamin-A/C OS=Mus musculus GN=Lmna PE=1 SV=2	sp|P48678|LMNA_MOUSE	74238.9	1	8	9	0.000351	0.158	SSFSQHAR	R	T	0.962	1.72	0.312	0	1	0	0	2	1106.06	26840.9
PBS_rep1	Prelamin-A/C OS=Mus musculus GN=Lmna PE=1 SV=2	sp|P48678|LMNA_MOUSE	74238.9	1	8	9	0.000351	0.158	TLEGELHDLR	R	G	0.967	2.33	0.346	0	2	0	0	2	4882.7	192529
PBS_rep1	Prelamin-A/C OS=Mus musculus GN=Lmna PE=1 SV=2	sp|P48678|LMNA_MOUSE	74238.9	1	8	9	0.000351	0.158	VAVEEVDEEGKFVR	R	L	0.997	3.66	0.522	0	1	0	0	2	4643.7	61140.8
PBS_rep1	Acyl-CoA synthetase family member 2, mitochondrial OS=Mus musculus GN=Acsf2 PE=1 SV=1	sp|Q8VCW8|ACSF2_MOUSE	67952.3	1	4	4	0.00016	0.107	EKGTLLYGTPTMFVDILNQPDFSSYDFTSIR	R	G	0.997	3.71	0.502	0	0	1	0	2	7948.57	24623
PBS_rep1	Acyl-CoA synthetase family member 2, mitochondrial OS=Mus musculus GN=Acsf2 PE=1 SV=1	sp|Q8VCW8|ACSF2_MOUSE	67952.3	1	4	4	0.00016	0.107	GATLSHHNIVNNSMLIGQR	K	L	0.997	4.33	0.526	0	0	2	0	2	4647.59	209212
PBS_rep1	Acyl-CoA synthetase family member 2, mitochondrial OS=Mus musculus GN=Acsf2 PE=1 SV=1	sp|Q8VCW8|ACSF2_MOUSE	67952.3	1	4	4	0.00016	0.107	HPQVQEAQVVGVK	K	D	0.873	1.93	0.233	0	1	0	0	2	3204.29	43093.6
PBS_rep1	Acyl-CoA synthetase family member 2, mitochondrial OS=Mus musculus GN=Acsf2 PE=1 SV=1	sp|Q8VCW8|ACSF2_MOUSE	67952.3	1	4	4	0.00016	0.107	HPQVQEAQVVGVKDER	K	M	0.941	2.54	0.268	0	0	1	0	2	3071.21	42466
PBS_rep1	Complement C3 OS=Mus musculus GN=C3 PE=1 SV=3	sp|P01027|CO3_MOUSE	186486	1	15	16	0.000639	0.134	AFIDCCNHITK	K	L	0.997	3.01	0.494	0	1	0	0	2	3658.29	42870.5
PBS_rep1	Complement C3 OS=Mus musculus GN=C3 PE=1 SV=3	sp|P01027|CO3_MOUSE	186486	1	15	16	0.000639	0.134	DHVLGLAR	R	S	0.829	1.38	0.219	0	1	0	0	2	3135.54	294680
PBS_rep1	Complement C3 OS=Mus musculus GN=C3 PE=1 SV=3	sp|P01027|CO3_MOUSE	186486	1	15	16	0.000639	0.134	DILSSNNQHGILPLSWNIPELVNMGQWK	R	I	0.997	3.47	0.563	0	0	2	0	2	8105.63	50560.4
PBS_rep1	Complement C3 OS=Mus musculus GN=C3 PE=1 SV=3	sp|P01027|CO3_MOUSE	186486	1	15	16	0.000639	0.134	DNHLAPGQQTTLR	R	I	0.966	1.97	0.409	0	1	1	0	2	2905.29	105234
PBS_rep1	Complement C3 OS=Mus musculus GN=C3 PE=1 SV=3	sp|P01027|CO3_MOUSE	186486	1	15	16	0.000639	0.134	DTWVEHWPEAEECQDQK	K	Y	0.997	4.52	0.685	0	0	1	0	2	5542.33	162067
PBS_rep1	Complement C3 OS=Mus musculus GN=C3 PE=1 SV=3	sp|P01027|CO3_MOUSE	186486	1	15	16	0.000639	0.134	FFKPAMPFDLMVFVTNPDGSPASK	K	V	0.997	3.68	0.582	0	0	1	0	2	7727.39	76266.5
PBS_rep1	Complement C3 OS=Mus musculus GN=C3 PE=1 SV=3	sp|P01027|CO3_MOUSE	186486	1	15	16	0.000639	0.134	GTLSVVAVYHAK	R	L	0.962	2.43	0.328	0	1	0	0	2	4598.14	93631.9
PBS_rep1	Complement C3 OS=Mus musculus GN=C3 PE=1 SV=3	sp|P01027|CO3_MOUSE	186486	1	15	16	0.000639	0.134	ISLAHSLTR	K	V	0.995	2.49	0.37	0	1	0	0	2	3646.14	142145
PBS_rep1	Complement C3 OS=Mus musculus GN=C3 PE=1 SV=3	sp|P01027|CO3_MOUSE	186486	1	15	16	0.000639	0.134	KGYTQQLAFK	K	Q	0.852	2.29	0.185	0	1	0	0	2	3722.08	311603
PBS_rep1	Complement C3 OS=Mus musculus GN=C3 PE=1 SV=3	sp|P01027|CO3_MOUSE	186486	1	15	16	0.000639	0.134	KVLMEGVRPSNADALVGK	R	S	0.964	2.79	0.3	0	0	1	0	2	4689.56	70821.6
PBS_rep1	Complement C3 OS=Mus musculus GN=C3 PE=1 SV=3	sp|P01027|CO3_MOUSE	186486	1	15	16	0.000639	0.134	LCHSEMCR	K	C	0.971	1.03	0.474	0	1	1	0	2	1472.27	89505.9
PBS_rep1	Complement C3 OS=Mus musculus GN=C3 PE=1 SV=3	sp|P01027|CO3_MOUSE	186486	1	15	16	0.000639	0.134	RQEALELIKK	K	G	0.958	2.57	0.273	0	0	1	0	2	3318.22	56172.6
PBS_rep1	Complement C3 OS=Mus musculus GN=C3 PE=1 SV=3	sp|P01027|CO3_MOUSE	186486	1	15	16	0.000639	0.134	TVAIHTLDPEK	K	L	0.996	2.43	0.323	0	1	0	0	2	3639.83	89422.1
PBS_rep1	Complement C3 OS=Mus musculus GN=C3 PE=1 SV=3	sp|P01027|CO3_MOUSE	186486	1	15	16	0.000639	0.134	TVLTGASGHLR	K	S	0.97	2.19	0.451	0	1	0	0	2	3020.37	64523.6
PBS_rep1	Complement C3 OS=Mus musculus GN=C3 PE=1 SV=3	sp|P01027|CO3_MOUSE	186486	1	15	16	0.000639	0.134	VSIRPAPETAK	R	K	0.93	2.14	0.291	0	1	0	0	2	2286.73	33312.8
PBS_rep1	Complement C3 OS=Mus musculus GN=C3 PE=1 SV=3	sp|P01027|CO3_MOUSE	186486	1	15	16	0.000639	0.134	YLMWGLSSDLWGEKPNTSYIIGK	K	D	0.966	2.39	0.348	0	0	2	0	2	7314.29	285979
PBS_rep1	ATP synthase subunit O, mitochondrial OS=Mus musculus GN=Atp5o PE=1 SV=1	sp|Q9DB20|ATPO_MOUSE	23364.4	1	3	3	0.000192	0.282	EKFSPLTANLMNLLAENGR	R	L	0.997	3.16	0.522	0	0	1	0	2	7139.89	324135
PBS_rep1	ATP synthase subunit O, mitochondrial OS=Mus musculus GN=Atp5o PE=1 SV=1	sp|Q9DB20|ATPO_MOUSE	23364.4	1	3	3	0.000192	0.282	LGNTQGIISAFSTIMSVHR	R	G	0.985	3.17	0.317	0	0	1	0	2	7314.8	320533
PBS_rep1	ATP synthase subunit O, mitochondrial OS=Mus musculus GN=Atp5o PE=1 SV=1	sp|Q9DB20|ATPO_MOUSE	23364.4	1	3	3	0.000192	0.282	LVRPPVQVYGIEGR	K	Y	0.997	2.32	0.521	0	1	2	0	2	5203.26	899584
PBS_rep1	ATP synthase subunit O, mitochondrial OS=Mus musculus GN=Atp5o PE=1 SV=1	sp|Q9DB20|ATPO_MOUSE	23364.4	1	3	3	0.000192	0.282	SLNDITKR	K	E	0.908	2.11	0.145	0	1	0	0	2	2316.12	62346.3
PBS_rep1	Mannosyl-oligosaccharide glucosidase OS=Mus musculus GN=Mogs PE=2 SV=1	sp|Q80UM7|MOGS_MOUSE	91832.8	1	3	3	9.58e-05	0.0564	EALGHWLGLLNADGWIGR	R	E	0.997	2.82	0.33	0	0	1	0	2	7491.65	78958
PBS_rep1	Mannosyl-oligosaccharide glucosidase OS=Mus musculus GN=Mogs PE=2 SV=1	sp|Q80UM7|MOGS_MOUSE	91832.8	1	3	3	9.58e-05	0.0564	LNSWFQHRPPGASPDR	R	Y	0.955	2.24	0.399	0	0	1	0	2	4400.83	55097
PBS_rep1	Mannosyl-oligosaccharide glucosidase OS=Mus musculus GN=Mogs PE=2 SV=1	sp|Q80UM7|MOGS_MOUSE	91832.8	1	3	3	9.58e-05	0.0564	RPGGQHGGDWSWR	K	V	0.896	1.98	0.269	0	0	1	0	2	3575.64	58261.3
PBS_rep1	Apoptosis-inducing factor 1, mitochondrial OS=Mus musculus GN=Aifm1 PE=1 SV=1	sp|Q9Z0X1|AIFM1_MOUSE	66766.1	1	5	8	0.000319	0.121	APSHVPFLLIGGGTAAFAAAR	R	S	0.997	3.83	0.555	0	0	1	0	2	6694.19	309635
PBS_rep1	Apoptosis-inducing factor 1, mitochondrial OS=Mus musculus GN=Aifm1 PE=1 SV=1	sp|Q9Z0X1|AIFM1_MOUSE	66766.1	1	5	8	0.000319	0.121	KVETDHIVTAVGLEPNVELAK	R	T	0.997	4.1	0.615	0	0	1	1	2	5510.61	572836
PBS_rep1	Apoptosis-inducing factor 1, mitochondrial OS=Mus musculus GN=Aifm1 PE=1 SV=1	sp|Q9Z0X1|AIFM1_MOUSE	66766.1	1	5	8	0.000319	0.121	RVEHHDHAVVSGR	R	L	0.997	2.35	0.39	0	3	0	1	2	855.715	31649.1
PBS_rep1	Apoptosis-inducing factor 1, mitochondrial OS=Mus musculus GN=Aifm1 PE=1 SV=1	sp|Q9Z0X1|AIFM1_MOUSE	66766.1	1	5	8	0.000319	0.121	VEHHDHAVVSGR	R	L	0.997	2.29	0.591	0	1	1	0	2	920.199	38422.2
PBS_rep1	Apoptosis-inducing factor 1, mitochondrial OS=Mus musculus GN=Aifm1 PE=1 SV=1	sp|Q9Z0X1|AIFM1_MOUSE	66766.1	1	5	8	0.000319	0.121	VLIVSEDPELPYMRPPLSK	R	E	0.97	2.04	0.467	0	0	1	0	2	6375.38	250358
PBS_rep1	Microfibril-associated glycoprotein 4 OS=Mus musculus GN=Mfap4 PE=1 SV=1	sp|Q9D1H9|MFAP4_MOUSE	28938.9	1	2	3	9.58e-05	0.171	ADGEYWLGLQNLHLLTLK	R	Q	0.997	4.06	0.545	0	1	1	0	2	7360.52	289331
PBS_rep1	Microfibril-associated glycoprotein 4 OS=Mus musculus GN=Mfap4 PE=1 SV=1	sp|Q9D1H9|MFAP4_MOUSE	28938.9	1	2	3	9.58e-05	0.171	FSTFDRDQDLFVQNCAALSSGAFWFR	K	S	0.997	3.52	0.425	0	0	1	0	2	7461.84	140477
PBS_rep1	Talin-1 OS=Mus musculus GN=Tln1 PE=1 SV=2	sp|P26039|TLN1_MOUSE	269819	1	20	25	0.00105	0.145	ACEFAGFQCQIQFGPHNEQK	K	H	0.997	3.85	0.718	0	0	2	0	2	5801.91	407645
PBS_rep1	Talin-1 OS=Mus musculus GN=Tln1 PE=1 SV=2	sp|P26039|TLN1_MOUSE	269819	1	20	25	0.00105	0.145	AGFLDLKDFLPK	K	E	0.973	1.54	0.294	0	0	1	0	2	7098.56	182745
PBS_rep1	Talin-1 OS=Mus musculus GN=Tln1 PE=1 SV=2	sp|P26039|TLN1_MOUSE	269819	1	20	25	0.00105	0.145	ALEATTEHIR	R	Q	0.989	2.38	0.398	0	1	0	0	2	2638.64	44433.4
PBS_rep1	Talin-1 OS=Mus musculus GN=Tln1 PE=1 SV=2	sp|P26039|TLN1_MOUSE	269819	1	20	25	0.00105	0.145	EAAFHPEVAPDVR	K	L	0.909	1.63	0.239	0	0	1	0	2	4347.77	114385
PBS_rep1	Talin-1 OS=Mus musculus GN=Tln1 PE=1 SV=2	sp|P26039|TLN1_MOUSE	269819	1	20	25	0.00105	0.145	ECANGYLELLDHVLLTLQKPNPDLK	R	Q	0.953	2.63	0.334	0	0	1	0	2	8088.06	34535.6
PBS_rep1	Talin-1 OS=Mus musculus GN=Tln1 PE=1 SV=2	sp|P26039|TLN1_MOUSE	269819	1	20	25	0.00105	0.145	EGISQEALHTQMLTAVQEISHLIEPLASAAR	R	A	0.997	4.23	0.641	0	0	3	3	2	8702.11	400285
PBS_rep1	Talin-1 OS=Mus musculus GN=Tln1 PE=1 SV=2	sp|P26039|TLN1_MOUSE	269819	1	20	25	0.00105	0.145	EQGVEEHETLLLR	R	R	0.992	2.8	0.514	0	1	0	0	2	4719.81	57255.8
PBS_rep1	Talin-1 OS=Mus musculus GN=Tln1 PE=1 SV=2	sp|P26039|TLN1_MOUSE	269819	1	20	25	0.00105	0.145	GVAALTSDPAVQAIVLDTASDVLDKASSLIEEAKK	R	A	0.842	2.28	0.161	0	0	0	1	2	9521.67	32709.4
PBS_rep1	Talin-1 OS=Mus musculus GN=Tln1 PE=1 SV=2	sp|P26039|TLN1_MOUSE	269819	1	20	25	0.00105	0.145	GVGAAATAVTQALNELLQHVK	R	A	0.997	5.31	0.599	0	1	2	0	2	8277.74	149860
PBS_rep1	Talin-1 OS=Mus musculus GN=Tln1 PE=1 SV=2	sp|P26039|TLN1_MOUSE	269819	1	20	25	0.00105	0.145	HTSALCNSCR	K	L	0.971	1.62	0.577	0	1	0	0	2	1214.86	11009
PBS_rep1	Talin-1 OS=Mus musculus GN=Tln1 PE=1 SV=2	sp|P26039|TLN1_MOUSE	269819	1	20	25	0.00105	0.145	KFFYSDQNVDSRDPVQLNLLYVQAR	R	D	0.926	1.12	-0.274	0	0	0	1	2	6430.93	208048
PBS_rep1	Talin-1 OS=Mus musculus GN=Tln1 PE=1 SV=2	sp|P26039|TLN1_MOUSE	269819	1	20	25	0.00105	0.145	KGIWLEAGK	K	A	0.958	1.88	0.27	0	1	0	0	2	4024.84	54813.6
PBS_rep1	Talin-1 OS=Mus musculus GN=Tln1 PE=1 SV=2	sp|P26039|TLN1_MOUSE	269819	1	20	25	0.00105	0.145	LASQAKPAAVAAENEEIGAHIK	R	H	0.997	3.93	0.392	0	0	1	1	2	4501.3	326477
PBS_rep1	Talin-1 OS=Mus musculus GN=Tln1 PE=1 SV=2	sp|P26039|TLN1_MOUSE	269819	1	20	25	0.00105	0.145	LKPLPGETMEK	K	C	0.957	1.99	0.188	0	0	1	0	2	3339.11	186635
PBS_rep1	Talin-1 OS=Mus musculus GN=Tln1 PE=1 SV=2	sp|P26039|TLN1_MOUSE	269819	1	20	25	0.00105	0.145	LLAALLEDEGGNGRPLLQAAK	K	G	0.997	2.98	0.489	0	0	1	0	2	6289.5	201667
PBS_rep1	Talin-1 OS=Mus musculus GN=Tln1 PE=1 SV=2	sp|P26039|TLN1_MOUSE	269819	1	20	25	0.00105	0.145	MVAAATNNLCEAANAAVQGHASQEK	R	L	0.997	3.12	0.515	0	0	2	0	2	5307.29	469739
PBS_rep1	Talin-1 OS=Mus musculus GN=Tln1 PE=1 SV=2	sp|P26039|TLN1_MOUSE	269819	1	20	25	0.00105	0.145	TKEVIQEWSLTNIKR	K	W	0.982	3.1	0.348	0	0	1	0	2	5369.97	159724
PBS_rep1	Talin-1 OS=Mus musculus GN=Tln1 PE=1 SV=2	sp|P26039|TLN1_MOUSE	269819	1	20	25	0.00105	0.145	TLSHPQQMALLDQTK	K	T	0.997	4.01	0.518	0	1	1	0	2	4748.25	280944
PBS_rep1	Talin-1 OS=Mus musculus GN=Tln1 PE=1 SV=2	sp|P26039|TLN1_MOUSE	269819	1	20	25	0.00105	0.145	VQELGHGCSALVTK	R	A	0.997	3.82	0.583	0	2	0	0	2	3395.1	93435
PBS_rep1	Talin-1 OS=Mus musculus GN=Tln1 PE=1 SV=2	sp|P26039|TLN1_MOUSE	269819	1	20	25	0.00105	0.145	VSHVLAALQAGNR	K	G	0.997	4.46	0.553	0	1	0	0	2	4215.95	111700
PBS_rep1	Talin-1 OS=Mus musculus GN=Tln1 PE=1 SV=2	sp|P26039|TLN1_MOUSE	269819	1	20	25	0.00105	0.145	WSVLAGHSR	R	T	0.997	2.55	0.452	0	1	0	0	2	3716.48	489671
PBS_rep1	Platelet glycoprotein 4 OS=Mus musculus GN=Cd36 PE=1 SV=2	sp|Q08857|CD36_MOUSE	52699	1	5	9	0.000351	0.153	CKEGKPVYISLPHFLHASPDVSEPIEGLHPNEDEHR	K	T	0.997	4.15	0.502	0	0	0	0	2	5848.26	276778
PBS_rep1	Platelet glycoprotein 4 OS=Mus musculus GN=Cd36 PE=1 SV=2	sp|Q08857|CD36_MOUSE	52699	1	5	9	0.000351	0.153	EGKPVYISLPHFLHASPDVSEPIEGLHPNEDEHR	K	T	0.997	5.65	0.61	0	0	0	2	2	6037.19	4235180
PBS_rep1	Platelet glycoprotein 4 OS=Mus musculus GN=Cd36 PE=1 SV=2	sp|Q08857|CD36_MOUSE	52699	1	5	9	0.000351	0.153	FVLPANAFASPLQNPDNHCFCTEK	R	V	0.997	2.88	0.554	0	0	1	0	2	6404.13	425199
PBS_rep1	Platelet glycoprotein 4 OS=Mus musculus GN=Cd36 PE=1 SV=2	sp|Q08857|CD36_MOUSE	52699	1	5	9	0.000351	0.153	LQVNILVKPAR	R	K	0.867	1.03	0.00159	0	0	1	0	2	4915.41	136705
PBS_rep1	Platelet glycoprotein 4 OS=Mus musculus GN=Cd36 PE=1 SV=2	sp|Q08857|CD36_MOUSE	52699	1	5	9	0.000351	0.153	RLQVNILVKPAR	K	K	0.997	2.94	0.629	0	0	1	1	2	4488.97	318441
PBS_rep1	Trifunctional enzyme subunit beta, mitochondrial OS=Mus musculus GN=Hadhb PE=1 SV=1	sp|Q99JY0|ECHB_MOUSE	51388	1	10	11	0.000383	0.267	AALSGLLHR	R	T	0.997	3.02	0.431	0	1	0	0	2	4522.52	708521
PBS_rep1	Trifunctional enzyme subunit beta, mitochondrial OS=Mus musculus GN=Hadhb PE=1 SV=1	sp|Q99JY0|ECHB_MOUSE	51388	1	10	11	0.000383	0.267	ALAMGYKPK	R	A	0.997	2.17	0.456	0	1	0	0	2	2874.24	69545.4
PBS_rep1	Trifunctional enzyme subunit beta, mitochondrial OS=Mus musculus GN=Hadhb PE=1 SV=1	sp|Q99JY0|ECHB_MOUSE	51388	1	10	11	0.000383	0.267	DLMPHDLAR	K	A	0.912	1.45	0.284	0	1	1	0	2	4422.88	280989
PBS_rep1	Trifunctional enzyme subunit beta, mitochondrial OS=Mus musculus GN=Hadhb PE=1 SV=1	sp|Q99JY0|ECHB_MOUSE	51388	1	10	11	0.000383	0.267	KAQDEGHLSDIVPFK	K	V	0.997	3.45	0.447	0	0	2	0	2	5022.04	511910
PBS_rep1	Trifunctional enzyme subunit beta, mitochondrial OS=Mus musculus GN=Hadhb PE=1 SV=1	sp|Q99JY0|ECHB_MOUSE	51388	1	10	11	0.000383	0.267	KAQDEGHLSDIVPFKVPGK	K	D	0.997	3.38	0.394	0	0	1	0	2	5381.13	264318
PBS_rep1	Trifunctional enzyme subunit beta, mitochondrial OS=Mus musculus GN=Hadhb PE=1 SV=1	sp|Q99JY0|ECHB_MOUSE	51388	1	10	11	0.000383	0.267	KMMLDLNK	R	A	0.99	2.45	0.342	0	1	0	0	2	3800.69	66127.5
PBS_rep1	Trifunctional enzyme subunit beta, mitochondrial OS=Mus musculus GN=Hadhb PE=1 SV=1	sp|Q99JY0|ECHB_MOUSE	51388	1	10	11	0.000383	0.267	LKPAFIKPYGTVTAANSSFLTDGASAMLIMSEDR	K	A	0.845	1.64	-0.0179	0	0	0	1	2	7143	335840
PBS_rep1	Trifunctional enzyme subunit beta, mitochondrial OS=Mus musculus GN=Hadhb PE=1 SV=1	sp|Q99JY0|ECHB_MOUSE	51388	1	10	11	0.000383	0.267	LNFLSPELPAVAEFSTNETMGHSADR	R	L	0.898	1.64	0.246	0	0	1	0	2	7037.26	80475.4
PBS_rep1	Trifunctional enzyme subunit beta, mitochondrial OS=Mus musculus GN=Hadhb PE=1 SV=1	sp|Q99JY0|ECHB_MOUSE	51388	1	10	11	0.000383	0.267	TLAKPNMK	K	N	0.84	1.7	0.191	0	1	0	0	2	1706.36	25573.9
PBS_rep1	Trifunctional enzyme subunit beta, mitochondrial OS=Mus musculus GN=Hadhb PE=1 SV=1	sp|Q99JY0|ECHB_MOUSE	51388	1	10	11	0.000383	0.267	VPGKDTVTK	K	D	0.948	2.02	0.318	0	1	0	0	2	1230.25	35718
PBS_rep1	Spectrin alpha chain, non-erythrocytic 1 OS=Mus musculus GN=Sptan1 PE=1 SV=4	sp|P16546|SPTN1_MOUSE	284601	1	1	1	0.00287	0.341	AGTFQAFEQFGQQLLAHGHYASPEIK	R	E	0.997	4.09	0.511	0	0	1	0	2	7252.3	191475
PBS_rep1	Spectrin alpha chain, non-erythrocytic 1 OS=Mus musculus GN=Sptan1 PE=1 SV=4	sp|P16546|SPTN1_MOUSE	284601	1	1	1	0.00287	0.341	ALSSEGKPYVTK	R	E	0.997	2.8	0.484	0	1	0	0	2	2462.9	25590.3
PBS_rep1	Spectrin alpha chain, non-erythrocytic 1 OS=Mus musculus GN=Sptan1 PE=1 SV=4	sp|P16546|SPTN1_MOUSE	284601	1	1	1	0.00287	0.341	ALSSEGKPYVTKEELYQNLTR	R	E	0.997	4.24	0.61	0	0	1	0	2	5292.76	162913
PBS_rep1	Spectrin alpha chain, non-erythrocytic 1 OS=Mus musculus GN=Sptan1 PE=1 SV=4	sp|P16546|SPTN1_MOUSE	284601	1	1	1	0.00287	0.341	AQLADSFHLQQFFR	R	D	0.997	3.68	0.635	0	1	0	0	2	6670.25	256059
PBS_rep1	Spectrin alpha chain, non-erythrocytic 1 OS=Mus musculus GN=Sptan1 PE=1 SV=4	sp|P16546|SPTN1_MOUSE	284601	1	1	1	0.00287	0.341	DLAALGDKVNSLGETAQR	R	L	0.949	2.4	0.324	0	0	1	0	2	5536.59	243264
PBS_rep1	Spectrin alpha chain, non-erythrocytic 1 OS=Mus musculus GN=Sptan1 PE=1 SV=4	sp|P16546|SPTN1_MOUSE	284601	1	1	1	0.00287	0.341	EKEPIVGSTDYGKDEDSAEALLK	R	K	0.985	2.71	0.449	0	0	1	0	2	5444.92	159453
PBS_rep1	Spectrin alpha chain, non-erythrocytic 1 OS=Mus musculus GN=Sptan1 PE=1 SV=4	sp|P16546|SPTN1_MOUSE	284601	1	1	1	0.00287	0.341	EKLDILDQER	K	T	0.956	2.74	0.372	0	2	0	0	2	4535.14	229106
PBS_rep1	Spectrin alpha chain, non-erythrocytic 1 OS=Mus musculus GN=Sptan1 PE=1 SV=4	sp|P16546|SPTN1_MOUSE	284601	1	1	1	0.00287	0.341	EQADYCVSHMKPYVDGK	R	G	0.957	1.86	0.423	0	0	1	0	2	4295.78	47672.2
PBS_rep1	Spectrin alpha chain, non-erythrocytic 1 OS=Mus musculus GN=Sptan1 PE=1 SV=4	sp|P16546|SPTN1_MOUSE	284601	1	1	1	0.00287	0.341	GKDLIGVQNLLK	R	K	0.997	3.98	0.268	0	0	1	0	2	5641.99	252254
PBS_rep1	Spectrin alpha chain, non-erythrocytic 1 OS=Mus musculus GN=Sptan1 PE=1 SV=4	sp|P16546|SPTN1_MOUSE	284601	1	1	1	0.00287	0.341	GNAMVEEGHFAAEDVK	K	A	0.997	4.71	0.648	0	2	1	0	2	4564.6	368589
PBS_rep1	Spectrin alpha chain, non-erythrocytic 1 OS=Mus musculus GN=Sptan1 PE=1 SV=4	sp|P16546|SPTN1_MOUSE	284601	1	1	1	0.00287	0.341	GRELPTAFDYVEFTR	K	S	0.997	3.75	0.554	0	0	1	0	2	6249.02	235073
PBS_rep1	Spectrin alpha chain, non-erythrocytic 1 OS=Mus musculus GN=Sptan1 PE=1 SV=4	sp|P16546|SPTN1_MOUSE	284601	1	1	1	0.00287	0.341	HALLEADVAAHQDRIDGITIQAR	K	Q	0.997	3.19	0.483	0	0	0	1	2	5361.52	523540
PBS_rep1	Spectrin alpha chain, non-erythrocytic 1 OS=Mus musculus GN=Sptan1 PE=1 SV=4	sp|P16546|SPTN1_MOUSE	284601	1	1	1	0.00287	0.341	HQAFEAELHANADR	K	I	0.997	3.59	0.636	0	1	1	0	2	3392.74	118932
PBS_rep1	Spectrin alpha chain, non-erythrocytic 1 OS=Mus musculus GN=Sptan1 PE=1 SV=4	sp|P16546|SPTN1_MOUSE	284601	1	1	1	0.00287	0.341	HQAFEAELSANQSR	K	I	0.997	3.54	0.627	0	1	1	0	2	3699.01	462253
PBS_rep1	Spectrin alpha chain, non-erythrocytic 1 OS=Mus musculus GN=Sptan1 PE=1 SV=4	sp|P16546|SPTN1_MOUSE	284601	1	1	1	0.00287	0.341	HQAFEAEVQANSGAIVK	K	L	0.997	5.08	0.593	0	1	1	0	2	4760.6	143451
PBS_rep1	Spectrin alpha chain, non-erythrocytic 1 OS=Mus musculus GN=Sptan1 PE=1 SV=4	sp|P16546|SPTN1_MOUSE	284601	1	1	1	0.00287	0.341	HQEHKGEIDAHEDSFK	R	S	0.997	3.19	0.443	0	0	2	1	2	2042.62	79515
PBS_rep1	Spectrin alpha chain, non-erythrocytic 1 OS=Mus musculus GN=Sptan1 PE=1 SV=4	sp|P16546|SPTN1_MOUSE	284601	1	1	1	0.00287	0.341	HQLLEADISAHEDR	K	L	0.997	4.11	0.63	0	0	1	0	2	3721.46	659249
PBS_rep1	Spectrin alpha chain, non-erythrocytic 1 OS=Mus musculus GN=Sptan1 PE=1 SV=4	sp|P16546|SPTN1_MOUSE	284601	1	1	1	0.00287	0.341	HQLLEADISAHEDRLK	K	D	0.926	2.11	0.17	0	0	0	1	2	4392.2	105950
PBS_rep1	Spectrin alpha chain, non-erythrocytic 1 OS=Mus musculus GN=Sptan1 PE=1 SV=4	sp|P16546|SPTN1_MOUSE	284601	1	1	1	0.00287	0.341	IAALQAFADQLIAVDHYAK	K	G	0.997	4.21	0.667	0	1	1	0	2	7532.15	204624
PBS_rep1	Spectrin alpha chain, non-erythrocytic 1 OS=Mus musculus GN=Sptan1 PE=1 SV=4	sp|P16546|SPTN1_MOUSE	284601	1	1	1	0.00287	0.341	KFEEFQTDLAAHEER	K	V	0.997	3.59	0.446	0	0	1	0	2	4733.48	366282
PBS_rep1	Spectrin alpha chain, non-erythrocytic 1 OS=Mus musculus GN=Sptan1 PE=1 SV=4	sp|P16546|SPTN1_MOUSE	284601	1	1	1	0.00287	0.341	KGDILTLLNSTNKDWWK	K	V	0.997	3.19	0.534	0	0	1	0	2	6758.91	842267
PBS_rep1	Spectrin alpha chain, non-erythrocytic 1 OS=Mus musculus GN=Sptan1 PE=1 SV=4	sp|P16546|SPTN1_MOUSE	284601	1	1	1	0.00287	0.341	KHEAFETDFTVHK	K	D	0.997	3.12	0.455	0	1	1	1	2	3667.22	373342
PBS_rep1	Spectrin alpha chain, non-erythrocytic 1 OS=Mus musculus GN=Sptan1 PE=1 SV=4	sp|P16546|SPTN1_MOUSE	284601	1	1	1	0.00287	0.341	KHEALMSDLSAYGSSIQALR	K	E	0.997	3.78	0.52	0	0	1	1	2	6094.75	1116190
PBS_rep1	Spectrin alpha chain, non-erythrocytic 1 OS=Mus musculus GN=Sptan1 PE=1 SV=4	sp|P16546|SPTN1_MOUSE	284601	1	1	1	0.00287	0.341	KHQALQAEIAGHEPR	K	I	0.997	3.81	0.636	0	2	1	2	2	3049.06	368699
PBS_rep1	Spectrin alpha chain, non-erythrocytic 1 OS=Mus musculus GN=Sptan1 PE=1 SV=4	sp|P16546|SPTN1_MOUSE	284601	1	1	1	0.00287	0.341	KHQLLEADISAHEDR	K	L	0.997	2.65	0.342	0	0	1	1	2	3319.66	152901
PBS_rep1	Spectrin alpha chain, non-erythrocytic 1 OS=Mus musculus GN=Sptan1 PE=1 SV=4	sp|P16546|SPTN1_MOUSE	284601	1	1	1	0.00287	0.341	KIEDLGAAMEEALILDNK	K	Y	0.997	3.23	0.358	0	0	2	0	2	6803.63	391694
PBS_rep1	Spectrin alpha chain, non-erythrocytic 1 OS=Mus musculus GN=Sptan1 PE=1 SV=4	sp|P16546|SPTN1_MOUSE	284601	1	1	1	0.00287	0.341	KLLVSSEDYGR	K	D	0.997	3.1	0.485	0	1	1	0	2	3610.75	146112
PBS_rep1	Spectrin alpha chain, non-erythrocytic 1 OS=Mus musculus GN=Sptan1 PE=1 SV=4	sp|P16546|SPTN1_MOUSE	284601	1	1	1	0.00287	0.341	KQEALVAR	K	Y	0.905	1.76	0.244	0	1	0	0	2	1471.16	32739
PBS_rep1	Spectrin alpha chain, non-erythrocytic 1 OS=Mus musculus GN=Sptan1 PE=1 SV=4	sp|P16546|SPTN1_MOUSE	284601	1	1	1	0.00287	0.341	KVEDLFLTFAK	R	K	0.997	3.34	0.447	0	1	0	0	2	6377.82	268592
PBS_rep1	Spectrin alpha chain, non-erythrocytic 1 OS=Mus musculus GN=Sptan1 PE=1 SV=4	sp|P16546|SPTN1_MOUSE	284601	1	1	1	0.00287	0.341	LAQFVEHWK	R	E	0.997	3.1	0.491	0	0	1	0	2	4830.03	366500
PBS_rep1	Spectrin alpha chain, non-erythrocytic 1 OS=Mus musculus GN=Sptan1 PE=1 SV=4	sp|P16546|SPTN1_MOUSE	284601	1	1	1	0.00287	0.341	LEAELAAHEPAIQGVLDTGKK	R	L	0.997	5.09	0.651	0	0	1	0	2	5522.44	149431
PBS_rep1	Spectrin alpha chain, non-erythrocytic 1 OS=Mus musculus GN=Sptan1 PE=1 SV=4	sp|P16546|SPTN1_MOUSE	284601	1	1	1	0.00287	0.341	LIDVNHYAK	K	E	0.967	2.07	0.389	0	1	0	0	2	3542.52	136336
PBS_rep1	Spectrin alpha chain, non-erythrocytic 1 OS=Mus musculus GN=Sptan1 PE=1 SV=4	sp|P16546|SPTN1_MOUSE	284601	1	1	1	0.00287	0.341	LIQEQHPEEELIK	K	T	0.997	3.71	0.294	0	1	0	0	2	4449.44	32546.6
PBS_rep1	Spectrin alpha chain, non-erythrocytic 1 OS=Mus musculus GN=Sptan1 PE=1 SV=4	sp|P16546|SPTN1_MOUSE	284601	1	1	1	0.00287	0.341	LIQNNHYAMEDVATR	K	R	0.997	3.69	0.686	0	1	1	0	2	4340.04	188642
PBS_rep1	Spectrin alpha chain, non-erythrocytic 1 OS=Mus musculus GN=Sptan1 PE=1 SV=4	sp|P16546|SPTN1_MOUSE	284601	1	1	1	0.00287	0.341	LIQSHPESAEDLKEK	R	C	0.987	2.43	0.429	0	0	1	1	2	2712.83	250524
PBS_rep1	Spectrin alpha chain, non-erythrocytic 1 OS=Mus musculus GN=Sptan1 PE=1 SV=4	sp|P16546|SPTN1_MOUSE	284601	1	1	1	0.00287	0.341	LKDLNSQADSLMTSSAFDTSQVK	R	E	0.969	2.34	0.462	0	0	1	0	2	5788.31	177657
PBS_rep1	Spectrin alpha chain, non-erythrocytic 1 OS=Mus musculus GN=Sptan1 PE=1 SV=4	sp|P16546|SPTN1_MOUSE	284601	1	1	1	0.00287	0.341	LLEAQSHFR	K	K	0.997	2.5	0.453	0	1	1	0	2	3288.31	395475
PBS_rep1	Spectrin alpha chain, non-erythrocytic 1 OS=Mus musculus GN=Sptan1 PE=1 SV=4	sp|P16546|SPTN1_MOUSE	284601	1	1	1	0.00287	0.341	LQQSHPLSASQIQVK	R	R	0.997	4.69	0.618	0	1	1	0	2	3716.84	1096760
PBS_rep1	Spectrin alpha chain, non-erythrocytic 1 OS=Mus musculus GN=Sptan1 PE=1 SV=4	sp|P16546|SPTN1_MOUSE	284601	1	1	1	0.00287	0.341	LQTASDESYKDPTNIQSK	K	H	0.967	1.91	0.482	0	0	1	0	2	3431.03	52002.4
PBS_rep1	Spectrin alpha chain, non-erythrocytic 1 OS=Mus musculus GN=Sptan1 PE=1 SV=4	sp|P16546|SPTN1_MOUSE	284601	1	1	1	0.00287	0.341	LQVASDENYKDPTNLQGK	K	L	0.913	1.72	0.337	0	0	1	0	2	4270.74	37172.6
PBS_rep1	Spectrin alpha chain, non-erythrocytic 1 OS=Mus musculus GN=Sptan1 PE=1 SV=4	sp|P16546|SPTN1_MOUSE	284601	1	1	1	0.00287	0.341	LREANQQQQFNR	K	N	0.98	2.51	0.447	0	1	0	0	2	2111.61	7444.99
PBS_rep1	Spectrin alpha chain, non-erythrocytic 1 OS=Mus musculus GN=Sptan1 PE=1 SV=4	sp|P16546|SPTN1_MOUSE	284601	1	1	1	0.00287	0.341	MKTATDEAYKDPSNLQGK	K	V	0.969	2.08	0.5	0	0	1	0	2	3032.46	19218.5
PBS_rep1	Spectrin alpha chain, non-erythrocytic 1 OS=Mus musculus GN=Sptan1 PE=1 SV=4	sp|P16546|SPTN1_MOUSE	284601	1	1	1	0.00287	0.341	MQHNLEQQIQAR	R	N	0.997	3.88	0.465	0	1	1	0	2	3494.05	214389
PBS_rep1	Spectrin alpha chain, non-erythrocytic 1 OS=Mus musculus GN=Sptan1 PE=1 SV=4	sp|P16546|SPTN1_MOUSE	284601	1	1	1	0.00287	0.341	NQALNTDNYGHDLASVQALQR	K	K	0.997	2.96	0.457	0	0	1	0	2	5491.13	275509
PBS_rep1	Spectrin alpha chain, non-erythrocytic 1 OS=Mus musculus GN=Sptan1 PE=1 SV=4	sp|P16546|SPTN1_MOUSE	284601	1	1	1	0.00287	0.341	NVEDIELWLYEVEGHLASDDYGK	R	D	0.968	2.69	0.51	0	0	1	0	2	8208.44	48607.2
PBS_rep1	Spectrin alpha chain, non-erythrocytic 1 OS=Mus musculus GN=Sptan1 PE=1 SV=4	sp|P16546|SPTN1_MOUSE	284601	1	1	1	0.00287	0.341	NVEDIELWLYEVEGHLASDDYGKDLTNVQNLQK	R	K	0.864	2.61	0.166	0	0	0	1	2	8052.53	76020.6
PBS_rep1	Spectrin alpha chain, non-erythrocytic 1 OS=Mus musculus GN=Sptan1 PE=1 SV=4	sp|P16546|SPTN1_MOUSE	284601	1	1	1	0.00287	0.341	QEFAQHANAFHQWIQETR	R	T	0.991	2.62	0.302	0	0	0	1	2	5474.46	222604
PBS_rep1	Spectrin alpha chain, non-erythrocytic 1 OS=Mus musculus GN=Sptan1 PE=1 SV=4	sp|P16546|SPTN1_MOUSE	284601	1	1	1	0.00287	0.341	QETFDAGLQAFQQEGIANITALKDQLLAAK	K	H	0.997	4.47	0.512	0	0	3	0	2	8261.72	88500
PBS_rep1	Spectrin alpha chain, non-erythrocytic 1 OS=Mus musculus GN=Sptan1 PE=1 SV=4	sp|P16546|SPTN1_MOUSE	284601	1	1	1	0.00287	0.341	REELITNWEQIR	K	T	0.997	2.64	0.388	0	1	1	0	2	5657.45	491426
PBS_rep1	Spectrin alpha chain, non-erythrocytic 1 OS=Mus musculus GN=Sptan1 PE=1 SV=4	sp|P16546|SPTN1_MOUSE	284601	1	1	1	0.00287	0.341	RLEAELAAHEPAIQGVLDTGK	K	K	0.997	2.51	0.511	0	0	1	0	2	5694.77	198627
PBS_rep1	Spectrin alpha chain, non-erythrocytic 1 OS=Mus musculus GN=Sptan1 PE=1 SV=4	sp|P16546|SPTN1_MOUSE	284601	1	1	1	0.00287	0.341	RLEAELAAHEPAIQGVLDTGKK	K	L	0.997	2.94	0.425	0	0	0	1	2	5420.04	217428
PBS_rep1	Spectrin alpha chain, non-erythrocytic 1 OS=Mus musculus GN=Sptan1 PE=1 SV=4	sp|P16546|SPTN1_MOUSE	284601	1	1	1	0.00287	0.341	RQDLEDSLQAQQYFADANEAESWMR	R	E	0.997	5.98	0.714	0	0	2	0	2	6807.75	383821
PBS_rep1	Spectrin alpha chain, non-erythrocytic 1 OS=Mus musculus GN=Sptan1 PE=1 SV=4	sp|P16546|SPTN1_MOUSE	284601	1	1	1	0.00287	0.341	SADESGQALLAASHYASDEVR	K	E	0.997	3.66	0.633	0	1	0	0	2	5678.32	58253.1
PBS_rep1	Spectrin alpha chain, non-erythrocytic 1 OS=Mus musculus GN=Sptan1 PE=1 SV=4	sp|P16546|SPTN1_MOUSE	284601	1	1	1	0.00287	0.341	SQLLGSAHEVQR	R	F	0.997	2.85	0.46	0	1	0	0	2	2979.92	40461.5
PBS_rep1	Spectrin alpha chain, non-erythrocytic 1 OS=Mus musculus GN=Sptan1 PE=1 SV=4	sp|P16546|SPTN1_MOUSE	284601	1	1	1	0.00287	0.341	TALLELWELRR	R	Q	0.969	1.47	0.523	0	0	1	0	2	6562.42	216655
PBS_rep1	Spectrin alpha chain, non-erythrocytic 1 OS=Mus musculus GN=Sptan1 PE=1 SV=4	sp|P16546|SPTN1_MOUSE	284601	1	1	1	0.00287	0.341	TATDEAYKDPSNLQGK	K	V	0.997	3.49	0.626	0	1	1	0	2	2990.69	50216.8
PBS_rep1	Spectrin alpha chain, non-erythrocytic 1 OS=Mus musculus GN=Sptan1 PE=1 SV=4	sp|P16546|SPTN1_MOUSE	284601	1	1	1	0.00287	0.341	TKQDEVNAAWQR	K	L	0.997	3.58	0.559	0	2	1	0	2	3145.84	132892
PBS_rep1	Spectrin alpha chain, non-erythrocytic 1 OS=Mus musculus GN=Sptan1 PE=1 SV=4	sp|P16546|SPTN1_MOUSE	284601	1	1	1	0.00287	0.341	YTEHSTVGLAQQWDQLDQLGMR	K	M	0.997	4.61	0.615	0	0	2	0	2	6488.58	616802
PBS_rep1	Peptidyl-prolyl cis-trans isomerase A OS=Mus musculus GN=Ppia PE=1 SV=2	sp|P17742|PPIA_MOUSE	17971.8	1	2	4	0.000319	0.494	HTGPGILSMANAGPNTNGSQFFICTAK	K	T	0.997	5.39	0.603	0	0	1	0	2	6291.14	189082
PBS_rep1	Peptidyl-prolyl cis-trans isomerase A OS=Mus musculus GN=Ppia PE=1 SV=2	sp|P17742|PPIA_MOUSE	17971.8	1	2	4	0.000319	0.494	IIPGFMCQGGDFTR	R	H	0.93	1.45	0.502	0	1	0	0	2	6013.71	170322
PBS_rep1	Peptidyl-prolyl cis-trans isomerase A OS=Mus musculus GN=Ppia PE=1 SV=2	sp|P17742|PPIA_MOUSE	17971.8	1	2	4	0.000319	0.494	SIYGEKFEDENFILK	R	H	0.997	3.99	0.48	0	2	0	0	2	5978.54	736587
PBS_rep1	Peptidyl-prolyl cis-trans isomerase A OS=Mus musculus GN=Ppia PE=1 SV=2	sp|P17742|PPIA_MOUSE	17971.8	1	2	4	0.000319	0.494	VKEGMNIVEAMER	K	F	0.997	2.66	0.536	0	3	1	0	2	4512.57	399840
PBS_rep1	Peptidyl-prolyl cis-trans isomerase A OS=Mus musculus GN=Ppia PE=1 SV=2	sp|P17742|PPIA_MOUSE	17971.8	1	2	4	0.000319	0.494	VSFELFADKVPK	R	T	0.997	3.24	0.528	0	1	1	0	2	5987.04	977919
PBS_rep1	Peroxiredoxin 6 OS=Mus musculus GN=Prdx6 PE=2 SV=1	tr|Q6GT24|Q6GT24_MOUSE	24827.7	1	1	2	0.000703	0.634	DINAYNGETPTEK	K	L	0.968	2.02	0.505	0	1	0	0	2	3308.87	14069.8
PBS_rep1	Peroxiredoxin 6 OS=Mus musculus GN=Prdx6 PE=2 SV=1	tr|Q6GT24|Q6GT24_MOUSE	24827.7	1	1	2	0.000703	0.634	DLAILLGMLDPVEKDANNMPVTAR	R	V	0.984	3.16	0.413	0	0	2	0	2	7872.98	127725
PBS_rep1	Peroxiredoxin 6 OS=Mus musculus GN=Prdx6 PE=2 SV=1	tr|Q6GT24|Q6GT24_MOUSE	24827.7	1	1	2	0.000703	0.634	FHDFLGDSWGILFSHPR	R	D	0.997	3.81	0.645	0	0	2	1	2	7183.76	2672730
PBS_rep1	Peroxiredoxin 6 OS=Mus musculus GN=Prdx6 PE=2 SV=1	tr|Q6GT24|Q6GT24_MOUSE	24827.7	1	1	2	0.000703	0.634	GRDLAILLGMLDPVEK	K	D	0.997	2.96	0.46	0	0	1	0	2	7397.79	144372
PBS_rep1	Peroxiredoxin 6 OS=Mus musculus GN=Prdx6 PE=2 SV=1	tr|Q6GT24|Q6GT24_MOUSE	24827.7	1	1	2	0.000703	0.634	KGESVMVVPTLSEEEAK	K	Q	0.997	4.62	0.671	0	3	1	0	2	5205.99	849565
PBS_rep1	Peroxiredoxin 6 OS=Mus musculus GN=Prdx6 PE=2 SV=1	tr|Q6GT24|Q6GT24_MOUSE	24827.7	1	1	2	0.000703	0.634	LIALSIDSVEDHLAWSK	K	D	0.997	4.4	0.734	0	1	0	0	2	6766.22	565449
PBS_rep1	Peroxiredoxin 6 OS=Mus musculus GN=Prdx6 PE=2 SV=1	tr|Q6GT24|Q6GT24_MOUSE	24827.7	1	1	2	0.000703	0.634	LKLSILYPATTGR	K	N	0.991	2.26	0.508	0	0	1	0	2	5707.39	173657
PBS_rep1	Peroxiredoxin 6 OS=Mus musculus GN=Prdx6 PE=2 SV=1	tr|Q6GT24|Q6GT24_MOUSE	24827.7	1	1	2	0.000703	0.634	LPFPIIDDKGR	K	D	0.957	2.48	0.429	0	0	1	0	2	5599.86	273895
PBS_rep1	Peroxiredoxin 6 OS=Mus musculus GN=Prdx6 PE=2 SV=1	tr|Q6GT24|Q6GT24_MOUSE	24827.7	1	1	2	0.000703	0.634	LSILYPATTGR	K	N	0.949	2.21	0.297	0	1	0	0	2	5351.07	122742
PBS_rep1	Peroxiredoxin 6 OS=Mus musculus GN=Prdx6 PE=2 SV=1	tr|Q6GT24|Q6GT24_MOUSE	24827.7	1	1	2	0.000703	0.634	VVDSLQLTGTKPVATPVDWK	R	K	0.997	4.22	0.609	0	2	1	0	2	5792.68	689376
PBS_rep1	Peroxiredoxin 6 OS=Mus musculus GN=Prdx6 PE=2 SV=1	tr|Q6GT24|Q6GT24_MOUSE	24827.7	1	1	2	0.000703	0.634	VVDSLQLTGTKPVATPVDWKK	R	G	0.932	1.48	0.357	0	0	0	1	2	5413.72	279686
PBS_rep1	Peroxiredoxin 6 OS=Mus musculus GN=Prdx6 PE=2 SV=1	tr|Q6GT24|Q6GT24_MOUSE	24827.7	1	1	2	0.000703	0.634	VVFIFGPDKK	R	L	0.997	2.86	0.549	0	1	2	0	2	5345.31	557435
PBS_rep1	Leukotriene A-4 hydrolase OS=Mus musculus GN=Lta4h PE=1 SV=4	sp|P24527|LKHA4_MOUSE	69052.1	1	4	4	0.00016	0.118	GFALLFYLEQLLGGPEVFLGFLKAYVK	K	K	0.948	0.503	-0.575	0	0	1	0	2	8402.59	27292.4
PBS_rep1	Leukotriene A-4 hydrolase OS=Mus musculus GN=Lta4h PE=1 SV=4	sp|P24527|LKHA4_MOUSE	69052.1	1	4	4	0.00016	0.118	SHDQAVHTYQEHK	K	A	0.915	1.67	0.265	0	0	0	1	2	1223.88	57232.4
PBS_rep1	Leukotriene A-4 hydrolase OS=Mus musculus GN=Lta4h PE=1 SV=4	sp|P24527|LKHA4_MOUSE	69052.1	1	4	4	0.00016	0.118	SLSNVIAHEISHSWTGNLVTNK	K	T	0.997	4.12	0.553	0	0	2	0	2	6486.66	561071
PBS_rep1	Leukotriene A-4 hydrolase OS=Mus musculus GN=Lta4h PE=1 SV=4	sp|P24527|LKHA4_MOUSE	69052.1	1	4	4	0.00016	0.118	TFGESHPFTK	K	L	0.983	2.1	0.362	0	1	0	0	2	3263.01	50778.8
PBS_rep1	Ras-related C3 botulinum toxin substrate 1 OS=Mus musculus GN=Rac1 PE=1 SV=1	sp|P63001|RAC1_MOUSE	21450.6	1	2	3	0.000128	0.224	KLTPITYPQGLAMAK	K	E	0.997	3.29	0.41	0	1	1	0	2	5477.31	613577
PBS_rep1	Ras-related C3 botulinum toxin substrate 1 OS=Mus musculus GN=Rac1 PE=1 SV=1	sp|P63001|RAC1_MOUSE	21450.6	1	2	3	0.000128	0.224	LRPLSYPQTDVFLICFSLVSPASFENVR	R	A	0.997	4.21	0.549	0	0	2	0	2	7956.07	90433.1
PBS_rep1	Lamina-associated polypeptide 2, isoforms beta/delta/epsilon/gamma OS=Mus musculus GN=Tmpo PE=1 SV=4	sp|Q61029|LAP2B_MOUSE	50374.2	1	1	1	0.000128	0.168	GPPDFSSDEEREPTPVLGSGASVGR	K	G	0.997	4.4	0.576	0	0	1	0	2	5214.4	36157.1
PBS_rep1	Lamina-associated polypeptide 2, isoforms beta/delta/epsilon/gamma OS=Mus musculus GN=Tmpo PE=1 SV=4	sp|Q61029|LAP2B_MOUSE	50374.2	1	1	1	0.000128	0.168	HASSILPITEFSDITR	K	R	0.997	2.81	0.481	0	0	1	0	2	6423.29	116473
PBS_rep1	Lamina-associated polypeptide 2, isoforms beta/delta/epsilon/gamma OS=Mus musculus GN=Tmpo PE=1 SV=4	sp|Q61029|LAP2B_MOUSE	50374.2	1	1	1	0.000128	0.168	LEDKDDLDVTELSNEELLDQLVR	R	Y	0.997	3.84	0.426	0	0	1	0	2	7064.21	168444
PBS_rep1	Lamina-associated polypeptide 2, isoforms beta/delta/epsilon/gamma OS=Mus musculus GN=Tmpo PE=1 SV=4	sp|Q61029|LAP2B_MOUSE	50374.2	1	1	1	0.000128	0.168	NRPPLAAGANSK	R	G	0.964	1.89	0.379	0	1	0	0	2	1540.5	14326
PBS_rep1	Mitochondrial dicarboxylate carrier OS=Mus musculus GN=Slc25a10 PE=1 SV=2	sp|Q9QZD8|DIC_MOUSE	31715.7	1	3	3	9.58e-05	0.132	LIPHTVLTFMFLEQLR	R	K	0.943	2.7	0.349	0	0	1	0	2	7638.07	57548
PBS_rep1	Mitochondrial dicarboxylate carrier OS=Mus musculus GN=Slc25a10 PE=1 SV=2	sp|Q9QZD8|DIC_MOUSE	31715.7	1	3	3	9.58e-05	0.132	RNYSHALDGLYR	R	V	0.997	2.5	0.519	0	0	1	0	2	4432.71	125994
PBS_rep1	Mitochondrial dicarboxylate carrier OS=Mus musculus GN=Slc25a10 PE=1 SV=2	sp|Q9QZD8|DIC_MOUSE	31715.7	1	3	3	9.58e-05	0.132	VHLQTQQEVK	K	L	0.996	2.13	0.495	0	1	0	0	2	2093.7	23147.2
PBS_rep1	Integrin beta-4 OS=Mus musculus GN=Itgb4 PE=2 SV=1	sp|A2A863|ITB4_MOUSE	201650	0.997	2	2	6.39e-05	0.022	CVCYGEGRYEGHFCEYDNFQCPR	R	T	0.868	0.841	0.686	0	0	1	0	2	1587.99	4507.42
PBS_rep1	Integrin beta-4 OS=Mus musculus GN=Itgb4 PE=2 SV=1	sp|A2A863|ITB4_MOUSE	201650	0.997	2	2	6.39e-05	0.022	GDFMCGHCVCNEGWSGK	R	T	0.935	0.147	-0.48	0	1	0	0	2	9240.14	2320.17
PBS_rep1	Cytochrome c-type heme lyase OS=Mus musculus GN=Hccs PE=1 SV=2	sp|P53702|CCHL_MOUSE	30977.7	1	2	2	6.39e-05	0.0772	AHTVPAHQDR	K	A	0.917	1.97	0.237	0	0	1	0	2	856.579	8941.69
PBS_rep1	Cytochrome c-type heme lyase OS=Mus musculus GN=Hccs PE=1 SV=2	sp|P53702|CCHL_MOUSE	30977.7	1	2	2	6.39e-05	0.0772	IHNQNNEQAWK	R	E	0.989	2.41	0.472	0	1	0	0	2	1986.29	8091.93
PBS_rep1	Cytochrome c1, heme protein, mitochondrial OS=Mus musculus GN=Cyc1 PE=1 SV=1	sp|Q9D0M3|CY1_MOUSE	35328.4	1	5	8	0.000319	0.274	ALAEEVEVQDGPNDDGEMFMRPGK	K	L	0.997	3.12	0.608	0	0	1	0	2	5697.75	219132
PBS_rep1	Cytochrome c1, heme protein, mitochondrial OS=Mus musculus GN=Cyc1 PE=1 SV=1	sp|Q9D0M3|CY1_MOUSE	35328.4	1	5	8	0.000319	0.274	GLLSSLDHTSIR	R	R	0.997	2.85	0.393	0	1	1	0	2	5421.93	703792
PBS_rep1	Cytochrome c1, heme protein, mitochondrial OS=Mus musculus GN=Cyc1 PE=1 SV=1	sp|Q9D0M3|CY1_MOUSE	35328.4	1	5	8	0.000319	0.274	HGGEDYVFSLLTGYCEPPTGVSLR	R	E	0.997	5.01	0.678	0	0	2	0	2	7178.21	814156
PBS_rep1	Cytochrome c1, heme protein, mitochondrial OS=Mus musculus GN=Cyc1 PE=1 SV=1	sp|Q9D0M3|CY1_MOUSE	35328.4	1	5	8	0.000319	0.274	HLVGVCYTEEEAK	R	A	0.997	3.43	0.658	0	1	1	0	2	3694.79	202053
PBS_rep1	Cytochrome c1, heme protein, mitochondrial OS=Mus musculus GN=Cyc1 PE=1 SV=1	sp|Q9D0M3|CY1_MOUSE	35328.4	1	5	8	0.000319	0.274	LSDYFPKPYPNPEAAR	K	A	0.997	3.2	0.434	0	1	2	0	2	5247.72	616570
PBS_rep1	Protein disulfide-isomerase A4 OS=Mus musculus GN=Pdia4 PE=1 SV=3	sp|P08003|PDIA4_MOUSE	71984.4	1	7	8	0.000287	0.107	FHHTFSPEIAK	K	F	0.997	3.64	0.437	0	1	1	0	2	3316.06	137126
PBS_rep1	Protein disulfide-isomerase A4 OS=Mus musculus GN=Pdia4 PE=1 SV=3	sp|P08003|PDIA4_MOUSE	71984.4	1	7	8	0.000287	0.107	FIDEHATK	K	R	0.967	2.2	0.249	0	1	0	0	2	1744.84	99652.4
PBS_rep1	Protein disulfide-isomerase A4 OS=Mus musculus GN=Pdia4 PE=1 SV=3	sp|P08003|PDIA4_MOUSE	71984.4	1	7	8	0.000287	0.107	GRPFDYNGPR	K	E	0.909	1.33	0.328	0	1	0	0	2	3594.23	87868.9
PBS_rep1	Protein disulfide-isomerase A4 OS=Mus musculus GN=Pdia4 PE=1 SV=3	sp|P08003|PDIA4_MOUSE	71984.4	1	7	8	0.000287	0.107	HALPLVGHR	K	K	0.988	2.32	0.518	0	1	0	0	2	2587.06	60882
PBS_rep1	Protein disulfide-isomerase A4 OS=Mus musculus GN=Pdia4 PE=1 SV=3	sp|P08003|PDIA4_MOUSE	71984.4	1	7	8	0.000287	0.107	NPIKFEGGNR	K	D	0.964	2.26	0.344	0	1	0	0	2	2665.86	49650.3
PBS_rep1	Protein disulfide-isomerase A4 OS=Mus musculus GN=Pdia4 PE=1 SV=3	sp|P08003|PDIA4_MOUSE	71984.4	1	7	8	0.000287	0.107	RFDVSGYPTLK	K	I	0.997	2.89	0.517	0	1	0	0	2	4967.98	195280
PBS_rep1	Protein disulfide-isomerase A4 OS=Mus musculus GN=Pdia4 PE=1 SV=3	sp|P08003|PDIA4_MOUSE	71984.4	1	7	8	0.000287	0.107	RSPPIPLAK	K	V	0.882	1.49	0.252	0	2	0	0	2	3134.58	137802
PBS_rep1	Cathepsin D OS=Mus musculus GN=Ctsd PE=1 SV=1	sp|P18242|CATD_MOUSE	44955	1	4	4	0.000128	0.139	AYWQVHMDQLEVGNELTLCK	K	G	0.997	2.9	0.472	0	0	1	0	2	6554.36	299924
PBS_rep1	Cathepsin D OS=Mus musculus GN=Ctsd PE=1 SV=1	sp|P18242|CATD_MOUSE	44955	1	4	4	0.000128	0.139	FDGILGMGYPHISVNNVLPVFDNLMQQK	K	L	0.958	3.43	0.282	0	0	1	0	2	8065.01	64914.6
PBS_rep1	Cathepsin D OS=Mus musculus GN=Ctsd PE=1 SV=1	sp|P18242|CATD_MOUSE	44955	1	4	4	0.000128	0.139	KAYWQVHMDQLEVGNELTLCK	R	G	0.997	5.01	0.634	0	0	1	0	2	6237.54	150879
PBS_rep1	Cathepsin D OS=Mus musculus GN=Ctsd PE=1 SV=1	sp|P18242|CATD_MOUSE	44955	1	4	4	0.000128	0.139	NYELHPDK	K	Y	0.971	1.92	0.321	0	1	0	0	2	2142.63	39128.2
PBS_rep1	Titin OS=Mus musculus GN=Ttn PE=1 SV=1	sp|A2ASS6|TITIN_MOUSE	3.90611e+06	0.994	0	0	6.39e-05	0.00151	RIEPLEVALGHLAK	R	F	0.918	1.35	0.366	0	0	1	0	2	6645.05	445980
PBS_rep1	Titin OS=Mus musculus GN=Ttn PE=1 SV=1	sp|A2ASS6|TITIN_MOUSE	3.90611e+06	0.994	0	0	6.39e-05	0.00151	SEEPVIPKTPLNPPEPPSNPPEVLDVTKSSVSLSWSRPK	K	D	0.886	1.67	-0.0468	0	0	0	0	2	8038.47	70405.6
PBS_rep1	Cathepsin B OS=Mus musculus GN=Ctsb PE=1 SV=2	sp|P10605|CATB_MOUSE	37279.9	1	7	12	0.000447	0.186	EDKHFGYTSYSVSNSVK	K	E	0.997	3.43	0.528	0	0	2	0	2	4289.2	80872
PBS_rep1	Cathepsin B OS=Mus musculus GN=Ctsb PE=1 SV=2	sp|P10605|CATB_MOUSE	37279.9	1	7	12	0.000447	0.186	GENHCGIESEIVAGIPR	R	T	0.997	3.75	0.618	0	1	1	0	2	5723.15	340081
PBS_rep1	Cathepsin B OS=Mus musculus GN=Ctsb PE=1 SV=2	sp|P10605|CATB_MOUSE	37279.9	1	7	12	0.000447	0.186	HEAGDMMGGHAIR	K	I	0.997	3.39	0.567	0	1	2	0	2	2655.74	117383
PBS_rep1	Cathepsin B OS=Mus musculus GN=Ctsb PE=1 SV=2	sp|P10605|CATB_MOUSE	37279.9	1	7	12	0.000447	0.186	HFGYTSYSVSNSVK	K	E	0.997	2.97	0.642	0	1	0	0	2	4453.55	69967.2
PBS_rep1	Cathepsin B OS=Mus musculus GN=Ctsb PE=1 SV=2	sp|P10605|CATB_MOUSE	37279.9	1	7	12	0.000447	0.186	SCEAGYSPSYKEDK	K	H	0.997	3.69	0.505	0	2	1	0	2	2473.25	70569.7
PBS_rep1	Cathepsin B OS=Mus musculus GN=Ctsb PE=1 SV=2	sp|P10605|CATB_MOUSE	37279.9	1	7	12	0.000447	0.186	SCEAGYSPSYKEDKHFGYTSYSVSNSVK	K	E	0.993	2.72	0.459	0	0	0	1	2	4707.34	73350.4
PBS_rep1	Cathepsin B OS=Mus musculus GN=Ctsb PE=1 SV=2	sp|P10605|CATB_MOUSE	37279.9	1	7	12	0.000447	0.186	SGVYKHEAGDMMGGHAIR	K	I	0.997	3.91	0.487	0	0	1	1	2	3278.51	128895
PBS_rep1	Ketosamine-3-kinase OS=Mus musculus GN=Fn3krp PE=2 SV=2	sp|Q8K274|KT3K_MOUSE	34469	1	2	2	9.58e-05	0.0971	ATGHSGGGCISQGQSYDTDKGR	K	V	0.996	3.01	0.437	0	0	2	0	2	2087.92	14652.4
PBS_rep1	Ketosamine-3-kinase OS=Mus musculus GN=Fn3krp PE=2 SV=2	sp|Q8K274|KT3K_MOUSE	34469	1	2	2	9.58e-05	0.0971	YLSSHATK	R	L	0.873	1.8	0.21	0	1	0	0	2	1053.1	28579.7
PBS_rep1	Cysteine-rich protein 1 OS=Mus musculus GN=Crip1 PE=1 SV=2	sp|P63254|CRIP1_MOUSE	8549.7	1	2	3	9.58e-05	0.494	CDKEVYFAER	K	V	0.997	2.48	0.506	0	1	1	0	2	3432.25	231386
PBS_rep1	Cysteine-rich protein 1 OS=Mus musculus GN=Crip1 PE=1 SV=2	sp|P63254|CRIP1_MOUSE	8549.7	1	2	3	9.58e-05	0.494	TLTSGGHAEHEGKPYCNHPCYSAMFGPK	K	G	0.891	2.06	0.297	0	0	0	1	2	3583.63	24121.5
PBS_rep1	Actin, aortic smooth muscle OS=Mus musculus GN=Acta2 PE=1 SV=1	sp|P62737|ACTA_MOUSE	42010.1	1	1	2	0.00134	0.544	AGFAGDDAPR	K	A	0.997	2.37	0.434	0	1	0	0	2	2587.28	61067.4
PBS_rep1	Actin, aortic smooth muscle OS=Mus musculus GN=Acta2 PE=1 SV=1	sp|P62737|ACTA_MOUSE	42010.1	1	1	2	0.00134	0.544	AVFPSIVGRPR	R	H	0.997	2.72	0.476	0	2	0	0	2	4877.36	1646050
PBS_rep1	Actin, aortic smooth muscle OS=Mus musculus GN=Acta2 PE=1 SV=1	sp|P62737|ACTA_MOUSE	42010.1	1	1	2	0.00134	0.544	DSYVGDEAQSKR	K	G	0.912	1.8	0.252	0	1	0	0	2	2025.68	9548.95
PBS_rep1	Actin, aortic smooth muscle OS=Mus musculus GN=Acta2 PE=1 SV=1	sp|P62737|ACTA_MOUSE	42010.1	1	1	2	0.00134	0.544	EITALAPSTMK	K	I	0.966	2.32	0.295	0	1	0	0	2	3513.81	38460.5
PBS_rep1	Actin, aortic smooth muscle OS=Mus musculus GN=Acta2 PE=1 SV=1	sp|P62737|ACTA_MOUSE	42010.1	1	1	2	0.00134	0.544	HQGVMVGMGQK	R	D	0.997	2.8	0.512	0	8	5	0	2	2066.91	2463250
PBS_rep1	Actin, aortic smooth muscle OS=Mus musculus GN=Acta2 PE=1 SV=1	sp|P62737|ACTA_MOUSE	42010.1	1	1	2	0.00134	0.544	IKIIAPPERK	K	Y	0.968	2.66	0.359	0	0	1	0	2	3016.47	68646.4
PBS_rep1	Actin, aortic smooth muscle OS=Mus musculus GN=Acta2 PE=1 SV=1	sp|P62737|ACTA_MOUSE	42010.1	1	1	2	0.00134	0.544	IWHHSFYNELR	K	V	0.997	3.02	0.49	0	1	1	0	2	4637.98	1287820
PBS_rep1	Actin, aortic smooth muscle OS=Mus musculus GN=Acta2 PE=1 SV=1	sp|P62737|ACTA_MOUSE	42010.1	1	1	2	0.00134	0.544	KDLYANNVLSGGTTMYPGIADR	R	M	0.997	4.02	0.596	0	0	1	0	2	5806.33	298056
PBS_rep1	Actin, aortic smooth muscle OS=Mus musculus GN=Acta2 PE=1 SV=1	sp|P62737|ACTA_MOUSE	42010.1	1	1	2	0.00134	0.544	LDLAGRDLTDYLMK	R	I	0.993	2.24	0.448	0	0	1	0	2	6454.06	245307
PBS_rep1	Actin, aortic smooth muscle OS=Mus musculus GN=Acta2 PE=1 SV=1	sp|P62737|ACTA_MOUSE	42010.1	1	1	2	0.00134	0.544	QEYDEAGPSIVHR	K	K	0.956	2.14	0.465	0	1	1	0	2	3605.88	133028
PBS_rep1	Actin, aortic smooth muscle OS=Mus musculus GN=Acta2 PE=1 SV=1	sp|P62737|ACTA_MOUSE	42010.1	1	1	2	0.00134	0.544	SYELPDGQVITIGNER	K	F	0.997	3.4	0.477	0	2	0	0	2	6170.48	316800
PBS_rep1	Actin, aortic smooth muscle OS=Mus musculus GN=Acta2 PE=1 SV=1	sp|P62737|ACTA_MOUSE	42010.1	1	1	2	0.00134	0.544	TTGIVLDSGDGVTHNVPIYEGYALPHAIMR	R	L	0.997	4.68	0.595	0	0	3	0	2	6450.45	357376
PBS_rep1	Actin, aortic smooth muscle OS=Mus musculus GN=Acta2 PE=1 SV=1	sp|P62737|ACTA_MOUSE	42010.1	1	1	2	0.00134	0.544	VAPEEHPTLLTEAPLNPK	R	A	0.997	3.23	0.697	0	1	1	0	2	5258.29	498933
PBS_rep1	Actin, aortic smooth muscle OS=Mus musculus GN=Acta2 PE=1 SV=1	sp|P62737|ACTA_MOUSE	42010.1	1	1	2	0.00134	0.544	YPIEHGIITNWDDMEK	K	I	0.997	3.31	0.487	0	4	6	0	2	5659.87	4876880
PBS_rep1	60S ribosomal protein L7 OS=Mus musculus GN=Rpl7 PE=1 SV=2	sp|P14148|RL7_MOUSE	31421.6	1	2	2	9.58e-05	0.141	FGIICMEDLIHEIYTVGK	K	R	0.997	3.02	0.496	0	0	1	0	2	8181.39	57234.9
PBS_rep1	60S ribosomal protein L7 OS=Mus musculus GN=Rpl7 PE=1 SV=2	sp|P14148|RL7_MOUSE	31421.6	1	2	2	9.58e-05	0.141	KTTHFVEGGDAGNREDQINR	K	L	0.997	2.61	0.541	0	0	2	0	2	2570.51	21965.6
PBS_rep1	60S ribosomal protein L15 OS=Mus musculus GN=Rpl15 PE=2 SV=4	sp|Q9CZM2|RL15_MOUSE,tr|E9QAZ2|E9QAZ2_MOUSE	24146.5	1	3	5	0.000192	0.181	FFEVILIDPFHK	K	A	0.997	2.88	0.457	0	0	1	0	2	7315.96	79704.8
PBS_rep1	60S ribosomal protein L15 OS=Mus musculus GN=Rpl15 PE=2 SV=4	sp|Q9CZM2|RL15_MOUSE,tr|E9QAZ2|E9QAZ2_MOUSE	24146.5	1	3	5	0.000192	0.181	FHHTIGGSR	K	R	0.953	1.4	0.44	0	1	0	0	2	1259.63	9321.01
PBS_rep1	60S ribosomal protein L15 OS=Mus musculus GN=Rpl15 PE=2 SV=4	sp|Q9CZM2|RL15_MOUSE,tr|E9QAZ2|E9QAZ2_MOUSE	24146.5	1	3	5	0.000192	0.181	GATYGKPVHHGVNQLK	K	F	0.997	2.72	0.527	0	2	1	1	2	1942.3	160343
PBS_rep1	Protein FAM162A OS=Mus musculus GN=Fam162a PE=2 SV=1	sp|Q9D6U8|F162A_MOUSE	17725.7	1	5	6	0.000192	0.342	FKKEEEIPETISFEMLDAAK	R	N	0.952	2.17	0.212	0	0	1	1	2	6362.52	448120
PBS_rep1	Protein FAM162A OS=Mus musculus GN=Fam162a PE=2 SV=1	sp|Q9D6U8|F162A_MOUSE	17725.7	1	5	6	0.000192	0.342	HESLTSLNLER	R	K	0.997	2.45	0.514	0	1	0	0	2	4511.89	75039.3
PBS_rep1	Protein FAM162A OS=Mus musculus GN=Fam162a PE=2 SV=1	sp|Q9D6U8|F162A_MOUSE	17725.7	1	5	6	0.000192	0.342	HGVPLHKPTDFEK	R	K	0.963	1.92	0.266	0	0	1	0	2	2915.06	69049.7
PBS_rep1	Protein FAM162A OS=Mus musculus GN=Fam162a PE=2 SV=1	sp|Q9D6U8|F162A_MOUSE	17725.7	1	5	6	0.000192	0.342	LREEAAMK	R	A	0.902	2.09	0.229	0	1	0	0	2	1531.58	38797.5
PBS_rep1	Protein FAM162A OS=Mus musculus GN=Fam162a PE=2 SV=1	sp|Q9D6U8|F162A_MOUSE	17725.7	1	5	6	0.000192	0.342	RHESLTSLNLER	K	K	0.997	3.73	0.425	0	0	1	0	2	3734.3	207454
PBS_rep1	Small nuclear ribonucleoprotein Sm D3 OS=Mus musculus GN=Snrpd3 PE=1 SV=1	sp|P62320|SMD3_MOUSE	13916.6	1	2	2	6.39e-05	0.23	MSIGVPIKVLHEAEGHIVTCETNTGEVYR	-	G	0.858	1.01	-0.375	0	0	0	1	2	6362.03	248708
PBS_rep1	Small nuclear ribonucleoprotein Sm D3 OS=Mus musculus GN=Snrpd3 PE=1 SV=1	sp|P62320|SMD3_MOUSE	13916.6	1	2	2	6.39e-05	0.23	VLHEAEGHIVTCETNTGEVYR	K	G	0.997	5.27	0.696	0	0	1	0	2	4251.24	39889.4
PBS_rep1	Adenosylhomocysteinase OS=Mus musculus GN=Ahcy PE=1 SV=3	sp|P50247|SAHH_MOUSE	47689.1	1	3	4	0.000128	0.0856	GISEETTTGVHNLYK	R	M	0.997	3.19	0.643	0	1	0	0	2	4429.47	62252.8
PBS_rep1	Adenosylhomocysteinase OS=Mus musculus GN=Ahcy PE=1 SV=3	sp|P50247|SAHH_MOUSE	47689.1	1	3	4	0.000128	0.0856	KLDEAVAEAHLGK	K	L	0.997	4.32	0.535	0	1	1	0	2	3596.19	116865
PBS_rep1	Adenosylhomocysteinase OS=Mus musculus GN=Ahcy PE=1 SV=3	sp|P50247|SAHH_MOUSE	47689.1	1	3	4	0.000128	0.0856	VNIKPQVDR	K	Y	0.949	1.9	0.334	0	1	0	0	2	2445.72	45874
PBS_rep1	Heat shock protein HSP 90-beta OS=Mus musculus GN=Hsp90ab1 PE=1 SV=3	sp|P11499|HS90B_MOUSE	83284.3	1	9	9	0.000607	0.244	CLELFSELAEDKENYKK	K	F	0.946	2.52	0	0	0	0	1	2	5921.81	184213
PBS_rep1	Heat shock protein HSP 90-beta OS=Mus musculus GN=Hsp90ab1 PE=1 SV=3	sp|P11499|HS90B_MOUSE	83284.3	1	9	9	0.000607	0.244	DLVVLLFETALLSSGFSLEDPQTHSNR	K	I	0.944	2.11	0.357	0	0	1	0	2	9679.35	6619.99
PBS_rep1	Heat shock protein HSP 90-beta OS=Mus musculus GN=Hsp90ab1 PE=1 SV=3	sp|P11499|HS90B_MOUSE	83284.3	1	9	9	0.000607	0.244	ELISNASDALDKIR	R	Y	0.997	3.29	0.454	0	1	0	0	2	5541.95	190574
PBS_rep1	Heat shock protein HSP 90-beta OS=Mus musculus GN=Hsp90ab1 PE=1 SV=3	sp|P11499|HS90B_MOUSE	83284.3	1	9	9	0.000607	0.244	HFSVEGQLEFR	K	A	0.997	2.98	0.533	0	1	1	0	2	5345.56	514726
PBS_rep1	Heat shock protein HSP 90-beta OS=Mus musculus GN=Hsp90ab1 PE=1 SV=3	sp|P11499|HS90B_MOUSE	83284.3	1	9	9	0.000607	0.244	HLEINPDHPIVETLR	K	Q	0.997	3.51	0.508	0	0	4	0	2	5069.85	531391
PBS_rep1	Heat shock protein HSP 90-beta OS=Mus musculus GN=Hsp90ab1 PE=1 SV=3	sp|P11499|HS90B_MOUSE	83284.3	1	9	9	0.000607	0.244	HNDDEQYAWESSAGGSFTVR	K	A	0.997	2.91	0.554	0	0	1	0	2	5506.57	183000
PBS_rep1	Heat shock protein HSP 90-beta OS=Mus musculus GN=Hsp90ab1 PE=1 SV=3	sp|P11499|HS90B_MOUSE	83284.3	1	9	9	0.000607	0.244	HSQFIGYPITLYLEK	K	E	0.997	3.44	0.675	0	0	1	0	2	6669.35	267991
PBS_rep1	Heat shock protein HSP 90-beta OS=Mus musculus GN=Hsp90ab1 PE=1 SV=3	sp|P11499|HS90B_MOUSE	83284.3	1	9	9	0.000607	0.244	KHLEINPDHPIVETLR	K	Q	0.997	3.29	0.469	0	0	0	1	2	4645.99	255100
PBS_rep1	Heat shock protein HSP 90-beta OS=Mus musculus GN=Hsp90ab1 PE=1 SV=3	sp|P11499|HS90B_MOUSE	83284.3	1	9	9	0.000607	0.244	LGIHEDSTNR	K	R	0.844	1.54	0.204	0	1	0	0	2	1991.65	28801.9
PBS_rep1	Heat shock protein HSP 90-beta OS=Mus musculus GN=Hsp90ab1 PE=1 SV=3	sp|P11499|HS90B_MOUSE	83284.3	1	9	9	0.000607	0.244	LGIHEDSTNRR	K	R	0.871	1.58	0.216	0	1	0	0	2	1715.5	13414.4
PBS_rep1	Heat shock protein HSP 90-beta OS=Mus musculus GN=Hsp90ab1 PE=1 SV=3	sp|P11499|HS90B_MOUSE	83284.3	1	9	9	0.000607	0.244	SLTNDWEDHLAVK	K	H	0.997	3.19	0.554	0	2	0	0	2	5505.71	387350
PBS_rep1	Heat shock protein HSP 90-beta OS=Mus musculus GN=Hsp90ab1 PE=1 SV=3	sp|P11499|HS90B_MOUSE	83284.3	1	9	9	0.000607	0.244	YESLTDPSKLDSGK	R	E	0.997	2.68	0.565	0	2	0	0	2	4087.07	25826.6
PBS_rep1	Heat shock protein HSP 90-beta OS=Mus musculus GN=Hsp90ab1 PE=1 SV=3	sp|P11499|HS90B_MOUSE	83284.3	1	9	9	0.000607	0.244	YHTSQSGDEMTSLSEYVSR	R	M	0.997	3.9	0.592	0	0	1	0	2	5447.23	328564
PBS_rep1	Plexin domain-containing protein 2 OS=Mus musculus GN=Plxdc2 PE=1 SV=1	sp|Q9DC11|PXDC2_MOUSE	59615.8	1	2	3	9.58e-05	0.0509	HRQDWVDSGCPEEVQSK	R	E	0.997	3.66	0.653	0	0	1	0	2	3413.64	33943.6
PBS_rep1	Plexin domain-containing protein 2 OS=Mus musculus GN=Plxdc2 PE=1 SV=1	sp|Q9DC11|PXDC2_MOUSE	59615.8	1	2	3	9.58e-05	0.0509	IHGILSNTHR	K	Q	0.983	2.27	0.425	0	1	1	0	2	2245.33	113570
PBS_rep1	RanBP-type and C3HC4-type zinc finger-containing protein 1 OS=Mus musculus GN=Rbck1 PE=1 SV=2	sp|Q9WUB0|HOIL1_MOUSE-DECOY	0	0.993	2	2	6.39e-05	0	CCMECGPR	?	?	0.938	0.0817	-0.54	0	1	0	0	2	2550.85	28542.1
PBS_rep1	RanBP-type and C3HC4-type zinc finger-containing protein 1 OS=Mus musculus GN=Rbck1 PE=1 SV=2	sp|Q9WUB0|HOIL1_MOUSE-DECOY	0	0.993	2	2	6.39e-05	0	TVWCIETHCVTCRIWDCGDKK	?	?	0.888	0.636	-0.308	0	0	1	0	2	5771.72	393377
PBS_rep1	Chloride intracellular channel protein 3 OS=Mus musculus GN=Clic3 PE=2 SV=2	sp|Q9D7P7|CLIC3_MOUSE,tr|A2AJ28|A2AJ28_MOUSE	26846.6	1	2	3	9.58e-05	0.118	APLDHELAQEPHLR	R	E	0.997	4.06	0.647	0	0	1	1	2	4444.22	339528
PBS_rep1	Chloride intracellular channel protein 3 OS=Mus musculus GN=Clic3 PE=2 SV=2	sp|Q9D7P7|CLIC3_MOUSE,tr|A2AJ28|A2AJ28_MOUSE	26846.6	1	2	3	9.58e-05	0.118	YRESNTAGNDIFHK	R	F	0.971	2.18	0.396	0	0	1	0	2	3103.62	44723.1
PBS_rep1	Cytochrome P450 2F2 OS=Mus musculus GN=Cyp2f2 PE=2 SV=1	sp|P33267|CP2F2_MOUSE	55951.4	1	8	10	0.000511	0.293	EALVDKGEEFSGR	K	G	0.997	2.75	0.726	0	2	2	0	2	3996.97	157690
PBS_rep1	Cytochrome P450 2F2 OS=Mus musculus GN=Cyp2f2 PE=2 SV=1	sp|P33267|CP2F2_MOUSE	55951.4	1	8	10	0.000511	0.293	EHQDSLDPNSPR	R	D	0.997	2.82	0.646	0	2	0	0	2	1983.21	23672.7
PBS_rep1	Cytochrome P450 2F2 OS=Mus musculus GN=Cyp2f2 PE=2 SV=1	sp|P33267|CP2F2_MOUSE	55951.4	1	8	10	0.000511	0.293	GQLPPGPKPLPILGNLLQLR	K	S	0.997	2.87	0.558	0	0	2	0	2	7414.08	313313
PBS_rep1	Cytochrome P450 2F2 OS=Mus musculus GN=Cyp2f2 PE=2 SV=1	sp|P33267|CP2F2_MOUSE	55951.4	1	8	10	0.000511	0.293	GTDVITLLNTVHYDSDQFK	K	T	0.997	4.04	0.672	0	1	2	0	2	6797.47	570854
PBS_rep1	Cytochrome P450 2F2 OS=Mus musculus GN=Cyp2f2 PE=2 SV=1	sp|P33267|CP2F2_MOUSE	55951.4	1	8	10	0.000511	0.293	MEGKPFDPVFILSR	K	S	0.997	3.42	0.42	0	0	1	0	2	6469.01	189804
PBS_rep1	Cytochrome P450 2F2 OS=Mus musculus GN=Cyp2f2 PE=2 SV=1	sp|P33267|CP2F2_MOUSE	55951.4	1	8	10	0.000511	0.293	QDPLSHFNMDTLLMTTHNLLFGGTETVGTTLR	K	H	0.997	3.56	0.496	0	0	0	2	2	8456.02	74420
PBS_rep1	Cytochrome P450 2F2 OS=Mus musculus GN=Cyp2f2 PE=2 SV=1	sp|P33267|CP2F2_MOUSE	55951.4	1	8	10	0.000511	0.293	TPQEFNPEHFLDDNHSFKK	K	S	0.983	2.41	0.457	0	0	1	0	2	5568.43	242401
PBS_rep1	Cytochrome P450 2F2 OS=Mus musculus GN=Cyp2f2 PE=2 SV=1	sp|P33267|CP2F2_MOUSE	55951.4	1	8	10	0.000511	0.293	TSMPYTDAVIHEVQR	R	F	0.997	3.51	0.527	0	1	0	0	2	5448.65	106689
PBS_rep1	Integrin-linked protein kinase OS=Mus musculus GN=Ilk PE=1 SV=2	sp|O55222|ILK_MOUSE	51373.7	1	4	6	0.000224	0.166	GDDTPLHLAASHGHR	R	D	0.997	2.99	0.558	0	1	1	1	2	2936.06	159083
PBS_rep1	Integrin-linked protein kinase OS=Mus musculus GN=Ilk PE=1 SV=2	sp|O55222|ILK_MOUSE	51373.7	1	4	6	0.000224	0.166	GMAFLHTLEPLIPR	R	H	0.997	2.77	0.421	0	0	1	0	2	6791.13	219963
PBS_rep1	Integrin-linked protein kinase OS=Mus musculus GN=Ilk PE=1 SV=2	sp|O55222|ILK_MOUSE	51373.7	1	4	6	0.000224	0.166	LWLDNTENDLNQGDDHGFSPLHWACR	R	E	0.953	2.64	0.359	0	0	0	1	2	6636.04	410565
PBS_rep1	Integrin-linked protein kinase OS=Mus musculus GN=Ilk PE=1 SV=2	sp|O55222|ILK_MOUSE	51373.7	1	4	6	0.000224	0.166	VALEGLRPTIPPGISPHVCK	K	L	0.953	2.54	0.322	0	0	0	2	2	5639.99	635086
PBS_rep1	Carboxylesterase 1D OS=Mus musculus GN=Ces1d PE=1 SV=1	sp|Q8VCT4|CES1D_MOUSE	61788.7	1	10	15	0.000671	0.359	AISESGVSLTAALITTDVKPIAGLVATLSGCK	R	T	0.997	4.03	0.675	0	0	1	0	2	8962.91	20387.9
PBS_rep1	Carboxylesterase 1D OS=Mus musculus GN=Ces1d PE=1 SV=1	sp|Q8VCT4|CES1D_MOUSE	61788.7	1	10	15	0.000671	0.359	AVIGDHGDEIFSVFGSPFLK	K	D	0.997	4.73	0.731	0	1	2	0	2	7331.75	355943
PBS_rep1	Carboxylesterase 1D OS=Mus musculus GN=Ces1d PE=1 SV=1	sp|Q8VCT4|CES1D_MOUSE	61788.7	1	10	15	0.000671	0.359	DAGASTYMYEFEYRPSFVSAMRPK	R	A	0.997	3.52	0.466	0	0	2	0	2	6448.96	936338
PBS_rep1	Carboxylesterase 1D OS=Mus musculus GN=Ces1d PE=1 SV=1	sp|Q8VCT4|CES1D_MOUSE	61788.7	1	10	15	0.000671	0.359	GNWGHLDQVAALR	R	W	0.997	3.41	0.404	0	1	1	0	2	5417.77	986568
PBS_rep1	Carboxylesterase 1D OS=Mus musculus GN=Ces1d PE=1 SV=1	sp|Q8VCT4|CES1D_MOUSE	61788.7	1	10	15	0.000671	0.359	KENIPLQFSEDCLYLNIYTPADLTK	R	N	0.997	3.67	0.618	0	0	2	0	2	7109.45	269172
PBS_rep1	Carboxylesterase 1D OS=Mus musculus GN=Ces1d PE=1 SV=1	sp|Q8VCT4|CES1D_MOUSE	61788.7	1	10	15	0.000671	0.359	KKDLFQDLMADVVFGVPSVIVSR	K	S	0.996	2.8	0.555	0	0	1	1	2	8301.56	81941.6
PBS_rep1	Carboxylesterase 1D OS=Mus musculus GN=Ces1d PE=1 SV=1	sp|Q8VCT4|CES1D_MOUSE	61788.7	1	10	15	0.000671	0.359	LKDKEVSFWAELR	R	A	0.997	3.66	0.456	0	1	1	0	2	5679.02	596123
PBS_rep1	Carboxylesterase 1D OS=Mus musculus GN=Ces1d PE=1 SV=1	sp|Q8VCT4|CES1D_MOUSE	61788.7	1	10	15	0.000671	0.359	QKTEDELLETSLK	R	L	0.984	3.03	0.222	0	1	1	0	2	4821.32	978033
PBS_rep1	Carboxylesterase 1D OS=Mus musculus GN=Ces1d PE=1 SV=1	sp|Q8VCT4|CES1D_MOUSE	61788.7	1	10	15	0.000671	0.359	TTTSAVMVHCLR	K	Q	0.967	3.09	0.234	0	1	0	0	2	3704.4	153404
PBS_rep1	Carboxylesterase 1D OS=Mus musculus GN=Ces1d PE=1 SV=1	sp|Q8VCT4|CES1D_MOUSE	61788.7	1	10	15	0.000671	0.359	YVNLEGFTQPVAVFLGVPFAKPPLGSLR	K	F	0.997	3.26	0.611	0	0	4	0	2	8195.64	153823
PBS_rep1	Succinate dehydrogenase cytochrome b560 subunit, mitochondrial OS=Mus musculus GN=Sdhc PE=2 SV=1	sp|Q9CZB0|C560_MOUSE,tr|F8WGB3|F8WGB3_MOUSE	18382.7	1	2	2	6.39e-05	0.118	HLLWDLGK	R	G	0.99	2.16	0.329	0	1	0	0	2	5686.67	198159
PBS_rep1	Succinate dehydrogenase cytochrome b560 subunit, mitochondrial OS=Mus musculus GN=Sdhc PE=2 SV=1	sp|Q9CZB0|C560_MOUSE,tr|F8WGB3|F8WGB3_MOUSE	18382.7	1	2	2	6.39e-05	0.118	WSLPMALSVCHR	K	G	0.968	1.53	0.268	0	0	1	0	2	6245.88	188046
PBS_rep1	Carbonic anhydrase 3 OS=Mus musculus GN=Ca3 PE=1 SV=3	sp|P16015|CAH3_MOUSE	29366.7	1	4	5	0.000192	0.308	DIKHDPSLQPWSASYDPGSAK	K	T	0.997	2.81	0.475	0	0	1	1	2	5169.71	246724
PBS_rep1	Carbonic anhydrase 3 OS=Mus musculus GN=Ca3 PE=1 SV=3	sp|P16015|CAH3_MOUSE	29366.7	1	4	5	0.000192	0.308	GDNQSPIELHTK	K	D	0.997	2.37	0.423	0	1	0	0	2	3028.53	23129.3
PBS_rep1	Carbonic anhydrase 3 OS=Mus musculus GN=Ca3 PE=1 SV=3	sp|P16015|CAH3_MOUSE	29366.7	1	4	5	0.000192	0.308	SLFSSAENEPPVPLVGNWRPPQPVK	R	G	0.997	2.99	0.515	0	0	2	0	2	6700.85	527436
PBS_rep1	Carbonic anhydrase 3 OS=Mus musculus GN=Ca3 PE=1 SV=3	sp|P16015|CAH3_MOUSE	29366.7	1	4	5	0.000192	0.308	YNTFGEALKQPDGIAVVGIFLK	K	I	0.997	2.46	0.486	0	0	1	0	2	7356.84	169158
PBS_rep1	Transforming protein RhoA OS=Mus musculus GN=Rhoa PE=1 SV=1	sp|Q9QUI0|RHOA_MOUSE,tr|A0A0A6YXF6|A0A0A6YXF6_MOUSE	21782.5	1	5	7	0.000224	0.358	HFCPNVPIILVGNK	K	K	0.997	3.03	0.67	0	1	1	0	2	5859.95	700676
PBS_rep1	Transforming protein RhoA OS=Mus musculus GN=Rhoa PE=1 SV=1	sp|Q9QUI0|RHOA_MOUSE,tr|A0A0A6YXF6|A0A0A6YXF6_MOUSE	21782.5	1	5	7	0.000224	0.358	HFCPNVPIILVGNKK	K	D	0.997	3.69	0.558	0	0	1	0	2	5413.91	230480
PBS_rep1	Transforming protein RhoA OS=Mus musculus GN=Rhoa PE=1 SV=1	sp|Q9QUI0|RHOA_MOUSE,tr|A0A0A6YXF6|A0A0A6YXF6_MOUSE	21782.5	1	5	7	0.000224	0.358	KLVIVGDGACGK	K	T	0.997	3.09	0.583	0	1	0	0	2	3229.3	66872.1
PBS_rep1	Transforming protein RhoA OS=Mus musculus GN=Rhoa PE=1 SV=1	sp|Q9QUI0|RHOA_MOUSE,tr|A0A0A6YXF6|A0A0A6YXF6_MOUSE	21782.5	1	5	7	0.000224	0.358	LRPLSYPDTDVILMCFSIDSPDSLENIPEK	R	W	0.997	4.69	0.612	0	0	1	0	2	7456.22	50682.8
PBS_rep1	Transforming protein RhoA OS=Mus musculus GN=Rhoa PE=1 SV=1	sp|Q9QUI0|RHOA_MOUSE,tr|A0A0A6YXF6|A0A0A6YXF6_MOUSE	21782.5	1	5	7	0.000224	0.358	MKQEPVKPEEGR	K	D	0.997	2.98	0.512	0	1	1	0	2	1513.68	125719
PBS_rep1	Succinate-semialdehyde dehydrogenase, mitochondrial OS=Mus musculus GN=Aldh5a1 PE=1 SV=1	sp|Q8BWF0|SSDH_MOUSE	55968.6	1	2	2	6.39e-05	0.0956	FDKEEEAVAIANAAEVGLAGYFYSQDPAQIWR	K	V	0.997	3.3	0.465	0	0	1	0	2	8227.24	8634.26
PBS_rep1	Succinate-semialdehyde dehydrogenase, mitochondrial OS=Mus musculus GN=Aldh5a1 PE=1 SV=1	sp|Q8BWF0|SSDH_MOUSE	55968.6	1	2	2	6.39e-05	0.0956	HQSGGNFFEPTLLSNVTR	R	D	0.868	1.97	0.203	0	0	1	0	2	6212.42	186554
PBS_rep1	Tight junction protein ZO-2 OS=Mus musculus GN=Tjp2 PE=1 SV=2	sp|Q9Z0U1|ZO2_MOUSE	131283	1	5	5	0.000192	0.072	KLFDQANK	R	L	0.862	1.96	0.0926	0	1	0	0	2	2093.48	36745.6
PBS_rep1	Tight junction protein ZO-2 OS=Mus musculus GN=Tjp2 PE=1 SV=2	sp|Q9Z0U1|ZO2_MOUSE	131283	1	5	5	0.000192	0.072	KVQVAPLQGSPPLSHDDR	R	G	0.997	3.04	0.507	0	0	2	0	2	4046.76	79074.4
PBS_rep1	Tight junction protein ZO-2 OS=Mus musculus GN=Tjp2 PE=1 SV=2	sp|Q9Z0U1|ZO2_MOUSE	131283	1	5	5	0.000192	0.072	QTLINIPALNDSDSEVEDISEIESNR	K	S	0.888	1.03	-0.218	0	0	0	0	2	6846.41	1122440
PBS_rep1	Tight junction protein ZO-2 OS=Mus musculus GN=Tjp2 PE=1 SV=2	sp|Q9Z0U1|ZO2_MOUSE	131283	1	5	5	0.000192	0.072	SREDLAAAVSVSTK	K	F	0.952	1.86	0.314	0	0	1	0	2	4101.55	45709.7
PBS_rep1	Tight junction protein ZO-2 OS=Mus musculus GN=Tjp2 PE=1 SV=2	sp|Q9Z0U1|ZO2_MOUSE	131283	1	5	5	0.000192	0.072	VFLRPSPEDEAIYGPNTK	R	M	0.997	2.99	0.414	0	0	1	0	2	5210.09	139081
PBS_rep1	Destrin OS=Mus musculus GN=Dstn PE=1 SV=3	sp|Q9R0P5|DEST_MOUSE	18522.1	1	5	5	0.000192	0.327	AVIFCLSADKK	K	C	0.997	2.75	0.537	0	1	0	0	2	4860.5	202653
PBS_rep1	Destrin OS=Mus musculus GN=Dstn PE=1 SV=3	sp|Q9R0P5|DEST_MOUSE	18522.1	1	5	5	0.000192	0.327	HEYQANGPEDLNR	K	T	0.997	3.03	0.75	0	2	0	0	2	2723.21	42662.2
PBS_rep1	Destrin OS=Mus musculus GN=Dstn PE=1 SV=3	sp|Q9R0P5|DEST_MOUSE	18522.1	1	5	5	0.000192	0.327	HFVGMLPEKDCR	K	Y	0.99	1.96	0.428	0	0	1	0	2	3645.92	225886
PBS_rep1	Destrin OS=Mus musculus GN=Dstn PE=1 SV=3	sp|Q9R0P5|DEST_MOUSE	18522.1	1	5	5	0.000192	0.327	KAVIFCLSADKK	K	C	0.996	3.11	0.459	0	0	1	0	2	3908.96	258549
PBS_rep1	Destrin OS=Mus musculus GN=Dstn PE=1 SV=3	sp|Q9R0P5|DEST_MOUSE	18522.1	1	5	5	0.000192	0.327	KEELMFFLWAPEQAPLK	R	S	0.997	3.59	0.431	0	0	1	0	2	7384.58	294218
PBS_rep1	Branched-chain-amino-acid aminotransferase, mitochondrial OS=Mus musculus GN=Bcat2 PE=2 SV=2	sp|O35855|BCAT2_MOUSE,tr|O88374|O88374_MOUSE	44127.6	1	6	6	0.000192	0.145	AIQYGASAHDWMFR	K	-	0.927	1.28	0.38	0	0	1	0	2	5691.25	195823
PBS_rep1	Branched-chain-amino-acid aminotransferase, mitochondrial OS=Mus musculus GN=Bcat2 PE=2 SV=2	sp|O35855|BCAT2_MOUSE,tr|O88374|O88374_MOUSE	44127.6	1	6	6	0.000192	0.145	EPQKKPAPSQALLFGK	K	T	0.969	2.7	0.37	0	0	1	0	2	4213.46	121277
PBS_rep1	Branched-chain-amino-acid aminotransferase, mitochondrial OS=Mus musculus GN=Bcat2 PE=2 SV=2	sp|O35855|BCAT2_MOUSE,tr|O88374|O88374_MOUSE	44127.6	1	6	6	0.000192	0.145	KPAPSQALLFGK	K	T	0.899	2.83	0.403	0	1	0	0	2	4550.47	78209.7
PBS_rep1	Branched-chain-amino-acid aminotransferase, mitochondrial OS=Mus musculus GN=Bcat2 PE=2 SV=2	sp|O35855|BCAT2_MOUSE,tr|O88374|O88374_MOUSE	44127.6	1	6	6	0.000192	0.145	LCLPDFDKQELLECIR	R	Q	0.971	2.44	0.423	0	0	1	0	2	6642.15	269811
PBS_rep1	Branched-chain-amino-acid aminotransferase, mitochondrial OS=Mus musculus GN=Bcat2 PE=2 SV=2	sp|O35855|BCAT2_MOUSE,tr|O88374|O88374_MOUSE	44127.6	1	6	6	0.000192	0.145	LFRPWLNMDR	R	M	0.997	3.26	0.472	0	0	1	0	2	5863.39	226308
PBS_rep1	Branched-chain-amino-acid aminotransferase, mitochondrial OS=Mus musculus GN=Bcat2 PE=2 SV=2	sp|O35855|BCAT2_MOUSE,tr|O88374|O88374_MOUSE	44127.6	1	6	6	0.000192	0.145	RLCLPDFDKQELLECIR	R	Q	0.997	3.45	0.414	0	0	0	1	2	6399.29	111577
PBS_rep1	40S ribosomal protein S7 OS=Mus musculus GN=Rps7 PE=2 SV=1	sp|P62082|RS7_MOUSE,tr|F6SVV1|F6SVV1_MOUSE	22127.5	1	2	2	6.39e-05	0.155	HVVFIAQR	K	R	0.98	1.65	0.592	0	1	0	0	2	3185.56	101993
PBS_rep1	40S ribosomal protein S7 OS=Mus musculus GN=Rps7 PE=2 SV=1	sp|P62082|RS7_MOUSE,tr|F6SVV1|F6SVV1_MOUSE	22127.5	1	2	2	6.39e-05	0.155	TLTAVHDAILEDLVFPSEIVGK	R	R	0.997	3.73	0.614	0	0	1	0	2	7484.49	115442
PBS_rep1	Thioredoxin-dependent peroxide reductase, mitochondrial OS=Mus musculus GN=Prdx3 PE=1 SV=1	sp|P20108|PRDX3_MOUSE	28127	1	3	5	0.000192	0.28	AFQFVETHGEVCPANWTPESPTIKPSPTASK	K	E	0.997	4.8	0.657	0	0	2	1	2	5908.25	641276
PBS_rep1	Thioredoxin-dependent peroxide reductase, mitochondrial OS=Mus musculus GN=Prdx3 PE=1 SV=1	sp|P20108|PRDX3_MOUSE	28127	1	3	5	0.000192	0.28	ANEFHDVNCEVVAVSVDSHFSHLAWINTPR	K	K	0.997	5.56	0.615	0	0	0	1	2	6649.73	608691
PBS_rep1	Thioredoxin-dependent peroxide reductase, mitochondrial OS=Mus musculus GN=Prdx3 PE=1 SV=1	sp|P20108|PRDX3_MOUSE	28127	1	3	5	0.000192	0.28	HLSVNDLPVGR	K	S	0.997	2.91	0.614	0	1	0	0	2	4602.77	744571
PBS_rep1	40S ribosomal protein S11 OS=Mus musculus GN=Rps11 PE=1 SV=3	sp|P62281|RS11_MOUSE	18431.3	1	2	2	6.39e-05	0.133	EAIEGTYIDKK	K	C	0.95	2.53	0.279	0	1	0	0	2	3193.04	74777.3
PBS_rep1	40S ribosomal protein S11 OS=Mus musculus GN=Rps11 PE=1 SV=3	sp|P62281|RS11_MOUSE	18431.3	1	2	2	6.39e-05	0.133	VLLGETGKEK	R	L	0.995	1.98	0.446	0	1	0	0	2	2240.41	37562.6
PBS_rep1	NADH dehydrogenase [ubiquinone] 1 alpha subcomplex subunit 10, mitochondrial OS=Mus musculus GN=Ndufa10 PE=1 SV=1	sp|Q99LC3|NDUAA_MOUSE	40604.7	1	2	2	9.58e-05	0.0986	KYAPGYNAEVGDK	R	W	0.983	2.74	0.432	0	1	0	0	2	2732.2	9752.6
PBS_rep1	NADH dehydrogenase [ubiquinone] 1 alpha subcomplex subunit 10, mitochondrial OS=Mus musculus GN=Ndufa10 PE=1 SV=1	sp|Q99LC3|NDUAA_MOUSE	40604.7	1	2	2	9.58e-05	0.0986	LLQYADALEHLLSTGQGVVLER	R	S	0.997	4.44	0.485	0	0	2	0	2	7690.9	232969
PBS_rep1	A-kinase anchor protein 2 OS=Mus musculus GN=Akap2 PE=4 SV=1	tr|A2API8|A2API8_MOUSE,tr|F7AA26|F7AA26_MOUSE	101598	1	6	8	0.000351	0.13	AFHEDKKPSK	R	L	0.967	2.38	0.307	0	1	0	0	2	788.203	12976.6
PBS_rep1	A-kinase anchor protein 2 OS=Mus musculus GN=Akap2 PE=4 SV=1	tr|A2API8|A2API8_MOUSE,tr|F7AA26|F7AA26_MOUSE	101598	1	6	8	0.000351	0.13	AVLTVVKDEDHGILDQFSR	R	S	0.997	4.2	0.713	0	0	2	0	2	5969.1	678515
PBS_rep1	A-kinase anchor protein 2 OS=Mus musculus GN=Akap2 PE=4 SV=1	tr|A2API8|A2API8_MOUSE,tr|F7AA26|F7AA26_MOUSE	101598	1	6	8	0.000351	0.13	EKGPSQPPTAAQPSGPVNMEETRPEGGYFSK	R	Y	0.911	1.96	0.309	0	0	0	2	2	4675.87	171998
PBS_rep1	A-kinase anchor protein 2 OS=Mus musculus GN=Akap2 PE=4 SV=1	tr|A2API8|A2API8_MOUSE,tr|F7AA26|F7AA26_MOUSE	101598	1	6	8	0.000351	0.13	HLDGIEHTKEDVVTEQIDFSAAR	K	K	0.997	5.19	0.6	0	0	1	2	2	5302.55	760225
PBS_rep1	A-kinase anchor protein 2 OS=Mus musculus GN=Akap2 PE=4 SV=1	tr|A2API8|A2API8_MOUSE,tr|F7AA26|F7AA26_MOUSE	101598	1	6	8	0.000351	0.13	KQFQLMENSR	R	Q	0.997	2.93	0.293	0	0	1	0	2	3631.63	89220.9
PBS_rep1	A-kinase anchor protein 2 OS=Mus musculus GN=Akap2 PE=4 SV=1	tr|A2API8|A2API8_MOUSE,tr|F7AA26|F7AA26_MOUSE	101598	1	6	8	0.000351	0.13	LFEEDEREKEQFCVR	K	K	0.997	2.84	0.462	0	0	1	0	2	4734.02	116458
PBS_rep1	A-kinase anchor protein 2 OS=Mus musculus GN=Akap2 PE=4 SV=1	tr|A2API8|A2API8_MOUSE,tr|F7AA26|F7AA26_MOUSE	101598	1	6	8	0.000351	0.13	SVPGVTSTPHSK	K	D	0.964	1.05	0.492	0	1	0	0	2	1987.46	25100.4
PBS_rep1	Prolargin OS=Mus musculus GN=Prelp PE=1 SV=2	sp|Q9JK53|PRELP_MOUSE	43295.1	0.996	2	2	6.39e-05	0.0847	LDGNFLKPPIPLDLMMCFR	R	L	0.946	2.41	0.357	0	0	1	0	2	7830.67	66192.3
PBS_rep1	Prolargin OS=Mus musculus GN=Prelp PE=1 SV=2	sp|Q9JK53|PRELP_MOUSE	43295.1	0.996	2	2	6.39e-05	0.0847	LENLLLLDLQHNR	K	L	0.929	1.96	0.247	0	0	1	0	2	6405.07	164844
PBS_rep1	Glutamyl aminopeptidase OS=Mus musculus GN=Enpep PE=1 SV=1	sp|P16406|AMPE_MOUSE	107960	1	3	4	0.000128	0.0317	KFQFANAK	K	T	0.905	1.56	0.201	0	1	0	0	2	2843.6	42526.8
PBS_rep1	Glutamyl aminopeptidase OS=Mus musculus GN=Enpep PE=1 SV=1	sp|P16406|AMPE_MOUSE	107960	1	3	4	0.000128	0.0317	RPSGEQVPIRR	R	C	0.965	2.67	0.235	0	0	1	0	2	1957.19	59947.1
PBS_rep1	Glutamyl aminopeptidase OS=Mus musculus GN=Enpep PE=1 SV=1	sp|P16406|AMPE_MOUSE	107960	1	3	4	0.000128	0.0317	STYSISIIHPK	K	E	0.997	2.41	0.585	0	1	1	0	2	4794.48	452756
PBS_rep1	Tubulin beta-5 chain OS=Mus musculus GN=Tubb5 PE=1 SV=1	sp|P99024|TBB5_MOUSE	49670.6	0.999	1	1	0.000671	0.322	EAESCDCLQGFQLTHSLGGGTGSGMGTLLISK	K	I	0.997	4.8	0.642	0	0	2	0	2	6627.28	218317
PBS_rep1	Tubulin beta-5 chain OS=Mus musculus GN=Tubb5 PE=1 SV=1	sp|P99024|TBB5_MOUSE	49670.6	0.999	1	1	0.000671	0.322	EIVHIQAGQCGNQIGAK	R	F	0.997	4.77	0.558	0	1	2	0	2	4075.16	466327
PBS_rep1	Tubulin beta-5 chain OS=Mus musculus GN=Tubb5 PE=1 SV=1	sp|P99024|TBB5_MOUSE	49670.6	0.999	1	1	0.000671	0.322	FWEVISDEHGIDPTGTYHGDSDLQLDR	K	I	0.997	4.3	0.403	0	0	2	0	2	6259.03	340781
PBS_rep1	Tubulin beta-5 chain OS=Mus musculus GN=Tubb5 PE=1 SV=1	sp|P99024|TBB5_MOUSE	49670.6	0.999	1	1	0.000671	0.322	GHYTEGAELVDSVLDVVR	K	K	0.997	5.23	0.564	0	1	1	0	2	7089.24	417021
PBS_rep1	Tubulin beta-5 chain OS=Mus musculus GN=Tubb5 PE=1 SV=1	sp|P99024|TBB5_MOUSE	49670.6	0.999	1	1	0.000671	0.322	IREEYPDR	K	I	0.964	1.92	0.323	0	1	0	0	2	2035.98	53588.1
PBS_rep1	Tubulin beta-5 chain OS=Mus musculus GN=Tubb5 PE=1 SV=1	sp|P99024|TBB5_MOUSE	49670.6	0.999	1	1	0.000671	0.322	KEAESCDCLQGFQLTHSLGGGTGSGMGTLLISK	R	I	0.997	5.04	0.663	0	0	2	1	2	6385.77	510998
PBS_rep1	Tubulin beta-5 chain OS=Mus musculus GN=Tubb5 PE=1 SV=1	sp|P99024|TBB5_MOUSE	49670.6	0.999	1	1	0.000671	0.322	LHFFMPGFAPLTSR	R	G	0.997	3.16	0.457	0	2	2	0	2	6780.24	1585980
PBS_rep1	Tubulin beta-5 chain OS=Mus musculus GN=Tubb5 PE=1 SV=1	sp|P99024|TBB5_MOUSE	49670.6	0.999	1	1	0.000671	0.322	SGPFGQIFRPDNFVFGQSGAGNNWAK	R	G	0.997	5.89	0.647	0	0	4	0	2	6970.29	952641
PBS_rep1	Glutaminase kidney isoform, mitochondrial OS=Mus musculus GN=Gls PE=1 SV=1	sp|D3Z7P3|GLSK_MOUSE	73964.6	1	2	2	6.39e-05	0.0371	LKECMDMLR	R	L	0.994	2.54	0.454	0	0	1	0	2	4219.44	99202.9
PBS_rep1	Glutaminase kidney isoform, mitochondrial OS=Mus musculus GN=Gls PE=1 SV=1	sp|D3Z7P3|GLSK_MOUSE	73964.6	1	2	2	6.39e-05	0.0371	TALHVAAAEGHVEVVK	R	F	0.997	2.4	0.449	0	0	1	0	2	4108.67	36653.3
PBS_rep1	Propionyl-CoA carboxylase alpha chain, mitochondrial OS=Mus musculus GN=Pcca PE=1 SV=2	sp|Q91ZA3|PCCA_MOUSE	79921.9	1	9	10	0.000383	0.202	AQAVHPGYGFLSENK	R	E	0.95	2.18	0.379	0	0	1	0	2	4761.63	261610
PBS_rep1	Propionyl-CoA carboxylase alpha chain, mitochondrial OS=Mus musculus GN=Pcca PE=1 SV=2	sp|Q91ZA3|PCCA_MOUSE	79921.9	1	9	10	0.000383	0.202	GHTLTLSER	K	N	0.96	1.7	0.477	0	1	0	0	2	2594.56	34164.1
PBS_rep1	Propionyl-CoA carboxylase alpha chain, mitochondrial OS=Mus musculus GN=Pcca PE=1 SV=2	sp|Q91ZA3|PCCA_MOUSE	79921.9	1	9	10	0.000383	0.202	HGNALWLNER	K	E	0.97	2.03	0.368	0	1	0	0	2	4353.16	48783.3
PBS_rep1	Propionyl-CoA carboxylase alpha chain, mitochondrial OS=Mus musculus GN=Pcca PE=1 SV=2	sp|Q91ZA3|PCCA_MOUSE	79921.9	1	9	10	0.000383	0.202	HIEIQVLGDK	R	H	0.984	2.06	0.425	0	1	0	0	2	4662.25	83807.8
PBS_rep1	Propionyl-CoA carboxylase alpha chain, mitochondrial OS=Mus musculus GN=Pcca PE=1 SV=2	sp|Q91ZA3|PCCA_MOUSE	79921.9	1	9	10	0.000383	0.202	LAAEDVTFIGPDTHAIQAMGDKIESK	R	L	0.995	3.27	0.403	0	0	1	0	2	6356.78	178738
PBS_rep1	Propionyl-CoA carboxylase alpha chain, mitochondrial OS=Mus musculus GN=Pcca PE=1 SV=2	sp|Q91ZA3|PCCA_MOUSE	79921.9	1	9	10	0.000383	0.202	LHDEDHTVVASNNGPAFTVEVDGSK	K	L	0.997	4.8	0.567	0	0	1	0	2	4895.97	38538.5
PBS_rep1	Propionyl-CoA carboxylase alpha chain, mitochondrial OS=Mus musculus GN=Pcca PE=1 SV=2	sp|Q91ZA3|PCCA_MOUSE	79921.9	1	9	10	0.000383	0.202	LQVEHPVTECITGLDLVQEMILVAK	R	G	0.997	3.28	0.4	0	0	2	0	2	7869.03	70535.1
PBS_rep1	Propionyl-CoA carboxylase alpha chain, mitochondrial OS=Mus musculus GN=Pcca PE=1 SV=2	sp|Q91ZA3|PCCA_MOUSE	79921.9	1	9	10	0.000383	0.202	TVAIHSDVDASSVHVK	K	M	0.997	3.37	0.53	0	2	1	0	2	3559.79	140745
PBS_rep1	Propionyl-CoA carboxylase alpha chain, mitochondrial OS=Mus musculus GN=Pcca PE=1 SV=2	sp|Q91ZA3|PCCA_MOUSE	79921.9	1	9	10	0.000383	0.202	VPVIRPDVAK	R	W	0.997	2.23	0.427	0	1	0	0	2	3407.96	144104
PBS_rep1	Protein Gm20547 OS=Mus musculus GN=Gm20547 PE=3 SV=1	tr|B8JJN0|B8JJN0_MOUSE	142326	1	3	4	0.000128	0.0337	DFHINLFQVLPWLK	R	D	0.997	4.09	0.509	0	0	1	0	2	8354.69	32083.1
PBS_rep1	Protein Gm20547 OS=Mus musculus GN=Gm20547 PE=3 SV=1	tr|B8JJN0|B8JJN0_MOUSE	142326	1	3	4	0.000128	0.0337	LNQISYEDHK	K	L	0.982	2.3	0.407	0	1	1	0	2	2640.94	81634
PBS_rep1	Protein Gm20547 OS=Mus musculus GN=Gm20547 PE=3 SV=1	tr|B8JJN0|B8JJN0_MOUSE	142326	1	3	4	0.000128	0.0337	VKDMEDLENVFYQMIDETK	K	S	0.997	3.59	0.316	0	0	1	0	2	7726.9	73195.8
PBS_rep1	NADPH--cytochrome P450 reductase OS=Mus musculus GN=Por PE=1 SV=2	sp|P37040|NCPR_MOUSE	77045	1	13	17	0.000767	0.307	DVQNTFYDIVAEFGPMEHTQAVDYVK	K	K	0.997	3.61	0.616	0	0	3	0	2	7930.07	120747
PBS_rep1	NADPH--cytochrome P450 reductase OS=Mus musculus GN=Por PE=1 SV=2	sp|P37040|NCPR_MOUSE	77045	1	13	17	0.000767	0.307	EQGKEVGETLLYYGCR	R	R	0.873	1.91	0.287	0	0	1	0	2	5388.22	184564
PBS_rep1	NADPH--cytochrome P450 reductase OS=Mus musculus GN=Por PE=1 SV=2	sp|P37040|NCPR_MOUSE	77045	1	13	17	0.000767	0.307	HILAILQDYPSLRPPIDHLCELLPR	R	L	0.952	2.44	0.361	0	0	0	1	2	7249.16	193583
PBS_rep1	NADPH--cytochrome P450 reductase OS=Mus musculus GN=Por PE=1 SV=2	sp|P37040|NCPR_MOUSE	77045	1	13	17	0.000767	0.307	HLMHLELDISDSK	R	I	0.997	3.77	0.522	0	1	1	0	2	5099.9	235359
PBS_rep1	NADPH--cytochrome P450 reductase OS=Mus musculus GN=Por PE=1 SV=2	sp|P37040|NCPR_MOUSE	77045	1	13	17	0.000767	0.307	LIHEGGAHIYVCGDAR	K	N	0.948	2.1	0.142	0	0	0	1	2	3628.13	105553
PBS_rep1	NADPH--cytochrome P450 reductase OS=Mus musculus GN=Por PE=1 SV=2	sp|P37040|NCPR_MOUSE	77045	1	13	17	0.000767	0.307	LPFKPTTPVIMVGPGTGVAPFMGFIQER	R	A	0.997	4.88	0.567	0	0	3	0	2	7503.42	310868
PBS_rep1	NADPH--cytochrome P450 reductase OS=Mus musculus GN=Por PE=1 SV=2	sp|P37040|NCPR_MOUSE	77045	1	13	17	0.000767	0.307	RSDEDYLYR	R	E	0.997	2.88	0.406	0	1	0	0	2	3390.77	57134.7
PBS_rep1	NADPH--cytochrome P450 reductase OS=Mus musculus GN=Por PE=1 SV=2	sp|P37040|NCPR_MOUSE	77045	1	13	17	0.000767	0.307	SDEDYLYREELAR	R	F	0.846	1.98	0.292	0	0	1	0	2	4958.91	407522
PBS_rep1	NADPH--cytochrome P450 reductase OS=Mus musculus GN=Por PE=1 SV=2	sp|P37040|NCPR_MOUSE	77045	1	13	17	0.000767	0.307	SYENQKPPFDAK	K	N	0.997	3.38	0.522	0	3	2	0	2	3296.26	263879
PBS_rep1	NADPH--cytochrome P450 reductase OS=Mus musculus GN=Por PE=1 SV=2	sp|P37040|NCPR_MOUSE	77045	1	13	17	0.000767	0.307	TNVLYELAQYASEPSEQEHLHK	R	M	0.997	4.17	0.585	0	0	1	1	2	6667.61	897971
PBS_rep1	NADPH--cytochrome P450 reductase OS=Mus musculus GN=Por PE=1 SV=2	sp|P37040|NCPR_MOUSE	77045	1	13	17	0.000767	0.307	TYEHFNAMGK	K	Y	0.997	2.3	0.568	0	1	0	0	2	3266.43	65920.6
PBS_rep1	NADPH--cytochrome P450 reductase OS=Mus musculus GN=Por PE=1 SV=2	sp|P37040|NCPR_MOUSE	77045	1	13	17	0.000767	0.307	VHPNSVHICAVAVEYEAK	K	S	0.997	2.52	0.386	0	0	1	1	2	4769.73	331055
PBS_rep1	NADPH--cytochrome P450 reductase OS=Mus musculus GN=Por PE=1 SV=2	sp|P37040|NCPR_MOUSE	77045	1	13	17	0.000767	0.307	VYVQHLLK	K	R	0.99	2.63	0.488	0	1	0	0	2	3731.79	310797
PBS_rep1	NADH dehydrogenase [ubiquinone] 1 alpha subcomplex subunit 6 OS=Mus musculus GN=Ndufa6 PE=1 SV=1	sp|Q9CQZ5|NDUA6_MOUSE	15282.8	1	2	3	9.58e-05	0.214	FFHETETPRPK	R	D	0.997	2.31	0.592	0	1	1	0	2	2753.26	110363
PBS_rep1	NADH dehydrogenase [ubiquinone] 1 alpha subcomplex subunit 6 OS=Mus musculus GN=Ndufa6 PE=1 SV=1	sp|Q9CQZ5|NDUA6_MOUSE	15282.8	1	2	3	9.58e-05	0.214	QAAAAAASTSVKPIFSR	R	D	0.874	1.99	0.353	0	0	1	0	2	4538.32	88754.4
PBS_rep1	Alpha-synuclein OS=Mus musculus GN=Snca PE=1 SV=2	sp|O55042|SYUA_MOUSE	14484.3	1	3	3	9.58e-05	0.186	EGVVHGVTTVAEK	K	T	0.923	2.14	0.273	0	1	0	0	2	3009.16	144920
PBS_rep1	Alpha-synuclein OS=Mus musculus GN=Snca PE=1 SV=2	sp|O55042|SYUA_MOUSE	14484.3	1	3	3	9.58e-05	0.186	TKEGVLYVGSK	K	T	0.997	2.77	0.465	0	1	0	0	2	3056.53	48570.7
PBS_rep1	Alpha-synuclein OS=Mus musculus GN=Snca PE=1 SV=2	sp|O55042|SYUA_MOUSE	14484.3	1	3	3	9.58e-05	0.186	TKEGVVHGVTTVAEK	K	T	0.997	4.19	0.619	0	1	0	0	2	2652.17	24125.5
PBS_rep1	Integrin beta-2 OS=Mus musculus GN=Itgb2 PE=1 SV=2	sp|P11835|ITB2_MOUSE,tr|Q542I8|Q542I8_MOUSE	85025.6	1	2	2	6.39e-05	0.0506	CICDEGYQPPMCEDCPSCGSHCR	R	D	0.845	0.903	0.258	0	0	1	0	2	9460.12	10027.2
PBS_rep1	Integrin beta-2 OS=Mus musculus GN=Itgb2 PE=1 SV=2	sp|P11835|ITB2_MOUSE,tr|Q542I8|Q542I8_MOUSE	85025.6	1	2	2	6.39e-05	0.0506	CSCKPGYEGSACQCQR	K	S	0.992	1.96	0.619	0	0	1	0	2	1874.08	6011.41
PBS_rep1	Uteroglobin OS=Mus musculus GN=Scgb1a1 PE=1 SV=1	sp|Q06318|UTER_MOUSE	10520	0.998	2	2	0.000128	0.115	LVDTLPQETR	R	I	0.957	2.72	0.406	0	3	0	0	2	3805.13	252332
PBS_rep1	Uteroglobin OS=Mus musculus GN=Scgb1a1 PE=1 SV=1	sp|Q06318|UTER_MOUSE	10520	0.998	2	2	0.000128	0.115	RLVDTLPQETR	K	I	0.952	2.43	0.284	0	1	0	0	2	3695.38	81486.6
PBS_rep1	Synaptophysin-like protein 1 OS=Mus musculus GN=Sypl1 PE=1 SV=2	sp|O09117|SYPL1_MOUSE	28899.6	0.999	2	2	0.000128	0.138	ETSLHSPSNTSASHSQGGGPPTSGM	K	-	0.973	2.27	0.371	0	0	3	0	2	3254.55	49485.6
PBS_rep1	Synaptophysin-like protein 1 OS=Mus musculus GN=Sypl1 PE=1 SV=2	sp|O09117|SYPL1_MOUSE	28899.6	0.999	2	2	0.000128	0.138	GKTEIQVNCPK	K	V	0.979	2.17	0.51	0	1	0	0	2	2319.88	18256.2
PBS_rep1	Prothrombin OS=Mus musculus GN=F2 PE=1 SV=1	sp|P19221|THRB_MOUSE	70268.9	1	3	3	0.000128	0.0744	LKKPVPFSDYIHPVCLPDK	K	Q	0.992	2.14	0.43	0	0	0	1	2	5653.22	246398
PBS_rep1	Prothrombin OS=Mus musculus GN=F2 PE=1 SV=1	sp|P19221|THRB_MOUSE	70268.9	1	3	3	0.000128	0.0744	REECSVPVCGQEGR	R	T	0.997	2.64	0.545	0	2	0	0	2	2429.29	26259.5
PBS_rep1	Prothrombin OS=Mus musculus GN=F2 PE=1 SV=1	sp|P19221|THRB_MOUSE	70268.9	1	3	3	0.000128	0.0744	TTDAEFHTFFNEK	R	T	0.992	2.65	0.399	0	1	0	0	2	5539.17	141466
PBS_rep1	Cytochrome c oxidase subunit 6A1, mitochondrial OS=Mus musculus GN=Cox6a1 PE=1 SV=2	sp|P43024|CX6A1_MOUSE,tr|Q9DCW5|Q9DCW5_MOUSE	12352.2	1	3	3	0.000128	0.423	HEEHERPPFVAYPHLR	R	I	0.997	2.77	0.371	0	0	0	0	2	4380.87	84925.5
PBS_rep1	Cytochrome c oxidase subunit 6A1, mitochondrial OS=Mus musculus GN=Cox6a1 PE=1 SV=2	sp|P43024|CX6A1_MOUSE,tr|Q9DCW5|Q9DCW5_MOUSE	12352.2	1	3	3	0.000128	0.423	SRHEEHERPPFVAYPHLR	K	I	0.996	2.91	0.352	0	0	0	0	2	4039.64	98125.8
PBS_rep1	Cytochrome c oxidase subunit 6A1, mitochondrial OS=Mus musculus GN=Cox6a1 PE=1 SV=2	sp|P43024|CX6A1_MOUSE,tr|Q9DCW5|Q9DCW5_MOUSE	12352.2	1	3	3	0.000128	0.423	TKPFPWGDGNHTLFHNPHVNPLPTGYEDE	R	-	0.978	3.13	0.407	0	0	0	1	2	6024.43	401192
PBS_rep1	Pulmonary surfactant-associated protein B OS=Mus musculus GN=Sftpb PE=2 SV=1	sp|P50405|PSPB_MOUSE	41726.9	1	7	10	0.000415	0.252	AICNHVGLCPR	K	G	0.997	2.51	0.435	0	2	1	0	2	3243.14	217756
PBS_rep1	Pulmonary surfactant-associated protein B OS=Mus musculus GN=Sftpb PE=2 SV=1	sp|P50405|PSPB_MOUSE	41726.9	1	7	10	0.000415	0.252	ALGHCLQEVWGHAGANDLCQECEDIVHLLTK	R	M	0.997	5.15	0.609	0	0	0	1	2	7300.92	192994
PBS_rep1	Pulmonary surfactant-associated protein B OS=Mus musculus GN=Sftpb PE=2 SV=1	sp|P50405|PSPB_MOUSE	41726.9	1	7	10	0.000415	0.252	EDAFQEAIRK	K	F	0.885	2.68	0.363	0	1	0	0	2	3750.9	139445
PBS_rep1	Pulmonary surfactant-associated protein B OS=Mus musculus GN=Sftpb PE=2 SV=1	sp|P50405|PSPB_MOUSE	41726.9	1	7	10	0.000415	0.252	GVLAVAVSQVCHVVPLVVGGICQCLAER	K	Y	0.997	3.7	0.497	0	0	3	0	2	8554.35	43721.2
PBS_rep1	Pulmonary surfactant-associated protein B OS=Mus musculus GN=Sftpb PE=2 SV=1	sp|P50405|PSPB_MOUSE	41726.9	1	7	10	0.000415	0.252	KFLEQECDILPLK	R	L	0.997	4.87	0.588	0	1	1	0	2	5796.58	515880
PBS_rep1	Pulmonary surfactant-associated protein B OS=Mus musculus GN=Sftpb PE=2 SV=1	sp|P50405|PSPB_MOUSE	41726.9	1	7	10	0.000415	0.252	MTKEDAFQEAIR	K	K	0.997	2.87	0.461	0	1	1	0	2	4435.03	281522
PBS_rep1	Pulmonary surfactant-associated protein B OS=Mus musculus GN=Sftpb PE=2 SV=1	sp|P50405|PSPB_MOUSE	41726.9	1	7	10	0.000415	0.252	MTKEDAFQEAIRK	K	F	0.847	1.55	0.129	0	0	0	1	2	3724.06	614900
PBS_rep1	Dynein heavy chain 5, axonemal OS=Mus musculus GN=Dnah5 PE=2 SV=2	sp|Q8VHE6|DYH5_MOUSE-DECOY	0	0.998	2	2	6.39e-05	0	GELELVAGVSWMMAFVFLR	?	?	0.911	0.694	-0.37	0	0	1	0	2	5656.48	191135
PBS_rep1	Dynein heavy chain 5, axonemal OS=Mus musculus GN=Dnah5 PE=2 SV=2	sp|Q8VHE6|DYH5_MOUSE-DECOY	0	0.998	2	2	6.39e-05	0	QPIDNRGGGPHIMAALFQIDVISTFEGPK	?	?	0.944	1.84	-0.332	0	0	0	0	2	6446.9	1330210
PBS_rep1	Electron transfer flavoprotein subunit alpha, mitochondrial OS=Mus musculus GN=Etfa PE=1 SV=2	sp|Q99LC5|ETFA_MOUSE	35009.8	1	5	7	0.000224	0.279	IVAPELYIAVGISGAIQHLAGMK	K	D	0.916	1.07	0.442	0	0	1	0	2	9234.88	72520.7
PBS_rep1	Electron transfer flavoprotein subunit alpha, mitochondrial OS=Mus musculus GN=Etfa PE=1 SV=2	sp|Q99LC5|ETFA_MOUSE	35009.8	1	5	7	0.000224	0.279	LLYDLADQLHAAVGASR	K	A	0.997	5.06	0.646	0	1	1	0	2	6439.7	1399470
PBS_rep1	Electron transfer flavoprotein subunit alpha, mitochondrial OS=Mus musculus GN=Etfa PE=1 SV=2	sp|Q99LC5|ETFA_MOUSE	35009.8	1	5	7	0.000224	0.279	QFSYTHICAGASAFGK	K	N	0.984	2.69	0.469	0	1	1	0	2	5312.46	312685
PBS_rep1	Electron transfer flavoprotein subunit alpha, mitochondrial OS=Mus musculus GN=Etfa PE=1 SV=2	sp|Q99LC5|ETFA_MOUSE	35009.8	1	5	7	0.000224	0.279	TIVAINKDPEAPIFQVADYGIVADLFK	K	V	0.997	3.81	0.61	0	0	1	0	2	8064.28	33197.8
PBS_rep1	Electron transfer flavoprotein subunit alpha, mitochondrial OS=Mus musculus GN=Etfa PE=1 SV=2	sp|Q99LC5|ETFA_MOUSE	35009.8	1	5	7	0.000224	0.279	VLVAQHDAYK	K	G	0.966	1.97	0.313	0	1	0	0	2	2377.92	27362.8
PBS_rep1	AP-2 complex subunit beta OS=Mus musculus GN=Ap2b1 PE=1 SV=1	sp|Q9DBG3|AP2B1_MOUSE,tr|H3BIY9|H3BIY9_MOUSE	104585	1	2	2	0.00016	0.0864	ALQHMTDFAIQFNK	K	N	0.997	3.84	0.342	0	0	1	0	2	5804.69	150846
PBS_rep1	AP-2 complex subunit beta OS=Mus musculus GN=Ap2b1 PE=1 SV=1	sp|Q9DBG3|AP2B1_MOUSE,tr|H3BIY9|H3BIY9_MOUSE	104585	1	2	2	0.00016	0.0864	ECHLNADTVSSK	K	L	0.957	1.67	0.483	0	1	0	0	2	2155.96	19387
PBS_rep1	AP-2 complex subunit beta OS=Mus musculus GN=Ap2b1 PE=1 SV=1	sp|Q9DBG3|AP2B1_MOUSE,tr|H3BIY9|H3BIY9_MOUSE	104585	1	2	2	0.00016	0.0864	LASQANIAQVLAELKEYATEVDVDFVR	R	K	0.997	3.04	0.391	0	0	1	0	2	8820.83	17302.5
PBS_rep1	AP-2 complex subunit beta OS=Mus musculus GN=Ap2b1 PE=1 SV=1	sp|Q9DBG3|AP2B1_MOUSE,tr|H3BIY9|H3BIY9_MOUSE	104585	1	2	2	0.00016	0.0864	LSHANSAVVLSAVK	R	V	0.997	3.38	0.439	0	0	1	0	2	4148.15	53529.9
PBS_rep1	AP-2 complex subunit beta OS=Mus musculus GN=Ap2b1 PE=1 SV=1	sp|Q9DBG3|AP2B1_MOUSE,tr|H3BIY9|H3BIY9_MOUSE	104585	1	2	2	0.00016	0.0864	VDKITEYLCEPLRK	R	C	0.991	3.11	0.349	0	0	1	0	2	5363.81	171203
PBS_rep1	Vasodilator-stimulated phosphoprotein OS=Mus musculus GN=Vasp PE=1 SV=4	sp|P70460|VASP_MOUSE	39666.4	1	2	3	9.58e-05	0.0613	ATVMLYDDSNKR	R	W	0.987	2.07	0.481	0	1	0	0	2	3564.86	30417.8
PBS_rep1	Vasodilator-stimulated phosphoprotein OS=Mus musculus GN=Vasp PE=1 SV=4	sp|P70460|VASP_MOUSE	39666.4	1	2	3	9.58e-05	0.0613	VKQELLEEVRK	R	E	0.984	2.87	0.326	0	1	1	0	2	3393	144417
PBS_rep1	Catenin alpha-1 OS=Mus musculus GN=Ctnna1 PE=1 SV=1	sp|P26231|CTNA1_MOUSE	100108	1	9	9	0.000415	0.151	AHVLAASVEQATENFLEK	K	G	0.997	3.13	0.445	0	0	1	0	2	6511.64	253365
PBS_rep1	Catenin alpha-1 OS=Mus musculus GN=Ctnna1 PE=1 SV=1	sp|P26231|CTNA1_MOUSE	100108	1	9	9	0.000415	0.151	ALKPEVDKLNIMAAK	K	R	0.987	2.58	0.458	0	0	0	1	2	4945.76	257238
PBS_rep1	Catenin alpha-1 OS=Mus musculus GN=Ctnna1 PE=1 SV=1	sp|P26231|CTNA1_MOUSE	100108	1	9	9	0.000415	0.151	AVMDHVSDSFLETNVPLLVLIEAAK	K	N	0.979	2.96	0.41	0	0	2	0	2	8267.69	80314
PBS_rep1	Catenin alpha-1 OS=Mus musculus GN=Ctnna1 PE=1 SV=1	sp|P26231|CTNA1_MOUSE	100108	1	9	9	0.000415	0.151	ESQFLKEELVVAVEDVR	K	K	0.997	3.42	0.51	0	0	1	0	2	6717.04	279474
PBS_rep1	Catenin alpha-1 OS=Mus musculus GN=Ctnna1 PE=1 SV=1	sp|P26231|CTNA1_MOUSE	100108	1	9	9	0.000415	0.151	ESQFLKEELVVAVEDVRK	K	Q	0.997	3.54	0.36	0	0	1	0	2	6444.64	239247
PBS_rep1	Catenin alpha-1 OS=Mus musculus GN=Ctnna1 PE=1 SV=1	sp|P26231|CTNA1_MOUSE	100108	1	9	9	0.000415	0.151	KAVMDHVSDSFLETNVPLLVLIEAAK	R	N	0.997	4.03	0.599	0	0	2	0	2	7804.41	121806
PBS_rep1	Catenin alpha-1 OS=Mus musculus GN=Ctnna1 PE=1 SV=1	sp|P26231|CTNA1_MOUSE	100108	1	9	9	0.000415	0.151	TIADHCPDSACK	R	Q	0.997	1.92	0.563	0	1	0	0	2	1722.1	11989.6
PBS_rep1	Catenin alpha-1 OS=Mus musculus GN=Ctnna1 PE=1 SV=1	sp|P26231|CTNA1_MOUSE	100108	1	9	9	0.000415	0.151	VIHVVTSEMDNYEPGVYTEK	R	V	0.997	3.85	0.503	0	0	2	0	2	5452.74	482246
PBS_rep1	Catenin alpha-1 OS=Mus musculus GN=Ctnna1 PE=1 SV=1	sp|P26231|CTNA1_MOUSE	100108	1	9	9	0.000415	0.151	VKAEVQNLGGELVVSGVDSAMSLIQAAK	K	N	0.997	4.28	0.616	0	0	2	0	2	8205.39	85962.1
PBS_rep1	Propionyl-CoA carboxylase beta chain, mitochondrial OS=Mus musculus GN=Pccb PE=1 SV=2	sp|Q99MN9|PCCB_MOUSE,tr|E9Q1J7|E9Q1J7_MOUSE	58409.5	1	5	8	0.000287	0.128	AYNMLDIIHAVIDER	K	E	0.997	3.79	0.678	0	1	1	0	2	7910.58	113309
PBS_rep1	Propionyl-CoA carboxylase beta chain, mitochondrial OS=Mus musculus GN=Pccb PE=1 SV=2	sp|Q99MN9|PCCB_MOUSE,tr|E9Q1J7|E9Q1J7_MOUSE	58409.5	1	5	8	0.000287	0.128	HAALLGGGQR	R	R	0.997	2.51	0.501	0	1	0	0	2	1954.47	67872.9
PBS_rep1	Propionyl-CoA carboxylase beta chain, mitochondrial OS=Mus musculus GN=Pccb PE=1 SV=2	sp|Q99MN9|PCCB_MOUSE,tr|E9Q1J7|E9Q1J7_MOUSE	58409.5	1	5	8	0.000287	0.128	ISLLLDPGSFMESDMFVEHR	R	C	0.885	1.78	0.247	0	0	1	0	2	7549.08	138491
PBS_rep1	Propionyl-CoA carboxylase beta chain, mitochondrial OS=Mus musculus GN=Pccb PE=1 SV=2	sp|Q99MN9|PCCB_MOUSE,tr|E9Q1J7|E9Q1J7_MOUSE	58409.5	1	5	8	0.000287	0.128	KAYGGAYDVMSSK	R	H	0.997	2.86	0.493	0	2	1	0	2	3643.91	165812
PBS_rep1	Propionyl-CoA carboxylase beta chain, mitochondrial OS=Mus musculus GN=Pccb PE=1 SV=2	sp|Q99MN9|PCCB_MOUSE,tr|E9Q1J7|E9Q1J7_MOUSE	58409.5	1	5	8	0.000287	0.128	THTTVSGVAHR	K	A	0.997	3.55	0.586	0	1	1	0	2	1220.83	154675
PBS_rep1	MCG140354 OS=Mus musculus GN=Sec14l3 PE=2 SV=1	tr|Q5SQ27|Q5SQ27_MOUSE	46085.3	1	9	11	0.000447	0.357	FDNTYSFVHAK	R	K	0.957	2.05	0.47	0	1	0	0	2	4536.86	143581
PBS_rep1	MCG140354 OS=Mus musculus GN=Sec14l3 PE=2 SV=1	tr|Q5SQ27|Q5SQ27_MOUSE	46085.3	1	9	11	0.000447	0.357	FRENVQDVLPALPNPDDYFLLR	K	W	0.997	3.61	0.409	0	0	3	0	2	7388.55	477558
PBS_rep1	MCG140354 OS=Mus musculus GN=Sec14l3 PE=2 SV=1	tr|Q5SQ27|Q5SQ27_MOUSE	46085.3	1	9	11	0.000447	0.357	ILHECDLQTER	R	L	0.995	2.43	0.589	0	1	1	0	2	3202.53	170780
PBS_rep1	MCG140354 OS=Mus musculus GN=Sec14l3 PE=2 SV=1	tr|Q5SQ27|Q5SQ27_MOUSE	46085.3	1	9	11	0.000447	0.357	KIETIVMIFDCEGLGLK	R	H	0.945	2.83	0.0818	0	0	1	0	2	7228.39	79380.3
PBS_rep1	MCG140354 OS=Mus musculus GN=Sec14l3 PE=2 SV=1	tr|Q5SQ27|Q5SQ27_MOUSE	46085.3	1	9	11	0.000447	0.357	KIVVLGSNSWK	R	E	0.997	2.4	0.49	0	1	0	0	2	4783.9	112401
PBS_rep1	MCG140354 OS=Mus musculus GN=Sec14l3 PE=2 SV=1	tr|Q5SQ27|Q5SQ27_MOUSE	46085.3	1	9	11	0.000447	0.357	KTMDIDHILDWQPPEVIQK	R	Y	0.997	3.67	0.371	0	0	1	0	2	6616.32	209958
PBS_rep1	MCG140354 OS=Mus musculus GN=Sec14l3 PE=2 SV=1	tr|Q5SQ27|Q5SQ27_MOUSE	46085.3	1	9	11	0.000447	0.357	LFPVGYNLMKPFLSEDTR	K	R	0.895	1.65	0.278	0	0	1	0	2	7195.58	168640
PBS_rep1	MCG140354 OS=Mus musculus GN=Sec14l3 PE=2 SV=1	tr|Q5SQ27|Q5SQ27_MOUSE	46085.3	1	9	11	0.000447	0.357	LISPEELPAHFGGTLTDPDGNPK	K	C	0.992	2.58	0.497	0	0	1	0	2	6106.58	408044
PBS_rep1	MCG140354 OS=Mus musculus GN=Sec14l3 PE=2 SV=1	tr|Q5SQ27|Q5SQ27_MOUSE	46085.3	1	9	11	0.000447	0.357	TQYEHSVQISR	K	G	0.997	2.64	0.54	0	2	1	0	2	2831.35	252313
PBS_rep1	EG627828 protein OS=Mus musculus GN=Gm6793 PE=2 SV=1	tr|B2RXM2|B2RXM2_MOUSE	36609.9	1	7	9	0.000415	0.239	EDSVKPGAHLTVK	R	K	0.995	2.72	0.557	0	2	0	0	2	2443.5	46630.8
PBS_rep1	EG627828 protein OS=Mus musculus GN=Gm6793 PE=2 SV=1	tr|B2RXM2|B2RXM2_MOUSE	36609.9	1	7	9	0.000415	0.239	GFAFVTFDDHDTVDK	R	I	0.997	3.51	0.556	0	1	1	0	2	5980.13	570542
PBS_rep1	EG627828 protein OS=Mus musculus GN=Gm6793 PE=2 SV=1	tr|B2RXM2|B2RXM2_MOUSE	36609.9	1	7	9	0.000415	0.239	GFAFVTFDDHDTVDKIVVQK	R	Y	0.984	3.03	0.398	0	0	1	0	2	6303	532175
PBS_rep1	EG627828 protein OS=Mus musculus GN=Gm6793 PE=2 SV=1	tr|B2RXM2|B2RXM2_MOUSE	36609.9	1	7	9	0.000415	0.239	IFVGGIKEDTEEYNLR	K	D	0.978	3.66	0.03	0	1	0	0	2	5463.73	216541
PBS_rep1	EG627828 protein OS=Mus musculus GN=Gm6793 PE=2 SV=1	tr|B2RXM2|B2RXM2_MOUSE	36609.9	1	7	9	0.000415	0.239	KIFVGGIK	K	E	0.902	1.72	0.289	0	1	0	0	2	3728.92	546946
PBS_rep1	EG627828 protein OS=Mus musculus GN=Gm6793 PE=2 SV=1	tr|B2RXM2|B2RXM2_MOUSE	36609.9	1	7	9	0.000415	0.239	KIFVGGIKEDTEEYNLR	K	D	0.942	2.38	0.167	0	0	0	1	2	5112.06	20425.6
PBS_rep1	EG627828 protein OS=Mus musculus GN=Gm6793 PE=2 SV=1	tr|B2RXM2|B2RXM2_MOUSE	36609.9	1	7	9	0.000415	0.239	KLFIGGLSFETTDDSLREHFEK	R	W	0.997	3.22	0.504	0	0	1	1	2	6298.42	1356040
PBS_rep1	EG627828 protein OS=Mus musculus GN=Gm6793 PE=2 SV=1	tr|B2RXM2|B2RXM2_MOUSE	36609.9	1	7	9	0.000415	0.239	LFIGGLSFETTDDSLREHFEK	K	W	0.986	2.49	0.47	0	0	2	0	2	6590.22	715527
PBS_rep1	EG627828 protein OS=Mus musculus GN=Gm6793 PE=2 SV=1	tr|B2RXM2|B2RXM2_MOUSE	36609.9	1	7	9	0.000415	0.239	YHTINGHNCEVK	K	K	0.971	1.97	0.468	0	1	0	0	2	1789.22	10770.9
PBS_rep1	Integrin alpha-1 OS=Mus musculus GN=Itga1 PE=1 SV=2	sp|Q3V3R4|ITA1_MOUSE	130812	1	6	9	0.000351	0.0797	DLNVDGFNDVVIGAPLEDDHAGAVYIYHGSGK	K	T	0.997	4.37	0.642	0	0	1	2	2	6657.17	812330
PBS_rep1	Integrin alpha-1 OS=Mus musculus GN=Itga1 PE=1 SV=2	sp|Q3V3R4|ITA1_MOUSE	130812	1	6	9	0.000351	0.0797	FSIAILGHYNR	R	G	0.912	2.07	0.286	0	0	1	0	2	5882.88	201504
PBS_rep1	Integrin alpha-1 OS=Mus musculus GN=Itga1 PE=1 SV=2	sp|Q3V3R4|ITA1_MOUSE	130812	1	6	9	0.000351	0.0797	LKQVIQDCEDENIQR	R	F	0.997	3.73	0.495	0	0	1	0	2	3640.75	63377.1
PBS_rep1	Integrin alpha-1 OS=Mus musculus GN=Itga1 PE=1 SV=2	sp|Q3V3R4|ITA1_MOUSE	130812	1	6	9	0.000351	0.0797	RMDIGPK	K	Q	0.886	2.04	0.14	0	1	0	0	2	1994.4	43678.3
PBS_rep1	Integrin alpha-1 OS=Mus musculus GN=Itga1 PE=1 SV=2	sp|Q3V3R4|ITA1_MOUSE	130812	1	6	9	0.000351	0.0797	SKEDSVYEADLQYR	K	V	0.997	3.63	0.628	0	2	1	0	2	4608.04	199672
PBS_rep1	Integrin alpha-1 OS=Mus musculus GN=Itga1 PE=1 SV=2	sp|Q3V3R4|ITA1_MOUSE	130812	1	6	9	0.000351	0.0797	VMVIVTDGESHDNYR	K	L	0.997	3.84	0.639	0	1	1	0	2	4517.44	214709
PBS_rep1	14-3-3 protein epsilon OS=Mus musculus GN=Ywhae PE=1 SV=1	sp|P62259|1433E_MOUSE	29175	1	3	4	0.000287	0.337	AAFDDAIAELDTLSEESYKDSTLIMQLLR	K	D	0.976	2.99	0.479	0	0	1	0	2	9685.75	9263.69
PBS_rep1	14-3-3 protein epsilon OS=Mus musculus GN=Ywhae PE=1 SV=1	sp|P62259|1433E_MOUSE	29175	1	3	4	0.000287	0.337	HLIPAANTGESK	K	V	0.989	1.98	0.361	0	1	0	0	2	2402.14	68660.9
PBS_rep1	14-3-3 protein epsilon OS=Mus musculus GN=Ywhae PE=1 SV=1	sp|P62259|1433E_MOUSE	29175	1	3	4	0.000287	0.337	IISSIEQKEENK	R	G	0.997	3.36	0.464	0	3	0	0	2	2623.05	61231.3
PBS_rep1	14-3-3 protein epsilon OS=Mus musculus GN=Ywhae PE=1 SV=1	sp|P62259|1433E_MOUSE	29175	1	3	4	0.000287	0.337	KEAAENSLVAYK	R	A	0.997	3.31	0.541	0	1	0	0	2	3227.95	19524.6
PBS_rep1	14-3-3 protein epsilon OS=Mus musculus GN=Ywhae PE=1 SV=1	sp|P62259|1433E_MOUSE	29175	1	3	4	0.000287	0.337	YDEMVESMKK	R	V	0.997	2.41	0.5	0	1	1	0	2	3206.42	108813
PBS_rep1	14-3-3 protein epsilon OS=Mus musculus GN=Ywhae PE=1 SV=1	sp|P62259|1433E_MOUSE	29175	1	3	4	0.000287	0.337	YLAEFATGNDRK	R	E	0.941	2.5	0.351	0	1	0	0	2	3738.8	141603
PBS_rep1	CD151 antigen OS=Mus musculus GN=Cd151 PE=2 SV=2	sp|O35566|CD151_MOUSE	28246.3	1	3	4	0.000224	0.0949	DHASNIYK	R	V	0.902	1.79	0.248	0	1	0	0	2	1429.29	52480.2
PBS_rep1	CD151 antigen OS=Mus musculus GN=Cd151 PE=2 SV=2	sp|O35566|CD151_MOUSE	28246.3	1	3	4	0.000224	0.0949	RYHQSGHEGVSSAVDK	K	L	0.997	2.88	0.416	0	2	2	0	2	1486.58	39773.4
PBS_rep1	CD151 antigen OS=Mus musculus GN=Cd151 PE=2 SV=2	sp|O35566|CD151_MOUSE	28246.3	1	3	4	0.000224	0.0949	YHQSGHEGVSSAVDK	R	L	0.997	3.7	0.665	0	2	0	0	2	1662.88	22969
PBS_rep1	Nucleoside diphosphate kinase OS=Mus musculus GN=Gm20390 PE=3 SV=1	tr|E9PZF0|E9PZF0_MOUSE	30200.4	1	5	7	0.000511	0.472	DRPFFPGLVK	K	Y	0.984	2.2	0.512	0	1	1	0	2	5647.18	446382
PBS_rep1	Nucleoside diphosphate kinase OS=Mus musculus GN=Gm20390 PE=3 SV=1	tr|E9PZF0|E9PZF0_MOUSE	30200.4	1	5	7	0.000511	0.472	EIHLWFKPEELIDYK	K	S	0.912	1.66	0.299	0	0	1	0	2	6727.5	778080
PBS_rep1	Nucleoside diphosphate kinase OS=Mus musculus GN=Gm20390 PE=3 SV=1	tr|E9PZF0|E9PZF0_MOUSE	30200.4	1	5	7	0.000511	0.472	NIIHGSDSVESAEK	R	E	0.997	2.6	0.599	0	1	1	0	2	2850.21	100299
PBS_rep1	Nucleoside diphosphate kinase OS=Mus musculus GN=Gm20390 PE=3 SV=1	tr|E9PZF0|E9PZF0_MOUSE	30200.4	1	5	7	0.000511	0.472	NIIHGSDSVESAEKEIHLWFKPEELIDYK	R	S	0.982	3.21	0.336	0	0	0	2	2	6979.43	491810
PBS_rep1	Nucleoside diphosphate kinase OS=Mus musculus GN=Gm20390 PE=3 SV=1	tr|E9PZF0|E9PZF0_MOUSE	30200.4	1	5	7	0.000511	0.472	TFIAIKPDGVQR	R	G	0.997	2.57	0.57	0	1	1	0	2	4592.38	241598
PBS_rep1	Nucleoside diphosphate kinase OS=Mus musculus GN=Gm20390 PE=3 SV=1	tr|E9PZF0|E9PZF0_MOUSE	30200.4	1	5	7	0.000511	0.472	VMLGETNPADSKPGTIR	R	G	0.997	3.71	0.495	0	2	3	0	2	4254.45	346282
PBS_rep1	Nucleoside diphosphate kinase OS=Mus musculus GN=Gm20390 PE=3 SV=1	tr|E9PZF0|E9PZF0_MOUSE	30200.4	1	5	7	0.000511	0.472	YMHSGPVVAMVWEGLNVVK	K	T	0.993	2.84	0.352	0	0	1	0	2	7290.93	145711
PBS_rep1	Nucleoside diphosphate kinase OS=Mus musculus GN=Gm20390 PE=3 SV=1	tr|E9PZF0|E9PZF0_MOUSE	30200.4	1	5	7	0.000511	0.472	YMNSGPVVAMVWEGLNVVKTGRVMLGETNPADSKPGTIR	K	G	0.913	1.45	-0.362	0	0	0	0	2	8234	39483
PBS_rep1	Oxygen-dependent coproporphyrinogen-III oxidase, mitochondrial OS=Mus musculus GN=Cpox PE=1 SV=2	sp|P36552|HEM6_MOUSE	49714.9	0.996	2	2	6.39e-05	0.0993	KHCDDSYTPRDK	K	L	0.889	0.608	-0.299	0	1	0	0	2	5362.04	275174
PBS_rep1	Oxygen-dependent coproporphyrinogen-III oxidase, mitochondrial OS=Mus musculus GN=Cpox PE=1 SV=2	sp|P36552|HEM6_MOUSE	49714.9	0.996	2	2	6.39e-05	0.0993	MELMIMETQAQVCRALAQVDGVADFTVDRWER	K	K	0.865	1.87	-0.011	0	0	0	0	2	5230.07	141390
PBS_rep1	Neuropilin-1 OS=Mus musculus GN=Nrp1 PE=1 SV=2	sp|P97333|NRP1_MOUSE	103002	1	2	2	9.58e-05	0.0433	IENPGYLTSPGYPHSYHPSEK	K	C	0.954	2.45	0.358	0	0	0	2	2	4656.26	223735
PBS_rep1	Neuropilin-1 OS=Mus musculus GN=Nrp1 PE=1 SV=2	sp|P97333|NRP1_MOUSE	103002	1	2	2	9.58e-05	0.0433	YDRLEIWDGFPEVGPHIGR	R	Y	0.997	3.52	0.291	0	0	0	1	2	6589.17	195970
PBS_rep1	Podocalyxin OS=Mus musculus GN=Podxl PE=1 SV=2	sp|Q9R0M4|PODXL_MOUSE	53389.5	1	3	4	0.000128	0.101	ASFKPAEDLCTLHVAPILDNQAVAVK	K	R	0.997	3.47	0.51	0	0	1	0	2	6241.92	259144
PBS_rep1	Podocalyxin OS=Mus musculus GN=Podxl PE=1 SV=2	sp|Q9R0M4|PODXL_MOUSE	53389.5	1	3	4	0.000128	0.101	DRWDDLTEAGVSDMK	K	L	0.997	3.3	0.624	0	1	1	0	2	5593.37	460591
PBS_rep1	Podocalyxin OS=Mus musculus GN=Podxl PE=1 SV=2	sp|Q9R0M4|PODXL_MOUSE	53389.5	1	3	4	0.000128	0.101	LVELLCHSVK	K	A	0.997	2.26	0.35	0	1	0	0	2	4715.5	153079
PBS_rep1	Guanine nucleotide-binding protein G(o) subunit alpha OS=Mus musculus GN=Gnao1 PE=1 SV=3	sp|P18872|GNAO_MOUSE	40085.8	1	2	2	9.58e-05	0.11	AMDTLGVEYGDKER	R	K	0.997	3.01	0.589	0	1	0	0	2	4368.39	22562.9
PBS_rep1	Guanine nucleotide-binding protein G(o) subunit alpha OS=Mus musculus GN=Gnao1 PE=1 SV=3	sp|P18872|GNAO_MOUSE	40085.8	1	2	2	9.58e-05	0.11	IIHEDGFSGEDVK	K	Q	0.964	2.48	0.375	0	1	0	0	2	3691.6	48578.3
PBS_rep1	Guanine nucleotide-binding protein G(o) subunit alpha OS=Mus musculus GN=Gnao1 PE=1 SV=3	sp|P18872|GNAO_MOUSE	40085.8	1	2	2	9.58e-05	0.11	TTGIVETHFTFK	K	N	0.997	2.73	0.413	0	1	0	0	2	5138.69	112218
PBS_rep1	T-complex protein 1 subunit zeta OS=Mus musculus GN=Cct6a PE=1 SV=3	sp|P80317|TCPZ_MOUSE	58005.5	1	2	2	6.39e-05	0.0433	TKVHAELADVLTEAVVDSILAIR	R	K	0.987	2.89	0.321	0	0	0	1	2	8765.57	19191.6
PBS_rep1	T-complex protein 1 subunit zeta OS=Mus musculus GN=Cct6a PE=1 SV=3	sp|P80317|TCPZ_MOUSE	58005.5	1	2	2	6.39e-05	0.0433	VHAELADVLTEAVVDSILAIR	K	K	0.997	4.05	0.466	0	0	1	0	2	9624.09	63687.4
PBS_rep1	40S ribosomal protein S12 OS=Mus musculus GN=Rps12 PE=2 SV=1	tr|Q6ZWZ6|Q6ZWZ6_MOUSE	14514.8	1	3	3	9.58e-05	0.273	KVVGCSCVVVK	R	D	0.997	3.17	0.536	0	1	0	0	2	2550.18	33163.8
PBS_rep1	40S ribosomal protein S12 OS=Mus musculus GN=Rps12 PE=2 SV=1	tr|Q6ZWZ6|Q6ZWZ6_MOUSE	14514.8	1	3	3	9.58e-05	0.273	LVEALCAEHQINLIK	K	V	0.956	2.46	0.431	0	0	1	0	2	5625.68	232993
PBS_rep1	40S ribosomal protein S12 OS=Mus musculus GN=Rps12 PE=2 SV=1	tr|Q6ZWZ6|Q6ZWZ6_MOUSE	14514.8	1	3	3	9.58e-05	0.273	TALIHDGLAR	K	G	0.972	2.03	0.44	0	1	0	0	2	3423.03	112811
PBS_rep1	Phosphatidylethanolamine-binding protein 1 OS=Mus musculus GN=Pebp1 PE=1 SV=3	sp|P70296|PEBP1_MOUSE	20830.5	1	4	4	0.00016	0.455	FREWHHFLVVNMK	K	G	0.997	2.97	0.54	0	0	1	0	2	5358.99	260882
PBS_rep1	Phosphatidylethanolamine-binding protein 1 OS=Mus musculus GN=Pebp1 PE=1 SV=3	sp|P70296|PEBP1_MOUSE	20830.5	1	4	4	0.00016	0.455	GNDISSGTVLSDYVGSGPPSGTGLHR	K	Y	0.984	2.51	0.469	0	0	1	0	2	5748.83	227400
PBS_rep1	Phosphatidylethanolamine-binding protein 1 OS=Mus musculus GN=Pebp1 PE=1 SV=3	sp|P70296|PEBP1_MOUSE	20830.5	1	4	4	0.00016	0.455	KYNLGAPVAGTCYQAEWDDYVPK	K	L	0.981	2.93	0.371	0	0	2	0	2	6259.98	311014
PBS_rep1	Phosphatidylethanolamine-binding protein 1 OS=Mus musculus GN=Pebp1 PE=1 SV=3	sp|P70296|PEBP1_MOUSE	20830.5	1	4	4	0.00016	0.455	VLTPTQVMNRPSSISWDGLDPGK	K	L	0.954	2.43	0.32	0	0	1	0	2	6255.03	288225
PBS_rep1	Carboxylesterase 1C OS=Mus musculus GN=Ces1c PE=1 SV=4	sp|P23953|EST1C_MOUSE	61056.9	1	6	9	0.000351	0.211	AISESGVVINTNVGKK	R	N	0.997	3.02	0.539	0	1	0	0	2	4199.11	20935.2
PBS_rep1	Carboxylesterase 1C OS=Mus musculus GN=Ces1c PE=1 SV=4	sp|P23953|EST1C_MOUSE	61056.9	1	6	9	0.000351	0.211	LGIWGLFSTGDEHSPGNWAHLDQLAALR	R	W	0.997	5.56	0.665	0	0	2	1	2	7546.95	506234
PBS_rep1	Carboxylesterase 1C OS=Mus musculus GN=Ces1c PE=1 SV=4	sp|P23953|EST1C_MOUSE	61056.9	1	6	9	0.000351	0.211	QKTESELLEISGK	R	L	0.968	2.5	0.43	0	1	1	0	2	4512.09	476144
PBS_rep1	Carboxylesterase 1C OS=Mus musculus GN=Ces1c PE=1 SV=4	sp|P23953|EST1C_MOUSE	61056.9	1	6	9	0.000351	0.211	RPQTVEGDHGDEIFFVFGAPLLK	K	E	0.997	4.44	0.499	0	0	2	0	2	7095.3	626420
PBS_rep1	Carboxylesterase 1C OS=Mus musculus GN=Ces1c PE=1 SV=4	sp|P23953|EST1C_MOUSE	61056.9	1	6	9	0.000351	0.211	YISLEGFEQPVAVFLGVPFAKPPLGSLR	K	F	0.997	3.29	0.596	0	0	1	0	2	8359.44	74638.6
PBS_rep1	Carboxylesterase 1C OS=Mus musculus GN=Ces1c PE=1 SV=4	sp|P23953|EST1C_MOUSE	61056.9	1	6	9	0.000351	0.211	YRPSFVSDK	R	R	0.976	2.53	0.281	0	1	1	0	2	3160.73	211319
PBS_rep1	Glutathione S-transferase A4 OS=Mus musculus GN=Gsta4 PE=1 SV=3	sp|P24472|GSTA4_MOUSE	25565.2	1	3	4	0.00016	0.216	DGHLLFGQVPLVEIDGMMLTQTR	K	A	0.862	2.22	0.137	0	0	1	0	2	7705.19	64078.2
PBS_rep1	Glutathione S-transferase A4 OS=Mus musculus GN=Gsta4 PE=1 SV=3	sp|P24472|GSTA4_MOUSE	25565.2	1	3	4	0.00016	0.216	EKEESYDLILSR	K	A	0.997	3.29	0.457	0	1	0	0	2	5024.28	114071
PBS_rep1	Glutathione S-transferase A4 OS=Mus musculus GN=Gsta4 PE=1 SV=3	sp|P24472|GSTA4_MOUSE	25565.2	1	3	4	0.00016	0.216	KPPPDGPYVEVVR	R	T	0.997	3.11	0.382	0	1	2	0	2	4130.31	128307
PBS_rep1	Dolichyl-diphosphooligosaccharide--protein glycosyltransferase 48 kDa subunit OS=Mus musculus GN=Ddost PE=1 SV=2	sp|O54734|OST48_MOUSE	49029.3	1	2	3	0.000192	0.159	GVGMVADPDNPLVLDILTGSSTSYSFFPDKPITQYPHAVGR	R	N	0.997	5.42	0.653	0	0	0	2	2	7706.38	286818
PBS_rep1	Dolichyl-diphosphooligosaccharide--protein glycosyltransferase 48 kDa subunit OS=Mus musculus GN=Ddost PE=1 SV=2	sp|O54734|OST48_MOUSE	49029.3	1	2	3	0.000192	0.159	TAVIDHHNYDVSDLGQHTLIVADTENLLK	K	A	0.997	5.72	0.654	0	0	2	2	2	6385.87	864886
PBS_rep1	Heat shock protein beta-1 OS=Mus musculus GN=Hspb1 PE=1 SV=3	sp|P14602|HSPB1_MOUSE	23013.7	1	2	3	9.58e-05	0.225	KYTLPPGVDPTLVSSSLSPEGTLTVEAPLPK	R	A	0.997	4.92	0.633	0	0	1	0	2	6714.37	116950
PBS_rep1	Heat shock protein beta-1 OS=Mus musculus GN=Hspb1 PE=1 SV=3	sp|P14602|HSPB1_MOUSE	23013.7	1	2	3	9.58e-05	0.225	VSLDVNHFAPEELTVK	R	T	0.997	3.24	0.46	0	1	1	0	2	5938.58	1109400
PBS_rep1	Glutathione S-transferase Mu 1 OS=Mus musculus GN=Gstm1 PE=1 SV=2	sp|P10649|GSTM1_MOUSE	25971.9	0.999	1	1	0.000383	0.358	FKLGLDFPNLPYLIDGSHK	K	I	0.997	3.45	0.375	0	0	0	1	2	7188.04	175114
PBS_rep1	Glutathione S-transferase Mu 1 OS=Mus musculus GN=Gstm1 PE=1 SV=2	sp|P10649|GSTM1_MOUSE	25971.9	0.999	1	1	0.000383	0.358	IRADIVENQVMDTR	R	M	0.997	4.07	0.582	0	1	1	0	2	4947.61	448138
PBS_rep1	Glutathione S-transferase Mu 1 OS=Mus musculus GN=Gstm1 PE=1 SV=2	sp|P10649|GSTM1_MOUSE	25971.9	0.999	1	1	0.000383	0.358	LGLDFPNLPYLIDGSHK	K	I	0.997	3.51	0.595	0	1	1	0	2	7196.64	445456
PBS_rep1	Glutathione S-transferase Mu 1 OS=Mus musculus GN=Gstm1 PE=1 SV=2	sp|P10649|GSTM1_MOUSE	25971.9	0.999	1	1	0.000383	0.358	MAHWSNK	K	-	0.9	1.92	0.275	0	1	0	0	2	1613.85	157219
PBS_rep1	Glutathione S-transferase Mu 1 OS=Mus musculus GN=Gstm1 PE=1 SV=2	sp|P10649|GSTM1_MOUSE	25971.9	0.999	1	1	0.000383	0.358	MLLEYTDSSYDEKR	R	Y	0.997	3.35	0.544	0	1	1	0	2	4938.26	345222
PBS_rep1	Glutathione S-transferase Mu 1 OS=Mus musculus GN=Gstm1 PE=1 SV=2	sp|P10649|GSTM1_MOUSE	25971.9	0.999	1	1	0.000383	0.358	RPWFAGDK	K	V	0.99	2.64	0.516	0	1	0	0	2	3464.96	218708
PBS_rep1	Glutathione S-transferase Mu 1 OS=Mus musculus GN=Gstm1 PE=1 SV=2	sp|P10649|GSTM1_MOUSE	25971.9	0.999	1	1	0.000383	0.358	VTYVDFLAYDILDQYR	K	M	0.997	3.46	0.661	0	3	0	0	2	8059.14	74510.6
PBS_rep1	Adenylate kinase 2, mitochondrial OS=Mus musculus GN=Ak2 PE=1 SV=5	sp|Q9WTP6|KAD2_MOUSE	26469.9	1	4	4	0.000192	0.322	AMVASGSELGKK	R	L	0.965	2.25	0.421	0	1	0	0	2	2300.56	36682.1
PBS_rep1	Adenylate kinase 2, mitochondrial OS=Mus musculus GN=Ak2 PE=1 SV=5	sp|Q9WTP6|KAD2_MOUSE	26469.9	1	4	4	0.000192	0.322	GIHCAIDASQTPDIVFASILAAFSK	R	A	0.997	4.98	0.627	0	0	2	0	2	8616.68	117200
PBS_rep1	Adenylate kinase 2, mitochondrial OS=Mus musculus GN=Ak2 PE=1 SV=5	sp|Q9WTP6|KAD2_MOUSE	26469.9	1	4	4	0.000192	0.322	LEAYHTQTTPLVEYYR	R	K	0.997	2.77	0.425	0	0	1	0	2	5364.59	294858
PBS_rep1	Adenylate kinase 2, mitochondrial OS=Mus musculus GN=Ak2 PE=1 SV=5	sp|Q9WTP6|KAD2_MOUSE	26469.9	1	4	4	0.000192	0.322	SYHEEFNPPKEPMKDDITGEPLIR	R	R	0.997	3.28	0.373	0	0	0	2	2	5388.74	334889
PBS_rep1	Ig kappa chain C region OS=Mus musculus PE=1 SV=1	sp|P01837|IGKC_MOUSE,tr|A0A075B5P2|A0A075B5P2_MOUSE	11777.9	1	2	3	0.000128	0.283	DSTYSMSSTLTLTKDEYER	K	H	0.964	1.49	0.403	0	0	2	0	2	5651.19	334401
PBS_rep1	Ig kappa chain C region OS=Mus musculus PE=1 SV=1	sp|P01837|IGKC_MOUSE,tr|A0A075B5P2|A0A075B5P2_MOUSE	11777.9	1	2	3	0.000128	0.283	HNSYTCEATHK	R	T	0.997	3.52	0.584	0	1	1	0	2	1121.84	77148.3
PBS_rep1	Erythrocyte membrane protein band 4.2 OS=Mus musculus GN=Epb42 PE=2 SV=3	sp|P49222|EPB42_MOUSE	76755.5	1	4	4	0.00016	0.0912	AISSQHLTLR	K	R	0.997	2.37	0.408	0	1	0	0	2	3347.7	51136.8
PBS_rep1	Erythrocyte membrane protein band 4.2 OS=Mus musculus GN=Epb42 PE=2 SV=3	sp|P49222|EPB42_MOUSE	76755.5	1	4	4	0.00016	0.0912	DWNQPAHVAR	K	V	0.97	2.56	0.315	0	1	0	0	2	2915.3	35393.6
PBS_rep1	Erythrocyte membrane protein band 4.2 OS=Mus musculus GN=Epb42 PE=2 SV=3	sp|P49222|EPB42_MOUSE	76755.5	1	4	4	0.00016	0.0912	SCDFHAAENNEEHYTK	K	A	0.997	2.85	0.615	0	0	2	0	2	2983.58	39973.3
PBS_rep1	Erythrocyte membrane protein band 4.2 OS=Mus musculus GN=Epb42 PE=2 SV=3	sp|P49222|EPB42_MOUSE	76755.5	1	4	4	0.00016	0.0912	YGLGSLWPGSSLHTQFQFTPTHLGLQR	R	L	0.935	1.94	0.304	0	0	0	1	2	6983.02	235731
PBS_rep1	Calumenin OS=Mus musculus GN=Calu PE=1 SV=1	sp|O35887|CALU_MOUSE	37064.5	1	1	1	0.000543	0.41	HLVYESDQNK	R	D	0.964	1.79	0.344	0	2	0	0	2	1916.35	30589
PBS_rep1	Calumenin OS=Mus musculus GN=Calu PE=1 SV=1	sp|O35887|CALU_MOUSE	37064.5	1	1	1	0.000543	0.41	HLVYESDQNKDGK	R	L	0.997	3.54	0.715	0	1	1	0	2	1679.57	188283
PBS_rep1	Calumenin OS=Mus musculus GN=Calu PE=1 SV=1	sp|O35887|CALU_MOUSE	37064.5	1	1	1	0.000543	0.41	IDDDKDGFVTVDELK	K	G	0.997	3.03	0.328	0	0	1	0	2	5349.68	157586
PBS_rep1	Calumenin OS=Mus musculus GN=Calu PE=1 SV=1	sp|O35887|CALU_MOUSE	37064.5	1	1	1	0.000543	0.41	LTKEEIVDKYDLFVGSQATDFGEALVR	K	H	0.997	4.36	0.578	0	0	2	0	2	7019.49	260940
PBS_rep1	Calumenin OS=Mus musculus GN=Calu PE=1 SV=1	sp|O35887|CALU_MOUSE	37064.5	1	1	1	0.000543	0.41	MADKDGDLIATK	K	E	0.979	2.38	0.298	0	2	1	0	2	2877.48	100990
PBS_rep1	Calumenin OS=Mus musculus GN=Calu PE=1 SV=1	sp|O35887|CALU_MOUSE	37064.5	1	1	1	0.000543	0.41	MADKDGDLIATKEEFTAFLHPEEYDYMK	K	D	0.967	3.02	0.332	0	0	0	1	2	6726.73	430458
PBS_rep1	Calumenin OS=Mus musculus GN=Calu PE=1 SV=1	sp|O35887|CALU_MOUSE	37064.5	1	1	1	0.000543	0.41	MDKEETKDWILPSDYDHAEAEAR	K	H	0.997	5.01	0.701	0	0	2	1	2	5293.5	494307
PBS_rep1	Calumenin OS=Mus musculus GN=Calu PE=1 SV=1	sp|O35887|CALU_MOUSE	37064.5	1	1	1	0.000543	0.41	SFDQLTPEESKER	K	L	0.996	2.93	0.498	0	1	0	0	2	3683.87	38236.6
PBS_rep1	Calumenin OS=Mus musculus GN=Calu PE=1 SV=1	sp|O35887|CALU_MOUSE	37064.5	1	1	1	0.000543	0.41	VHHEPQLSDK	R	V	0.997	2.65	0.351	0	1	1	0	2	1386.45	55720
PBS_rep1	Lon protease homolog, mitochondrial OS=Mus musculus GN=Lonp1 PE=1 SV=2	sp|Q8CGK3|LONM_MOUSE	105844	1	2	2	6.39e-05	0.0232	LALLDNHSSEFNVTR	K	N	0.988	2.01	0.583	0	0	1	0	2	5499.37	308768
PBS_rep1	Lon protease homolog, mitochondrial OS=Mus musculus GN=Lonp1 PE=1 SV=2	sp|Q8CGK3|LONM_MOUSE	105844	1	2	2	6.39e-05	0.0232	MIVTGHR	R	R	0.9	1.56	0	0	1	0	0	2	1563.13	37236.4
PBS_rep1	Protein canopy homolog 2 OS=Mus musculus GN=Cnpy2 PE=1 SV=1	sp|Q9QXT0|CNPY2_MOUSE	20767.5	1	4	4	0.000128	0.22	MKEYGEQIDPSTHR	R	K	0.997	2.82	0.388	0	0	1	0	2	3074.61	64046.1
PBS_rep1	Protein canopy homolog 2 OS=Mus musculus GN=Cnpy2 PE=1 SV=1	sp|Q9QXT0|CNPY2_MOUSE	20767.5	1	4	4	0.000128	0.22	RTDLCDHALHR	K	S	0.855	1.71	0.233	0	1	0	0	2	2121.34	10214.6
PBS_rep1	Protein canopy homolog 2 OS=Mus musculus GN=Cnpy2 PE=1 SV=1	sp|Q9QXT0|CNPY2_MOUSE	20767.5	1	4	4	0.000128	0.22	SEAHLTELLEEVCDR	R	M	0.997	2.85	0.327	0	0	1	0	2	6276.98	260873
PBS_rep1	Protein canopy homolog 2 OS=Mus musculus GN=Cnpy2 PE=1 SV=1	sp|Q9QXT0|CNPY2_MOUSE	20767.5	1	4	4	0.000128	0.22	TDLCDHALHR	R	S	0.898	1.72	0.245	0	1	0	0	2	2498.46	21345.8
PBS_rep1	Calnexin OS=Mus musculus GN=Canx PE=1 SV=1	sp|P35564|CALX_MOUSE	67280.1	1	8	11	0.000415	0.149	CESAPGCGVWQRPMIDNPNYK	K	G	0.985	2.23	0.553	0	0	2	0	2	5323.26	271814
PBS_rep1	Calnexin OS=Mus musculus GN=Canx PE=1 SV=1	sp|P35564|CALX_MOUSE	67280.1	1	8	11	0.000415	0.149	SKSDASTPPSPK	K	V	0.917	2.09	0.241	0	1	0	0	2	1074.03	4957.79
PBS_rep1	Calnexin OS=Mus musculus GN=Canx PE=1 SV=1	sp|P35564|CALX_MOUSE	67280.1	1	8	11	0.000415	0.149	TAELSLDQFHDK	K	T	0.996	2.06	0.376	0	1	0	0	2	4840.75	115825
PBS_rep1	Calnexin OS=Mus musculus GN=Canx PE=1 SV=1	sp|P35564|CALX_MOUSE	67280.1	1	8	11	0.000415	0.149	TAELSLDQFHDKTPYTIMFGPDK	K	C	0.997	4.18	0.516	0	0	1	1	2	6565.96	553323
PBS_rep1	Calnexin OS=Mus musculus GN=Canx PE=1 SV=1	sp|P35564|CALX_MOUSE	67280.1	1	8	11	0.000415	0.149	WEVDEMKETK	K	L	0.997	2.54	0.607	0	2	1	0	2	3891.75	152810
PBS_rep1	Calnexin OS=Mus musculus GN=Canx PE=1 SV=1	sp|P35564|CALX_MOUSE	67280.1	1	8	11	0.000415	0.149	WKPPMIDNPNYQGIWKPR	K	K	0.997	3.25	0.341	0	0	0	1	2	5997.38	426502
PBS_rep1	Calnexin OS=Mus musculus GN=Canx PE=1 SV=1	sp|P35564|CALX_MOUSE	67280.1	1	8	11	0.000415	0.149	YDGKWEVDEMK	K	E	0.965	2.26	0.342	0	0	1	0	2	4664.9	132835
PBS_rep1	Calnexin OS=Mus musculus GN=Canx PE=1 SV=1	sp|P35564|CALX_MOUSE	67280.1	1	8	11	0.000415	0.149	YDGKWEVDEMKETK	K	L	0.997	2.35	0.465	0	1	1	0	2	4343.31	68718
PBS_rep1	Reticulon-4 OS=Mus musculus GN=Rtn4 PE=1 SV=2	sp|Q99P72|RTN4_MOUSE	126616	1	4	4	0.000128	0.0577	HQAQIDHYLGLANK	R	S	0.997	2.96	0.464	0	0	1	0	2	4589.32	225768
PBS_rep1	Reticulon-4 OS=Mus musculus GN=Rtn4 PE=1 SV=2	sp|Q99P72|RTN4_MOUSE	126616	1	4	4	0.000128	0.0577	KPAAGLSAAPVPPAAAPLLDFSSDSVPPAPR	R	G	0.873	1.72	0.259	0	0	1	0	2	6628.8	99755.8
PBS_rep1	Reticulon-4 OS=Mus musculus GN=Rtn4 PE=1 SV=2	sp|Q99P72|RTN4_MOUSE	126616	1	4	4	0.000128	0.0577	SDEGHPFR	K	A	0.953	1.83	0.402	0	1	0	0	2	1568.78	42635
PBS_rep1	Reticulon-4 OS=Mus musculus GN=Rtn4 PE=1 SV=2	sp|Q99P72|RTN4_MOUSE	126616	1	4	4	0.000128	0.0577	YSNSALGHVNSTIK	K	E	0.997	3.21	0.518	0	1	0	0	2	3637.92	24876.1
PBS_rep1	Carnitine O-palmitoyltransferase 2, mitochondrial OS=Mus musculus GN=Cpt2 PE=1 SV=2	sp|P52825|CPT2_MOUSE	73982.5	1	3	3	0.000128	0.0866	DGTAAVHFEHAWGDGVAVLR	K	F	0.965	2.93	0.17	0	0	1	0	2	6047.35	301667
PBS_rep1	Carnitine O-palmitoyltransferase 2, mitochondrial OS=Mus musculus GN=Cpt2 PE=1 SV=2	sp|P52825|CPT2_MOUSE	73982.5	1	3	3	0.000128	0.0866	ELHAHLLAQDK	K	Q	0.978	2.46	0.475	0	1	0	0	2	2738.6	20939.2
PBS_rep1	Carnitine O-palmitoyltransferase 2, mitochondrial OS=Mus musculus GN=Cpt2 PE=1 SV=2	sp|P52825|CPT2_MOUSE	73982.5	1	3	3	0.000128	0.0866	HSVGELQHMMAECSK	K	Y	0.928	1.73	0.431	0	0	1	0	2	4652.64	97054.3
PBS_rep1	Carnitine O-palmitoyltransferase 2, mitochondrial OS=Mus musculus GN=Cpt2 PE=1 SV=2	sp|P52825|CPT2_MOUSE	73982.5	1	3	3	0.000128	0.0866	LIHGGNEETLR	K	K	0.92	2.06	0.31	0	1	0	0	2	2533.52	23484.3
PBS_rep1	Synaptic vesicle membrane protein VAT-1 homolog OS=Mus musculus GN=Vat1 PE=1 SV=3	sp|Q62465|VAT1_MOUSE	43095.8	1	4	6	0.000224	0.16	AVCGFHLGYLDGEVELVNSVVTR	R	L	0.968	2.65	0.332	0	0	1	0	2	7255.38	175956
PBS_rep1	Synaptic vesicle membrane protein VAT-1 homolog OS=Mus musculus GN=Vat1 PE=1 SV=3	sp|Q62465|VAT1_MOUSE	43095.8	1	4	6	0.000224	0.16	GYHLLKPMGK	K	V	0.963	2.39	0.328	0	0	1	0	2	3460.31	181737
PBS_rep1	Synaptic vesicle membrane protein VAT-1 homolog OS=Mus musculus GN=Vat1 PE=1 SV=3	sp|Q62465|VAT1_MOUSE	43095.8	1	4	6	0.000224	0.16	LQSRPAVPPAPGPGQLTLR	K	V	0.987	2.82	0.489	0	0	2	0	2	5088.34	202391
PBS_rep1	Synaptic vesicle membrane protein VAT-1 homolog OS=Mus musculus GN=Vat1 PE=1 SV=3	sp|Q62465|VAT1_MOUSE	43095.8	1	4	6	0.000224	0.16	LVALYNQGHIKPR	R	I	0.997	2.47	0.558	0	1	1	1	2	3694.06	700142
PBS_rep1	Corticosteroid 11-beta-dehydrogenase isozyme 1 OS=Mus musculus GN=Hsd11b1 PE=1 SV=3	sp|P50172|DHI1_MOUSE,tr|Q3TJI8|Q3TJI8_MOUSE	32365.4	1	2	3	9.58e-05	0.0651	KVIVTGASK	K	G	0.868	2.13	0.15	0	1	0	0	2	1239.46	16959.2
PBS_rep1	Corticosteroid 11-beta-dehydrogenase isozyme 1 OS=Mus musculus GN=Hsd11b1 PE=1 SV=3	sp|P50172|DHI1_MOUSE,tr|Q3TJI8|Q3TJI8_MOUSE	32365.4	1	2	3	9.58e-05	0.0651	MGAHVVLTAR	K	S	0.997	2.88	0.571	0	1	1	0	2	3108.84	165350
PBS_rep1	Angiotensin-converting enzyme OS=Mus musculus GN=Ace PE=1 SV=3	sp|P09470|ACE_MOUSE	150922	1	21	29	0.00109	0.284	DLHVSLR	K	R	0.9	1.33	0.434	0	1	0	0	2	3660.53	164618
PBS_rep1	Angiotensin-converting enzyme OS=Mus musculus GN=Ace PE=1 SV=3	sp|P09470|ACE_MOUSE	150922	1	21	29	0.00109	0.284	EAGHQGPLHQCDIYQSAQAGAK	K	L	0.997	3.68	0.43	0	0	1	1	2	3621.35	218795
PBS_rep1	Angiotensin-converting enzyme OS=Mus musculus GN=Ace PE=1 SV=3	sp|P09470|ACE_MOUSE	150922	1	21	29	0.00109	0.284	EVVCHASAWDFYNR	R	K	0.94	1.91	0.35	0	0	1	0	2	5399.29	311006
PBS_rep1	Angiotensin-converting enzyme OS=Mus musculus GN=Ace PE=1 SV=3	sp|P09470|ACE_MOUSE	150922	1	21	29	0.00109	0.284	GANPGFHEAIGDVLALSVSTPAHLHK	R	I	0.997	4.24	0.544	0	0	1	1	2	6520.9	1103700
PBS_rep1	Angiotensin-converting enzyme OS=Mus musculus GN=Ace PE=1 SV=3	sp|P09470|ACE_MOUSE	150922	1	21	29	0.00109	0.284	GPIPAHLLGDMWAQSWENIYDMVVPFPDKPNLDVTSTMVQK	R	G	0.997	3.29	0.403	0	0	0	1	2	8991.29	11048.4
PBS_rep1	Angiotensin-converting enzyme OS=Mus musculus GN=Ace PE=1 SV=3	sp|P09470|ACE_MOUSE	150922	1	21	29	0.00109	0.284	HGETLGWPEYNWAPNTAR	R	A	0.996	2.7	0.5	0	0	1	0	2	6058.5	408168
PBS_rep1	Angiotensin-converting enzyme OS=Mus musculus GN=Ace PE=1 SV=3	sp|P09470|ACE_MOUSE	150922	1	21	29	0.00109	0.284	IAFIPFSYLIDQWR	K	W	0.952	2.32	0.357	0	1	0	0	2	8526.95	21622.3
PBS_rep1	Angiotensin-converting enzyme OS=Mus musculus GN=Ace PE=1 SV=3	sp|P09470|ACE_MOUSE	150922	1	21	29	0.00109	0.284	IGLLDHVTNDIESDINYLLK	K	M	0.997	3.34	0.465	0	0	1	0	2	8516.55	17297.8
PBS_rep1	Angiotensin-converting enzyme OS=Mus musculus GN=Ace PE=1 SV=3	sp|P09470|ACE_MOUSE	150922	1	21	29	0.00109	0.284	KLQNLDR	K	A	0.895	2.38	0.167	0	1	0	0	2	1577.81	92351.1
PBS_rep1	Angiotensin-converting enzyme OS=Mus musculus GN=Ace PE=1 SV=3	sp|P09470|ACE_MOUSE	150922	1	21	29	0.00109	0.284	KYEELLWAWK	R	S	0.997	2.98	0.504	0	1	1	0	2	6435.13	730140
PBS_rep1	Angiotensin-converting enzyme OS=Mus musculus GN=Ace PE=1 SV=3	sp|P09470|ACE_MOUSE	150922	1	21	29	0.00109	0.284	LGYSKPWPEAMK	K	L	0.997	2.94	0.447	0	1	1	0	2	4878.03	421113
PBS_rep1	Angiotensin-converting enzyme OS=Mus musculus GN=Ace PE=1 SV=3	sp|P09470|ACE_MOUSE	150922	1	21	29	0.00109	0.284	LKQVLQAGCSRPWQEVLK	K	D	0.96	1.77	0.409	0	0	1	0	2	5444.13	242246
PBS_rep1	Angiotensin-converting enzyme OS=Mus musculus GN=Ace PE=1 SV=3	sp|P09470|ACE_MOUSE	150922	1	21	29	0.00109	0.284	LLFAWEGWHDAVGIPLKPLYQDFTAISNEAYR	K	Q	0.997	3.36	0.485	0	0	0	1	2	8169.27	55751.2
PBS_rep1	Angiotensin-converting enzyme OS=Mus musculus GN=Ace PE=1 SV=3	sp|P09470|ACE_MOUSE	150922	1	21	29	0.00109	0.284	QCTSVNMEDLVIAHHEMGHIQYFMQYK	K	D	0.987	2.9	0.431	0	0	0	1	2	6534.14	357484
PBS_rep1	Angiotensin-converting enzyme OS=Mus musculus GN=Ace PE=1 SV=3	sp|P09470|ACE_MOUSE	150922	1	21	29	0.00109	0.284	RGANPGFHEAIGDVLALSVSTPAHLHK	R	I	0.906	2.31	0.151	0	0	0	0	2	6251.54	304436
PBS_rep1	Angiotensin-converting enzyme OS=Mus musculus GN=Ace PE=1 SV=3	sp|P09470|ACE_MOUSE	150922	1	21	29	0.00109	0.284	RQEEAALVSQEFAEVWGK	R	K	0.997	4.71	0.595	0	1	1	0	2	6667.26	529467
PBS_rep1	Angiotensin-converting enzyme OS=Mus musculus GN=Ace PE=1 SV=3	sp|P09470|ACE_MOUSE	150922	1	21	29	0.00109	0.284	SMLEKPTDGR	K	E	0.959	1.79	0.423	0	2	0	0	2	2300.81	36989.1
PBS_rep1	Angiotensin-converting enzyme OS=Mus musculus GN=Ace PE=1 SV=3	sp|P09470|ACE_MOUSE	150922	1	21	29	0.00109	0.284	TKYQGICPPVAR	R	N	0.997	2.43	0.37	0	3	0	0	2	3552.51	95624.8
PBS_rep1	Angiotensin-converting enzyme OS=Mus musculus GN=Ace PE=1 SV=3	sp|P09470|ACE_MOUSE	150922	1	21	29	0.00109	0.284	VSEEFFTSLGLSPMPPEFWAESMLEKPTDGR	R	E	0.997	3.5	0.596	0	0	2	0	2	8060.49	88666.4
PBS_rep1	Angiotensin-converting enzyme OS=Mus musculus GN=Ace PE=1 SV=3	sp|P09470|ACE_MOUSE	150922	1	21	29	0.00109	0.284	VTMEQLATVHHEMGHVQYYLQYK	R	D	0.997	5.96	0.669	0	0	2	1	2	6020.33	704153
PBS_rep1	Angiotensin-converting enzyme OS=Mus musculus GN=Ace PE=1 SV=3	sp|P09470|ACE_MOUSE	150922	1	21	29	0.00109	0.284	YGDKYVNLR	R	G	0.997	1.98	0.48	0	1	1	0	2	3633.99	252351
PBS_rep1	Acyl-coenzyme A thioesterase 2, mitochondrial OS=Mus musculus GN=Acot2 PE=1 SV=2	sp|Q9QYR9|ACOT2_MOUSE	49658	1	3	4	0.000224	0.146	AHAVAQVDAWQQLQTFFHK	R	Q	0.997	3.6	0.576	0	0	1	0	2	6765.03	689217
PBS_rep1	Acyl-coenzyme A thioesterase 2, mitochondrial OS=Mus musculus GN=Acot2 PE=1 SV=2	sp|Q9QYR9|ACOT2_MOUSE	49658	1	3	4	0.000224	0.146	APALGGSFSGLEPMGLLWAMEPERPLWR	R	L	0.997	3.98	0.674	0	0	3	0	2	8191.62	164572
PBS_rep1	Acyl-coenzyme A thioesterase 2, mitochondrial OS=Mus musculus GN=Acot2 PE=1 SV=2	sp|Q9QYR9|ACOT2_MOUSE	49658	1	3	4	0.000224	0.146	LAQAVHER	R	H	0.973	2.21	0.295	0	1	0	0	2	1206.3	49285.7
PBS_rep1	Acyl-coenzyme A thioesterase 2, mitochondrial OS=Mus musculus GN=Acot2 PE=1 SV=2	sp|Q9QYR9|ACOT2_MOUSE	49658	1	3	4	0.000224	0.146	SEFYADEISKR	K	L	0.997	2.56	0.49	0	2	0	0	2	4223.91	76708.5
PBS_rep1	Tropomyosin alpha-4 chain OS=Mus musculus GN=Tpm4 PE=2 SV=3	sp|Q6IRU2|TPM4_MOUSE	28468.6	1	5	8	0.000319	0.246	IQLLEEELDRAQEQLATALQNLEEAEK	R	A	0.997	3.39	0.547	0	0	2	0	2	8858.16	26690
PBS_rep1	Tropomyosin alpha-4 chain OS=Mus musculus GN=Tpm4 PE=2 SV=3	sp|Q6IRU2|TPM4_MOUSE	28468.6	1	5	8	0.000319	0.246	KIQALQQQADDAEDR	R	A	0.997	4.58	0.609	0	1	1	0	2	3220.49	184328
PBS_rep1	Tropomyosin alpha-4 chain OS=Mus musculus GN=Tpm4 PE=2 SV=3	sp|Q6IRU2|TPM4_MOUSE	28468.6	1	5	8	0.000319	0.246	KLVILEGELK	R	R	0.995	2.91	0.369	0	1	1	0	2	5111.93	200875
PBS_rep1	Tropomyosin alpha-4 chain OS=Mus musculus GN=Tpm4 PE=2 SV=3	sp|Q6IRU2|TPM4_MOUSE	28468.6	1	5	8	0.000319	0.246	KLVILEGELKR	R	A	0.997	2.9	0.677	0	0	1	0	2	4645	235312
PBS_rep1	Tropomyosin alpha-4 chain OS=Mus musculus GN=Tpm4 PE=2 SV=3	sp|Q6IRU2|TPM4_MOUSE	28468.6	1	5	8	0.000319	0.246	KYEEVAR	R	K	0.9	1.87	0.253	0	1	0	0	2	1300.76	41174.1
PBS_rep1	Tropomyosin alpha-4 chain OS=Mus musculus GN=Tpm4 PE=2 SV=3	sp|Q6IRU2|TPM4_MOUSE	28468.6	1	5	8	0.000319	0.246	RIQLLEEELDR	R	A	0.997	3.42	0.325	0	1	1	0	2	5498.5	397270
PBS_rep1	Fatty acid-binding protein, epidermal OS=Mus musculus GN=Fabp5 PE=1 SV=3	sp|Q05816|FABP5_MOUSE	15137.3	1	2	2	6.39e-05	0.319	KTETVCTFQDGALVQHQQWDGK	R	E	0.997	3.83	0.612	0	0	1	0	2	5078.43	105339
PBS_rep1	Fatty acid-binding protein, epidermal OS=Mus musculus GN=Fabp5 PE=1 SV=3	sp|Q05816|FABP5_MOUSE	15137.3	1	2	2	6.39e-05	0.319	MAAMAKPDCIITCDGNNITVK	K	T	0.99	2.91	0.331	0	0	1	0	2	5333.75	99760.7
PBS_rep1	Tumor protein D54 OS=Mus musculus GN=Tpd52l2 PE=1 SV=1	sp|Q9CYZ2|TPD54_MOUSE,tr|A2AUD5|A2AUD5_MOUSE,tr|Q3TAI4|Q3TAI4_MOUSE	24042.8	1	2	2	0.000128	0.177	TPVVEGLTEGEEEELRAELAKVEEEIVTLR	R	Q	0.997	4.48	0.643	0	0	0	3	2	8203.11	161136
PBS_rep1	Tumor protein D54 OS=Mus musculus GN=Tpd52l2 PE=1 SV=1	sp|Q9CYZ2|TPD54_MOUSE,tr|A2AUD5|A2AUD5_MOUSE,tr|Q3TAI4|Q3TAI4_MOUSE	24042.8	1	2	2	0.000128	0.177	VTQSDLYKK	K	T	0.901	1.98	0.227	0	1	0	0	2	2068.5	16274.9
PBS_rep1	Sideroflexin-1 OS=Mus musculus GN=Sfxn1 PE=1 SV=3	sp|Q99JR1|SFXN1_MOUSE	35649.8	1	2	2	6.39e-05	0.0683	RVSPLIGR	K	F	0.837	2.1	0	0	1	0	0	2	2746.54	44392.9
PBS_rep1	Sideroflexin-1 OS=Mus musculus GN=Sfxn1 PE=1 SV=3	sp|Q99JR1|SFXN1_MOUSE	35649.8	1	2	2	6.39e-05	0.0683	YAYDSAFHPDTGEK	K	M	0.997	3.07	0.551	0	1	0	0	2	4366.94	24816.7
PBS_rep1	Tight junction protein ZO-1 OS=Mus musculus GN=Tjp1 PE=1 SV=2	sp|P39447|ZO1_MOUSE	194743	1	0	0	0.000511	0.098	AHSSTQPPEFDSGVETFSVHTDKPK	K	Y	0.835	1.1	-0.297	0	0	0	1	2	4839.08	110844
PBS_rep1	Tight junction protein ZO-1 OS=Mus musculus GN=Tjp1 PE=1 SV=2	sp|P39447|ZO1_MOUSE	194743	1	0	0	0.000511	0.098	DNPHFQSGETSIVISDVLK	R	G	0.997	2.65	0.443	0	0	2	0	2	6328.58	358246
PBS_rep1	Tight junction protein ZO-1 OS=Mus musculus GN=Tjp1 PE=1 SV=2	sp|P39447|ZO1_MOUSE	194743	1	0	0	0.000511	0.098	EAGFLRPVTIFGPIADVAR	R	E	0.997	2.72	0.527	0	0	2	0	2	7002.32	312607
PBS_rep1	Tight junction protein ZO-1 OS=Mus musculus GN=Tjp1 PE=1 SV=2	sp|P39447|ZO1_MOUSE	194743	1	0	0	0.000511	0.098	HALLDVTPNAVDR	K	L	0.997	2.87	0.605	0	1	0	0	2	4793.34	127058
PBS_rep1	Tight junction protein ZO-1 OS=Mus musculus GN=Tjp1 PE=1 SV=2	sp|P39447|ZO1_MOUSE	194743	1	0	0	0.000511	0.098	HEEQPAPAYEVHNR	R	Y	0.997	3.38	0.608	0	0	1	0	2	2214.86	34181
PBS_rep1	Tight junction protein ZO-1 OS=Mus musculus GN=Tjp1 PE=1 SV=2	sp|P39447|ZO1_MOUSE	194743	1	0	0	0.000511	0.098	LASHIFVK	R	E	0.962	2.12	0.379	0	1	0	0	2	3329.02	84682
PBS_rep1	Tight junction protein ZO-1 OS=Mus musculus GN=Tjp1 PE=1 SV=2	sp|P39447|ZO1_MOUSE	194743	1	0	0	0.000511	0.098	MSKPGAISTPVK	R	H	0.966	1.97	0.263	0	1	1	0	2	2913.54	106802
PBS_rep1	Tight junction protein ZO-1 OS=Mus musculus GN=Tjp1 PE=1 SV=2	sp|P39447|ZO1_MOUSE	194743	1	0	0	0.000511	0.098	SREDLSAQPVQTK	K	F	0.993	3.27	0.309	0	1	0	0	2	2297.42	19502.2
PBS_rep1	Tight junction protein ZO-1 OS=Mus musculus GN=Tjp1 PE=1 SV=2	sp|P39447|ZO1_MOUSE	194743	1	0	0	0.000511	0.098	STAMEETAIWEQHTVTLHR	K	A	0.997	2.87	0.501	0	0	1	1	2	5658.22	423272
PBS_rep1	Tight junction protein ZO-1 OS=Mus musculus GN=Tjp1 PE=1 SV=2	sp|P39447|ZO1_MOUSE	194743	1	0	0	0.000511	0.098	SVASSQPAKPTK	R	V	0.961	1.95	0.412	0	1	0	0	2	1121.65	7822.38
PBS_rep1	Tight junction protein ZO-1 OS=Mus musculus GN=Tjp1 PE=1 SV=2	sp|P39447|ZO1_MOUSE	194743	1	0	0	0.000511	0.098	THFEYEK	R	E	0.9	1.71	0.308	0	1	0	0	2	2179.01	38491.3
PBS_rep1	Tight junction protein ZO-1 OS=Mus musculus GN=Tjp1 PE=1 SV=2	sp|P39447|ZO1_MOUSE	194743	1	0	0	0.000511	0.098	THFEYEKESPYGLSFNK	R	G	0.997	2.96	0.536	0	0	1	0	2	5199.3	145653
PBS_rep1	Guanine nucleotide-binding protein G(q) subunit alpha OS=Mus musculus GN=Gnaq PE=1 SV=4	sp|P21279|GNAQ_MOUSE	42159.6	1	3	3	0.00016	0.203	AHAQLVR	K	E	0.9	2.02	0.446	0	1	0	0	2	1253.51	46614.8
PBS_rep1	Guanine nucleotide-binding protein G(q) subunit alpha OS=Mus musculus GN=Gnaq PE=1 SV=4	sp|P21279|GNAQ_MOUSE	42159.6	1	3	3	0.00016	0.203	IMYSHLVDYFPEYDGPQR	K	D	0.997	2.99	0.466	0	0	1	0	2	6404.3	284467
PBS_rep1	Guanine nucleotide-binding protein G(q) subunit alpha OS=Mus musculus GN=Gnaq PE=1 SV=4	sp|P21279|GNAQ_MOUSE	42159.6	1	3	3	0.00016	0.203	MFVDLNPDSDKIIYSHFTCATDTENIR	K	F	0.997	4.45	0.555	0	0	1	1	2	6541.77	551654
PBS_rep1	Guanine nucleotide-binding protein G(q) subunit alpha OS=Mus musculus GN=Gnaq PE=1 SV=4	sp|P21279|GNAQ_MOUSE	42159.6	1	3	3	0.00016	0.203	VRVPTTGIIEYPFDLQSVIFR	R	M	0.997	4.16	0.711	0	0	1	0	2	7567.31	161681
PBS_rep1	Phosphate carrier protein, mitochondrial OS=Mus musculus GN=Slc25a3 PE=1 SV=1	sp|Q8VEM8|MPCP_MOUSE	39633.1	1	1	1	0.000319	0.204	EKGSTASQVLQR	K	L	0.898	2.01	0.249	0	1	0	0	2	2256.89	16120.8
PBS_rep1	Phosphate carrier protein, mitochondrial OS=Mus musculus GN=Slc25a3 PE=1 SV=1	sp|Q8VEM8|MPCP_MOUSE	39633.1	1	1	1	0.000319	0.204	FVVPKPR	K	S	0.9	1.67	0.455	0	2	0	0	2	3300.99	418324
PBS_rep1	Phosphate carrier protein, mitochondrial OS=Mus musculus GN=Slc25a3 PE=1 SV=1	sp|Q8VEM8|MPCP_MOUSE	39633.1	1	1	1	0.000319	0.204	GSTASQVLQR	K	L	0.912	2.18	0.239	0	1	0	0	2	2608.73	52545.9
PBS_rep1	Phosphate carrier protein, mitochondrial OS=Mus musculus GN=Slc25a3 PE=1 SV=1	sp|Q8VEM8|MPCP_MOUSE	39633.1	1	1	1	0.000319	0.204	LPRPPPPEMPESLK	R	K	0.997	3.22	0.543	0	0	1	0	2	4939.62	258948
PBS_rep1	Phosphate carrier protein, mitochondrial OS=Mus musculus GN=Slc25a3 PE=1 SV=1	sp|Q8VEM8|MPCP_MOUSE	39633.1	1	1	1	0.000319	0.204	LPRPPPPEMPESLKK	R	K	0.997	2.64	0.415	0	0	1	0	2	4483.09	108880
PBS_rep1	Phosphate carrier protein, mitochondrial OS=Mus musculus GN=Slc25a3 PE=1 SV=1	sp|Q8VEM8|MPCP_MOUSE	39633.1	1	1	1	0.000319	0.204	MYKEEGLNAFYK	K	G	0.997	3.56	0.645	0	2	1	0	2	4987.1	2703770
PBS_rep1	Phosphate carrier protein, mitochondrial OS=Mus musculus GN=Slc25a3 PE=1 SV=1	sp|Q8VEM8|MPCP_MOUSE	39633.1	1	1	1	0.000319	0.204	YYALCGFGGVLSCGLTHTAVVPLDLVK	K	C	0.997	4.15	0.693	0	0	1	0	2	7598.06	296127
PBS_rep1	Elongation factor 1-delta OS=Mus musculus GN=Eef1d PE=1 SV=3	sp|P57776|EF1D_MOUSE,tr|D3YUQ9|D3YUQ9_MOUSE,tr|E9QN08|E9QN08_MOUSE,tr|Q80T06|Q80T06_MOUSE	31293.4	0.989	2	2	9.58e-05	0.132	ATAPQTQHVSPMR	R	Q	0.911	1.85	0.296	0	2	0	0	2	2295.67	29065
PBS_rep1	Elongation factor 1-delta OS=Mus musculus GN=Eef1d PE=1 SV=3	sp|P57776|EF1D_MOUSE,tr|D3YUQ9|D3YUQ9_MOUSE,tr|E9QN08|E9QN08_MOUSE,tr|Q80T06|Q80T06_MOUSE	31293.4	0.989	2	2	9.58e-05	0.132	SLAGSSGPGASSGPGGDHSELIVR	K	I	0.88	1.63	0.222	0	0	1	0	2	4492.94	69863.9
PBS_rep1	Cell adhesion molecule 1 OS=Mus musculus GN=Cadm1 PE=1 SV=2	sp|Q8R5M8|CADM1_MOUSE,tr|E9PYN1|E9PYN1_MOUSE	49788.5	1	2	2	0.000224	0.18	GKSEVEEWSDMYTVTSQLMLK	K	V	0.968	2.8	0.336	0	0	1	0	2	7298.98	126202
PBS_rep1	Cell adhesion molecule 1 OS=Mus musculus GN=Cadm1 PE=1 SV=2	sp|Q8R5M8|CADM1_MOUSE,tr|E9PYN1|E9PYN1_MOUSE	49788.5	1	2	2	0.000224	0.18	GTYFTHEAK	K	G	0.989	2.32	0.433	0	1	0	0	2	2225.6	48259.8
PBS_rep1	Cell adhesion molecule 1 OS=Mus musculus GN=Cadm1 PE=1 SV=2	sp|Q8R5M8|CADM1_MOUSE,tr|E9PYN1|E9PYN1_MOUSE	49788.5	1	2	2	0.000224	0.18	HKGTYFTHEAK	R	G	0.997	2.28	0.573	0	1	0	0	2	1397.39	7191.78
PBS_rep1	Cell adhesion molecule 1 OS=Mus musculus GN=Cadm1 PE=1 SV=2	sp|Q8R5M8|CADM1_MOUSE,tr|E9PYN1|E9PYN1_MOUSE	49788.5	1	2	2	0.000224	0.18	VHKEDDGVPVICQVEHPAVTGNLQTQR	K	Y	0.997	3.89	0.591	0	0	0	2	2	5059.5	178904
PBS_rep1	Cell adhesion molecule 1 OS=Mus musculus GN=Cadm1 PE=1 SV=2	sp|Q8R5M8|CADM1_MOUSE,tr|E9PYN1|E9PYN1_MOUSE	49788.5	1	2	2	0.000224	0.18	YLEVQYKPQVHIQMTYPLQGLTR	R	E	0.965	2.24	0.362	0	0	0	2	2	6379.45	562652
PBS_rep1	Apolipoprotein A-I OS=Mus musculus GN=Apoa1 PE=1 SV=2	sp|Q00623|APOA1_MOUSE	30615.3	1	10	13	0.000575	0.413	ARPALEDLR	K	H	0.895	2.42	0.193	0	2	0	0	2	3530.42	1069760
PBS_rep1	Apolipoprotein A-I OS=Mus musculus GN=Apoa1 PE=1 SV=2	sp|Q00623|APOA1_MOUSE	30615.3	1	10	13	0.000575	0.413	DFWDNLEKETDWVR	R	Q	0.997	3.36	0.512	0	0	1	0	2	7398.24	106749
PBS_rep1	Apolipoprotein A-I OS=Mus musculus GN=Apoa1 PE=1 SV=2	sp|Q00623|APOA1_MOUSE	30615.3	1	10	13	0.000575	0.413	HSLMPMLETLK	R	T	0.997	2.9	0.464	0	0	1	0	2	5882.51	116569
PBS_rep1	Apolipoprotein A-I OS=Mus musculus GN=Apoa1 PE=1 SV=2	sp|Q00623|APOA1_MOUSE	30615.3	1	10	13	0.000575	0.413	SNPTLNEYHTR	K	A	0.997	3.09	0.586	0	3	0	0	2	2608.28	197893
PBS_rep1	Apolipoprotein A-I OS=Mus musculus GN=Apoa1 PE=1 SV=2	sp|Q00623|APOA1_MOUSE	30615.3	1	10	13	0.000575	0.413	THVDSLR	R	T	0.9	1.84	0.238	0	1	0	0	2	1378.06	132332
PBS_rep1	Apolipoprotein A-I OS=Mus musculus GN=Apoa1 PE=1 SV=2	sp|Q00623|APOA1_MOUSE	30615.3	1	10	13	0.000575	0.413	TQLAPHSEQMR	R	E	0.994	1.96	0.434	0	2	0	0	2	1853.34	26439.6
PBS_rep1	Apolipoprotein A-I OS=Mus musculus GN=Apoa1 PE=1 SV=2	sp|Q00623|APOA1_MOUSE	30615.3	1	10	13	0.000575	0.413	VAPLGAELQESAR	K	Q	0.997	3.25	0.637	0	1	0	0	2	4815.12	142380
PBS_rep1	Apolipoprotein A-I OS=Mus musculus GN=Apoa1 PE=1 SV=2	sp|Q00623|APOA1_MOUSE	30615.3	1	10	13	0.000575	0.413	VKDFANVYVDAVK	K	D	0.997	4.5	0.497	0	2	2	0	2	5230.73	600472
PBS_rep1	Apolipoprotein A-I OS=Mus musculus GN=Apoa1 PE=1 SV=2	sp|Q00623|APOA1_MOUSE	30615.3	1	10	13	0.000575	0.413	VQPYLDEFQKK	K	W	0.894	2.33	0.259	0	1	0	0	2	4728.11	50111.2
PBS_rep1	Apolipoprotein A-I OS=Mus musculus GN=Apoa1 PE=1 SV=2	sp|Q00623|APOA1_MOUSE	30615.3	1	10	13	0.000575	0.413	WKEDVELYR	K	Q	0.997	2.67	0.516	0	1	1	0	2	4738.62	652297
PBS_rep1	Isocitrate dehydrogenase [NAD] subunit gamma 1, mitochondrial OS=Mus musculus GN=Idh3g PE=1 SV=1	sp|P70404|IDHG1_MOUSE	42785.6	1	5	5	0.000224	0.249	HACVPVDFEEVHVSSNADEEDIR	R	N	0.99	3.12	0.458	0	0	0	2	2	5391.97	256400
PBS_rep1	Isocitrate dehydrogenase [NAD] subunit gamma 1, mitochondrial OS=Mus musculus GN=Idh3g PE=1 SV=1	sp|P70404|IDHG1_MOUSE	42785.6	1	5	5	0.000224	0.249	HKDIDILIVR	R	E	0.971	2.76	0.201	0	0	1	0	2	4768.96	97119.7
PBS_rep1	Isocitrate dehydrogenase [NAD] subunit gamma 1, mitochondrial OS=Mus musculus GN=Idh3g PE=1 SV=1	sp|P70404|IDHG1_MOUSE	42785.6	1	5	5	0.000224	0.249	HTVTMIPGDGIGPELMLHVK	R	S	0.997	3.16	0.599	0	0	1	0	2	6269.51	206754
PBS_rep1	Isocitrate dehydrogenase [NAD] subunit gamma 1, mitochondrial OS=Mus musculus GN=Idh3g PE=1 SV=1	sp|P70404|IDHG1_MOUSE	42785.6	1	5	5	0.000224	0.249	KAVLASMDNENMHTPDIGGQGTTSQAIQDIIR	R	H	0.997	3.65	0.238	0	0	0	2	2	6200.79	309111
PBS_rep1	Isocitrate dehydrogenase [NAD] subunit gamma 1, mitochondrial OS=Mus musculus GN=Idh3g PE=1 SV=1	sp|P70404|IDHG1_MOUSE	42785.6	1	5	5	0.000224	0.249	TSLDLYANVIHCK	R	S	0.97	2.25	0.441	0	1	0	0	2	5554.24	196098
PBS_rep1	C-type mannose receptor 2 OS=Mus musculus GN=Mrc2 PE=1 SV=3	sp|Q64449|MRC2_MOUSE	167074	1	2	2	6.39e-05	0.0189	EHCYSFHMEVLLGHK	R	E	0.879	0.471	-0.411	0	1	0	0	2	8220.85	34010.9
PBS_rep1	C-type mannose receptor 2 OS=Mus musculus GN=Mrc2 PE=1 SV=3	sp|Q64449|MRC2_MOUSE	167074	1	2	2	6.39e-05	0.0189	SCTEETHGFICQK	R	G	0.997	3.09	0.54	0	1	0	0	2	3047.06	14865.8
PBS_rep1	Lysophosphatidylcholine acyltransferase 1 OS=Mus musculus GN=Lpcat1 PE=1 SV=1	sp|Q3TFD2|PCAT1_MOUSE	59746.1	1	2	2	9.58e-05	0.0375	GLGLKPENLEK	R	D	0.997	2.82	0.487	0	2	0	0	2	3886.23	111229
PBS_rep1	Lysophosphatidylcholine acyltransferase 1 OS=Mus musculus GN=Lpcat1 PE=1 SV=1	sp|Q3TFD2|PCAT1_MOUSE	59746.1	1	2	2	9.58e-05	0.0375	YIRPVFVSR	R	S	0.993	2.62	0.38	0	0	1	0	2	4313.71	78121
PBS_rep1	Thioredoxin reductase 2, mitochondrial OS=Mus musculus GN=Txnrd2 PE=1 SV=4	sp|Q9JLT4|TRXR2_MOUSE,tr|D3Z0K8|D3Z0K8_MOUSE	56602	1	2	2	9.58e-05	0.084	IIVDAQEATSVPHIYAIGDVAEGRPELTPTAIK	K	A	0.972	3.22	0.322	0	0	0	2	2	6389.29	588661
PBS_rep1	Thioredoxin reductase 2, mitochondrial OS=Mus musculus GN=Txnrd2 PE=1 SV=4	sp|Q9JLT4|TRXR2_MOUSE,tr|D3Z0K8|D3Z0K8_MOUSE	56602	1	2	2	9.58e-05	0.084	TMAEAVQNHVK	K	S	0.997	2.62	0.553	0	1	0	0	2	2864.73	28715.3
PBS_rep1	Ras-related protein Rab-21 OS=Mus musculus GN=Rab21 PE=1 SV=4	sp|P35282|RAB21_MOUSE	24106.6	1	2	2	6.39e-05	0.122	FHALGPIYYR	R	D	0.92	2.47	0.18	0	0	1	0	2	5165.62	62412.8
PBS_rep1	Ras-related protein Rab-21 OS=Mus musculus GN=Rab21 PE=1 SV=4	sp|P35282|RAB21_MOUSE	24106.6	1	2	2	6.39e-05	0.122	HVSIQEAESYAESVGAK	R	H	0.997	3.99	0.497	0	0	1	0	2	5654.69	197401
PBS_rep1	Tubulin beta-4A chain OS=Mus musculus GN=Tubb4a PE=1 SV=3	sp|Q9D6F9|TBB4A_MOUSE	49585.5	1	2	3	0.000639	0.304	EAESCDCLQGFQLTHSLGGGTGSGMGTLLISK	K	I	0.997	4.8	0.642	0	0	2	0	2	6627.28	218317
PBS_rep1	Tubulin beta-4A chain OS=Mus musculus GN=Tubb4a PE=1 SV=3	sp|Q9D6F9|TBB4A_MOUSE	49585.5	1	2	3	0.000639	0.304	EIVHLQAGQCGNQIGAK	R	F	0.997	4.77	0.558	0	1	2	0	2	4075.16	466327
PBS_rep1	Tubulin beta-4A chain OS=Mus musculus GN=Tubb4a PE=1 SV=3	sp|Q9D6F9|TBB4A_MOUSE	49585.5	1	2	3	0.000639	0.304	FWEVISDEHGIDPTGTYHGDSDLQLER	K	I	0.997	4.95	0.57	0	0	1	2	2	6247.83	1559390
PBS_rep1	Tubulin beta-4A chain OS=Mus musculus GN=Tubb4a PE=1 SV=3	sp|Q9D6F9|TBB4A_MOUSE	49585.5	1	2	3	0.000639	0.304	GHYTEGAELVDAVLDVVR	K	K	0.957	2.69	0.271	0	0	1	0	2	7529.83	57155.1
PBS_rep1	Tubulin beta-4A chain OS=Mus musculus GN=Tubb4a PE=1 SV=3	sp|Q9D6F9|TBB4A_MOUSE	49585.5	1	2	3	0.000639	0.304	KEAESCDCLQGFQLTHSLGGGTGSGMGTLLISK	R	I	0.997	5.04	0.663	0	0	2	1	2	6385.77	510998
PBS_rep1	Tubulin beta-4A chain OS=Mus musculus GN=Tubb4a PE=1 SV=3	sp|Q9D6F9|TBB4A_MOUSE	49585.5	1	2	3	0.000639	0.304	LHFFMPGFAPLTSR	R	G	0.997	3.16	0.457	0	2	2	0	2	6780.24	1585980
PBS_rep1	Tubulin beta-4A chain OS=Mus musculus GN=Tubb4a PE=1 SV=3	sp|Q9D6F9|TBB4A_MOUSE	49585.5	1	2	3	0.000639	0.304	SGPFGQIFRPDNFVFGQSGAGNNWAK	R	G	0.997	5.89	0.647	0	0	4	0	2	6970.29	952641
PBS_rep1	Vacuolar protein sorting-associated protein 13C OS=Mus musculus GN=Vps13c PE=1 SV=2	sp|Q8BX70|VP13C_MOUSE	420093	0.998	2	2	6.39e-05	0.00507	EEKSLQDIK	K	Q	0.851	1.69	-0.0675	0	0	1	0	2	2729.04	42619.4
PBS_rep1	Vacuolar protein sorting-associated protein 13C OS=Mus musculus GN=Vps13c PE=1 SV=2	sp|Q8BX70|VP13C_MOUSE	420093	0.998	2	2	6.39e-05	0.00507	ENRNVPEILR	R	V	0.848	1.3	-0.174	0	0	1	0	2	2347.32	39011.5
PBS_rep1	Carbonyl reductase [NADPH] 2 OS=Mus musculus GN=Cbr2 PE=1 SV=1	sp|P08074|CBR2_MOUSE	25958.1	1	25	44	0.0031	0.889	ALGGIGPVDLLVNNAALVIMQPFLEVTK	K	E	0.997	5.25	0.701	0	0	15	0	2	9514.5	180664
PBS_rep1	Carbonyl reductase [NADPH] 2 OS=Mus musculus GN=Cbr2 PE=1 SV=1	sp|P08074|CBR2_MOUSE	25958.1	1	25	44	0.0031	0.889	ALHASGAKVVAVTR	K	T	0.997	3.42	0.66	0	1	1	0	2	2521.64	172117
PBS_rep1	Carbonyl reductase [NADPH] 2 OS=Mus musculus GN=Cbr2 PE=1 SV=1	sp|P08074|CBR2_MOUSE	25958.1	1	25	44	0.0031	0.889	ALHASGAKVVAVTRTNSDLVSLAK	K	E	0.997	2.67	0.647	0	0	1	1	2	4767.33	242298
PBS_rep1	Carbonyl reductase [NADPH] 2 OS=Mus musculus GN=Cbr2 PE=1 SV=1	sp|P08074|CBR2_MOUSE	25958.1	1	25	44	0.0031	0.889	ALVTGAGKGIGR	R	D	0.997	2.27	0.537	0	1	1	0	2	2826.32	96975.5
PBS_rep1	Carbonyl reductase [NADPH] 2 OS=Mus musculus GN=Cbr2 PE=1 SV=1	sp|P08074|CBR2_MOUSE	25958.1	1	25	44	0.0031	0.889	AMAMELGPHK	K	I	0.997	3.33	0.4	0	9	9	0	2	2495.18	7755100
PBS_rep1	Carbonyl reductase [NADPH] 2 OS=Mus musculus GN=Cbr2 PE=1 SV=1	sp|P08074|CBR2_MOUSE	25958.1	1	25	44	0.0031	0.889	DMINRGVPGSIVNVSSMVAHVTFPNLITYSSTK	R	G	0.997	5.69	0.659	0	0	3	3	2	7595.37	485803
PBS_rep1	Carbonyl reductase [NADPH] 2 OS=Mus musculus GN=Cbr2 PE=1 SV=1	sp|P08074|CBR2_MOUSE	25958.1	1	25	44	0.0031	0.889	DTVKALHASGAK	R	V	0.985	2.49	0.464	0	1	1	0	2	1493.12	93879.6
PBS_rep1	Carbonyl reductase [NADPH] 2 OS=Mus musculus GN=Cbr2 PE=1 SV=1	sp|P08074|CBR2_MOUSE	25958.1	1	25	44	0.0031	0.889	EAFDRSFSVNLRSVFQVSQMVAR	K	D	0.997	2.39	0.37	0	0	1	2	2	7114.33	1393190
PBS_rep1	Carbonyl reductase [NADPH] 2 OS=Mus musculus GN=Cbr2 PE=1 SV=1	sp|P08074|CBR2_MOUSE	25958.1	1	25	44	0.0031	0.889	ECPGIEPVCVDLGDWDATEK	K	A	0.997	3.17	0.729	0	1	0	0	2	6559.95	575474
PBS_rep1	Carbonyl reductase [NADPH] 2 OS=Mus musculus GN=Cbr2 PE=1 SV=1	sp|P08074|CBR2_MOUSE	25958.1	1	25	44	0.0031	0.889	FAEVEDVVNSILFLLSDR	K	S	0.997	3.56	0.446	0	0	4	0	2	9763.64	90528.2
PBS_rep1	Carbonyl reductase [NADPH] 2 OS=Mus musculus GN=Cbr2 PE=1 SV=1	sp|P08074|CBR2_MOUSE	25958.1	1	25	44	0.0031	0.889	GAMTMLTK	K	A	0.905	1.8	0.283	0	1	0	0	2	3738.08	256102
PBS_rep1	Carbonyl reductase [NADPH] 2 OS=Mus musculus GN=Cbr2 PE=1 SV=1	sp|P08074|CBR2_MOUSE	25958.1	1	25	44	0.0031	0.889	GAMTMLTKAMAMELGPHK	K	I	0.997	3.81	0.586	0	0	1	0	2	6536.47	292320
PBS_rep1	Carbonyl reductase [NADPH] 2 OS=Mus musculus GN=Cbr2 PE=1 SV=1	sp|P08074|CBR2_MOUSE	25958.1	1	25	44	0.0031	0.889	GVPGSIVNVSSMVAHVTFPNLITYSSTK	R	G	0.997	3.63	0.586	0	0	5	0	2	7562.06	5634470
PBS_rep1	Carbonyl reductase [NADPH] 2 OS=Mus musculus GN=Cbr2 PE=1 SV=1	sp|P08074|CBR2_MOUSE	25958.1	1	25	44	0.0031	0.889	GVPGSIVNVSSMVAHVTFPNLITYSSTKGAMTMLTK	R	A	0.997	3.79	0.704	0	0	2	0	2	7679.69	98544.4
PBS_rep1	Carbonyl reductase [NADPH] 2 OS=Mus musculus GN=Cbr2 PE=1 SV=1	sp|P08074|CBR2_MOUSE	25958.1	1	25	44	0.0031	0.889	GVPGSIVNVSSMVAHVTFPNLITYSSTKGAMTMLTKAMAMELGPHK	R	I	0.826	1.08	-0.304	0	0	0	0	2	8476.71	59977.7
PBS_rep1	Carbonyl reductase [NADPH] 2 OS=Mus musculus GN=Cbr2 PE=1 SV=1	sp|P08074|CBR2_MOUSE	25958.1	1	25	44	0.0031	0.889	IRVNSVNPTVVLTDMGK	K	K	0.997	3.93	0.493	0	1	2	0	2	5955.34	756352
PBS_rep1	Carbonyl reductase [NADPH] 2 OS=Mus musculus GN=Cbr2 PE=1 SV=1	sp|P08074|CBR2_MOUSE	25958.1	1	25	44	0.0031	0.889	KFAEVEDVVNSILFLLSDR	R	S	0.997	5.74	0.657	0	2	1	0	2	9671.93	154512
PBS_rep1	Carbonyl reductase [NADPH] 2 OS=Mus musculus GN=Cbr2 PE=1 SV=1	sp|P08074|CBR2_MOUSE	25958.1	1	25	44	0.0031	0.889	KVSADPEFAR	K	K	0.997	3.39	0.539	0	3	2	0	2	2697.32	853932
PBS_rep1	Carbonyl reductase [NADPH] 2 OS=Mus musculus GN=Cbr2 PE=1 SV=1	sp|P08074|CBR2_MOUSE	25958.1	1	25	44	0.0031	0.889	MKLNFSGLR	-	A	0.996	2.45	0.556	0	4	4	0	2	4383.8	1949380
PBS_rep1	Carbonyl reductase [NADPH] 2 OS=Mus musculus GN=Cbr2 PE=1 SV=1	sp|P08074|CBR2_MOUSE	25958.1	1	25	44	0.0031	0.889	SFSVNLR	R	S	0.897	1.3	0.291	0	1	0	0	2	4613.81	182000
PBS_rep1	Carbonyl reductase [NADPH] 2 OS=Mus musculus GN=Cbr2 PE=1 SV=1	sp|P08074|CBR2_MOUSE	25958.1	1	25	44	0.0031	0.889	SFSVNLRSVFQVSQMVARDMINR	R	G	0.985	3.12	0.382	0	0	0	1	2	7911.58	51873
PBS_rep1	Carbonyl reductase [NADPH] 2 OS=Mus musculus GN=Cbr2 PE=1 SV=1	sp|P08074|CBR2_MOUSE	25958.1	1	25	44	0.0031	0.889	SVFQVSQMVAR	R	D	0.997	2.71	0.581	0	2	0	0	2	4623.4	556334
PBS_rep1	Carbonyl reductase [NADPH] 2 OS=Mus musculus GN=Cbr2 PE=1 SV=1	sp|P08074|CBR2_MOUSE	25958.1	1	25	44	0.0031	0.889	TNSDLVSLAK	R	E	0.997	2.74	0.454	0	2	0	0	2	4174.03	372428
PBS_rep1	Carbonyl reductase [NADPH] 2 OS=Mus musculus GN=Cbr2 PE=1 SV=1	sp|P08074|CBR2_MOUSE	25958.1	1	25	44	0.0031	0.889	VNSVNPTVVLTDMGK	R	K	0.997	4	0.698	0	4	0	0	2	6027.3	1215900
PBS_rep1	Carbonyl reductase [NADPH] 2 OS=Mus musculus GN=Cbr2 PE=1 SV=1	sp|P08074|CBR2_MOUSE	25958.1	1	25	44	0.0031	0.889	VNSVNPTVVLTDMGKK	R	V	0.997	3.81	0.593	0	2	0	0	2	5616.81	242681
PBS_rep1	Carbonyl reductase [NADPH] 2 OS=Mus musculus GN=Cbr2 PE=1 SV=1	sp|P08074|CBR2_MOUSE	25958.1	1	25	44	0.0031	0.889	VSADPEFAR	K	K	0.997	1.85	0.519	0	1	0	0	2	3269.87	179320
PBS_rep1	Fibulin-1 OS=Mus musculus GN=Fbln1 PE=1 SV=2	sp|Q08879|FBLN1_MOUSE	78031	0.999	2	2	6.39e-05	0.027	CCHCCMLGK	R	A	0.955	0.0722	1	0	1	0	0	2	1438.75	29711.9
PBS_rep1	Fibulin-1 OS=Mus musculus GN=Fbln1 PE=1 SV=2	sp|Q08879|FBLN1_MOUSE	78031	0.999	2	2	6.39e-05	0.027	GYHLNEEGTR	R	C	0.963	1.69	0.466	0	1	0	0	2	2329.71	17141.5
PBS_rep1	Catenin beta-1 OS=Mus musculus GN=Ctnnb1 PE=1 SV=1	sp|Q02248|CTNB1_MOUSE	85470.9	1	4	4	0.00016	0.0999	HAVVNLINYQDDAELATR	K	A	0.997	3.78	0.52	0	0	1	0	2	5706.32	174022
PBS_rep1	Catenin beta-1 OS=Mus musculus GN=Ctnnb1 PE=1 SV=1	sp|Q02248|CTNB1_MOUSE	85470.9	1	4	4	0.00016	0.0999	HQEAEMAQNAVR	R	L	0.827	2.12	0.144	0	0	1	0	2	2208.88	52867.5
PBS_rep1	Catenin beta-1 OS=Mus musculus GN=Ctnnb1 PE=1 SV=1	sp|Q02248|CTNB1_MOUSE	85470.9	1	4	4	0.00016	0.0999	NLALCPANHAPLR	R	E	0.952	2.48	0.302	0	1	0	0	2	4400.59	20014.1
PBS_rep1	Catenin beta-1 OS=Mus musculus GN=Ctnnb1 PE=1 SV=1	sp|Q02248|CTNB1_MOUSE	85470.9	1	4	4	0.00016	0.0999	VAAGVLCELAQDKEAAEAIEAEGATAPLTELLHSR	R	N	0.997	3.93	0.462	0	0	0	2	2	7537.05	252820
PBS_rep1	Coxsackievirus and adenovirus receptor homolog OS=Mus musculus GN=Cxadr PE=1 SV=1	sp|P97792|CXAR_MOUSE	39948.2	0.999	2	2	6.39e-05	0.0658	AKGETAYLPCK	K	F	0.962	2.16	0.341	0	1	0	0	2	2944.01	51422
PBS_rep1	Coxsackievirus and adenovirus receptor homolog OS=Mus musculus GN=Cxadr PE=1 SV=1	sp|P97792|CXAR_MOUSE	39948.2	0.999	2	2	6.39e-05	0.0658	FLLTVLVKPSGTR	K	C	0.978	2.26	0.511	0	0	1	0	2	6036.31	141757
[truncated: 24,729 more rows]
